# Supplementary material for: Transcriptional Regulation of Quinoa Seed Quality: Identification of Novel Candidate Genetic Markers for Increased Protein Content
Source: Front Plant Sci. 2022 Jun 2;13:816425. doi: 10.3389/fpls.2022.816425 (PMC9201758; doi:10.3389/fpls.2022.816425)
Supplement: Supplementary Figure S1 — Dry matter content (% by fw) of developing quinoa seeds of Titicaca, Pasankalla, and Regalona. For corresponding days post anthesis for each developmental stage, see the text. Results are showing mean values ± SD. Bars not sharing the same letter are significantly different according to Fisher’s pairwise test (p ≤ 0.05). [file Data_Sheet_1.zip › Supplementary Data Sheet 1/Supplementary Table 2.xlsx]

## Sheet: Pas_vs_Reg-Tit.DESeq2.DE_result
This list contains the 3072 DETs from the comparison of Pasankalla as compared to Regalona (Reg) and Titicaca (Tit).
Raw read counts of each biological replicate is given for all three quinoa genotypes at early and mid developmental stages. For corresponding days post anthesis, see text.
																													Annotations based on quinoa										Annotations based on Arabidopsis									Annotations based on transcription factor databases
Quinoa_mRNA-ID	sampleA	sampleB	baseMeanA	baseMeanB	baseMean	log2FoldChange	lfcSE	stat	pvalue	padj	Pas.early.1	Pas.early.2	Pas.early.3	Pas.mid.1	Pas.mid.2	Pas.mid.3	Reg.early.1	Reg.early.2	Reg.early.3	Reg.mid.1	Reg.mid.2	Reg.mid.3	Tit.early.1	Tit.early.2	Tit.early.3	Tit.mid.1	Tit.mid.2	Tit.mid.3	Quinoa-ASM168347v1-CDS-ID	Protein-ID	Gene_ID	Gene_Name	Gene_Pos	Gene-Ann1	Gene-Ann2	Gene-Ann3	Gene-Ann4	Gene-Ann5	Target_AT_PID_HMMER	Target_AT_E-value_HMMER	Target_AT_Score_HMMER	Target_AT_Description_HMMER	Target_AT_PID_NCBIBLAST	Target_AT_E-value_NCBIBLAST	Target_AT_Score_NCBIBLAST	Target_AT_GeneID_NCBIBLAST	Target_AT_Description_NCBIBLAST	PlantTFDBv5.0_Ext-Cqu-cds_TFfamID	PlantTFDBv5.0_Evalue
rna23725	Pas	Reg-Tit	23.1205816383725	770.533084175842	521.395583330019	-4.95082063212105	0.163269254838803	-30.3230429820301	5.69698477134769e-202	1.91128142093944e-197	55	43	39	38	2	33	1125	1088	690	132	509	1061	1142	808.000045	1340	589.000226	682	779	>lcl|NW_018743175.1_cds_XP_021768012.1_19757	XP_021768012.1	GeneID:110732385	gene18446	1811058-1812342	Name=XM_021912320.1	gbkey=mRNA	gene=LOC110732385	model_evidence=Supporting evidence includes similarity to: 6 Proteins%2C and 100%25 coverage of the annotated genomic feature by RNAseq alignments	product=ethylene-responsive transcription factor ERF104-like	NP_200968.1	1.7e-54	186.6	ethylene response factor 104 [Arabidopsis thaliana]	NP_568679.1	8.98e-56	46.640	Dbxref=TAIR:AT5G47230,GeneID:834770,Genbank:NP_568679.1,Araport:AT5G47230	product=ethylene responsive element binding factor 5	AUR62007132-RA|ERF	0.0
rna1645	Pas	Reg-Tit	30.2697007256379	1608.81878009861	1082.63575364095	-5.60848975603632	0.199864369275319	-28.0614787736901	2.89351075174679e-173	4.85371961051765e-169	71.05489	60.029183	74.034339	33.022449	1	42.036522	2515.734092	2945.733682	2017.799604	268	826.739593	1741.990847	2822.985223	2016.76673	3010.094815	1004.510548	1166.39232	1408.983787	>lcl|NW_018742205.1_cds_XP_021762260.1_1367	XP_021762260.1	GeneID:110727033	gene1223	307944-312655	Name=XM_021906568.1	gbkey=mRNA	gene=LOC110727033	model_evidence=Supporting evidence includes similarity to: 3 Proteins%2C and 100%25 coverage of the annotated genomic feature by RNAseq alignments%2C including 61 samples with support for all annotated introns	product=late embryogenesis abundant protein At5g17165-like	NP_001078597.1	5.5e-24	86.2	hypothetical protein AT5G17165 [Arabidopsis thaliana]	NP_001078597.1	8.48e-26	42.063	Dbxref=TAIR:AT5G17165,GeneID:5008216,Genbank:NP_001078597.1,Araport:AT5G17165	product=hypothetical protein	.	.
rna67284	Pas	Reg-Tit	60449.6447090104	15047.7603733372	30181.7218185616	2.00549969524007	0.0728513141310464	27.5286687571968	7.96912107400392e-167	8.91186809705859e-163	84369.075344	88092.231763	97359.237847	117036.890854	11555.33669	116958.389144	25233.289739	27930.095892	16730.890708	1847.204295	7963.593753	14085.512245	20714.348248	21826.750885	30786.601495	12376.793169	11936.051528	15195.73594	>lcl|NW_018745195.1_cds_XP_021745077.1_56103	XP_021745077.1	GeneID:110711021	gene52165	599404-603105	Name=XM_021889385.1	gbkey=mRNA	gene=LOC110711021	model_evidence=Supporting evidence includes similarity to: 43 Proteins%2C and 100%25 coverage of the annotated genomic feature by RNAseq alignments%2C including 61 samples with support for all annotated introns	product=heat shock cognate protein 80	NP_200414.1	0	1432.2	heat shock protein 81-2 [Arabidopsis thaliana]	NP_200411.1	0.0	91.845	Dbxref=TAIR:AT5G56000,GeneID:835698,Genbank:NP_200411.1,Araport:AT5G56000	product=HEAT SHOCK PROTEIN 81.4	.	.
rna25878	Pas	Reg-Tit	3.93347872186876	699.887833869172	467.903048820071	-7.65367488271852	0.281548953176147	-27.184170981201	9.99434379726253e-163	8.38250600135902e-159	9.071191	12.060326	7	0	1.015978	0	1026.046061	1076	666.433383	116	405.968279	840.4602	997.488523	835.504869	1197.41158	564.730077	607.9089	788.475365	>lcl|NW_018743212.1_cds_XP_021770029.1_21595	XP_021770029.1	GeneID:110734256	gene20122	887037-891581	Name=XM_021914337.1	gbkey=mRNA	gene=LOC110734256	model_evidence=Supporting evidence includes similarity to: 100%25 coverage of the annotated genomic feature by RNAseq alignments%2C including 32 samples with support for all annotated introns	product=uncharacterized LOC110734256	.	.	.	.	.	.	.	.	.	.	.
rna37349	Pas	Reg-Tit	9.0046270888833	1975.67118606298	1320.11566640495	-7.81977014632791	0.30254728290944	-25.8464398395162	2.66799406123247e-147	1.79017065520576e-143	14.877801	14.192854	16.625573	0	2.329927	24.345104	2945.150256	2581.81476	1656.111336	201.699821	1088.176785	1641.19734	3583.317885	2618.644431	4432.272095	1870.025497	1785.153068	2578.749751	>lcl|NW_018743812.1_cds_XP_021717525.1_31166	XP_021717525.1	GeneID:110685332	gene28984	232011-245638	Name=XM_021861833.1	gbkey=mRNA	gene=LOC110685332	model_evidence=Supporting evidence includes similarity to: 2 Proteins%2C and 100%25 coverage of the annotated genomic feature by RNAseq alignments%2C including 57 samples with support for all annotated introns	product=K(+) efflux antiporter 2%2C chloroplastic-like	NP_001320631.1	0	1576.1	K+ efflux antiporter 1 [Arabidopsis thaliana]	NP_191972.6	0.0	66.289	Dbxref=TAIR:AT4G00630,GeneID:825834,Genbank:NP_191972.6,Araport:AT4G00630	product=K+ efflux antiporter 2	.	.
rna68230	Pas	Reg-Tit	4.65030797659098	1021.73532167792	682.706983777474	-7.60668973888014	0.309193130563529	-24.6017423641216	1.21009590903493e-133	6.7662512753688e-130	13.518736	16.438235	3.018851	0	0	11.220985	1606.375933	2069.812818	1332.248902	162.170455	449.134563	843.767435	1128.152217	1187.351294	1750.712614	959.823972	1006.725211	1034.278387	>lcl|NW_018745286.1_cds_XP_021745985.1_56877	XP_021745985.1	GeneID:110711851	gene52897	836142-839214	Name=XM_021890293.1	gbkey=mRNA	gene=LOC110711851	model_evidence=Supporting evidence includes similarity to: 70 Proteins%2C and 100%25 coverage of the annotated genomic feature by RNAseq alignments%2C including 60 samples with support for all annotated introns	product=40S ribosomal protein S23	NP_195916.1	4.7e-86	287.0	Ribosomal protein S12/S23 family protein [Arabidopsis thaliana]	NP_195916.1	1.11e-93	93.662	Dbxref=TAIR:AT5G02960,GeneID:831724,Genbank:NP_195916.1,Araport:AT5G02960	product=Ribosomal protein S12/S23 family protein	AUR62025292-RA|B3	1.76e-85
rna75041	Pas	Reg-Tit	49.6173075356843	387.786759297971	275.063608710542	-2.90782085860966	0.12894476640682	-22.5509025270207	1.31574725063116e-112	6.30600064448924e-109	95.764206	106.919638	62.35102	87.236674	6.595741	75.94813	697.417299	709.489081	457.40092	67.027022	209.785986	412.983917	533.288667	502.04925	742.122806	273.751661	281.719525	319.999977	>lcl|NW_018745684.1_cds_XP_021752187.1_62414	XP_021752187.1	GeneID:110717734	gene58182	3471812-3477079	Name=XM_021896495.1	gbkey=mRNA	gene=LOC110717734	model_evidence=Supporting evidence includes similarity to: 13 Proteins%2C and 100%25 coverage of the annotated genomic feature by RNAseq alignments%2C including 29 samples with support for all annotated introns	product=proteasome subunit alpha type-5	NP_188046.1	1.2e-147	490.9	20S proteasome alpha subunit E2 [Arabidopsis thaliana]	NP_188046.1	9.90e-169	93.249	Dbxref=TAIR:AT3G14290,GeneID:820649,Genbank:NP_188046.1,Araport:AT3G14290	product=20S proteasome alpha subunit E2	.	.
rna27412	Pas	Reg-Tit	15.4867312746849	1119.11020292699	751.235712376221	-6.11667157719598	0.278227246965427	-21.9844448878009	4.05727467857664e-107	1.6255579726328e-103	25.349593	29.636033	24.978048	20.785233	2.478543	34.274268	1393.746907	854.435047	781.512011	221.832459	813.557516	1405.111416	1324.925417	1204.496184	1400.266899	1276.869494	1024.024551	1621.356458	>lcl|NW_018743284.1_cds_XP_021771355.1_22812	XP_021771355.1	GeneID:110735473	gene21252	138327-142888	Name=XM_021915663.1	gbkey=mRNA	gene=LOC110735473	model_evidence=Supporting evidence includes similarity to: 2 Proteins%2C and 100%25 coverage of the annotated genomic feature by RNAseq alignments%2C including 8 samples with support for all annotated introns	product=60S ribosomal protein L7-1-like	NP_178190.1	3.1e-77	260.6	Ribosomal protein L30/L7 family protein [Arabidopsis thaliana]	NP_178190.1	1.08e-84	52.632	Dbxref=Araport:AT1G80750,TAIR:AT1G80750,GeneID:844414,Genbank:NP_178190.1	product=Ribosomal protein L30/L7 family protein	.	.
rna9119	Pas	Reg-Tit	11.7436912227676	559.210067229418	376.721275227201	-5.72524707858126	0.260461436312167	-21.9811698792886	4.36079220057085e-107	1.6255579726328e-103	15.691718	17.876962	9.595618	24.404324	4.055113	16.332897	733.377846	907.471582	556.289914	64.982631	333.90428	387.696518	657.020136	576.128686	895.047266	651.370418	769.440251	673.225611	>lcl|NW_018742484.1_cds_XP_021754229.1_7493	XP_021754229.1	GeneID:110719574	gene6926	6347484-6365410	Name=XM_021898538.1	gbkey=mRNA	gene=LOC110719574	model_evidence=Supporting evidence includes similarity to: 1 Protein%2C and 100%25 coverage of the annotated genomic feature by RNAseq alignments%2C including 3 samples with support for all annotated introns	product=60S ribosomal protein L32-1%2C transcript variant X2	NP_193544.1	3.6e-74	248.2	Ribosomal protein L32e [Arabidopsis thaliana]	NP_193544.1	3.35e-83	84.962	Dbxref=TAIR:AT4G18100,GeneID:827535,Genbank:NP_193544.1,Araport:AT4G18100	product=Ribosomal protein L32e	.	.
rna35485	Pas	Reg-Tit	30.3897582709215	818.041582423651	555.490974372741	-4.68927059520999	0.216210884149199	-21.6884113566369	2.63945360014142e-104	8.85510288311446e-101	40.666346	32.931452	36.735838	64.091656	4.132252	100.045613	1444.714111	1993.509803	1136.043425	116.31587	308.904297	657.553442	943.27246	1057.250127	1423.562165	696.326548	716.97625	746.442075	>lcl|NW_018743691.1_cds_XP_021715792.1_29582	XP_021715792.1	GeneID:110683707	gene27510	921903-925276	Name=XM_021860100.1	gbkey=mRNA	gene=LOC110683707	model_evidence=Supporting evidence includes similarity to: 26 Proteins%2C and 100%25 coverage of the annotated genomic feature by RNAseq alignments%2C including 61 samples with support for all annotated introns	product=40S ribosomal protein S23	NP_195916.1	4.7e-86	287.0	Ribosomal protein S12/S23 family protein [Arabidopsis thaliana]	NP_195916.1	1.11e-93	93.662	Dbxref=TAIR:AT5G02960,GeneID:831724,Genbank:NP_195916.1,Araport:AT5G02960	product=Ribosomal protein S12/S23 family protein	AUR62025292-RA|B3	4.88e-86
rna27404	Pas	Reg-Tit	150.744416813192	3245.92340498338	2214.19707559332	-4.40396693301424	0.207495920594154	-21.2243542928637	5.69024532120912e-100	1.73547309346586e-96	199.687841	313.467681	265.94541	258.860107	19.44423	283.020524	4145.854323	2515.273509	3008.662538	634.469164	2357.559749	4043.341855	3627.322162	3476.2667	6513.462074	3090.023766	2906.287923	3685.426549	>lcl|NW_018743284.1_cds_XP_021771349.1_22804	XP_021771349.1	GeneID:110735466	gene21243	57149-66229	Name=XM_021915657.1	gbkey=mRNA	gene=LOC110735466	model_evidence=Supporting evidence includes similarity to: 4 Proteins%2C and 100%25 coverage of the annotated genomic feature by RNAseq alignments%2C including 44 samples with support for all annotated introns	product=protein DEK-like	NP_200377.1	1.6e-114	385.4	DEK domain-containing chromatin associated protein [Arabidopsis thaliana]	NP_194393.3	2.15e-101	47.619	Dbxref=TAIR:AT4G26630,GeneID:828770,Genbank:NP_194393.3,Araport:AT4G26630	product=DEK domain-containing chromatin associated protein	.	.
rna30382	Pas	Reg-Tit	167.831039865497	585.238066385188	446.102390878624	-1.86071552062708	0.0888150827947981	-20.9504451504724	1.858856087201e-97	5.1968969057922e-94	235.154098	256	217	329	44	264.466431	842	981.009269	625	78	324.517572	709.023861	743	804.505387	1084.482421	521.0002	488	601	>lcl|NW_018743373.1_cds_XP_021774153.1_25337	XP_021774153.1	GeneID:110738093	gene23592	298780-311315	Name=XM_021918461.1	gbkey=mRNA	gene=LOC110738093	model_evidence=Supporting evidence includes similarity to: 5 Proteins%2C and 100%25 coverage of the annotated genomic feature by RNAseq alignments%2C including 61 samples with support for all annotated introns	product=transmembrane emp24 domain-containing protein p24beta3-like	NP_188924.3	2.1e-117	391.7	emp24/gp25L/p24 family/GOLD family protein [Arabidopsis thaliana]	NP_188924.3	2.03e-129	79.147	Dbxref=TAIR:AT3G22845,GeneID:821856,Genbank:NP_188924.3,Araport:AT3G22845	product=emp24/gp25L/p24 family/GOLD family protein	.	.
rna8315	Pas	Reg-Tit	2.39169201773823	284.960195052745	190.770694041076	-6.70697908994678	0.332928384663066	-20.1454108418375	2.95250058847357e-90	7.61949555713075e-87	3.508299	4.000485	5.54935	0	0	9.028521	457.168259	560.857447	299.606967	46.458337	171.663824	371.182231	479.584501	373.799798	545.331048	174.669845	157.051397	242.338314	>lcl|NW_018742461.1_cds_XP_021753432.1_6822	XP_021753432.1	GeneID:110718825	gene6296	3797067-3802375	Name=XM_021897740.1	gbkey=mRNA	gene=LOC110718825	model_evidence=Supporting evidence includes similarity to: 3 Proteins%2C and 100%25 coverage of the annotated genomic feature by RNAseq alignments%2C including 10 samples with support for all annotated introns	product=transcription factor 25-like%2C transcript variant X2	NP_566090.1	7.4e-221	736.3	transcription factor-like protein [Arabidopsis thaliana]	NP_566090.1	0.0	53.168	Dbxref=Araport:AT2G46900,TAIR:AT2G46900,GeneID:819303,Genbank:NP_566090.1	product=transcription factor-like protein	.	.
rna12827	Pas	Reg-Tit	1618.29284692035	414.650258052872	815.864454342031	1.95697859438858	0.0975885232842265	20.053368249962	1.88631326230306e-89	4.21892824246702e-86	2014.985142	2471.991959	2295.980474	3429.906743	336	3144.909504	786.435821	921	528.749728	56	230	374	604.355945	506.7299	707.713847	303.000116	316.634204	367.612341	>lcl|NW_018742684.1_cds_XP_021757855.1_10715	XP_021757855.1	GeneID:110722860	gene9906	3622286-3625216	Name=XM_021902163.1	gbkey=mRNA	gene=LOC110722860	model_evidence=Supporting evidence includes similarity to: 6 Proteins%2C and 100%25 coverage of the annotated genomic feature by RNAseq alignments	product=pentatricopeptide repeat-containing protein At3g53700%2C chloroplastic-like	NP_190938.1	0	1152.3	Pentatricopeptide repeat (PPR) superfamily protein [Arabidopsis thaliana]	NP_190938.1	0.0	65.495	Dbxref=TAIR:AT3G53700,GeneID:824537,Genbank:NP_190938.1,Araport:AT3G53700	product=Pentatricopeptide repeat (PPR) superfamily protein	.	.
rna46994	Pas	Reg-Tit	766.04489312	0.512211089660006	255.68977176644	9.97627173630983	0.499910689603977	19.9561080484454	1.32649736447252e-88	2.78141625504303e-85	917.930259	912.751701	987.426723	1733.404356	194.668624	1533.524686	2	7	1	0	0	0	0	0	0	0	0	0	>lcl|NW_018744151.1_cds_XP_021726420.1_39275	XP_021726420.1	GeneID:110693593	gene36485	2835941-2839656	Name=XM_021870728.1	gbkey=mRNA	gene=LOC110693593	model_evidence=Supporting evidence includes similarity to: 100%25 coverage of the annotated genomic feature by RNAseq alignments%2C including 37 samples with support for all annotated introns	product=uncharacterized LOC110693593	NP_190352.1	5.1e-11	43.5	DNA binding protein [Arabidopsis thaliana]	NP_001330831.1	3.12e-10	24.153	Dbxref=GeneID:834124,Genbank:NP_001330831.1,Araport:AT5G41220,TAIR:AT5G41220	product=glutathione S-transferase THETA 3	.	.
rna39233	Pas	Reg-Tit	1354.82950571727	0	451.609835239089	12.7843067064419	0.643090448668745	19.8794846555512	6.12598080627719e-88	1.2089442945282e-84	1214.672283	1412.069183	2000.378328	2933.287127	306.714289	3583.882207	0	0	0	0	0	0	0	0	0	0	0	0	>lcl|NW_018743906.1_cds_XP_021719222.1_32695	XP_021719222.1	GeneID:110686915	gene30418	486226-490008	Name=XM_021863530.1	gbkey=mRNA	gene=LOC110686915	model_evidence=Supporting evidence includes similarity to: 3 Proteins%2C and 100%25 coverage of the annotated genomic feature by RNAseq alignments%2C including 28 samples with support for all annotated introns	product=multiple organellar RNA editing factor 8%2C chloroplastic/mitochondrial-like%2C transcript variant X2	NP_566496.1	2.6e-107	360.6	cobalt ion binding protein [Arabidopsis thaliana]	NP_566496.1	6.49e-93	56.119	Dbxref=TAIR:AT3G15000,GeneID:820729,Genbank:NP_566496.1,Araport:AT3G15000	product=cobalt ion binding protein	.	.
rna15416	Pas	Reg-Tit	110.861989942419	1222.47872831048	851.939815521123	-3.5200595741128	0.177454582919023	-19.8363971006547	1.44447050619894e-87	2.69225227847047e-84	97	115.133877	117	258	34	257	2640	1834	1638.646409	143	681	1290	1808.745875	1557.000086	2274	894.000343	871	1202	>lcl|NW_018742810.1_cds_XP_021760300.1_12818	XP_021760300.1	GeneID:110725142	gene11874	240098-246580	Name=XM_021904608.1	gbkey=mRNA	gene=LOC110725142	model_evidence=Supporting evidence includes similarity to: 2 Proteins%2C and 100%25 coverage of the annotated genomic feature by RNAseq alignments%2C including 36 samples with support for all annotated introns	product=O-acyltransferase WSD1-like	NP_190489.1	2.5e-139	466.8	O-acyltransferase (WSD1-like) family protein [Arabidopsis thaliana]	NP_200151.2	1.48e-151	46.444	Dbxref=TAIR:AT5G53390,GeneID:835420,Genbank:NP_200151.2,Araport:AT5G53390	product=O-acyltransferase (WSD1-like) family protein	.	.
rna42134	Pas	Reg-Tit	652.405429521128	0	217.468476507043	11.7387652148439	0.596051360801245	19.6942176242397	2.4170211055552e-86	4.26782321422482e-83	1111.913402	968.681286	971.303595	1370.964295	116	1082.403262	0	0	0	0	0	0	0	0	0	0	0	0	>lcl|NW_018743955.1_cds_XP_021721774.1_35089	XP_021721774.1	GeneID:110689318	gene32695	6904975-6909543	Name=XM_021866082.1	gbkey=mRNA	gene=LOC110689318	model_evidence=Supporting evidence includes similarity to: 100%25 coverage of the annotated genomic feature by RNAseq alignments%2C including 36 samples with support for all annotated introns	product=protein WVD2-like 3%2C transcript variant X3	NP_001319622.1	7.3e-55	188.1	TPX2 (targeting protein for Xklp2) protein family [Arabidopsis thaliana]	NP_001319622.1	1.92e-61	43.910	Dbxref=TAIR:AT3G23090,GeneID:821884,Genbank:NP_001319622.1,Araport:AT3G23090	product=TPX2 (targeting protein for Xklp2) protein family	.	.
rna44672	Pas	Reg-Tit	784.690028376507	1.97850520661056	262.882346263243	8.88503980951809	0.452485994632435	19.6360548501299	7.60843324735335e-86	1.27627663507729e-82	1936.17764	1887	1101.408665	1067	96	752.458247	2.000955	3.002493	5	1	0	0	3.001849	3	2.005099	2.000001	0	1.00155	>lcl|NW_018744080.1_cds_XP_021724263.1_37242	XP_021724263.1	GeneID:110691615	gene34672	4081431-4084887	Name=XM_021868571.1	gbkey=mRNA	gene=LOC110691615	model_evidence=Supporting evidence includes similarity to: 8 Proteins%2C and 97%25 coverage of the annotated genomic feature by RNAseq alignments	product=S-formylglutathione hydrolase-like	NP_181684.1	1.5e-143	478.3	S-formylglutathione hydrolase [Arabidopsis thaliana]	NP_181684.1	3.00e-156	86.809	Dbxref=Araport:AT2G41530,TAIR:AT2G41530,GeneID:818751,Genbank:NP_181684.1	product=S-formylglutathione hydrolase	.	.
rna3311	Pas	Reg-Tit	213.173696408505	2.3897553304199	72.651069023115	6.42983508085412	0.327730521204481	19.6192745711418	1.05852921843108e-85	1.69107603567354e-82	421.970105	389.653993	259.669319	404.08217	36.585771	316.29753	0	5	6	0	1	4.078803	6	0	4	3.000001	3	1.009117	>lcl|NW_018742244.1_cds_XP_021776332.1_2814	XP_021776332.1	GeneID:110740144	gene2517	2489796-2507450	Name=XM_021920640.1	gbkey=mRNA	gene=LOC110740144	model_evidence=Supporting evidence includes similarity to: 12 Proteins%2C and 100%25 coverage of the annotated genomic feature by RNAseq alignments%2C including 39 samples with support for all annotated introns	product=ubiquinol oxidase%2C mitochondrial-like	NP_188876.1	1.4e-142	475.8	alternative oxidase 1A [Arabidopsis thaliana]	NP_188876.1	2.46e-155	77.291	Dbxref=TAIR:AT3G22370,GeneID:821806,Genbank:NP_188876.1,Araport:AT3G22370	product=alternative oxidase 1A	.	.
rna53169	Pas	Reg-Tit	487.589528119668	92.6033483507787	224.265408273742	2.40889841252165	0.123108673991766	19.5672517168269	2.9412050387113e-85	4.48520399289661e-82	662.455947	660.974917	786.635724	1116.60678	83.612907	946.023365	183.884059	180.174888	111.047619	13.448279	72.514286	82.173913	92.906404	108.387103	170.920457	70.460553	68.475524	87	>lcl|NW_018744537.1_cds_XP_021731926.1_44321	XP_021731926.1	GeneID:110698727	gene41203	3863115-3864566	Name=XM_021876234.1	gbkey=mRNA	gene=LOC110698727	model_evidence=Supporting evidence includes similarity to: 3 Proteins%2C and 100%25 coverage of the annotated genomic feature by RNAseq alignments%2C including 50 samples with support for all annotated introns	product=protein CDI-like	NP_001321543.1	7.5e-143	476.6	Nucleotide-diphospho-sugar transferases superfamily protein [Arabidopsis thaliana]	NP_001321543.1	7.30e-154	75.954	Dbxref=Araport:AT1G64980,GeneID:842806,Genbank:NP_001321543.1,TAIR:AT1G64980	product=Nucleotide-diphospho-sugar transferases superfamily protein	.	.
rna9034	Pas	Reg-Tit	7.41091284980136	209.234225208295	141.959787755464	-5.25356399741844	0.268590219850736	-19.5597739945185	3.40583503434075e-85	4.96792867683034e-82	2.005131	12.070454	1.003697	14.083922	4.040329	13.093156	323.400773	308.784786	202.409268	25	147.783071	209.576876	254.700773	284.367921	346.20491	198.067449	178.595516	268.360736	>lcl|NW_018742484.1_cds_XP_021754170.1_7420	XP_021754170.1	GeneID:110719527	gene6857	5470729-5481642	Name=XM_021898478.1	gbkey=mRNA	gene=LOC110719527	model_evidence=Supporting evidence includes similarity to: 1 Protein%2C and 100%25 coverage of the annotated genomic feature by RNAseq alignments%2C including 59 samples with support for all annotated introns	product=uncharacterized LOC110719527	NP_192893.2	2.2e-173	579.4	bromo-adjacent homology (BAH) domain-containing protein [Arabidopsis thaliana]	NP_192893.2	0.0	50.931	Dbxref=TAIR:AT4G11560,GeneID:826760,Genbank:NP_192893.2,Araport:AT4G11560	product=bromo-adjacent homology (BAH) domain-containing protein	.	.
rna27708	Pas	Reg-Tit	16982.2669438418	0	5660.75564794726	16.432932842121	0.854549517554403	19.2299363636055	2.07883066848391e-82	2.90594542070695e-79	51410.078122	51472.377389	27578.843144	11890.615747	1051.558636	7476.971939	0	0	0	0	0	0	0	0	0	0	0	0	>lcl|NW_018743285.1_cds_XP_021771615.1_23055	XP_021771615.1	GeneID:110735744	gene21508	3196681-3198423	Name=XM_021915922.1	gbkey=mRNA	gene=LOC110735744	model_evidence=Supporting evidence includes similarity to: 4 Proteins%2C and 100%25 coverage of the annotated genomic feature by RNAseq alignments%2C including 59 samples with support for all annotated introns	product=extensin-2-like%2C transcript variant X1	.	.	.	.	.	.	.	.	.	.	.
rna24177	Pas	Reg-Tit	113.343275862721	883.290695174878	626.641555404159	-2.9393633234852	0.153837569865551	-19.1069276903822	2.2110923400416e-81	2.96719747664222e-78	190.200953	217.172532	147.654709	207.410107	17.519237	206.876366	1788.330822	1951.626485	1008.335385	132.602116	492.555909	936.564563	1450.54365	1225.117765	1528.86666	480.319628	435.13121	870.876799	>lcl|NW_018743175.1_cds_XP_021768395.1_20167	XP_021768395.1	GeneID:110732714	gene18821	5321080-5329695	Name=XM_021912704.1	gbkey=mRNA	gene=LOC110732714	model_evidence=Supporting evidence includes similarity to: 18 Proteins%2C and 100%25 coverage of the annotated genomic feature by RNAseq alignments%2C including 25 samples with support for all annotated introns	product=diphosphomevalonate decarboxylase MVD2%2C peroxisomal-like%2C transcript variant X2	NP_566995.1	1.8e-221	736.5	GHMP kinase family protein [Arabidopsis thaliana]	NP_566995.1	0.0	76.905	Dbxref=TAIR:AT3G54250,GeneID:824592,Genbank:NP_566995.1,Araport:AT3G54250	product=GHMP kinase family protein	.	.
rna25877	Pas	Reg-Tit	2.97514858801402	694.190024234697	463.785065685802	-7.72518734095355	0.410311807910958	-18.8276018189318	4.4862199815228e-79	5.78877669846571e-76	8.464494	17.23579	2.125969	0	0	0	853.148774	1054	544.516862	103	487.557301	813.789885	991.511477	770.074759	1055.797962	668.909513	702.82126	814.326659	>lcl|NW_018743212.1_cds_XP_021770028.1_21594	XP_021770028.1	GeneID:110734255	gene20121	869174-873628	Name=XM_021914336.1	gbkey=mRNA	gene=LOC110734255	model_evidence=Supporting evidence includes similarity to: 100%25 coverage of the annotated genomic feature by RNAseq alignments%2C including 32 samples with support for all annotated introns	product=uncharacterized LOC110734255	.	.	.	.	.	.	.	.	.	.	.
rna688	Pas	Reg-Tit	4.99799430108456	175.307968069476	118.537976813346	-4.86330455393225	0.261381160608536	-18.6061785884251	2.86325259147991e-77	3.55775041450221e-74	2	6	10.055108	23	0	11	324	369	156	28	108	192	276.524813	194.000011	214	134.000051	140	190	>lcl|NW_018742204.1_cds_XP_021754327.1_518	XP_021754327.1	GeneID:110719653	gene472	15347539-15354171	Name=XM_021898635.1	gbkey=mRNA	gene=LOC110719653	model_evidence=Supporting evidence includes similarity to: 2 Proteins%2C and 100%25 coverage of the annotated genomic feature by RNAseq alignments%2C including 43 samples with support for all annotated introns	product=mannose-P-dolichol utilization defect 1 protein homolog 2-like	NP_001328799.1	1.2e-98	330.1	Mannose-P-dolichol utilization defect 1 protein [Arabidopsis thaliana]	NP_567315.1	3.28e-108	77.540	Dbxref=TAIR:AT4G07390,GeneID:826170,Genbank:NP_567315.1,Araport:AT4G07390	product=Mannose-P-dolichol utilization defect 1 protein	.	.
rna13231	Pas	Reg-Tit	309.386861638698	15.5110336596122	113.469642985974	4.3184511500921	0.232298810368162	18.5900700190757	3.86672782342108e-77	4.63303041956978e-74	371.92006	309.936997	446.007885	662.36622	78.077898	672.313233	18.126149	31.212363	18.064855	2.013951	13.521688	16.174099	7	23.067207	38.346972	11.174722	14.303784	13.126831	>lcl|NW_018742726.1_cds_XP_021758269.1_11077	XP_021758269.1	GeneID:110723240	gene10233	56829-59427	Name=XM_021902577.1	gbkey=mRNA	gene=LOC110723240	model_evidence=Supporting evidence includes similarity to: 100%25 coverage of the annotated genomic feature by RNAseq alignments%2C including 61 samples with support for all annotated introns	product=uncharacterized LOC110723240	.	.	.	.	.	.	.	.	.	.	.
rna28993	Pas	Reg-Tit	163.92282318282	30.8219583170249	75.1889132722899	2.39230378647813	0.129636716391154	18.4539060620743	4.85087925386313e-76	5.61179820992601e-73	264	241	250	316.818654	28	321	67	61	39	4	12	26	47	51.000003	48	23.000009	24	27	>lcl|NW_018743292.1_cds_XP_021772935.1_24223	XP_021772935.1	GeneID:110736905	gene22524	9217043-9225705	Name=XM_021917243.1	gbkey=mRNA	gene=LOC110736905	model_evidence=Supporting evidence includes similarity to: 86 Proteins%2C and 100%25 coverage of the annotated genomic feature by RNAseq alignments%2C including 10 samples with support for all annotated introns	product=probable linoleate 9S-lipoxygenase 5	NP_175900.1	0	1203.3	lipoxygenase 1 [Arabidopsis thaliana]	NP_175900.1	0.0	61.675	Dbxref=Araport:AT1G55020,TAIR:AT1G55020,GeneID:841944,Genbank:NP_175900.1	product=lipoxygenase 1	.	.
rna16322	Pas	Reg-Tit	8.93133949610841	145.147097349887	99.7418447319605	-3.93185067864241	0.217661419957249	-18.0640679428383	6.11459729519816e-73	6.8379541552201e-70	16.834038	17.058118	15.726867	17.777599	1.449312	11.092985	205.481738	228.308022	164.347074	20.376055	91.698329	171.276899	195.693658	159.364876	183.31095	137.009048	163.405931	142.890311	>lcl|NW_018742817.1_cds_XP_021761078.1_13596	XP_021761078.1	GeneID:110725920	gene12631	691939-706269	Name=XM_021905386.1	gbkey=mRNA	gene=LOC110725920	model_evidence=Supporting evidence includes similarity to: 4 Proteins%2C and 100%25 coverage of the annotated genomic feature by RNAseq alignments%2C including 19 samples with support for all annotated introns	product=peroxiredoxin-2F%2C mitochondrial-like%2C transcript variant X2	NP_566268.1	4.9e-88	295.0	peroxiredoxin IIF [Arabidopsis thaliana]	NP_566268.1	1.61e-96	69.347	Dbxref=TAIR:AT3G06050,GeneID:819778,Genbank:NP_566268.1,Araport:AT3G06050	product=peroxiredoxin IIF	.	.
rna17525	Pas	Reg-Tit	662.448112140551	38.647322929723	246.580919333332	4.11318180957174	0.228037575509485	18.0372984600542	9.92801358658987e-73	1.07443525102098e-69	1123.693368	1135.843373	824.77016	1123	99	1536	50	56	31	4	46	60.569178	49.159447	24.000001	48	34.000013	32	50	>lcl|NW_018742890.1_cds_XP_021762179.1_14595	XP_021762179.1	GeneID:110726942	gene13561	1143950-1146638	Name=XM_021906487.1	gbkey=mRNA	gene=LOC110726942	model_evidence=Supporting evidence includes similarity to: 100%25 coverage of the annotated genomic feature by RNAseq alignments%2C including 41 samples with support for all annotated introns	product=albumin-2-like	.	.	.	.	.	.	.	.	.	.	.
rna58976	Pas	Reg-Tit	133.560244173554	30380.0378205397	20297.8786284176	-7.81429929278382	0.436664165666687	-17.8954443876867	1.2797190673373e-71	1.30100893909391e-68	247	451	294	14	5	196	42617	52780	23864	5695	19333	31715	53781	46233.002554	50089	21663.008311	17564	34011	>lcl|NW_018744790.1_cds_XP_021737413.1_49145	XP_021737413.1	GeneID:110703926	gene45737	1301941-1304714	Name=XM_021881721.1	gbkey=mRNA	gene=LOC110703926	model_evidence=Supporting evidence includes similarity to: 100%25 coverage of the annotated genomic feature by RNAseq alignments%2C including 14 samples with support for all annotated introns	product=2'-deoxymugineic-acid 2'-dioxygenase-like	NP_192787.1	8.2e-70	237.0	2-oxoglutarate (2OG) and Fe(II)-dependent oxygenase superfamily protein [Arabidopsis thaliana]	NP_192787.1	3.99e-75	38.978	Dbxref=TAIR:AT4G10490,GeneID:826641,Genbank:NP_192787.1,Araport:AT4G10490	product=2-oxoglutarate (2OG) and Fe(II)-dependent oxygenase superfamily protein	.	.
rna37364	Pas	Reg-Tit	4.693905761106	224.850079214839	151.464688063595	-5.58049107930015	0.314014246076485	-17.7714582985541	1.17593643025878e-70	1.16033797937505e-67	6.232635	5.489839	3.819223	4.086733	1.459765	20.148795	288.00844	309.432334	245.852958	27.260965	154.318244	241.372119	247.400457	233.871573	380.971514	253.724949	263.206452	231.650199	>lcl|NW_018743812.1_cds_XP_021717541.1_31181	XP_021717541.1	GeneID:110685341	gene28994	332695-336741	Name=XM_021861849.1	gbkey=mRNA	gene=LOC110685341	model_evidence=Supporting evidence includes similarity to: 8 Proteins%2C and 100%25 coverage of the annotated genomic feature by RNAseq alignments%2C including 59 samples with support for all annotated introns	product=acetylglutamate kinase-like%2C transcript variant X1	NP_191315.1	7.4e-143	476.9	N-acetyl-l-glutamate kinase [Arabidopsis thaliana]	NP_191315.1	1.14e-150	69.697	Dbxref=TAIR:AT3G57560,GeneID:824923,Genbank:NP_191315.1,Araport:AT3G57560	product=N-acetyl-l-glutamate kinase	.	.
rna1790	Pas	Reg-Tit	112366.027603832	3949.09687986828	40088.0737878562	4.83081805152902	0.272203864201842	17.7470590496354	1.81619322680352e-70	1.74089904474375e-67	206340.65512	251509.62661	280021.018851	149096.04905	10350.261364	97665.309863	6782.339869	6556.406306	4260.875692	677.286101	3037.713506	5946.688726	7035.947733	4996.634358	6187.837121	1864.057518	1832.380431	3365.853869	>lcl|NW_018742205.1_cds_XP_021763127.1_1506	XP_021763127.1	GeneID:110727853	gene1335	1215651-1225370	Name=XM_021907435.1	gbkey=mRNA	gene=LOC110727853	model_evidence=Supporting evidence includes similarity to: 4 Proteins%2C and 100%25 coverage of the annotated genomic feature by RNAseq alignments%2C including 2 samples with support for all annotated introns	product=granule-bound starch synthase 1%2C chloroplastic/amyloplastic-like	NP_174566.1	1.7e-272	906.5	UDP-Glycosyltransferase superfamily protein [Arabidopsis thaliana]	NP_174566.1	0.0	65.534	Dbxref=Araport:AT1G32900,TAIR:AT1G32900,GeneID:840184,Genbank:NP_174566.1	product=UDP-Glycosyltransferase superfamily protein	.	.
rna56269	Pas	Reg-Tit	1.71466963379528	267.450255650312	178.87172697814	-7.1419432204971	0.403888610321754	-17.6829527695954	5.67449664660418e-70	5.14523481072766e-67	0	2.611642	8.797381	1	0	3.426187	566.700984	585.917108	407.136098	30.775027	138.625808	272.226417	361.430922	335.927636	495.565602	195.736876	142.945218	232.742918	>lcl|NW_018744633.1_cds_XP_021734697.1_46893	XP_021734697.1	GeneID:110701357	gene43638	6620834-6622931	Name=XM_021879005.1	gbkey=mRNA	gene=LOC110701357	model_evidence=Supporting evidence includes similarity to: 2 Proteins%2C and 100%25 coverage of the annotated genomic feature by RNAseq alignments	product=putative pentatricopeptide repeat-containing protein At1g12700%2C mitochondrial	NP_001331859.1	2.6e-159	532.9	Pentatricopeptide repeat (PPR) superfamily protein [Arabidopsis thaliana]	NP_001318989.1	8.22e-154	38.899	Dbxref=Araport:AT1G12700,TAIR:AT1G12700,GeneID:837825,Genbank:NP_001318989.1	product=RNA processing FACTOR	.	.
rna74986	Pas	Reg-Tit	11.8007141380595	221.208514049154	151.405914078789	-4.38903421841565	0.249561891352819	-17.5869568651835	3.10089029980167e-69	2.73767812284332e-66	9.023316	11	17	29.302083	4	20	442	397	288	18	111	217	401	374.000021	503	153.000059	131	168	>lcl|NW_018745684.1_cds_XP_021752311.1_62363	XP_021752311.1	GeneID:110717833	gene58139	3003899-3007525	Name=XM_021896619.1	gbkey=mRNA	gene=LOC110717833	model_evidence=Supporting evidence includes similarity to: 7 Proteins%2C and 100%25 coverage of the annotated genomic feature by RNAseq alignments%2C including 43 samples with support for all annotated introns	product=plastid-lipid-associated protein 6%2C chloroplastic-like	NP_566728.1	6.4e-107	358.4	Plastid-lipid associated protein PAP / fibrillin family protein [Arabidopsis thaliana]	NP_566728.1	2.14e-108	77.660	Dbxref=TAIR:AT3G23400,GeneID:821921,Genbank:NP_566728.1,Araport:AT3G23400	product=Plastid-lipid associated protein PAP / fibrillin family protein	.	.
rna51490	Pas	Reg-Tit	8.01279324435177	1607.16942778507	1074.11721627149	-7.5207114987659	0.427752661081146	-17.5819163339797	3.38925111737161e-69	2.91553809581282e-66	19	30	21	3	0	0	2026.999481	2345	1488	303	869.889238	1607	2407.978641	2329.000129	3484	1159.000445	1077	2030	>lcl|NW_018744460.1_cds_XP_021730387.1_42949	XP_021730387.1	GeneID:110697316	gene39917	3249179-3252502	Name=XM_021874695.1	gbkey=mRNA	gene=LOC110697316	model_evidence=Supporting evidence includes similarity to: 5 Proteins%2C and 100%25 coverage of the annotated genomic feature by RNAseq alignments%2C including 3 samples with support for all annotated introns	product=desiccation-related protein PCC13-62-like	NP_564518.1	6.1e-109	365.7	desiccation-like protein [Arabidopsis thaliana]	NP_564518.1	7.44e-118	61.871	Dbxref=Araport:AT1G47980,TAIR:AT1G47980,GeneID:841216,Genbank:NP_564518.1	product=desiccation-like protein	.	.
rna18043	Pas	Reg-Tit	39.6911071964674	194.066460214621	142.60800920857	-2.22982840447882	0.128803548640138	-17.3118553643945	3.82875992219781e-67	3.21127666574536e-64	79.774512	64.796021	66.180328	62.414254	4	83.108463	344.075235	387.886057	243.585138	17.472222	116	209.541451	319.711507	225.335091	381.355934	144.000055	134.540323	204.581818	>lcl|NW_018742904.1_cds_XP_021762634.1_15014	XP_021762634.1	GeneID:110727377	gene13971	2514798-2520258	Name=XM_021906942.1	gbkey=mRNA	gene=LOC110727377	model_evidence=Supporting evidence includes similarity to: 6 Proteins%2C and 100%25 coverage of the annotated genomic feature by RNAseq alignments%2C including 55 samples with support for all annotated introns	product=probable leucine-rich repeat receptor-like protein kinase At5g63930	NP_001323641.1	0	1545.9	Leucine-rich repeat receptor-like protein kinase family protein [Arabidopsis thaliana]	NP_201198.1	0.0	65.520	Dbxref=TAIR:AT5G63930,GeneID:836514,Genbank:NP_201198.1,Araport:AT5G63930	product=Leucine-rich repeat protein kinase family protein	.	.
rna46113	Pas	Reg-Tit	104.17083518837	740.773943225746	528.572907213287	-2.80981406070457	0.162666915110358	-17.2734207124928	7.45873235708458e-67	6.1032441914105e-64	180.618985	213.160141	144.901983	192.337654	17.053732	150.331485	1423.18187	1592.045197	852.091484	119.157397	412.785011	780.92924	1276.292169	1017.559785	1287.911761	424.902295	344.247586	710.171273	>lcl|NW_018744128.1_cds_XP_021725527.1_38473	XP_021725527.1	GeneID:110692772	gene35768	1657824-1665457	Name=XM_021869836.1	gbkey=mRNA	gene=LOC110692772	model_evidence=Supporting evidence includes similarity to: 18 Proteins%2C and 100%25 coverage of the annotated genomic feature by RNAseq alignments%2C including 24 samples with support for all annotated introns	product=diphosphomevalonate decarboxylase MVD2%2C peroxisomal-like%2C transcript variant X2	NP_566995.1	7.7e-223	740.9	GHMP kinase family protein [Arabidopsis thaliana]	NP_566995.1	0.0	77.619	Dbxref=TAIR:AT3G54250,GeneID:824592,Genbank:NP_566995.1,Araport:AT3G54250	product=GHMP kinase family protein	.	.
rna56266	Pas	Reg-Tit	3.79283852679253	309.4554757572	207.567930013731	-6.16286528746642	0.35745123682783	-17.2411357201005	1.30448708420283e-66	1.04200564733144e-63	7.215836	11.308118	7.149575	12.173735	0	0	700.909852	723.369541	420.090577	38.199623	160.031978	385.208991	506.444407	455.28267	564.486741	147.075265	141.34545	207.226488	>lcl|NW_018744633.1_cds_XP_021734694.1_46890	XP_021734694.1	GeneID:110701352	gene43634	6605337-6607621	Name=XM_021879002.1	gbkey=mRNA	gene=LOC110701352	model_evidence=Supporting evidence includes similarity to: 15 Proteins%2C and 100%25 coverage of the annotated genomic feature by RNAseq alignments	product=putative pentatricopeptide repeat-containing protein At1g12700%2C mitochondrial	NP_200798.1	2.2e-177	592.5	Pentatricopeptide repeat (PPR) superfamily protein [Arabidopsis thaliana]	NP_001318989.1	9.43e-162	40.000	Dbxref=Araport:AT1G12700,TAIR:AT1G12700,GeneID:837825,Genbank:NP_001318989.1	product=RNA processing FACTOR	.	.
rna2158	Pas	Reg-Tit	349.216902592181	0.484664375794662	116.728743781257	9.28430812113145	0.541932373136533	17.1318573706841	8.58690151386589e-66	6.54731724747015e-63	739	632	484.853531	555	55	547	3	1	1	0	0	0	0	0	0	0	2	0	>lcl|NW_018742205.1_cds_XP_021765507.1_1843	XP_021765507.1	GeneID:110730031	gene1634	4682348-4693506	Name=XM_021909815.1	gbkey=mRNA	gene=LOC110730031	model_evidence=Supporting evidence includes similarity to: 14 Proteins%2C and 100%25 coverage of the annotated genomic feature by RNAseq alignments%2C including 30 samples with support for all annotated introns	product=IAA-amino acid hydrolase ILR1-like	NP_186937.1	2.9e-180	601.1	Peptidase M20/M25/M40 family protein [Arabidopsis thaliana]	NP_186937.1	0.0	64.778	Dbxref=TAIR:AT3G02875,GeneID:821199,Genbank:NP_186937.1,Araport:AT3G02875	product=Peptidase M20/M25/M40 family protein	.	.
rna39425	Pas	Reg-Tit	195.450693597901	60.8505852445264	105.717288028985	1.68178553372847	0.0984826342762128	17.0769755103381	2.20243184538182e-65	1.64198635512699e-62	284.427366	295.746161	303.802112	322.640382	42.415678	373.690422	91.15497	108.926624	60.418558	9.149509	41.44828	61.117824	101.039762	59.300782	109.119078	51.708767	52.473445	61.927184	>lcl|NW_018743919.1_cds_XP_021719521.1_32853	XP_021719521.1	GeneID:110687213	gene30575	314805-324175	Name=XM_021863830.1	gbkey=mRNA	gene=LOC110687213	model_evidence=Supporting evidence includes similarity to: 100%25 coverage of the annotated genomic feature by RNAseq alignments%2C including 26 samples with support for all annotated introns	product=uncharacterized LOC110687213%2C transcript variant X2	NP_001331631.1	5.5e-32	112.8	hypothetical protein AT5G13310 [Arabidopsis thaliana]	NP_196835.1	6.09e-39	33.632	Dbxref=TAIR:AT5G13310,GeneID:831172,Genbank:NP_196835.1,Araport:AT5G13310	product=hypothetical protein	.	.
rna57329	Pas	Reg-Tit	2078.14900816138	14.2063726318795	702.187251141713	7.1883475392533	0.421037859386749	17.0729243914628	2.3607289323419e-65	1.72174119458996e-62	6713.480268	4953	3109	2102	191	1193.549233	32	42	24	2	10	26	13	8	13	4.000002	10	10	>lcl|NW_018744693.1_cds_XP_021735950.1_47820	XP_021735950.1	GeneID:110702537	gene44462	2044226-2048558	Name=XM_021880258.1	gbkey=mRNA	gene=LOC110702537	model_evidence=Supporting evidence includes similarity to: 10 Proteins%2C and 100%25 coverage of the annotated genomic feature by RNAseq alignments%2C including 12 samples with support for all annotated introns	product=leucoanthocyanidin dioxygenase-like	NP_001031700.1	2e-185	617.3	leucoanthocyanidin dioxygenase [Arabidopsis thaliana]	NP_194019.1	0.0	77.259	Dbxref=TAIR:AT4G22880,GeneID:828387,Genbank:NP_194019.1,Araport:AT4G22880	product=leucoanthocyanidin dioxygenase	.	.
rna6282	Pas	Reg-Tit	1.18013594543076	228.681239108907	152.847538054415	-7.42300626596769	0.436678722182717	-16.9987816875166	8.38443763156747e-65	5.98488293832887e-62	3	4	2	0	0	2	372	329	236	42	138	247	375	287.000016	419	164.000063	159	234	>lcl|NW_018742415.1_cds_XP_021740473.1_5138	XP_021740473.1	GeneID:110706820	gene4761	255605-264634	Name=XM_021884781.1	gbkey=mRNA	gene=LOC110706820	model_evidence=Supporting evidence includes similarity to: 3 Proteins%2C and 100%25 coverage of the annotated genomic feature by RNAseq alignments%2C including 39 samples with support for all annotated introns	product=uncharacterized LOC110706820	NP_177275.1	1.6e-136	455.7	senescence associated gene 18 [Arabidopsis thaliana]	NP_177275.1	3.79e-143	71.174	Dbxref=Araport:AT1G71190,TAIR:AT1G71190,GeneID:843459,Genbank:NP_177275.1	product=senescence associated gene 18	.	.
rna9706	Pas	Reg-Tit	19.3848764572922	422.011621903828	287.802706754983	-4.32908189579793	0.258347970752198	-16.7567869149253	5.05198920848413e-63	3.45896297868233e-60	41	24	33	37	1	49	839	1042	504	54	205	484	737	691.000038	894	166.000064	181	332	>lcl|NW_018742529.1_cds_XP_021754757.1_7964	XP_021754757.1	GeneID:110720059	gene7370	108637-110498	Name=XM_021899065.1	gbkey=mRNA	gene=LOC110720059	model_evidence=Supporting evidence includes similarity to: 10 Proteins%2C and 100%25 coverage of the annotated genomic feature by RNAseq alignments%2C including 56 samples with support for all annotated introns	product=metacaspase-9-like	NP_196040.1	4.8e-111	372.5	metacaspase 9 [Arabidopsis thaliana]	NP_196040.1	2.59e-124	57.188	Dbxref=TAIR:AT5G04200,GeneID:830299,Genbank:NP_196040.1,Araport:AT5G04200	product=metacaspase 9	.	.
rna6943	Pas	Reg-Tit	34.7564711410369	202.918849258473	146.864723219327	-2.4721511982706	0.150165623588183	-16.4628304348156	6.78520800884616e-61	4.55273886977559e-58	71	57	48.636622	78.926703	5	46.018934	269	343	178	36	136.208825	225	247	220.000012	371	174.000067	154	262	>lcl|NW_018742418.1_cds_XP_021745813.1_5675	XP_021745813.1	GeneID:110711702	gene5241	6587045-6591189	Name=XM_021890129.1	gbkey=mRNA	gene=LOC110711702	model_evidence=Supporting evidence includes similarity to: 100%25 coverage of the annotated genomic feature by RNAseq alignments%2C including 32 samples with support for all annotated introns	product=protein TIFY 9-like%2C transcript variant X2	NP_568287.1	1e-32	114.4	jasmonate-zim-domain protein 10 [Arabidopsis thaliana]	NP_568287.1	2.51e-35	43.415	Dbxref=TAIR:AT5G13220,GeneID:831162,Genbank:NP_568287.1,Araport:AT5G13220	product=jasmonate-zim-domain protein 10	.	.
rna15017	Pas	Reg-Tit	319.9737463417	20.0706431229476	120.038344195865	3.95334524042015	0.241154220918173	16.3934316611509	2.13068954441644e-60	1.40161771618877e-57	331	464	504	934	66	438	33	40	14	2	12	22	43	14.000001	48	19.000007	7	31	>lcl|NW_018742770.1_cds_XP_021759896.1_12500	XP_021759896.1	GeneID:110724750	gene11570	3310357-3314002	Name=XM_021904204.1	gbkey=mRNA	gene=LOC110724750	model_evidence=Supporting evidence includes similarity to: 1 Protein%2C and 100%25 coverage of the annotated genomic feature by RNAseq alignments%2C including 34 samples with support for all annotated introns	product=putative germin-like protein 2-1	NP_187246.1	5.9e-66	223.7	RmlC-like cupins superfamily protein [Arabidopsis thaliana]	NP_198731.1	9.20e-71	47.907	Dbxref=TAIR:AT5G39150,GeneID:833908,Genbank:NP_198731.1,Araport:AT5G39150	product=RmlC-like cupins superfamily protein	.	.
rna51	Pas	Reg-Tit	279.987536262892	848.502693912929	658.997641362917	-1.57605413015125	0.0962396953698832	-16.3763416342281	2.8221505977953e-60	1.82077558471989e-57	572.144801	440.025561	468.892565	443.105223	45.118289	438.000694	1399.630844	1480.759773	993.717165	131.139835	494.665595	858.824163	1326.714373	1103.535634	1480.16864	601.890511	612.92363	887.98942	>lcl|NW_018742204.1_cds_XP_021734236.1_37	XP_021734236.1	GeneID:110700949	gene43	2047991-2059414	Name=XM_021878544.1	gbkey=mRNA	gene=LOC110700949	model_evidence=Supporting evidence includes similarity to: 4 Proteins%2C and 100%25 coverage of the annotated genomic feature by RNAseq alignments%2C including 60 samples with support for all annotated introns	product=probable serine incorporator%2C transcript variant X1	NP_001185008.1	1.9e-241	802.7	Serinc-domain containing serine and sphingolipid biosynthesis protein [Arabidopsis thaliana]	NP_173069.1	0.0	82.025	Dbxref=Araport:AT1G16180,TAIR:AT1G16180,GeneID:838187,Genbank:NP_173069.1	product=Serinc-domain containing serine and sphingolipid biosynthesis protein	.	.
rna8680	Pas	Reg-Tit	373.905128713711	26.2145077676758	142.111381416354	3.85336036272103	0.235348790845099	16.3729770987318	2.98260269698637e-60	1.88798750719237e-57	879.240003	755.483789	405.76405	580.841791	69	448.650621	54.086351	59.249437	30.183344	5	15	13.080879	27.041318	29.000002	57.223831	14.04273	26.066171	25	>lcl|NW_018742484.1_cds_XP_021754410.1_7116	XP_021754410.1	GeneID:110719728	gene6585	882912-886424	Name=XM_021898718.1	gbkey=mRNA	gene=LOC110719728	model_evidence=Supporting evidence includes similarity to: 2 Proteins%2C and 84%25 coverage of the annotated genomic feature by RNAseq alignments	product=outer envelope pore protein 16%2C chloroplastic-like	NP_180456.1	2.4e-43	148.6	outer plastid envelope protein 16-1 [Arabidopsis thaliana]	NP_180456.1	2.06e-48	53.846	Dbxref=Araport:AT2G28900,TAIR:AT2G28900,GeneID:817439,Genbank:NP_180456.1	product=outer plastid envelope protein 16-1	.	.
rna15752	Pas	Reg-Tit	41.0495350773929	846.387045091001	577.941208419798	-4.3543112092017	0.266068611671606	-16.3653697512279	3.3796887807893e-60	2.09972553530926e-57	96.148151	28.794125	81.106277	31.38276	6.609517	105.139674	1425.01827	1331.692833	945.208885	87.28549	355	660.459797	1866.068151	1164.727788	1860.123525	717.301357	719.570316	793.322699	>lcl|NW_018742815.1_cds_XP_021760684.1_13118	XP_021760684.1	GeneID:110725528	gene12141	62467-66444	Name=XM_021904992.1	gbkey=mRNA	gene=LOC110725528	model_evidence=Supporting evidence includes similarity to: 100%25 coverage of the annotated genomic feature by RNAseq alignments%2C including 60 samples with support for all annotated introns	product=uncharacterized LOC110725528	.	.	.	.	.	.	.	.	.	.	.
rna57110	Pas	Reg-Tit	245.310667511088	1.59863185654463	82.8359770747256	7.18878789628757	0.441805337218088	16.2713921510165	1.57534984483203e-59	9.4377521329053e-57	311	260	314	624	64	435	6	1	7	0	1	0	0	3	1	2.000001	1	0	>lcl|NW_018744689.1_cds_XP_021735657.1_47629	XP_021735657.1	GeneID:110702258	gene44284	312830-316626	Name=XM_021879965.1	gbkey=mRNA	gene=LOC110702258	model_evidence=Supporting evidence includes similarity to: 100%25 coverage of the annotated genomic feature by RNAseq alignments%2C including 2 samples with support for all annotated introns	product=uncharacterized LOC110702258	NP_001078007.1	3.9e-42	146.1	DCD (Development and Cell Death) domain protein [Arabidopsis thaliana]	NP_181059.1	4.06e-39	53.061	Dbxref=Araport:AT2G35140,TAIR:AT2G35140,GeneID:818080,Genbank:NP_181059.1	product=DCD (Development and Cell Death) domain protein	.	.
rna65415	Pas	Reg-Tit	0.879100560315355	311.812534326737	208.168056404597	-8.32345742056918	0.513792122622667	-16.2000487241452	5.03871360765694e-59	2.96568075128566e-56	5	1	2	0	0	0	491.67261	542	281	47	214	409	485	283.000016	429	222.000085	280	385	>lcl|NW_018745067.1_cds_XP_021743326.1_54521	XP_021743326.1	GeneID:110709413	gene50691	585363-591149	Name=XM_021887634.1	gbkey=mRNA	gene=LOC110709413	model_evidence=Supporting evidence includes similarity to: 100%25 coverage of the annotated genomic feature by RNAseq alignments%2C including 3 samples with support for all annotated introns	product=uncharacterized LOC110709413	.	.	.	.	.	.	.	.	.	.	.
rna35339	Pas	Reg-Tit	297.482918586826	0.23156572202214	99.31535001029	9.88087673901886	0.610629132618736	16.1814695880032	6.81482273606491e-59	3.94190496503865e-56	499.488929	487.424978	309.140273	723.288308	54.645177	503.324473	0	0	3	0	0	0	0	0	0	0	0	0	>lcl|NW_018743669.1_cds_XP_021715665.1_29456	XP_021715665.1	GeneID:110683569	gene27393	2252608-2255668	Name=XM_021859973.1	gbkey=mRNA	gene=LOC110683569	model_evidence=Supporting evidence includes similarity to: 100%25 coverage of the annotated genomic feature by RNAseq alignments%2C including 2 samples with support for all annotated introns	product=L10-interacting MYB domain-containing protein-like	NP_001078536.1	1.3e-62	213.2	Myb/SANT-like DNA-binding domain protein [Arabidopsis thaliana]	NP_196199.1	8.93e-30	26.948	Dbxref=TAIR:AT5G05800,GeneID:830465,Genbank:NP_196199.1,Araport:AT5G05800	product=Myb/SANT-like DNA-binding domain protein	.	.
rna66588	Pas	Reg-Tit	4399.87225237201	9025.01673664603	7483.30190855469	-1.03901567926186	0.0642602947452312	-16.1688595326427	8.36321999335075e-59	4.7555536874055e-56	7582.292421	7103.01345	5796.104633	7065.598447	960.161967	7841.58789	14075.540653	15323.479394	10160.293903	1302.95552	5620.963695	9845.049226	12295.069657	11178.853113	16969.876544	7525.723279	7378.700791	8428.696848	>lcl|NW_018745170.1_cds_XP_021744218.1_55495	XP_021744218.1	GeneID:110710252	gene51620	4119921-4123059	Name=XM_021888526.1	gbkey=mRNA	gene=LOC110710252	model_evidence=Supporting evidence includes similarity to: 354 Proteins%2C and 100%25 coverage of the annotated genomic feature by RNAseq alignments%2C including 61 samples with support for all annotated introns	product=elongation factor 1-alpha	NP_001030993.1	3.7e-291	966.8	GTP binding Elongation factor Tu family protein [Arabidopsis thaliana]	NP_563801.1	0.0	93.946	Dbxref=Araport:AT1G07940,TAIR:AT1G07940,GeneID:837309,Genbank:NP_563801.1	product=GTP binding Elongation factor Tu family protein	.	.
rna38102	Pas	Reg-Tit	200.117409741058	0	66.7058032470192	10.0204348979547	0.620956168421404	16.137105012466	1.39953452886237e-58	7.82549731813397e-56	372.767763	343.4729	298.244355	338.552283	42.509116	248.369203	0	0	0	0	0	0	0	0	0	0	0	0	>lcl|NW_018743850.1_cds_XP_021718259.1_31791	XP_021718259.1	GeneID:110685995	gene29538	3721472-3732440	Name=XM_021862569.1	gbkey=mRNA	gene=LOC110685995	model_evidence=Supporting evidence includes similarity to: 100%25 coverage of the annotated genomic feature by RNAseq alignments%2C including 4 samples with support for all annotated introns	product=uncharacterized LOC110685995%2C transcript variant X3	NP_189639.4	2.8e-08	34.5	Plant transposase (Ptta/En/Spm family) [Arabidopsis thaliana]	.	.	.	.	.	.	.
rna37352	Pas	Reg-Tit	1.84317825633891	128.836322468827	86.5052743979979	-5.99179746856734	0.371876283373279	-16.1123409490272	2.08961022810777e-58	1.13071505714174e-55	0	8.179982	5.62234	0	0	2.970459	174.715887	222.726318	159.66399	18.428792	78.774439	115.639656	190.878174	139.662974	239.04467	94.654061	142.125694	127.106214	>lcl|NW_018743812.1_cds_XP_021717528.1_31169	XP_021717528.1	GeneID:110685335	gene28987	268059-278025	Name=XM_021861836.1	gbkey=mRNA	gene=LOC110685335	model_evidence=Supporting evidence includes similarity to: 4 Proteins%2C and 100%25 coverage of the annotated genomic feature by RNAseq alignments%2C including 60 samples with support for all annotated introns	product=pre-mRNA cleavage factor Im 25 kDa subunit 2-like	NP_194285.2	1.7e-121	404.8	Cleavage/polyadenylation specificity factor, 25kDa subunit [Arabidopsis thaliana]	NP_194285.2	3.77e-132	86.869	Dbxref=TAIR:AT4G25550,GeneID:828660,Genbank:NP_194285.2,Araport:AT4G25550	product=Cleavage/polyadenylation specificity factor%2C 25kDa subunit	.	.
rna43605	Pas	Reg-Tit	7.59810896708103	123.988003091074	85.1913717164095	-4.07979490545057	0.253548099015415	-16.0908124387181	2.95928426778181e-58	1.57588933174304e-55	12	5	5	16	2	23	185	255	131	16	50	101	167	160.000009	240	111.000043	103	176	>lcl|NW_018744062.1_cds_XP_021723216.1_36333	XP_021723216.1	GeneID:110690668	gene33835	858354-860384	Name=XM_021867524.1	gbkey=mRNA	gene=LOC110690668	model_evidence=Supporting evidence includes similarity to: 100%25 coverage of the annotated genomic feature by RNAseq alignments%2C including 41 samples with support for all annotated introns	product=uncharacterized LOC110690668	NP_001327902.1	2.8e-23	83.8	MuDR family transposase [Arabidopsis thaliana]	NP_001323055.1	3.15e-17	20.599	Dbxref=Araport:AT1G06740,GeneID:3766669,Genbank:NP_001323055.1,TAIR:AT1G06740	product=MuDR family transposase	.	.
rna57058	Pas	Reg-Tit	701.922937071598	0	233.974312357199	11.8380025461891	0.737118882464662	16.0598281061625	4.87901481860192e-58	2.55759481483243e-55	2134.283404	1548.989137	769.512325	1212	77	473.595718	0	0	0.030945	0	0	0	0	0	0	0	0	0	>lcl|NW_018744676.1_cds_XP_021735591.1_47579	XP_021735591.1	GeneID:110702205	gene44252	376834-380060	Name=XM_021879898.1	gbkey=mRNA	gene=LOC110702205	model_evidence=Supporting evidence includes similarity to: 9 Proteins%2C and 49%25 coverage of the annotated genomic feature by RNAseq alignments	product=dihydroflavonol 4-reductase-like%2C transcript variant X1	NP_199094.1	2e-166	554.5	dihydroflavonol 4-reductase [Arabidopsis thaliana]	NP_199094.1	0.0	72.673	Dbxref=TAIR:AT5G42800,GeneID:834291,Genbank:NP_199094.1,Araport:AT5G42800	product=dihydroflavonol 4-reductase	.	.
rna8698	Pas	Reg-Tit	1.08914954361724	211.585627429933	141.420134801161	-7.4687206923397	0.465821552683956	-16.0334373738327	7.46374875712313e-58	3.85232780081114e-55	0.666667	4.337559	4.339377	1	0.337027	0.333333	481.857448	354.839753	245.215544	27.763816	104.982083	189.595251	292.490701	258.469394	335.867409	185.871547	189.175076	204.059182	>lcl|NW_018742484.1_cds_XP_021753935.1_7133	XP_021753935.1	GeneID:110719333	gene6594	991831-995413	Name=XM_021898243.1	gbkey=mRNA	gene=LOC110719333	model_evidence=Supporting evidence includes similarity to: 8 Proteins%2C and 100%25 coverage of the annotated genomic feature by RNAseq alignments%2C including 55 samples with support for all annotated introns	product=superoxide dismutase [Fe]%2C chloroplastic-like%2C transcript variant X1	NP_199923.1	2.9e-125	418.4	Fe superoxide dismutase 2 [Arabidopsis thaliana]	NP_199923.1	2.92e-133	68.379	Dbxref=TAIR:AT5G51100,GeneID:835183,Genbank:NP_199923.1,Araport:AT5G51100	product=Fe superoxide dismutase 2	.	.
rna45048	Pas	Reg-Tit	5.56517208208196	558.664204036425	374.297860051644	-6.46997476111365	0.404441721053095	-15.9972980637778	1.33441944883296e-57	6.68185643117863e-55	13	8	5	11	0	19	1480	1767	1056	51	198	377	458	861.000048	1261	330.000127	317	254	>lcl|NW_018744092.1_cds_XP_021724748.1_37582	XP_021724748.1	GeneID:110692067	gene34968	3510066-3512339	Name=XM_021869056.1	gbkey=mRNA	gene=LOC110692067	model_evidence=Supporting evidence includes similarity to: 1 Protein%2C and 92%25 coverage of the annotated genomic feature by RNAseq alignments	product=9-cis-epoxycarotenoid dioxygenase NCED6%2C chloroplastic	NP_189064.1	7.1e-230	766.0	nine-cis-epoxycarotenoid dioxygenase 6 [Arabidopsis thaliana]	NP_189064.1	0.0	59.075	Dbxref=TAIR:AT3G24220,GeneID:822008,Genbank:NP_189064.1,Araport:AT3G24220	product=nine-cis-epoxycarotenoid dioxygenase 6	.	.
rna63925	Pas	Reg-Tit	36.2429050323373	3625.63055784475	2429.16800690728	-6.60664134194621	0.414200481966422	-15.9503468237919	2.83319135191583e-57	1.39780495096212e-54	57	80	73	70	3	48	8880.838072	5489.454853	4759.623602	782	2734	4581	7157.632147	6550.188593	5495	588.000226	502	1676.312146	>lcl|NW_018745003.1_cds_XP_021741876.1_53291	XP_021741876.1	GeneID:110708079	gene49568	5206077-5208179	Name=XM_021886184.1	gbkey=mRNA	gene=LOC110708079	model_evidence=Supporting evidence includes similarity to: 1 Protein%2C and 100%25 coverage of the annotated genomic feature by RNAseq alignments%2C including 36 samples with support for all annotated introns	product=anthocyanin 3'-O-beta-glucosyltransferase-like	NP_567954.1	2.8e-122	410.1	UDP-glucosyltransferase 73B2 [Arabidopsis thaliana]	NP_001189528.1	4.53e-129	41.463	Dbxref=Araport:AT2G15480,TAIR:AT2G15480,GeneID:816040,Genbank:NP_001189528.1	product=UDP-glucosyl transferase 73B5	.	.
rna73691	Pas	Reg-Tit	149.724025268533	0	49.9080084228442	9.59443718534691	0.606147176999731	15.8285603718174	1.97692764390427e-56	9.47484936076347e-54	213.463402	253.41975	226.811269	288.437172	33.321713	223.125286	0	0	0	0	0	0	0	0	0	0	0	0	>lcl|NW_018745617.1_cds_XP_021751060.1_61305	XP_021751060.1	GeneID:110716735	gene57164	631195-646008	Name=XM_021895368.1	gbkey=mRNA	gene=LOC110716735	model_evidence=Supporting evidence includes similarity to: 100%25 coverage of the annotated genomic feature by RNAseq alignments%2C including 45 samples with support for all annotated introns	product=zinc finger protein dpff-1-like%2C transcript variant X2	NP_001324862.1	5.4e-33	115.6	RING/FYVE/PHD zinc finger superfamily protein [Arabidopsis thaliana]	NP_179516.2	1.86e-32	34.677	Dbxref=Araport:AT2G19260,TAIR:AT2G19260,GeneID:816443,Genbank:NP_179516.2	product=RING/FYVE/PHD zinc finger superfamily protein	.	.
rna56801	Pas	Reg-Tit	4.55745571035397	216.472949611651	145.834451644552	-5.40582137116549	0.342032888030878	-15.8049753703143	2.87502649097228e-56	1.35851075698069e-53	15	8	10	2	0	8	450	549	338	29	123	197	286	279.000015	486	119.000046	109	130	>lcl|NW_018744662.1_cds_XP_021735366.1_47344	XP_021735366.1	GeneID:110702033	gene44052	2534736-2536448	Name=XM_021879674.1	gbkey=mRNA	gene=LOC110702033	model_evidence=Supporting evidence includes similarity to: 1 Protein%2C and 100%25 coverage of the annotated genomic feature by RNAseq alignments	product=pentatricopeptide repeat-containing protein At1g61870%2C mitochondrial-like%2C transcript variant X1	NP_200798.1	8e-67	227.3	Pentatricopeptide repeat (PPR) superfamily protein [Arabidopsis thaliana]	NP_564786.1	1.94e-43	30.900	Dbxref=Araport:AT1G61870,TAIR:AT1G61870,GeneID:842484,Genbank:NP_564786.1	product=pentatricopeptide repeat 336	.	.
rna1048	Pas	Reg-Tit	36.9334562643032	390.290837285693	272.505043611896	-3.36775624853015	0.213479785130518	-15.7755276288627	4.58550112490547e-56	2.13665246165908e-53	69	78	55	86	6	24	551.157173	723.562648	344.683897	80	229.720758	455.706767	648	533.783853	554.335677	293.000112	225.757576	417	>lcl|NW_018742204.1_cds_XP_021756492.1_828	XP_021756492.1	GeneID:110721613	gene738	19430890-19437077	Name=XM_021900800.1	gbkey=mRNA	gene=LOC110721613	model_evidence=Supporting evidence includes similarity to: 23 Proteins%2C and 100%25 coverage of the annotated genomic feature by RNAseq alignments%2C including 59 samples with support for all annotated introns	product=truncated transcription factor CAULIFLOWER A-like	NP_177074.1	2.7e-101	339.9	K-box region and MADS-box transcription factor family protein [Arabidopsis thaliana]	NP_177074.1	1.61e-107	59.925	Dbxref=Araport:AT1G69120,TAIR:AT1G69120,GeneID:843244,Genbank:NP_177074.1	product=K-box region and MADS-box transcription factor family protein	AUR62007887-RA|MIKC_MADS	0.0
rna68688	Pas	Reg-Tit	1.55658061162874	304.270016602146	203.36553793864	-7.42491903014279	0.471375841362465	-15.7515900871835	6.69758355008442e-56	3.07804425372304e-53	2.09589	4.06469	3.274038	0	0	6.237885	631.734685	770.090574	481.915275	26.78571	141.64055	388.567605	433.123587	445.501329	720.14122	115.233081	129.188282	233.841086	>lcl|NW_018745291.1_cds_XP_021746305.1_57250	XP_021746305.1	GeneID:110712170	gene53256	1203595-1207188	Name=XM_021890613.1	gbkey=mRNA	gene=LOC110712170	model_evidence=Supporting evidence includes similarity to: 5 Proteins%2C and 100%25 coverage of the annotated genomic feature by RNAseq alignments%2C including 58 samples with support for all annotated introns	product=inositol polyphosphate multikinase beta-like	NP_001331991.1	1.7e-108	363.9	inositol polyphosphate kinase 2 beta [Arabidopsis thaliana]	NP_200984.1	9.27e-119	56.429	Dbxref=TAIR:AT5G61760,GeneID:836298,Genbank:NP_200984.1,Araport:AT5G61760	product=inositol polyphosphate kinase 2 beta	.	.
rna64127	Pas	Reg-Tit	1.22038880656145	240.620433184878	160.820418392106	-7.50171158396637	0.476765160202476	-15.7346052315998	8.76013554789221e-56	3.97153766886805e-53	2	6	3	0	0	0	440	550	325	39	114	284	283	384.000021	455	130.00005	111	220	>lcl|NW_018745024.1_cds_XP_021742081.1_53451	XP_021742081.1	GeneID:110708292	gene49720	2509765-2512205	Name=XM_021886389.1	gbkey=mRNA	gene=LOC110708292	model_evidence=Supporting evidence includes similarity to: 100%25 coverage of the annotated genomic feature by RNAseq alignments%2C including 55 samples with support for all annotated introns	product=uncharacterized LOC110708292	.	.	.	.	.	.	.	.	.	.	.
rna46316	Pas	Reg-Tit	337.654804126367	124.562223070888	195.593083422714	1.43085435996063	0.0915864714561897	15.6229881685646	5.0769452896411e-55	2.27101916696226e-52	531	546.8447	475	574	73	599	174	191	137	16	75	120	166	147.000008	240	124.000048	119	135	>lcl|NW_018744137.1_cds_XP_021725765.1_38665	XP_021725765.1	GeneID:110692982	gene35930	876785-879422	Name=XM_021870073.1	gbkey=mRNA	gene=LOC110692982	model_evidence=Supporting evidence includes similarity to: 100%25 coverage of the annotated genomic feature by RNAseq alignments%2C including 58 samples with support for all annotated introns	product=uncharacterized LOC110692982	NP_568343.1	8.6e-70	236.6	transmembrane protein, putative (DUF1218) [Arabidopsis thaliana]	NP_568343.1	6.23e-77	51.887	Dbxref=TAIR:AT5G17210,GeneID:831585,Genbank:NP_568343.1,Araport:AT5G17210	product=transmembrane protein%2C putative (DUF1218)	.	.
rna38207	Pas	Reg-Tit	1.11493852717299	278.396855458007	185.969549814395	-7.82836651896584	0.504658791856877	-15.5121968452419	2.86892704261005e-54	1.26644254411216e-51	3	1	6	0	0	0	400	262	176	62	202	343	476	314.000017	429	205.000079	216	355	>lcl|NW_018743850.1_cds_XP_021718320.1_31881	XP_021718320.1	GeneID:110686055	gene29642	5215747-5221393	Name=XM_021862628.1	gbkey=mRNA	gene=LOC110686055	model_evidence=Supporting evidence includes similarity to: 100%25 coverage of the annotated genomic feature by RNAseq alignments	product=uncharacterized LOC110686055	.	.	.	.	.	.	.	.	.	.	.
rna64031	Pas	Reg-Tit	85.6409252746349	532.730952506666	383.700943429323	-2.56895214679687	0.167342396361575	-15.3514722069963	3.46238816417882e-53	1.50856701974072e-50	147	91	130	242	9	180	777	828	484.626946	91	263	580	715	649.000036	773	577.000221	444	661	>lcl|NW_018745024.1_cds_XP_021742021.1_53379	XP_021742021.1	GeneID:110708244	gene49653	663916-668253	Name=XM_021886329.1	gbkey=mRNA	gene=LOC110708244	model_evidence=Supporting evidence includes similarity to: 5 Proteins%2C and 100%25 coverage of the annotated genomic feature by RNAseq alignments%2C including 61 samples with support for all annotated introns	product=microsomal glutathione S-transferase 3-like	NP_176758.1	4.5e-76	255.4	microsomal glutathione s-transferase [Arabidopsis thaliana]	NP_176758.1	8.70e-82	76.190	Dbxref=Araport:AT1G65820,TAIR:AT1G65820,GeneID:842893,Genbank:NP_176758.1	product=microsomal glutathione s-transferase	.	.
rna51460	Pas	Reg-Tit	10.6755570574351	144.74921647548	100.057996669465	-3.62517063639448	0.236429824623787	-15.3329667361676	4.60466402758001e-53	1.9805368392472e-50	4.000547	10	21	28	1.001847	38	194	259	125.75301	22	95	169	242	169.000009	262	118.000045	110	153	>lcl|NW_018744460.1_cds_XP_021730363.1_42922	XP_021730363.1	GeneID:110697299	gene39894	3025141-3032960	Name=XM_021874672.1	gbkey=mRNA	gene=LOC110697299	model_evidence=Supporting evidence includes similarity to: 2 Proteins%2C and 96%25 coverage of the annotated genomic feature by RNAseq alignments%2C including 34 samples with support for all annotated introns	product=DNA replication complex GINS protein SLD5-like%2C transcript variant X2	NP_199712.2	1.7e-72	244.5	DNA replication protein-like protein [Arabidopsis thaliana]	NP_199712.2	2.49e-79	54.128	Dbxref=TAIR:AT5G49010,GeneID:834960,Genbank:NP_199712.2,Araport:AT5G49010	product=DNA replication protein-like protein	.	.
rna44853	Pas	Reg-Tit	11.8778556653471	481.255658672234	324.796391003272	-5.37361899559057	0.352390230086971	-15.2490578250831	1.67025835756601e-52	7.00443720474774e-50	5.02357	6.012104	21.024462	34.079923	3	31.076646	652.605961	685.798974	357.309873	56	274.403158	351.611921	610.05715	488.608723	620.655019	688.023141	742.456337	528	>lcl|NW_018744092.1_cds_XP_021724415.1_37399	XP_021724415.1	GeneID:110691775	gene34804	1352207-1357791	Name=XM_021868723.1	gbkey=mRNA	gene=LOC110691775	model_evidence=Supporting evidence includes similarity to: 17 Proteins%2C and 100%25 coverage of the annotated genomic feature by RNAseq alignments%2C including 60 samples with support for all annotated introns	product=superoxide dismutase [Cu-Zn]%2C chloroplastic-like%2C transcript variant X2	NP_565666.1	1e-97	327.6	copper/zinc superoxide dismutase 2 [Arabidopsis thaliana]	NP_565666.1	7.99e-107	77.000	Dbxref=Araport:AT2G28190,TAIR:AT2G28190,GeneID:817365,Genbank:NP_565666.1	product=copper/zinc superoxide dismutase 2	.	.
rna2922	Pas	Reg-Tit	119.960510157589	0.589369516808403	40.3797497304019	7.44987836199738	0.488663824268979	15.245405925315	1.7663180405893e-52	7.31582764737414e-50	204	200	183	212.688561	17	243	4	1	1	0	1	1	0	0	1	0	0	0	>lcl|NW_018742241.1_cds_XP_021772390.1_2448	XP_021772390.1	GeneID:110736477	gene2194	1012213-1028024	Name=XM_021916698.1	gbkey=mRNA	gene=LOC110736477	model_evidence=Supporting evidence includes similarity to: 21 Proteins%2C and 100%25 coverage of the annotated genomic feature by RNAseq alignments%2C including 57 samples with support for all annotated introns	product=aquaporin NIP1-1-like	NP_193626.1	5.4e-114	381.5	NOD26-like intrinsic protein 1;2 [Arabidopsis thaliana]	NP_193626.1	5.20e-128	63.211	Dbxref=TAIR:AT4G18910,GeneID:827626,Genbank:NP_193626.1,Araport:AT4G18910	product=NOD26-like intrinsic protein 1%3B2	.	.
rna34559	Pas	Reg-Tit	82.1513317067045	2.60476199924841	29.1202852350671	4.8830711869413	0.32076988653786	15.2229725790203	2.48957287813168e-52	1.01856927424926e-49	138	134	105	192	18	97	4	3	2	0	1	2	4	2	7	5.000002	1	6	>lcl|NW_018743613.1_cds_XP_021714949.1_28796	XP_021714949.1	GeneID:110682907	gene26789	346539-349659	Name=XM_021859257.1	gbkey=mRNA	gene=LOC110682907	model_evidence=Supporting evidence includes similarity to: 10 Proteins%2C and 100%25 coverage of the annotated genomic feature by RNAseq alignments%2C including 55 samples with support for all annotated introns	product=peptidyl-tRNA hydrolase%2C mitochondrial-like	NP_197484.4	1.3e-84	285.3	Peptidyl-tRNA hydrolase family protein [Arabidopsis thaliana]	NP_197484.4	3.00e-89	74.375	Dbxref=TAIR:AT5G19830,GeneID:832103,Genbank:NP_197484.4,Araport:AT5G19830	product=Peptidyl-tRNA hydrolase family protein	.	.
rna27023	Pas	Reg-Tit	6.95214257353004	142.546708944319	97.348520154056	-4.16194022384052	0.273505344540029	-15.2170343538987	2.72611584579822e-52	1.10190916277933e-49	10	25	15	11	0	5	245	228	148	30	99	175	195	121.000007	174	108.000041	110	157	>lcl|NW_018743252.1_cds_XP_021771048.1_22516	XP_021771048.1	GeneID:110735184	gene20958	9085196-9088157	Name=XM_021915356.1	gbkey=mRNA	gene=LOC110735184	model_evidence=Supporting evidence includes similarity to: 100%25 coverage of the annotated genomic feature by RNAseq alignments%2C including 55 samples with support for all annotated introns	product=uncharacterized LOC110735184	.	.	.	.	.	.	.	.	.	.	.
rna36244	Pas	Reg-Tit	158.372418718008	0.07718857400738	52.8422652886742	9.42633169353647	0.620930737405628	15.180971283402	4.72729498900698e-52	1.88804785221661e-49	206.728627	294.223515	199.822024	299.665298	41.492422	223.901813	0	0	1	0	0	0	0	0	0	0	0	0	>lcl|NW_018743697.1_cds_XP_021716490.1_30269	XP_021716490.1	GeneID:110684350	gene28146	4000926-4006221	Name=XM_021860798.1	gbkey=mRNA	gene=LOC110684350	model_evidence=Supporting evidence includes similarity to: 100%25 coverage of the annotated genomic feature by RNAseq alignments%2C including 5 samples with support for all annotated introns	product=L10-interacting MYB domain-containing protein-like%2C transcript variant X1	NP_199013.1	2.8e-60	205.8	nuclease [Arabidopsis thaliana]	NP_199013.1	1.68e-63	38.291	Dbxref=TAIR:AT5G41980,GeneID:834203,Genbank:NP_199013.1,Araport:AT5G41980	product=nuclease	.	.
rna51004	Pas	Reg-Tit	30.7006506486113	197.175335454904	141.683773852806	-2.57799294047241	0.169865944955249	-15.1766320268114	5.05057105348413e-52	1.9934306855687e-49	65.361053	64.819787	40.914427	47.158103	2.273236	66.119809	292.331237	452.737921	201.038839	19.739304	119.220687	231.740613	258.743043	212.23298	325.197937	172.212498	202.77201	191.649677	>lcl|NW_018744427.1_cds_XP_021729996.1_42498	XP_021729996.1	GeneID:110696968	gene39503	19664-22967	Name=XM_021874304.1	gbkey=mRNA	gene=LOC110696968	model_evidence=Supporting evidence includes similarity to: 100%25 coverage of the annotated genomic feature by RNAseq alignments%2C including 45 samples with support for all annotated introns	product=uncharacterized LOC110696968	NP_187977.1	7.3e-23	82.0	Protein kinase family protein [Arabidopsis thaliana]	NP_187977.1	2.68e-21	39.869	Dbxref=TAIR:AT3G13670,GeneID:820572,Genbank:NP_187977.1,Araport:AT3G13670	product=Protein kinase family protein	.	.
rna29380	Pas	Reg-Tit	159.263355708414	1.41995353258291	54.0344209245266	7.23679644668877	0.480001984632316	15.0765969274736	2.30865529927524e-51	8.97811901663516e-49	276.834612	316.116578	297	314.243834	18	202	0	1	4	1	0	2	1.004161	0	4	0	0	1.007032	>lcl|NW_018743292.1_cds_XP_021773198.1_24548	XP_021773198.1	GeneID:110737135	gene22836	13358983-13362448	Name=XM_021917506.1	gbkey=mRNA	gene=LOC110737135	model_evidence=Supporting evidence includes similarity to: 1 Protein%2C and 100%25 coverage of the annotated genomic feature by RNAseq alignments	product=uncharacterized LOC110737135	NP_001323055.1	8.7e-250	832.5	MuDR family transposase [Arabidopsis thaliana]	NP_001323055.1	0.0	51.414	Dbxref=Araport:AT1G06740,GeneID:3766669,Genbank:NP_001323055.1,TAIR:AT1G06740	product=MuDR family transposase	.	.
rna37360	Pas	Reg-Tit	5.86180407821211	391.755770376885	263.124448277327	-5.87330271644329	0.389578624405757	-15.0760394654664	2.32822544471447e-51	8.97811901663516e-49	0.056144	8.337296	8.841102	4.60949	0	37.949287	733.922094	784.33143	404.971847	41.697776	210.576715	372.073599	603.40932	489.167279	816.527683	309.93799	327.325528	384.256438	>lcl|NW_018743812.1_cds_XP_021717536.1_31176	XP_021717536.1	GeneID:110685338	gene28990	312108-319895	Name=XM_021861845.1	gbkey=mRNA	gene=LOC110685338	model_evidence=Supporting evidence includes similarity to: 100%25 coverage of the annotated genomic feature by RNAseq alignments%2C including 38 samples with support for all annotated introns	product=DEAD-box ATP-dependent RNA helicase 8-like%2C transcript variant X2	NP_191975.2	3.6e-281	934.5	RNAhelicase-like 8 [Arabidopsis thaliana]	NP_849535.1	0.0	80.669	Dbxref=TAIR:AT4G00660,GeneID:828042,Genbank:NP_849535.1,Araport:AT4G00660	product=RNAhelicase-like 8	.	.
rna59762	Pas	Reg-Tit	1591.23546219304	76.3891814352954	581.337941687877	4.39395509711688	0.292164027096312	15.0393432784537	4.05553342789566e-51	1.54612603377808e-48	2633.620607	2424.314259	3481.055909	3284.407002	231.021906	1826.264071	83.550008	78.881871	45.927843	10.804896	99.294221	149.96975	105.304162	63.428714	79.127867	55.560955	56.967443	89.832213	>lcl|NW_018744845.1_cds_XP_021738068.1_49781	XP_021738068.1	GeneID:110704567	gene46342	831208-847424	Name=XM_021882376.1	gbkey=mRNA	gene=LOC110704567	model_evidence=Supporting evidence includes similarity to: 11 Proteins%2C and 100%25 coverage of the annotated genomic feature by RNAseq alignments%2C including 31 samples with support for all annotated introns	product=probable low-specificity L-threonine aldolase 1	NP_001031001.2	6.7e-174	579.2	threonine aldolase 1 [Arabidopsis thaliana]	NP_849615.1	0.0	72.779	Dbxref=Araport:AT1G08630,TAIR:AT1G08630,GeneID:837385,Genbank:NP_849615.1	product=threonine aldolase 1	.	.
rna61307	Pas	Reg-Tit	1.43045392167793	220.822686789197	147.691942500024	-7.14288091650594	0.479665506073484	-14.8913791508111	3.74954519202887e-50	1.41341001850985e-47	7.403777	3.140671	3.18256	0	0	0	435.641597	484.632852	348.763403	24	93.066839	246.000404	320.750939	396.326344	482.820874	113.924082	106.412154	148.594034	>lcl|NW_018744890.1_cds_XP_021739576.1_51129	XP_021739576.1	GeneID:110705959	gene47594	277905-281302	Name=XM_021883884.1	gbkey=mRNA	gene=LOC110705959	model_evidence=Supporting evidence includes similarity to: 3 Proteins%2C and 100%25 coverage of the annotated genomic feature by RNAseq alignments%2C including 43 samples with support for all annotated introns	product=uncharacterized LOC110705959	NP_564577.1	8.9e-110	368.1	Putative lysine decarboxylase family protein [Arabidopsis thaliana]	NP_564577.1	9.63e-120	58.219	Dbxref=Araport:AT1G50575,TAIR:AT1G50575,GeneID:841479,Genbank:NP_564577.1	product=Putative lysine decarboxylase family protein	.	.
rna59939	Pas	Reg-Tit	1.11921531001158	136.270083468415	91.2197940822802	-6.84419336825593	0.462085915629565	-14.8115169425389	1.23423163506431e-49	4.60080412497472e-47	0	5	5	0	0	0	235	241	144	16	55	165	201	179.00001	226	127.000049	120	147	>lcl|NW_018744858.1_cds_XP_021738277.1_49929	XP_021738277.1	GeneID:110704774	gene46487	1302648-1305059	Name=XM_021882585.1	gbkey=mRNA	gene=LOC110704774	model_evidence=Supporting evidence includes similarity to: 2 Proteins%2C and 100%25 coverage of the annotated genomic feature by RNAseq alignments%2C including 4 samples with support for all annotated introns	product=uncharacterized LOC110704774	NP_175931.2	1.7e-58	199.3	hypothetical protein (DUF1639) [Arabidopsis thaliana]	NP_175931.2	2.37e-64	56.808	Dbxref=Araport:AT1G55340,TAIR:AT1G55340,GeneID:841980,Genbank:NP_175931.2	product=hypothetical protein (DUF1639)	.	.
rna57153	Pas	Reg-Tit	1.7491576239539	317.628666982798	212.335497196517	-7.36056954637777	0.49994540237825	-14.7227467466715	4.60566583440742e-49	1.69797234152236e-46	5	4	6	1	0	0	785	1147	445	44	109	252	469	436.000024	504	152.000058	104	270	>lcl|NW_018744693.1_cds_XP_021735821.1_47670	XP_021735821.1	GeneID:110702426	gene44323	353679-356594	Name=XM_021880129.1	gbkey=mRNA	gene=LOC110702426	model_evidence=Supporting evidence includes similarity to: 1 Protein%2C and 100%25 coverage of the annotated genomic feature by RNAseq alignments%2C including 31 samples with support for all annotated introns	product=transcription factor bHLH18-like	NP_001324633.1	2.2e-42	146.9	basic helix-loop-helix (bHLH) DNA-binding superfamily protein [Arabidopsis thaliana]	NP_195498.3	4.84e-43	41.379	Dbxref=TAIR:AT4G37850,GeneID:829941,Genbank:NP_195498.3,Araport:AT4G37850	product=basic helix-loop-helix (bHLH) DNA-binding superfamily protein	AUR62017204-RA|bHLH	0.0
rna46494	Pas	Reg-Tit	5.2376193568429	424.642079022432	284.840592467235	-6.32989313616362	0.431463015705124	-14.6707664521811	9.92179474564409e-49	3.61811186871319e-46	6	12	7	18	1	1	1001	844	551	71	412	519	622	563.000031	703	122.000047	91	297	>lcl|NW_018744143.1_cds_XP_021725965.1_38835	XP_021725965.1	GeneID:110693153	gene36067	402161-406595	Name=XM_021870273.1	gbkey=mRNA	gene=LOC110693153	model_evidence=Supporting evidence includes similarity to: 1 Protein%2C and 100%25 coverage of the annotated genomic feature by RNAseq alignments%2C including 20 samples with support for all annotated introns	product=cytochrome P450 71A21-like	NP_680111.1	4e-137	459.3	cytochrome P450, family 71, subfamily A, polypeptide 21 [Arabidopsis thaliana]	NP_680107.1	1.37e-149	45.325	Dbxref=TAIR:AT3G48280,GeneID:823986,Genbank:NP_680107.1,Araport:AT3G48280	product=cytochrome P450%2C family 71%2C subfamily A%2C polypeptide 25	.	.
rna8096	Pas	Reg-Tit	27.1659834891409	317.38026182451	220.642169046053	-3.59752356631407	0.246156262539764	-14.614796021015	2.26030341223293e-48	8.15386227709706e-46	37.71015	35.706707	37.488675	36.649036	7	63.468418	779.155057	343.777902	232.199345	43.049465	147.960666	375.273511	548.995094	532.222457	877.7565	177.630333	201.434566	260.666899	>lcl|NW_018742461.1_cds_XP_021753262.1_6642	XP_021753262.1	GeneID:110718685	gene6133	2306693-2310587	Name=XM_021897570.1	gbkey=mRNA	gene=LOC110718685	model_evidence=Supporting evidence includes similarity to: 10 Proteins%2C and 100%25 coverage of the annotated genomic feature by RNAseq alignments%2C including 24 samples with support for all annotated introns	product=aminoacylase-1-like	NP_568036.2	1.1e-191	638.6	Peptidase M20/M25/M40 family protein [Arabidopsis thaliana]	NP_568036.2	0.0	68.305	Dbxref=TAIR:AT4G38220,GeneID:829978,Genbank:NP_568036.2,Araport:AT4G38220	product=Peptidase M20/M25/M40 family protein	.	.
rna37348	Pas	Reg-Tit	1.8057853447199	179.757978202804	120.440580583443	-6.48834557064483	0.444152587978156	-14.6083705155939	2.48387935231036e-48	8.86507110538937e-46	1.809979	4.643505	5.822763	1.604154	0	1.713852	403.880078	420.430555	268.675226	8.157881	69.613662	140.847027	169.756402	241.42817	345.777079	139.873588	200.70739	189.898211	>lcl|NW_018743812.1_cds_XP_021717524.1_31165	XP_021717524.1	GeneID:110685331	gene28983	227444-230344	Name=XM_021861832.1	gbkey=mRNA	gene=LOC110685331	model_evidence=Supporting evidence includes similarity to: 11 Proteins%2C and 100%25 coverage of the annotated genomic feature by RNAseq alignments%2C including 39 samples with support for all annotated introns	product=bifunctional protein FolD 4%2C chloroplastic-like	NP_191971.1	1e-169	565.1	Amino acid dehydrogenase family protein [Arabidopsis thaliana]	NP_191971.1	0.0	69.786	Dbxref=TAIR:AT4G00620,GeneID:825824,Genbank:NP_191971.1,Araport:AT4G00620	product=Amino acid dehydrogenase family protein	.	.
rna31317	Pas	Reg-Tit	1622.2397724775	125481.561213623	84195.1207332413	-6.2720624377746	0.430858574215763	-14.5571257324769	5.26243123627262e-48	1.85841374258642e-45	2823.091313	4929.233349	4593.932699	1233.318605	80.683562	835.536105	145051.690647	82612.197395	45624.869682	26955.19097	113342.50877	193012.797926	228955.99569	151440.274761	207029.836724	89862.061706	90998.785962	152830.234103	>lcl|NW_018743397.1_cds_XP_021775048.1_26141	XP_021775048.1	GeneID:110738898	gene24330	694500-697940	Name=XM_021919355.1	gbkey=mRNA	gene=LOC110738898	model_evidence=Supporting evidence includes similarity to: 4 Proteins%2C and 100%25 coverage of the annotated genomic feature by RNAseq alignments%2C including 6 samples with support for all annotated introns	product=granule-bound starch synthase 1%2C chloroplastic/amyloplastic-like%2C transcript variant X1	NP_174566.1	1.6e-272	906.6	UDP-Glycosyltransferase superfamily protein [Arabidopsis thaliana]	NP_174566.1	0.0	65.372	Dbxref=Araport:AT1G32900,TAIR:AT1G32900,GeneID:840184,Genbank:NP_174566.1	product=UDP-Glycosyltransferase superfamily protein	.	.
rna68656	Pas	Reg-Tit	192.887899169613	42.685160976087	92.752740373929	2.22675021447871	0.153117261255249	14.542777190657	6.49050781110566e-48	2.26822965161233e-45	367.924433	259	249	391	42	297	74	65	50	10	29	43	70	53.000003	73	29.000011	30	20	>lcl|NW_018745291.1_cds_XP_021746387.1_57226	XP_021746387.1	GeneID:110712232	gene53234	995388-1001726	Name=XM_021890695.1	gbkey=mRNA	gene=LOC110712232	model_evidence=Supporting evidence includes similarity to: 2 Proteins%2C and 100%25 coverage of the annotated genomic feature by RNAseq alignments%2C including 3 samples with support for all annotated introns	product=phospholipase D Z-like	.	.	.	.	.	.	.	.	.	.	.
rna64566	Pas	Reg-Tit	5.50497930855544	180.783984029357	122.357649122423	-4.99550248576281	0.345582650230447	-14.4553046353213	2.32100612820236e-47	7.86539743384454e-45	1.408645	8.764014	12.705987	6.481815	0.911455	16.824646	208.00009	301.361076	149	51	122.452262	196.306887	240.451744	171.000009	177.808435	136.968204	168	209.430504	>lcl|NW_018745024.1_cds_XP_021742379.1_53811	XP_021742379.1	GeneID:110708547	gene50059	9270583-9284687	Name=XM_021886688.1	gbkey=mRNA	gene=LOC110708547	model_evidence=Supporting evidence includes similarity to: 100%25 coverage of the annotated genomic feature by RNAseq alignments%2C including 15 samples with support for all annotated introns	product=protein BONZAI 3-like%2C transcript variant X3	NP_172362.3	5.5e-115	386.4	Calcium-dependent phospholipid-binding Copine family protein [Arabidopsis thaliana]	NP_172362.3	5.90e-124	42.215	Dbxref=Araport:AT1G08860,TAIR:AT1G08860,GeneID:837408,Genbank:NP_172362.3	product=Calcium-dependent phospholipid-binding Copine family protein	.	.
rna37670	Pas	Reg-Tit	1.23487745222485	180.9498495756	121.044858867809	-7.07078920631567	0.490921247897841	-14.4031028125046	4.94716829176676e-47	1.64640648634476e-44	0	4	7	0	0	0	179	215	133	35	126	248.589225	322	198.000011	267	147.000056	140	245	>lcl|NW_018743828.1_cds_XP_021717778.1_31396	XP_021717778.1	GeneID:110685544	gene29184	989823-991943	Name=XM_021862086.1	gbkey=mRNA	gene=LOC110685544	model_evidence=Supporting evidence includes similarity to: 100%25 coverage of the annotated genomic feature by RNAseq alignments%2C including 6 samples with support for all annotated introns	product=short-chain dehydrogenase/reductase family 42E member 1-like	NP_180921.1	1.6e-80	270.6	NAD(P)-binding Rossmann-fold superfamily protein [Arabidopsis thaliana]	NP_180921.1	1.08e-85	70.391	Dbxref=Araport:AT2G33630,TAIR:AT2G33630,GeneID:817929,Genbank:NP_180921.1	product=NAD(P)-binding Rossmann-fold superfamily protein	.	.
rna50874	Pas	Reg-Tit	50.521577800543	329.550822442714	236.541074228657	-2.77569524530803	0.192716839681145	-14.4029719971565	4.95654282156908e-47	1.64640648634476e-44	33.739195	39.507442	76.172266	115.20384	15.05704	122.723492	502.494004	540.803063	342.439763	44.173969	212.523791	305.501634	492.270946	360.216067	606.490276	277.224646	312.196385	379.157857	>lcl|NW_018744394.1_cds_XP_021729901.1_42407	XP_021729901.1	GeneID:110696871	gene39409	602817-638591	Name=XM_021874210.1	gbkey=mRNA	gene=LOC110696871	model_evidence=Supporting evidence includes similarity to: 13 Proteins%2C and 100%25 coverage of the annotated genomic feature by RNAseq alignments%2C including 42 samples with support for all annotated introns	product=ABC transporter C family member 2-like%2C transcript variant X2	NP_001189675.1	0	2851.6	multidrug resistance-associated protein 2 [Arabidopsis thaliana]	NP_181013.1	0.0	76.304	Dbxref=Araport:AT2G34660,TAIR:AT2G34660,GeneID:818031,Genbank:NP_181013.1	product=multidrug resistance-associated protein 2	.	.
rna56829	Pas	Reg-Tit	1.32631288513495	282.055850824445	188.479338178008	-7.58709028617094	0.530642987099936	-14.2979186960254	2.25451801980369e-46	7.34338107246545e-44	3	7	2	0	0	0	271	310	197	48	203	346	313	223.000012	304	409.000157	324	382	>lcl|NW_018744662.1_cds_XP_021735390.1_47372	XP_021735390.1	GeneID:110702054	gene44078	2777933-2779977	Name=XM_021879698.1	gbkey=mRNA	gene=LOC110702054	model_evidence=Supporting evidence includes similarity to: 100%25 coverage of the annotated genomic feature by RNAseq alignments%2C including 5 samples with support for all annotated introns	product=uncharacterized LOC110702054	NP_173550.1	9.7e-23	82.0	Copia-like polyprotein/retrotransposon [Arabidopsis thaliana]	NP_173550.1	5.24e-22	29.864	Dbxref=Araport:AT1G21280,TAIR:AT1G21280,GeneID:838724,Genbank:NP_173550.1	product=Copia-like polyprotein/retrotransposon	.	.
rna45563	Pas	Reg-Tit	34.2805605202899	6339.03016247139	4237.44696182102	-7.51458568330647	0.526057369669599	-14.284726565139	2.72476850346892e-46	8.78973639643066e-44	49	141	83	4	4	3	6509	6125.999344	5220	748	3606.998328	7566.999469	14304.998235	7955.00044	13696.995156	5429.000944	5171.999029	8512.999055	>lcl|NW_018744100.1_cds_XP_021725031.1_38011	XP_021725031.1	GeneID:110692326	gene35347	1329755-1332067	Name=XM_021869339.1	gbkey=mRNA	gene=LOC110692326	model_evidence=Supporting evidence includes similarity to: 100%25 coverage of the annotated genomic feature by RNAseq alignments%2C including 6 samples with support for all annotated introns	product=vinorine synthase-like	NP_189233.1	1e-63	217.0	HXXXD-type acyl-transferase family protein [Arabidopsis thaliana]	NP_189233.1	5.19e-68	34.244	Dbxref=TAIR:AT3G26040,GeneID:822201,Genbank:NP_189233.1,Araport:AT3G26040	product=HXXXD-type acyl-transferase family protein	.	.
rna66606	Pas	Reg-Tit	0.679010408431166	317.308692033934	211.765464825433	-8.72024001895553	0.612924573906846	-14.2272644794967	6.20623678493472e-46	1.98298131331214e-43	0	0	6.282717	0	0.074918	0	537.86407	568.060081	386.502067	56	176	441	405.585585	473.866479	787.825146	116.328747	145	280.634219	>lcl|NW_018745170.1_cds_XP_021744089.1_55513	XP_021744089.1	GeneID:110710143	gene51634	4488142-4510527	Name=XM_021888398.1	gbkey=mRNA	gene=LOC110710143	model_evidence=Supporting evidence includes similarity to: 100%25 coverage of the annotated genomic feature by RNAseq alignments%2C including 3 samples with support for all annotated introns	product=uncharacterized LOC110710143%2C transcript variant X2	NP_849757.4	9.5e-09	35.8	Plant transposase (Ptta/En/Spm family) [Arabidopsis thaliana]	NP_849757.4	1.17e-06	24.583	Dbxref=Araport:AT1G40087,TAIR:AT1G40087,GeneID:840721,Genbank:NP_849757.4	product=Plant transposase (Ptta/En/Spm family)	.	.
rna65762	Pas	Reg-Tit	3.26097570894847	89.0559689642104	60.4576378791231	-4.49675689891909	0.316497298107938	-14.2078840034379	8.18618556968399e-46	2.59092773280498e-43	0	2.342124	6.667826	10.031822	0	15.38675	149.026279	113.801175	106.768776	11.661396	70.241385	112.637769	115.044074	90.745008	135.808414	64.476767	88.542335	89.772884	>lcl|NW_018745080.1_cds_XP_021743485.1_54794	XP_021743485.1	GeneID:110709578	gene50963	1863905-1868756	Name=XM_021887793.1	gbkey=mRNA	gene=LOC110709578	model_evidence=Supporting evidence includes similarity to: 6 Proteins%2C and 98%25 coverage of the annotated genomic feature by RNAseq alignments	product=formimidoyltransferase-cyclodeaminase-like	NP_973497.1	2.2e-149	499.6	folic acid binding / transferase [Arabidopsis thaliana]	NP_973497.1	1.00e-160	52.326	Dbxref=Araport:AT2G20830,TAIR:AT2G20830,GeneID:816615,Genbank:NP_973497.1	product=folic acid binding / transferase	.	.
rna17402	Pas	Reg-Tit	0.910176197118114	136.496098887329	91.3007913239255	-6.98590560559125	0.492982523340944	-14.170696271843	1.39114324706714e-45	4.36181913979958e-43	1.432087	2.881091	1.069091	1.752126	0.359917	1.813317	226.348481	236.645637	137.225741	16.362396	82.308861	132.944215	151.288885	144.185994	210.756415	141.271628	145.370839	172.380453	>lcl|NW_018742890.1_cds_XP_021762093.1_14505	XP_021762093.1	GeneID:110726882	gene13486	77394-80240	Name=XM_021906400.1	gbkey=mRNA	gene=LOC110726882	model_evidence=Supporting evidence includes similarity to: 5 Proteins%2C and 100%25 coverage of the annotated genomic feature by RNAseq alignments%2C including 19 samples with support for all annotated introns	product=U3 small nucleolar RNA-associated protein 18 homolog%2C transcript variant X2	NP_196909.1	1.1e-212	709.0	Transducin/WD40 repeat-like superfamily protein [Arabidopsis thaliana]	NP_196909.1	0.0	62.617	Dbxref=TAIR:AT5G14050,GeneID:831254,Genbank:NP_196909.1,Araport:AT5G14050	product=Transducin/WD40 repeat-like superfamily protein	.	.
rna70435	Pas	Reg-Tit	6.96423151172148	134.856208778868	92.225549689819	-4.38261891971551	0.309977064276785	-14.1385264420795	2.19839584268815e-45	6.70490746603133e-43	14	10	3	12	2	14	315	295	109	14	61	195	194	229.000013	312	79.00003	67	102	>lcl|NW_018745448.1_cds_XP_021747696.1_58526	XP_021747696.1	GeneID:110713554	gene54575	7482100-7483351	Name=XM_021892004.1	gbkey=mRNA	gene=LOC110713554	model_evidence=Supporting evidence includes similarity to: 4 Proteins%2C and 100%25 coverage of the annotated genomic feature by RNAseq alignments	product=cytosolic sulfotransferase 5-like	NP_190093.1	4.9e-94	316.5	P-loop containing nucleoside triphosphate hydrolases superfamily protein [Arabidopsis thaliana]	NP_001327292.1	3.27e-99	47.975	Dbxref=GeneID:823642,Genbank:NP_001327292.1,Araport:AT3G45070,TAIR:AT3G45070	product=P-loop containing nucleoside triphosphate hydrolases superfamily protein	.	.
rna75475	Pas	Reg-Tit	3.60002923422109	564.963901635958	377.842610835379	-7.15319940500404	0.508140532942985	-14.0772068773476	5.2441860487478e-45	1.5850197995445e-42	5	14	11	2	0	1	1534	1820.509091	996	51	192	376	834	948.000052	1275	198.000076	204	310	>lcl|NW_018745684.1_cds_XP_021752142.1_62798	XP_021752142.1	GeneID:110717687	gene58506	7021178-7023791	Name=XM_021896450.1	gbkey=mRNA	gene=LOC110717687	model_evidence=Supporting evidence includes similarity to: 2 Proteins%2C and 100%25 coverage of the annotated genomic feature by RNAseq alignments	product=uncharacterized LOC110717687	NP_564147.1	5e-288	958.7	DPP6 N-terminal domain-like protein [Arabidopsis thaliana]	NP_564147.1	0.0	62.411	Dbxref=Araport:AT1G21680,TAIR:AT1G21680,GeneID:838770,Genbank:NP_564147.1	product=DPP6 N-terminal domain-like protein	.	.
rna44466	Pas	Reg-Tit	1.41845901682261	216.530788826384	144.826678889864	-7.09233184808161	0.504702589418736	-14.0524974445838	7.43645350207726e-45	2.22754980840348e-42	9.289832	4.26857	0	0	0	0	332.60914	339.078382	189.876638	55	124.696202	360.509772	357.077673	241.424489	309.42208	142.362389	80.875648	207.347409	>lcl|NW_018744080.1_cds_XP_021724040.1_37055	XP_021724040.1	GeneID:110691424	gene34493	1356207-1373826	Name=XM_021868348.1	gbkey=mRNA	gene=LOC110691424	model_evidence=Supporting evidence includes similarity to: 34 Proteins%2C and 100%25 coverage of the annotated genomic feature by RNAseq alignments%2C including 4 samples with support for all annotated introns	product=epoxide hydrolase A-like%2C transcript variant X1	NP_567228.1	4.1e-138	461.4	alpha/beta-Hydrolases superfamily protein [Arabidopsis thaliana]	NP_567228.1	3.38e-146	58.805	Dbxref=TAIR:AT4G02340,GeneID:828063,Genbank:NP_567228.1,Araport:AT4G02340	product=alpha/beta-Hydrolases superfamily protein	.	.
rna66174	Pas	Reg-Tit	134.061979315019	0.302366735578376	44.8889042620585	8.28515379100233	0.591472441175987	14.0076751074479	1.39910575669946e-44	4.11742096767632e-42	157.344233	178.200226	161.038122	366.567369	26.5258	271.118739	0.789903	0.769692	0.804955	0	0	0	0	0	0.788136	0	0	0.748385	>lcl|NW_018745106.1_cds_XP_021744010.1_55136	XP_021744010.1	GeneID:110710061	gene51281	41798-46769	Name=XM_021888318.1	gbkey=mRNA	gene=LOC110710061	model_evidence=Supporting evidence includes similarity to: 5 Proteins%2C and 100%25 coverage of the annotated genomic feature by RNAseq alignments%2C including 55 samples with support for all annotated introns	product=succinate dehydrogenase assembly factor 2%2C mitochondrial-like%2C transcript variant X2	NP_199917.1	7.7e-67	225.7	succinate dehydrogenase assembly factor [Arabidopsis thaliana]	NP_199917.1	2.74e-72	57.838	Dbxref=TAIR:AT5G51040,GeneID:835177,Genbank:NP_199917.1,Araport:AT5G51040	product=succinate dehydrogenase assembly factor	.	.
rna37689	Pas	Reg-Tit	160.087808548695	843.063781834493	615.405124072561	-2.42024359265513	0.173513567008419	-13.9484400809863	3.21561719240442e-44	9.30006389551517e-42	214	230	190	316	41	308	1654	1830	958	134	477	901	1596	1226.000068	1463.778286	431.000165	372	712	>lcl|NW_018743828.1_cds_XP_021717794.1_31414	XP_021717794.1	GeneID:110685554	gene29196	1164449-1168117	Name=XM_021862102.1	gbkey=mRNA	gene=LOC110685554	model_evidence=Supporting evidence includes similarity to: 2 Proteins%2C and 100%25 coverage of the annotated genomic feature by RNAseq alignments%2C including 57 samples with support for all annotated introns	product=UDP-glycosyltransferase 74E1-like	NP_001184915.1	8.4e-110	369.1	UDP-Glycosyltransferase superfamily protein [Arabidopsis thaliana]	NP_001184915.1	2.75e-119	41.379	Dbxref=Araport:AT1G05675,TAIR:AT1G05675,GeneID:10723139,Genbank:NP_001184915.1	product=UDP-Glycosyltransferase superfamily protein	.	.
rna497	Pas	Reg-Tit	139.743261055163	0.0476146163351601	46.6128300959443	9.25586479288701	0.664554739147405	13.9279193234885	4.28662112752038e-44	1.22916112997591e-41	135	125	185	323	37	342	0	1	0	0	0	0	0	0	0	0	0	0	>lcl|NW_018742204.1_cds_XP_021753308.1_371	XP_021753308.1	GeneID:110718720	gene340	12311498-12315996	Name=XM_021897616.1	gbkey=mRNA	gene=LOC110718720	model_evidence=Supporting evidence includes similarity to: 100%25 coverage of the annotated genomic feature by RNAseq alignments%2C including 38 samples with support for all annotated introns	product=protein FAR1-RELATED SEQUENCE 6-like	NP_175661.1	7.1e-50	171.4	FAR1-related sequence 6 [Arabidopsis thaliana]	NP_175661.1	1.88e-46	30.508	Dbxref=Araport:AT1G52520,TAIR:AT1G52520,GeneID:841683,Genbank:NP_175661.1	product=FAR1-related sequence 6	.	.
rna43604	Pas	Reg-Tit	1.48808405356715	136.462947413107	91.4713262932605	-7.13254714504284	0.512199684737079	-13.9253251370198	4.44514044129664e-44	1.26381370055136e-41	0	1	1	5	1	0	259	240	132	23	77	169	234	147.000008	214	115.000044	77	136	>lcl|NW_018744062.1_cds_XP_021723215.1_36332	XP_021723215.1	GeneID:110690667	gene33834	836726-840914	Name=XM_021867523.1	gbkey=mRNA	gene=LOC110690667	model_evidence=Supporting evidence includes similarity to: 100%25 coverage of the annotated genomic feature by RNAseq alignments	product=putative protease Do-like 14	NP_001330700.1	2.3e-14	54.1	Trypsin family protein with PDZ domain-containing protein [Arabidopsis thaliana]	NP_001330700.1	3.67e-14	25.461	Dbxref=GeneID:832828,Genbank:NP_001330700.1,Araport:AT5G27660,TAIR:AT5G27660	product=Trypsin family protein with PDZ domain-containing protein	.	.
rna50121	Pas	Reg-Tit	574.679845026951	0.192680092667159	191.688401737428	10.8282185893991	0.779186060823752	13.8968330336295	6.62065883248121e-44	1.86652506866313e-41	1846	1239	1117.988597	540	27	454	0	1.019554	1.019452	0	0	0	0	1.02329	0	0	0	0	>lcl|NW_018744315.1_cds_XP_021729196.1_41791	XP_021729196.1	GeneID:110696226	gene38843	140839-141354	Name=XM_021873504.1	gbkey=mRNA	gene=LOC110696226	model_evidence=Supporting evidence includes similarity to: 4 Proteins	product=lachrymatory-factor synthase-like	NP_195013.1	1.6e-35	124.2	Polyketide cyclase/dehydrase and lipid transport superfamily protein [Arabidopsis thaliana]	NP_195013.1	4.47e-37	39.744	Dbxref=TAIR:AT4G32870,GeneID:829423,Genbank:NP_195013.1,Araport:AT4G32870	product=Polyketide cyclase/dehydrase and lipid transport superfamily protein	.	.
rna29988	Pas	Reg-Tit	1.31451261088785	118.309319776259	79.3110507211353	-6.26563423815632	0.452041465073822	-13.8607511086026	1.0952216902735e-43	3.06196604058214e-41	0	6.449473	0	0	0	7.424766	235	241	136.057743	17	79	84	106.319499	179.00001	260	76.761447	80	128	>lcl|NW_018743331.1_cds_XP_021773857.1_25028	XP_021773857.1	GeneID:110737818	gene23294	5283234-5291598	Name=XM_021918165.1	gbkey=mRNA	gene=LOC110737818	model_evidence=Supporting evidence includes similarity to: 2 Proteins%2C and 100%25 coverage of the annotated genomic feature by RNAseq alignments%2C including 19 samples with support for all annotated introns	product=uncharacterized LOC110737818%2C transcript variant X1	NP_565185.1	1.1e-108	365.8	DNA-directed DNA polymerase [Arabidopsis thaliana]	NP_565185.1	1.83e-114	41.894	Dbxref=Araport:AT1G78650,TAIR:AT1G78650,GeneID:844201,Genbank:NP_565185.1	product=DNA-directed DNA polymerase	.	.
rna2875	Pas	Reg-Tit	1668.42656828408	727.475441291515	1041.1258169557	1.20530263747442	0.0870967505711071	13.8386636650743	1.48949928584106e-43	4.12985219344478e-41	2098.348462	2337.645072	2301.58819	3682.919396	299.668906	3832.024968	1218	1335.06295	791.038112	112	433.531941	700.589722	965.820013	890.043478	1320.532473	517.000198	630	794	>lcl|NW_018742241.1_cds_XP_021772077.1_2407	XP_021772077.1	GeneID:110736219	gene2155	169935-175059	Name=XM_021916385.1	gbkey=mRNA	gene=LOC110736219	model_evidence=Supporting evidence includes similarity to: 5 Proteins%2C and 100%25 coverage of the annotated genomic feature by RNAseq alignments%2C including 58 samples with support for all annotated introns	product=WEB family protein At5g16730%2C chloroplastic-like	NP_197175.1	1.9e-158	531.3	weak chloroplast movement under blue light protein (DUF827) [Arabidopsis thaliana]	NP_197175.1	1.52e-102	44.367	Dbxref=TAIR:AT5G16730,GeneID:831536,Genbank:NP_197175.1,Araport:AT5G16730	product=weak chloroplast movement under blue light protein (DUF827)	.	.
rna43065	Pas	Reg-Tit	0.641226520020087	180.047376193481	120.245326302328	-7.91804705949649	0.572794691632293	-13.823534287534	1.83818496066744e-43	5.03556080015089e-41	0	3.695488	0.845994	0.77157	0	0	292.344982	284.849978	183.14492	25.935421	107.647585	208.491181	226.812703	229.036068	248.318766	159.075962	145.937395	236.540181	>lcl|NW_018743992.1_cds_XP_021722730.1_35887	XP_021722730.1	GeneID:110690203	gene33404	10036-15010	Name=XM_021867038.1	gbkey=mRNA	gene=LOC110690203	model_evidence=Supporting evidence includes similarity to: 6 Proteins%2C and 100%25 coverage of the annotated genomic feature by RNAseq alignments%2C including 55 samples with support for all annotated introns	product=succinate dehydrogenase assembly factor 2%2C mitochondrial-like%2C transcript variant X2	NP_199917.1	1.9e-66	224.4	succinate dehydrogenase assembly factor [Arabidopsis thaliana]	NP_199917.1	8.92e-72	57.297	Dbxref=TAIR:AT5G51040,GeneID:835177,Genbank:NP_199917.1,Araport:AT5G51040	product=succinate dehydrogenase assembly factor	.	.
rna33897	Pas	Reg-Tit	19.5891156775681	123.72315371592	89.0118077031363	-2.63295285980539	0.191251066470583	-13.7669970076239	4.02603403556851e-43	1.08926948273619e-40	13.802474	18.615506	35.715905	62.428718	4.11489	35.280713	189.323499	195.96657	115.463073	19.92133	88.852008	122.24845	197.27079	132.619901	204.717494	100.990423	105.356986	137.083691	>lcl|NW_018743574.1_cds_XP_021714325.1_28233	XP_021714325.1	GeneID:110682320	gene26289	5873812-5901404	Name=XM_021858634.1	gbkey=mRNA	gene=LOC110682320	model_evidence=Supporting evidence includes similarity to: 4 Proteins%2C and 100%25 coverage of the annotated genomic feature by RNAseq alignments%2C including 49 samples with support for all annotated introns	product=nicotinate phosphoribosyltransferase 2-like%2C transcript variant X2	NP_179923.2	0	1042.0	nicotinate phosphoribosyltransferase 2 [Arabidopsis thaliana]	NP_179923.2	0.0	80.680	Dbxref=Araport:AT2G23420,TAIR:AT2G23420,GeneID:816874,Genbank:NP_179923.2	product=nicotinate phosphoribosyltransferase 2	.	.
rna31374	Pas	Reg-Tit	23.7499368824638	153.289263870318	110.1094882077	-2.71244718373498	0.197650690582568	-13.7234389403859	7.34950660443224e-43	1.97254877657678e-40	43	41.192488	19	69.176923	5	25.098425	296	318	205	16	87.4972	174	195.442176	198.000011	309	112.495616	101	138	>lcl|NW_018743405.1_cds_XP_021775105.1_26179	XP_021775105.1	GeneID:110738973	gene24376	2193736-2207385	Name=XM_021919413.1	gbkey=mRNA	gene=LOC110738973	model_evidence=Supporting evidence includes similarity to: 13 Proteins%2C and 100%25 coverage of the annotated genomic feature by RNAseq alignments%2C including 43 samples with support for all annotated introns	product=protoporphyrinogen oxidase%2C chloroplastic/mitochondrial-like	NP_196926.2	3.6e-216	720.2	Flavin containing amine oxidoreductase family [Arabidopsis thaliana]	NP_196926.2	0.0	66.461	Dbxref=TAIR:AT5G14220,GeneID:831272,Genbank:NP_196926.2,Araport:AT5G14220	product=Flavin containing amine oxidoreductase family	.	.
rna57061	Pas	Reg-Tit	6.68381605275136	85.8925961139804	59.4896694269041	-3.81224042230047	0.277982787457531	-13.7139441516065	8.37770658715454e-43	2.23066411343212e-40	13	7	14	8	2	6	131	195	99	15	59	92	93	67.000004	116	81.000031	62.563636	97	>lcl|NW_018744676.1_cds_XP_021735597.1_47582	XP_021735597.1	GeneID:110702211	gene44255	390595-394051	Name=XM_021879905.1	gbkey=mRNA	gene=LOC110702211	model_evidence=Supporting evidence includes similarity to: 13 Proteins%2C and 100%25 coverage of the annotated genomic feature by RNAseq alignments%2C including 2 samples with support for all annotated introns	product=mannan endo-1%2C4-beta-mannosidase 7-like	NP_201447.1	4.3e-169	564.1	Glycosyl hydrolase superfamily protein [Arabidopsis thaliana]	NP_201447.1	6.85e-177	61.719	Dbxref=TAIR:AT5G66460,GeneID:836778,Genbank:NP_201447.1,Araport:AT5G66460	product=Glycosyl hydrolase superfamily protein	.	.
rna30042	Pas	Reg-Tit	38.4172446448623	588.297125172784	405.003831663477	-3.93964960914801	0.288304143390417	-13.6649080475164	1.64511456977053e-42	4.31187099228371e-40	27	58.857457	67.915995	126.38371	8	41.233986	619.586779	643.348776	462.222859	86.811321	275.945843	709.390332	1190.545985	1353.863689	1289.991139	391.514322	338.553549	621.116275	>lcl|NW_018743331.1_cds_XP_021773884.1_25071	XP_021773884.1	GeneID:110737847	gene23344	6719951-6724854	Name=XM_021918192.1	gbkey=mRNA	gene=LOC110737847	model_evidence=Supporting evidence includes similarity to: 1 Protein%2C and 100%25 coverage of the annotated genomic feature by RNAseq alignments%2C including 60 samples with support for all annotated introns	product=protein trichome birefringence-like 41	NP_974314.2	1.3e-124	417.2	TRICHOME BIREFRINGENCE-LIKE 41 [Arabidopsis thaliana]	NP_974314.2	1.05e-130	51.863	Dbxref=TAIR:AT3G14850,GeneID:820714,Genbank:NP_974314.2,Araport:AT3G14850	product=TRICHOME BIREFRINGENCE-LIKE 41	.	.
rna75017	Pas	Reg-Tit	46.7036274674021	193.083872218632	144.290457301555	-2.03448456278597	0.149202171615686	-13.6357570453223	2.45430622886602e-42	6.38290850172296e-40	46.041054	79	61	93.041403	10.361748	105	275.339655	354.251598	198.827673	35	122.004079	198.333019	219	220.975425	276.806957	162.000062	194.057073	204	>lcl|NW_018745684.1_cds_XP_021752117.1_62390	XP_021752117.1	GeneID:110717666	gene58163	3293944-3297696	Name=XM_021896424.1	gbkey=mRNA	gene=LOC110717666	model_evidence=Supporting evidence includes similarity to: 100%25 coverage of the annotated genomic feature by RNAseq alignments%2C including 14 samples with support for all annotated introns	product=transcription initiation factor TFIID subunit 11-like%2C transcript variant X1	NP_193761.1	1.3e-80	271.3	TBP-associated factor 11 [Arabidopsis thaliana]	NP_193761.1	1.13e-70	80.800	Dbxref=TAIR:AT4G20280,GeneID:827775,Genbank:NP_193761.1,Araport:AT4G20280	product=TBP-associated factor 11	.	.
rna54799	Pas	Reg-Tit	108.923752253368	0.23156572202214	36.462294565804	8.42305799244157	0.618551353775222	13.6173948064827	3.15627318948549e-42	8.14536994108067e-40	146	198	119	248	23	186	0	0	3	0	0	0	0	0	0	0	0	0	>lcl|NW_018744625.1_cds_XP_021733434.1_45589	XP_021733434.1	GeneID:110700235	gene42449	121034-126603	Name=XM_021877742.1	gbkey=mRNA	gene=LOC110700235	model_evidence=Supporting evidence includes similarity to: 87%25 coverage of the annotated genomic feature by RNAseq alignments%2C including 18 samples with support for all annotated introns	product=uncharacterized LOC110700235	.	.	.	.	.	.	.	.	.	.	.
rna47766	Pas	Reg-Tit	143.604240283948	761.038444659466	555.22704320096	-2.3928371427945	0.176137267869253	-13.5850701656773	4.91061155738287e-42	1.25760387128731e-39	191.178477	205	217	334	25	282	805	964.590628	560	105	535.683138	953.634296	1023.838567	732.00004	1509.667683	819.000314	749.252611	971.176722	>lcl|NW_018744239.1_cds_XP_021727055.1_39898	XP_021727055.1	GeneID:110694185	gene37056	3251245-3255959	Name=XM_021871363.1	Note=The sequence of the model RefSeq transcript was modified relative to this genomic sequence to represent the inferred CDS: deleted 1 base in 1 codon	exception=unclassified transcription discrepancy	gbkey=mRNA	gene=LOC110694185	NP_172535.1	5.1e-118	395.4	SBP (S-ribonuclease binding protein) family protein [Arabidopsis thaliana]	NP_172535.1	8.30e-134	55.874	Dbxref=Araport:AT1G10650,TAIR:AT1G10650,GeneID:837608,Genbank:NP_172535.1	product=SBP (S-ribonuclease binding protein) family protein	.	.
rna35717	Pas	Reg-Tit	79.6864081890738	0	26.5621360630246	8.68630136928446	0.640042454997996	13.5714456149814	5.9143935163982e-42	1.50319687940639e-39	152.101222	80.850726	128.562638	167.017745	17.99997	110.59997	0	0	0	0	0	0	0	0	0	0	0	0	>lcl|NW_018743691.1_cds_XP_021716020.1_29788	XP_021716020.1	GeneID:110683924	gene27706	4504502-4505983	Name=XM_021860328.1	gbkey=mRNA	gene=LOC110683924	model_evidence=Supporting evidence includes similarity to: 7 Proteins	product=F-box/FBD/LRR-repeat protein At5g22660-like	NP_001078614.1	8.5e-27	95.5	FBD, F-box, Skp2-like and Leucine Rich Repeat domains containing protein [Arabidopsis thaliana]	NP_199308.1	2.74e-24	26.907	Dbxref=TAIR:AT5G44950,GeneID:834526,Genbank:NP_199308.1,Araport:AT5G44950	product=F-box/RNI-like/FBD-like domains-containing protein	.	.
rna23940	Pas	Reg-Tit	168.714221498468	0.15437714801476	56.3409919314992	9.2922552529857	0.685796991101458	13.5495713360617	7.96941671813382e-42	2.01027038704264e-39	131	151	252	350	43	467	0	0	2	0	0	0	0	0	0	0	0	0	>lcl|NW_018743175.1_cds_XP_021768176.1_19948	XP_021768176.1	GeneID:110732533	gene18632	3552869-3566383	Name=XM_021912484.1	gbkey=mRNA	gene=LOC110732533	model_evidence=Supporting evidence includes similarity to: 3 Proteins%2C and 100%25 coverage of the annotated genomic feature by RNAseq alignments%2C including 58 samples with support for all annotated introns	product=uncharacterized LOC110732533%2C transcript variant X1	NP_565802.1	9.1e-163	543.1	CAAX protease self-immunity protein [Arabidopsis thaliana]	NP_567542.1	1.25e-158	74.675	Dbxref=TAIR:AT4G17840,GeneID:827507,Genbank:NP_567542.1,Araport:AT4G17840	product=CAAX protease self-immunity protein	.	.
rna24324	Pas	Reg-Tit	41.3926114254721	333.985337788303	236.454429000693	-3.15353797887743	0.232763358886184	-13.5482577411139	8.11330262990708e-42	2.03129246216979e-39	27.189286	26.513898	68.349999	100.88727	15.548483	62.259758	537.404256	521.609601	372.14833	31.997875	266.674554	381.532607	611.159357	375.325325	567.115438	252.513221	234.78799	373.34478	>lcl|NW_018743196.1_cds_XP_021768632.1_20301	XP_021768632.1	GeneID:110732953	gene18933	163348-169803	Name=XM_021912943.1	gbkey=mRNA	gene=LOC110732953	model_evidence=Supporting evidence includes similarity to: 4 Proteins%2C and 100%25 coverage of the annotated genomic feature by RNAseq alignments%2C including 24 samples with support for all annotated introns	product=uncharacterized LOC110732953%2C transcript variant X4	NP_191779.1	5.3e-145	485.6	Putative endonuclease or glycosyl hydrolase [Arabidopsis thaliana]	NP_191779.1	7.91e-162	42.793	Dbxref=TAIR:AT3G62200,GeneID:825393,Genbank:NP_191779.1,Araport:AT3G62200	product=Putative endonuclease or glycosyl hydrolase	.	.
rna39292	Pas	Reg-Tit	12.6064120310566	1275.30606909028	854.406183403873	-6.60178545135518	0.487358652027753	-13.5460516067318	8.36079048827742e-42	2.07774933400903e-39	42.63772	37.404361	8.572465	18.573172	1.086408	4.290016	2953.084988	3305.749269	2632.528385	99.101676	383.594695	927.798454	1367.869344	2379.87547	4226.825137	435.199788	591.121133	493.184523	>lcl|NW_018743906.1_cds_XP_021719256.1_32739	XP_021719256.1	GeneID:110686943	gene30460	1507160-1507865	Name=XM_021863564.1	gbkey=mRNA	gene=LOC110686943	model_evidence=Supporting evidence includes similarity to: 509 Proteins%2C and 100%25 coverage of the annotated genomic feature by RNAseq alignments	product=histone H3.2	NP_189372.1	3.8e-84	280.1	Histone superfamily protein [Arabidopsis thaliana]	NP_568228.1	7.62e-96	100.000	Dbxref=TAIR:AT5G10400,GeneID:830904,Genbank:NP_568228.1,Araport:AT5G10400	product=Histone superfamily protein	.	.
rna17679	Pas	Reg-Tit	5.42311632204106	128.579876642198	87.5276232021454	-4.56054615864643	0.337307441862503	-13.520443348254	1.18459733175632e-41	2.92220999140388e-39	14	6	5	15	1	6	251	370	150	13	46	110	236	241.000013	242	82.000031	68	91	>lcl|NW_018742899.1_cds_XP_021762349.1_14712	XP_021762349.1	GeneID:110727114	gene13677	1917411-1918673	Name=XM_021906657.1	gbkey=mRNA	gene=LOC110727114	model_evidence=Supporting evidence includes similarity to: 3 Proteins%2C and 100%25 coverage of the annotated genomic feature by RNAseq alignments	product=cytosolic sulfotransferase 13-like	NP_568177.1	3.9e-89	300.7	sulfotransferase 2A [Arabidopsis thaliana]	NP_568177.1	2.13e-93	42.727	Dbxref=TAIR:AT5G07010,GeneID:830592,Genbank:NP_568177.1,Araport:AT5G07010	product=sulfotransferase 2A	.	.
rna62592	Pas	Reg-Tit	30.7595135808441	285.295622674187	200.450252976406	-3.19902533339522	0.237939128177506	-13.4447215886607	3.30647908231134e-41	8.03833816901908e-39	82	41	53	38	5	42	565	684	377	34	164	276	448	444.000025	599	160.000061	134	207	>lcl|NW_018744991.1_cds_XP_021740388.1_52188	XP_021740388.1	GeneID:110706740	gene48554	3252553-3256988	Name=XM_021884696.1	gbkey=mRNA	gene=LOC110706740	model_evidence=Supporting evidence includes similarity to: 100%25 coverage of the annotated genomic feature by RNAseq alignments%2C including 5 samples with support for all annotated introns	product=uncharacterized LOC110706740	.	.	.	.	.	.	.	.	.	.	.
rna10692	Pas	Reg-Tit	6.37117786393603	76.4071483892497	53.0618248808118	-3.50617803742004	0.260989836551727	-13.4341554588664	3.81394651167721e-41	9.20533032519846e-39	6.072581	4.026144	5.081081	16.267783	1	27.117391	146.959459	149	92.440191	9	32.537815	83	107	94.835561	144.292172	55.000021	62.805195	84.691358	>lcl|NW_018742577.1_cds_XP_021755787.1_8844	XP_021755787.1	GeneID:110720985	gene8166	2981484-2987342	Name=XM_021900095.1	gbkey=mRNA	gene=LOC110720985	model_evidence=Supporting evidence includes similarity to: 4 Proteins%2C and 100%25 coverage of the annotated genomic feature by RNAseq alignments%2C including 54 samples with support for all annotated introns	product=vacuolar protein sorting-associated protein 22 homolog 1-like	NP_001119065.1	2.1e-135	451.2	EAP30/Vps36 family protein [Arabidopsis thaliana]	NP_194434.2	2.47e-153	78.400	Dbxref=TAIR:AT4G27040,GeneID:828812,Genbank:NP_194434.2,Araport:AT4G27040	product=EAP30/Vps36 family protein	.	.
rna6992	Pas	Reg-Tit	10.4804546155151	75.7814252099018	54.0144350117729	-2.72891765447396	0.203361685998724	-13.4190353560065	4.67762244766991e-41	1.12092539640627e-38	20	16	8	29	1	25	143.704433	130	75	9	40	68	121	78.573534	129.071133	81.000031	69	79	>lcl|NW_018742418.1_cds_XP_021746165.1_5725	XP_021746165.1	GeneID:110712047	gene5279	6986363-6994012	Name=XM_021890473.1	gbkey=mRNA	gene=LOC110712047	model_evidence=Supporting evidence includes similarity to: 2 Proteins%2C and 100%25 coverage of the annotated genomic feature by RNAseq alignments%2C including 3 samples with support for all annotated introns	product=nuclear poly(A) polymerase 3-like	NP_187308.3	2.9e-169	565.4	poly(A) polymerase 3 [Arabidopsis thaliana]	NP_187308.3	6.05e-179	52.977	Dbxref=TAIR:AT3G06560,GeneID:819835,Genbank:NP_187308.3,Araport:AT3G06560	product=poly(A) polymerase 3	.	.
rna16137	Pas	Reg-Tit	257.215483252839	7.64806898980762	90.8372070774847	5.0807768154313	0.380454698651238	13.3544856547792	1.11525803306161e-40	2.65360225185702e-38	223	251	246	535.767575	77	723	21	21	12	2	0	2	17	7	11	5.000002	5	4	>lcl|NW_018742815.1_cds_XP_021760958.1_13445	XP_021760958.1	GeneID:110725795	gene12472	3905017-3919586	Name=XM_021905266.1	gbkey=mRNA	gene=LOC110725795	model_evidence=Supporting evidence includes similarity to: 15 Proteins%2C and 100%25 coverage of the annotated genomic feature by RNAseq alignments%2C including 30 samples with support for all annotated introns	product=serine carboxypeptidase-like 42	NP_199039.1	7e-244	811.5	serine carboxypeptidase-like 42 [Arabidopsis thaliana]	NP_199039.1	0.0	75.168	Dbxref=TAIR:AT5G42240,GeneID:834229,Genbank:NP_199039.1,Araport:AT5G42240	product=serine carboxypeptidase-like 42	.	.
rna8863	Pas	Reg-Tit	1990.7149729069	1.20959884058925	664.378056862693	10.4736488617866	0.786377047827807	13.3188638843386	1.79823118639827e-40	4.24851113186447e-38	7012.519732	5271	2959	1489	116	946.450767	3	8	6	0	0	2	1	0	0	0	0	0	>lcl|NW_018742484.1_cds_XP_021753852.1_7274	XP_021753852.1	GeneID:110719267	gene6711	3419304-3420945	Name=XM_021898160.1	gbkey=mRNA	gene=LOC110719267	model_evidence=Supporting evidence includes similarity to: 10 Proteins%2C and 75%25 coverage of the annotated genomic feature by RNAseq alignments	product=leucoanthocyanidin dioxygenase-like	NP_001031700.1	1.9e-184	613.9	leucoanthocyanidin dioxygenase [Arabidopsis thaliana]	NP_194019.1	0.0	76.522	Dbxref=TAIR:AT4G22880,GeneID:828387,Genbank:NP_194019.1,Araport:AT4G22880	product=leucoanthocyanidin dioxygenase	.	.
rna43235	Pas	Reg-Tit	19.6734634051208	231.594619983829	160.954234457593	-3.69196441343358	0.27777167084226	-13.2913640985735	2.59798315235118e-40	6.0950864879881e-38	15	23.027841	10	30	7	64	426	525	320	26	106	202	307	354.300118	479	177.000068	181	166	>lcl|NW_018744032.1_cds_XP_021722880.1_36011	XP_021722880.1	GeneID:110690367	gene33543	870291-877062	Name=XM_021867188.1	gbkey=mRNA	gene=LOC110690367	model_evidence=Supporting evidence includes similarity to: 1 Protein%2C and 100%25 coverage of the annotated genomic feature by RNAseq alignments%2C including 56 samples with support for all annotated introns	product=50S ribosomal protein L10%2C chloroplastic-like	NP_001185039.1	4.1e-27	97.0	gamma carbonic anhydrase 1 [Arabidopsis thaliana]	NP_001185039.1	5.42e-29	59.184	Dbxref=Araport:AT1G19580,TAIR:AT1G19580,GeneID:838545,Genbank:NP_001185039.1	product=gamma carbonic anhydrase 1	.	.
rna8401	Pas	Reg-Tit	1.71876771703403	113.515343514982	76.2498182489993	-5.82996694650527	0.439452921030838	-13.2664198313433	3.62489537981219e-40	8.44525104842494e-38	7	2.002487	2	6	0	0	143	136	105	17	66	183	250.678024	177.379142	262	58.193584	60	94.193897	>lcl|NW_018742461.1_cds_XP_021753494.1_6897	XP_021753494.1	GeneID:110718874	gene6370	4445734-4451241	Name=XM_021897802.1	gbkey=mRNA	gene=LOC110718874	model_evidence=Supporting evidence includes similarity to: 6 Proteins%2C and 100%25 coverage of the annotated genomic feature by RNAseq alignments%2C including 1 sample with support for all annotated introns	product=endoglucanase 24-like	NP_568050.1	1.6e-263	876.9	glycosyl hydrolase 9B18 [Arabidopsis thaliana]	NP_568050.1	0.0	63.818	Dbxref=TAIR:AT4G39010,GeneID:830056,Genbank:NP_568050.1,Araport:AT4G39010	product=glycosyl hydrolase 9B18	.	.
rna49249	Pas	Reg-Tit	368.008779367357	1651.81318877842	1223.8783856414	-2.15493869722725	0.163149701556625	-13.2083520635759	7.85247555596922e-40	1.81684622363594e-37	604.962638	566.605081	689.802733	736.044278	60	521.782845	2090.592833	2216	1359.609959	302	1215.85323	2162	2462.833801	1620.807667	2177.138217	1427.981108	1290.623189	2290.628378	>lcl|NW_018744301.1_cds_XP_021728433.1_41083	XP_021728433.1	GeneID:110695513	gene38195	2296711-2304281	Name=XM_021872741.1	gbkey=mRNA	gene=LOC110695513	model_evidence=Supporting evidence includes similarity to: 2 Proteins%2C and 100%25 coverage of the annotated genomic feature by RNAseq alignments%2C including 61 samples with support for all annotated introns	product=uncharacterized LOC110695513	NP_973923.1	2.3e-169	564.9	interferon-related developmental regulator family protein / IFRD protein family [Arabidopsis thaliana]	NP_973923.1	0.0	59.641	Dbxref=Araport:AT1G27760,TAIR:AT1G27760,GeneID:839669,Genbank:NP_973923.1	product=interferon-related developmental regulator family protein / IFRD protein family	.	.
rna17299	Pas	Reg-Tit	125.400878172513	0.215017682433189	41.9436378457933	8.39010054368431	0.638639769793465	13.1374539145873	2.00872461387856e-39	4.61580151171313e-37	122	134	216	294	36	190	0	0	1	0	0	0	0	0	3	0	0	0	>lcl|NW_018742881.1_cds_XP_021761998.1_14411	XP_021761998.1	GeneID:110726791	gene13398	1463782-1465164	Name=XM_021906306.1	gbkey=mRNA	gene=LOC110726791	model_evidence=Supporting evidence includes similarity to: 100%25 coverage of the annotated genomic feature by RNAseq alignments%2C including 5 samples with support for all annotated introns	product=uncharacterized LOC110726791	NP_001078536.1	7.2e-12	46.6	Myb/SANT-like DNA-binding domain protein [Arabidopsis thaliana]	.	.	.	.	.	.	.
rna22642	Pas	Reg-Tit	6.26825177163274	72.7885119451519	50.6150918873122	-3.67443939000904	0.280236996428102	-13.1118997021928	2.81458784894265e-39	6.42357875810728e-37	6	12	4	9.058824	2	15	128	130	75	9	44	80	67	75.000004	108	62.000024	91	84	>lcl|NW_018743070.1_cds_XP_021766998.1_18861	XP_021766998.1	GeneID:110731446	gene17605	963417-994572	Name=XM_021911306.1	gbkey=mRNA	gene=LOC110731446	model_evidence=Supporting evidence includes similarity to: 5 Proteins%2C and 100%25 coverage of the annotated genomic feature by RNAseq alignments%2C including 3 samples with support for all annotated introns	product=ribosomal RNA-processing protein 8-like	NP_198869.2	4.5e-111	372.1	S-adenosyl-L-methionine-dependent methyltransferases superfamily protein [Arabidopsis thaliana]	NP_198869.2	1.65e-120	69.298	Dbxref=TAIR:AT5G40530,GeneID:834051,Genbank:NP_198869.2,Araport:AT5G40530	product=S-adenosyl-L-methionine-dependent methyltransferases superfamily protein	.	.
rna66354	Pas	Reg-Tit	218.41835479386	835.195266857441	629.602962836247	-1.90724899726756	0.146556124930466	-13.0137788384652	1.0216242210025e-38	2.31584263448736e-36	322.362487	384.236302	428.241471	395.104589	31.416658	353.649529	1056.895798	1181.965379	723.259701	145.109867	596.348501	1152.995071	1395.085326	987.235083	1447.853631	566.950327	555.060463	1007.434368	>lcl|NW_018745170.1_cds_XP_021744355.1_55275	XP_021744355.1	GeneID:110710372	gene51413	1128618-1139260	Name=XM_021888663.1	gbkey=mRNA	gene=LOC110710372	model_evidence=Supporting evidence includes similarity to: 4 Proteins%2C and 100%25 coverage of the annotated genomic feature by RNAseq alignments%2C including 53 samples with support for all annotated introns	product=protein ACTIVITY OF BC1 COMPLEX KINASE 1%2C chloroplastic-like	NP_194867.2	0	1155.7	Protein kinase superfamily protein [Arabidopsis thaliana]	NP_194867.2	0.0	84.680	Dbxref=TAIR:AT4G31390,GeneID:829266,Genbank:NP_194867.2,Araport:AT4G31390	product=Protein kinase superfamily protein	.	.
rna63873	Pas	Reg-Tit	18.3536668333758	186.190375859915	130.244806184402	-3.34429414718551	0.257533121789741	-12.9858797343974	1.47137709293336e-38	3.29088200605476e-36	10.014858	20.008041	15.019526	65.093257	4	48.090496	308.564179	314	176.250272	20	118	182	286.644055	187.270139	283.286153	188.000072	182.365796	232.387659	>lcl|NW_018745003.1_cds_XP_021741830.1_53243	XP_021741830.1	GeneID:110708043	gene49527	4771105-4773991	Name=XM_021886138.1	Note=The sequence of the model RefSeq transcript was modified relative to this genomic sequence to represent the inferred CDS: deleted 1 base in 1 codon	exception=unclassified transcription discrepancy	gbkey=mRNA	gene=LOC110708043	NP_190938.1	0	1160.8	Pentatricopeptide repeat (PPR) superfamily protein [Arabidopsis thaliana]	NP_190938.1	0.0	65.752	Dbxref=TAIR:AT3G53700,GeneID:824537,Genbank:NP_190938.1,Araport:AT3G53700	product=Pentatricopeptide repeat (PPR) superfamily protein	.	.
rna32883	Pas	Reg-Tit	0.557541126261531	162.022941443225	108.20114133757	-7.74882601312004	0.598541444086436	-12.9461812372027	2.46935512308603e-38	5.4863837764512e-36	0	0	0	0	0	6	213	206.606951	149	39	141.244125	205.948504	181	164.478138	287.940176	118.000045	123	141.809592	>lcl|NW_018743555.1_cds_XP_021776457.1_27366	XP_021776457.1	GeneID:110740286	gene25555	574014-588785	Name=XM_021920767.1	gbkey=mRNA	gene=LOC110740286	model_evidence=Supporting evidence includes similarity to: 2 Proteins%2C and 100%25 coverage of the annotated genomic feature by RNAseq alignments%2C including 20 samples with support for all annotated introns	product=carboxyl-terminal-processing peptidase 2%2C chloroplastic-like%2C transcript variant X2	NP_849401.1	1.7e-208	695.6	Peptidase S41 family protein [Arabidopsis thaliana]	NP_849401.1	0.0	71.910	Dbxref=TAIR:AT4G17740,GeneID:827495,Genbank:NP_849401.1,Araport:AT4G17740	product=Peptidase S41 family protein	.	.
rna16227	Pas	Reg-Tit	0.845855122423841	210.696001985474	140.745953031124	-7.75081341097308	0.598778369164305	-12.9443777700097	2.52803196149515e-38	5.57979896553952e-36	4	0	2	0	0	2	184.946079	319.885118	148.819982	26.861287	171.557265	276.744952	259.113778	128.681038	191.552076	319.375237	246.13558	264.792131	>lcl|NW_018742815.1_cds_XP_021761009.1_13515	XP_021761009.1	GeneID:110725854	gene12553	5065017-5067845	Name=XM_021905317.1	gbkey=mRNA	gene=LOC110725854	model_evidence=Supporting evidence includes similarity to: 100%25 coverage of the annotated genomic feature by RNAseq alignments%2C including 6 samples with support for all annotated introns	product=uncharacterized LOC110725854%2C transcript variant X2	.	.	.	.	.	.	.	.	.	AUR62009484-RA|MIKC_MADS	0.0
rna64181	Pas	Reg-Tit	78.5915528987003	7.10728009042276	30.9353710265153	3.36279560613138	0.260232994359299	12.922249211368	3.37139905344092e-38	7.39261874796664e-36	99	93	141	189	13	157	14	15	4	0	4	11	6	16.000001	14	4.000002	4	13	>lcl|NW_018745024.1_cds_XP_021742742.1_53493	XP_021742742.1	GeneID:110708827	gene49756	3650219-3655678	Name=XM_021887050.1	gbkey=mRNA	gene=LOC110708827	model_evidence=Supporting evidence includes similarity to: 8 Proteins%2C and 97%25 coverage of the annotated genomic feature by RNAseq alignments	product=peroxisome biogenesis protein 12-like	NP_187096.2	2.5e-180	600.2	peroxin-12 [Arabidopsis thaliana]	NP_187096.2	0.0	71.067	Dbxref=TAIR:AT3G04460,GeneID:819602,Genbank:NP_187096.2,Araport:AT3G04460	product=peroxin-12	.	.
rna39542	Pas	Reg-Tit	2117.57940513725	0.840786499389993	706.420326045343	11.127866006109	0.861213892442416	12.921140849865	3.42032130062611e-38	7.45119216329256e-36	6605.510423	4900	2915.262839	2395	225	1467	1	2	9	0	0	0	0	0	0	0	0	0	>lcl|NW_018743919.1_cds_XP_021719396.1_32951	XP_021719396.1	GeneID:110687076	gene30664	1161734-1163699	Name=XM_021863704.1	gbkey=mRNA	gene=LOC110687076	model_evidence=Supporting evidence includes similarity to: 31 Proteins%2C and 95%25 coverage of the annotated genomic feature by RNAseq alignments	product=anthocyanidin reductase ((2S)-flavan-3-ol-forming)-like	NP_176365.1	2.4e-136	455.8	NAD(P)-binding Rossmann-fold superfamily protein [Arabidopsis thaliana]	NP_176365.1	9.64e-147	61.702	Dbxref=Araport:AT1G61720,TAIR:AT1G61720,GeneID:842469,Genbank:NP_176365.1	product=NAD(P)-binding Rossmann-fold superfamily protein	.	.
rna37374	Pas	Reg-Tit	1.31782601003615	86.8845637114607	58.3623178109859	-5.91524005823538	0.458495315010601	-12.9014187595322	4.41885949476436e-38	9.56440756063544e-36	0	8.481749	2.634144	0	0	1.342105	169.042329	205.14208	109.301146	12.974376	40.273935	98.571408	99.895788	121.565188	129.729716	79.200094	54.46065	64.530409	>lcl|NW_018743812.1_cds_XP_021717549.1_31188	XP_021717549.1	GeneID:110685345	gene28998	376399-380083	Name=XM_021861857.1	gbkey=mRNA	gene=LOC110685345	model_evidence=Supporting evidence includes similarity to: 2 Proteins%2C and 100%25 coverage of the annotated genomic feature by RNAseq alignments%2C including 57 samples with support for all annotated introns	product=O-glucosyltransferase rumi homolog	NP_197774.1	6.9e-156	521.0	O-glucosyltransferase rumi-like protein (DUF821) [Arabidopsis thaliana]	NP_197774.1	5.98e-163	50.827	Dbxref=TAIR:AT5G23850,GeneID:832450,Genbank:NP_197774.1,Araport:AT5G23850	product=O-glucosyltransferase rumi-like protein (DUF821)	.	.
rna25482	Pas	Reg-Tit	1537.0584649413	498.721951866505	844.834122891436	1.63415906957921	0.126721593334372	12.8956638452869	4.76145163830249e-38	1.02398680136801e-35	2370.411203	2443.806095	2271.258398	2778.923409	287	2959.73022	637.954253	829.389919	604.419571	89.359681	351.377634	699.637788	762.376355	555.000031	910.653194	240.000092	337.373619	516.091529	>lcl|NW_018743204.1_cds_XP_021769626.1_21272	XP_021769626.1	GeneID:110733860	gene19803	1690754-1694734	Name=XM_021913934.1	gbkey=mRNA	gene=LOC110733860	model_evidence=Supporting evidence includes similarity to: 9 Proteins%2C and 100%25 coverage of the annotated genomic feature by RNAseq alignments%2C including 60 samples with support for all annotated introns	product=receptor protein kinase TMK1-like	NP_176789.1	5.5e-258	859.7	transmembrane kinase 1 [Arabidopsis thaliana]	NP_178291.1	0.0	46.010	Dbxref=Araport:AT2G01820,TAIR:AT2G01820,GeneID:814713,Genbank:NP_178291.1	product=Leucine-rich repeat protein kinase family protein	.	.
rna75164	Pas	Reg-Tit	2.00306645235056	219.460152309679	146.974457023903	-6.63809623749382	0.514927490149845	-12.8913223016354	5.03726381144689e-38	1.07640231598874e-35	4	6	8	0	0	0	144	168	119	34	149	324	420	269.000015	297	215.000082	212	352	>lcl|NW_018745684.1_cds_XP_021752835.1_62519	XP_021752835.1	GeneID:110718302	gene58261	4159562-4160521	Name=XM_021897143.1	gbkey=mRNA	gene=LOC110718302	model_evidence=Supporting evidence includes similarity to: 1 Protein%2C and 100%25 coverage of the annotated genomic feature by RNAseq alignments	product=zinc finger protein 11-like	NP_189580.1	1.5e-17	66.1	zinc finger (C2H2 type) family protein [Arabidopsis thaliana]	NP_199167.1	3.39e-13	53.704	Dbxref=TAIR:AT5G43540,GeneID:834374,Genbank:NP_199167.1,Araport:AT5G43540	product=C2H2 and C2HC zinc fingers superfamily protein	.	.
rna21203	Pas	Reg-Tit	1.61482151190549	328.14427367487	219.301122953882	-7.50668024661209	0.58284069179857	-12.879471787475	5.87361652469996e-38	1.24717696700734e-35	2	4.999999	5	0	0	3	937.700226	1118.918489	735.822323	28.999999	123.999992	193.999987	361.942804	509.920567	703.999978	124.000036	97.999982	125.999958	>lcl|NW_018743021.1_cds_XP_021765725.1_17690	XP_021765725.1	GeneID:110730247	gene16489	2009737-2011980	Name=XM_021910032.1	gbkey=mRNA	gene=LOC110730247	model_evidence=Supporting evidence includes similarity to: 4 Proteins%2C and 100%25 coverage of the annotated genomic feature by RNAseq alignments%2C including 38 samples with support for all annotated introns	product=probable purine permease 11%2C transcript variant X1	NP_001322786.1	1.2e-113	381.3	purine permease 11 [Arabidopsis thaliana]	NP_001319981.1	9.93e-123	50.678	Dbxref=TAIR:AT4G18220,GeneID:827548,Genbank:NP_001319981.1,Araport:AT4G18220	product=Drug/metabolite transporter superfamily protein	.	.
rna68229	Pas	Reg-Tit	882.793275170928	127.796604971615	379.462161704719	2.77771980303242	0.216044221849646	12.8571816420323	7.83827886017499e-38	1.65387683949692e-35	1888.474928	821.400724	1294.562726	2166.609115	149.724676	1399.54516	187.60328	215.738797	129.211139	13.406474	52.987485	127.65476	147.37349	132.134781	370.574732	117.2498	172.592868	101.519063	>lcl|NW_018745286.1_cds_XP_021745995.1_56876	XP_021745995.1	GeneID:110711861	gene52896	804667-830883	Name=XM_021890304.1	gbkey=mRNA	gene=LOC110711861	model_evidence=Supporting evidence includes similarity to: 25 Proteins%2C and 100%25 coverage of the annotated genomic feature by RNAseq alignments%2C including 3 samples with support for all annotated introns	product=40S ribosomal protein S23%2C transcript variant X2	NP_195916.1	4.7e-86	287.0	Ribosomal protein S12/S23 family protein [Arabidopsis thaliana]	NP_195916.1	1.11e-93	93.662	Dbxref=TAIR:AT5G02960,GeneID:831724,Genbank:NP_195916.1,Araport:AT5G02960	product=Ribosomal protein S12/S23 family protein	AUR62025292-RA|B3	4.88e-86
rna60254	Pas	Reg-Tit	7.57437149329604	77.5231794111696	54.2069101052117	-3.72808398519078	0.290361827109019	-12.8394425063011	9.85818077383325e-38	2.06707566738332e-35	6.369047	2	4.151321	21.660416	4	11	131.733134	157.807368	90.015264	12.692557	33.6	95.493825	110.025	72.287669	131.162923	64.468257	52.52	88.33846	>lcl|NW_018744874.1_cds_XP_021738586.1_50211	XP_021738586.1	GeneID:110705064	gene46759	1403953-1408634	Name=XM_021882894.1	gbkey=mRNA	gene=LOC110705064	model_evidence=Supporting evidence includes similarity to: 1 Protein%2C and 100%25 coverage of the annotated genomic feature by RNAseq alignments%2C including 6 samples with support for all annotated introns	product=dehydrodolichyl diphosphate synthase complex subunit NUS1-like	NP_001077518.1	1.4e-66	226.2	Undecaprenyl pyrophosphate synthetase family protein [Arabidopsis thaliana]	NP_001077518.1	4.72e-71	45.312	Dbxref=Araport:AT1G11755,TAIR:AT1G11755,GeneID:5007686,Genbank:NP_001077518.1	product=Undecaprenyl pyrophosphate synthetase family protein	.	.
rna142	Pas	Reg-Tit	88.2577392216831	476.225465816194	346.902890284691	-2.51509860130599	0.19621100388248	-12.8183361357878	1.29448593523163e-37	2.69743531932211e-35	63.073574	88	105	157.048743	31.069101	220	732.385614	830.391593	474	65.302198	321.596402	437.250286	607.239266	541.680535	781.325824	463.000178	430	557.342551	>lcl|NW_018742204.1_cds_XP_021738168.1_109	XP_021738168.1	GeneID:110704633	gene114	5072339-5078308	Name=XM_021882476.1	gbkey=mRNA	gene=LOC110704633	model_evidence=Supporting evidence includes similarity to: 9 Proteins%2C and 100%25 coverage of the annotated genomic feature by RNAseq alignments%2C including 49 samples with support for all annotated introns	product=cytosolic Fe-S cluster assembly factor NBP35-like	NP_568748.1	2.8e-194	646.5	nucleotide binding protein 35 [Arabidopsis thaliana]	NP_568748.1	0.0	82.164	Dbxref=TAIR:AT5G50960,GeneID:835169,Genbank:NP_568748.1,Araport:AT5G50960	product=nucleotide binding protein 35	.	.
rna12972	Pas	Reg-Tit	18.553341393092	151.775540845023	107.368141027713	-3.27899598740581	0.256196155181684	-12.79877125822	1.66565901138782e-37	3.44945643043519e-35	23	16	23	41	8	16	149	260	168	13	90	151.65368	216	250.000014	340	175.000067	102	157.679654	>lcl|NW_018742720.1_cds_XP_021758056.1_10845	XP_021758056.1	GeneID:110723079	gene10039	898666-903115	Name=XM_021902364.1	gbkey=mRNA	gene=LOC110723079	model_evidence=Supporting evidence includes similarity to: 2 Proteins%2C and 97%25 coverage of the annotated genomic feature by RNAseq alignments	product=two-on-two hemoglobin-3-like	NP_567901.1	1.6e-85	286.4	hemoglobin 3 [Arabidopsis thaliana]	NP_567901.1	1.67e-96	74.286	Dbxref=TAIR:AT4G32690,GeneID:829404,Genbank:NP_567901.1,Araport:AT4G32690	product=hemoglobin 3	.	.
rna15457	Pas	Reg-Tit	28.4472781287015	217.398340410453	154.414652983202	-3.16372281231406	0.247634574128619	-12.7757718139586	2.23915430393439e-37	4.60867409464385e-35	20.236407	20.482574	34.696246	59.057767	12.545455	45.495539	442.739799	406.433545	318.584201	24.571429	136.668275	241.07305	298.087569	277.350615	486.961674	143.662033	113.888836	164.281694	>lcl|NW_018742810.1_cds_XP_021760336.1_12853	XP_021760336.1	GeneID:110725167	gene11898	483350-487653	Name=XM_021904644.1	gbkey=mRNA	gene=LOC110725167	model_evidence=Supporting evidence includes similarity to: 4 Proteins%2C and 100%25 coverage of the annotated genomic feature by RNAseq alignments%2C including 32 samples with support for all annotated introns	product=chitinase domain-containing protein 1-like	NP_001328747.1	2.4e-169	564.9	Glycosyl hydrolase superfamily protein [Arabidopsis thaliana]	NP_192013.1	0.0	59.207	Dbxref=TAIR:AT4G01040,GeneID:827924,Genbank:NP_192013.1,Araport:AT4G01040	product=Glycosyl hydrolase superfamily protein	.	.
rna63834	Pas	Reg-Tit	61.2019133920492	1.32229239781465	21.2821660625595	5.51630532010071	0.434113477374695	12.7070584250473	5.40288198772117e-37	1.10525175491498e-34	101	78	97	116	16	79	0	0	0	0	1	2	4	4	1	3.000001	0	2	>lcl|NW_018745003.1_cds_XP_021741794.1_53207	XP_021741794.1	GeneID:110708008	gene49493	4410977-4415386	Name=XM_021886102.1	gbkey=mRNA	gene=LOC110708008	model_evidence=Supporting evidence includes similarity to: 100%25 coverage of the annotated genomic feature by RNAseq alignments%2C including 35 samples with support for all annotated introns	product=uncharacterized LOC110708008%2C transcript variant X1	.	.	.	.	.	.	.	.	.	.	.
rna22367	Pas	Reg-Tit	0.83476691603554	85.2871787958831	57.1363748359339	-6.50016164563276	0.512416444142429	-12.6853103953588	7.13307090456629e-37	1.45034785319572e-34	0	6	0	2	0	0	171	172	88	6	65	88	102	100.000006	155	66.000025	74	97	>lcl|NW_018743066.1_cds_XP_021766663.1_18620	XP_021766663.1	GeneID:110731137	gene17371	828840-831484	Name=XM_021910971.1	gbkey=mRNA	gene=LOC110731137	model_evidence=Supporting evidence includes similarity to: 1 Protein	product=sperm-associated antigen 1-like	NP_189160.3	4.8e-18	66.6	rotamase FKBP 1 [Arabidopsis thaliana]	NP_189160.3	1.47e-17	37.600	Dbxref=TAIR:AT3G25230,GeneID:822117,Genbank:NP_189160.3,Araport:AT3G25230	product=rotamase FKBP 1	.	.
rna12956	Pas	Reg-Tit	48.1423365405786	0	16.0474455135262	8.00398778270346	0.631199023487343	12.6806086271836	7.57414460957746e-37	1.53075287654647e-34	66	69	87	100	7	98	0	0	0	0	0	0	0	0	0	0	0	0	>lcl|NW_018742720.1_cds_XP_021757924.1_10830	XP_021757924.1	GeneID:110722960	gene10026	744940-746534	Name=XM_021902232.1	gbkey=mRNA	gene=LOC110722960	model_evidence=Supporting evidence includes similarity to: 1 Protein	product=uncharacterized LOC110722960	NP_194638.1	1.1e-22	82.0	Ribonuclease H-like superfamily protein [Arabidopsis thaliana]	NP_194638.1	5.94e-22	25.479	Dbxref=TAIR:AT4G29090,GeneID:829030,Genbank:NP_194638.1,Araport:AT4G29090	product=Ribonuclease H-like superfamily protein	.	.
rna37383	Pas	Reg-Tit	0.452673605620777	178.718300101643	119.296424602969	-8.42461855036512	0.664727053098713	-12.673801240814	8.26119746944754e-37	1.6596102628892e-34	0	0	3.746668	0	0	0	272.486487	363.725263	176.81058	25.720205	115.893449	177.04875	267.21393	215.378501	345.549578	157.603464	127.924427	160.520416	>lcl|NW_018743812.1_cds_XP_021717551.1_31197	XP_021717551.1	GeneID:110685347	gene29008	610371-613402	Name=XM_021861859.1	gbkey=mRNA	gene=LOC110685347	model_evidence=Supporting evidence includes similarity to: 7 Proteins%2C and 100%25 coverage of the annotated genomic feature by RNAseq alignments%2C including 58 samples with support for all annotated introns	product=F-box/LRR-repeat protein At1g06630-like	NP_001154312.1	4.8e-36	125.8	F-box/RNI-like superfamily protein [Arabidopsis thaliana]	NP_001327549.1	2.76e-38	30.040	Dbxref=GeneID:825088,Genbank:NP_001327549.1,Araport:AT3G59190,TAIR:AT3G59190	product=F-box/RNI-like superfamily protein	.	.
rna19257	Pas	Reg-Tit	1.56358803486792	2333.53202330386	1556.20921154753	-10.3716580933488	0.818545615331134	-12.6708370298374	8.57940069867116e-37	1.71327567880785e-34	0	5	4	0	0	6	485	239	316	452	2198	2962	2687	722.00004	1696	4440.001703	2912	5156	>lcl|NW_018742951.1_cds_XP_021763775.1_16065	XP_021763775.1	GeneID:110728435	gene14972	3532735-3535625	Name=XM_021908083.1	gbkey=mRNA	gene=LOC110728435	model_evidence=Supporting evidence includes similarity to: 100%25 coverage of the annotated genomic feature by RNAseq alignments%2C including 1 sample with support for all annotated introns	product=uncharacterized LOC110728435	NP_001322371.1	2.2e-07	31.2	Cysteine proteinases superfamily protein [Arabidopsis thaliana]	NP_001322371.1	4.96e-07	26.708	Dbxref=Araport:AT1G10570,GeneID:837598,Genbank:NP_001322371.1,TAIR:AT1G10570	product=Cysteine proteinases superfamily protein	.	.
rna32810	Pas	Reg-Tit	50.4037764320856	0	16.8012588106952	7.99898085553664	0.631682471759688	12.6629773868092	9.48331950696765e-37	1.8825792079246e-34	58	76	78	84.736602	13	94	0	0	0	0	0	0	0	0	0	0	0	0	>lcl|NW_018743548.1_cds_XP_021776395.1_27309	XP_021776395.1	GeneID:110740220	gene25501	82239-87590	Name=XM_021920703.1	gbkey=mRNA	gene=LOC110740220	model_evidence=Supporting evidence includes similarity to: 3 Proteins%2C and 100%25 coverage of the annotated genomic feature by RNAseq alignments%2C including 52 samples with support for all annotated introns	product=uncharacterized LOC110740220	NP_196734.1	2.7e-168	561.2	Core-2/I-branching beta-1,6-N-acetylglucosaminyltransferase family protein [Arabidopsis thaliana]	NP_196734.1	1.18e-176	61.680	Dbxref=TAIR:AT5G11730,GeneID:831045,Genbank:NP_196734.1,Araport:AT5G11730	product=Core-2/I-branching beta-1%2C6-N-acetylglucosaminyltransferase family protein	.	.
rna29118	Pas	Reg-Tit	846.982789874463	156.317612053778	386.539337994007	2.43635037414757	0.192723386306354	12.6416955453176	1.24343287444553e-36	2.45387820616313e-34	838.443798	864.639592	1201.178883	1781.891468	185.849082	2330.667808	172.775672	191.343678	144	22	89	177.577436	328	205.000011	309.348727	132.000051	116.05681	190.103853	>lcl|NW_018743292.1_cds_XP_021773012.1_24324	XP_021773012.1	GeneID:110736976	gene22627	10475478-10478693	Name=XM_021917320.1	gbkey=mRNA	gene=LOC110736976	model_evidence=Supporting evidence includes similarity to: 17 Proteins%2C and 100%25 coverage of the annotated genomic feature by RNAseq alignments%2C including 60 samples with support for all annotated introns	product=gibberellin receptor GID1C-like	NP_198084.1	1.8e-182	607.5	alpha/beta-Hydrolases superfamily protein [Arabidopsis thaliana]	NP_198084.1	0.0	76.487	Dbxref=TAIR:AT5G27320,GeneID:832790,Genbank:NP_198084.1,Araport:AT5G27320	product=alpha/beta-Hydrolases superfamily protein	.	.
rna39123	Pas	Reg-Tit	524.922101565774	2.83192334744806	176.861982753557	7.43108067925494	0.58854429876546	12.6262045097412	1.51406821665561e-36	2.97049559067715e-34	104.870911	143.540407	988.560844	1728.349095	176.281843	977.117061	3.696028	7.750171	6.950484	0	1.917958	0	4.56501	1.643801	6.13041	0	4.098004	4.451059	>lcl|NW_018743894.1_cds_XP_021719137.1_32618	XP_021719137.1	GeneID:110686847	gene30358	3963687-3966591	Name=XM_021863445.1	gbkey=mRNA	gene=LOC110686847	model_evidence=Supporting evidence includes similarity to: 100%25 coverage of the annotated genomic feature by RNAseq alignments%2C including 53 samples with support for all annotated introns	product=uncharacterized LOC110686847	NP_189639.4	2.9e-07	31.9	Plant transposase (Ptta/En/Spm family) [Arabidopsis thaliana]	NP_189639.4	7.49e-06	25.616	Dbxref=TAIR:AT3G30200,GeneID:822713,Genbank:NP_189639.4,Araport:AT3G30200	product=Plant transposase (Ptta/En/Spm family)	.	.
rna21016	Pas	Reg-Tit	130.387729603599	0.200194918294918	43.5960398133964	8.48304985579308	0.674051533543985	12.5851651300182	2.54809387882754e-36	4.94138737229972e-34	307	259	216	205	11	186	3	1	0	0	0	0	0	0	0	0	0	0	>lcl|NW_018743021.1_cds_XP_021765487.1_17519	XP_021765487.1	GeneID:110730013	gene16321	350360-362282	Name=XM_021909795.1	gbkey=mRNA	gene=LOC110730013	model_evidence=Supporting evidence includes similarity to: 77%25 coverage of the annotated genomic feature by RNAseq alignments	product=uncharacterized LOC110730013	.	.	.	.	.	.	.	.	.	.	.
rna41304	Pas	Reg-Tit	24.84301851069	296.157864221685	205.71958231802	-3.56165518252027	0.284419045175628	-12.5225621945287	5.61914596727327e-36	1.0834294715865e-33	62	42	35	33	4	36.09863	788	736	468	29	100	232.989336	422	462.000026	647.07577	152.000058	185	190.505317	>lcl|NW_018743937.1_cds_XP_021721170.1_34482	XP_021721170.1	GeneID:110688716	gene32075	2251803-2260726	Name=XM_021865478.1	gbkey=mRNA	gene=LOC110688716	model_evidence=Supporting evidence includes similarity to: 14 Proteins%2C and 100%25 coverage of the annotated genomic feature by RNAseq alignments%2C including 53 samples with support for all annotated introns	product=ATP sulfurylase 2-like	NP_564099.1	1.5e-252	839.4	Pseudouridine synthase/archaeosine transglycosylase-like family protein [Arabidopsis thaliana]	NP_564099.1	0.0	75.417	Dbxref=Araport:AT1G19920,TAIR:AT1G19920,GeneID:838580,Genbank:NP_564099.1	product=Pseudouridine synthase/archaeosine transglycosylase-like family protein	.	.
rna63999	Pas	Reg-Tit	0	284.038129100572	189.358752733714	-10.7880103266942	0.861729241346101	-12.5190254770075	5.87520629774805e-36	1.12632740618942e-33	0	0.011799	0	0	0	0	292.116212	347.985214	241.681785	57.952637	183.389768	213.778728	359.537157	292.323889	531.189742	323.668559	331.014377	301.024195	>lcl|NW_018745018.1_cds_XP_021741996.1_53351	XP_021741996.1	GeneID:110708215	gene49622	6109-14449	Name=XM_021886302.1	gbkey=mRNA	gene=LOC110708215	model_evidence=Supporting evidence includes similarity to: 1 Protein%2C and 100%25 coverage of the annotated genomic feature by RNAseq alignments%2C including 15 samples with support for all annotated introns	product=kinesin-like protein KIN-7E%2C transcript variant X3	NP_001318888.1	1.4e-230	769.6	ATP binding microtubule motor family protein [Arabidopsis thaliana]	NP_201432.2	0.0	60.000	Dbxref=GeneID:836763,Genbank:NP_201432.2,Araport:AT5G66310,TAIR:AT5G66310	product=ATP binding microtubule motor family protein	.	.
rna57803	Pas	Reg-Tit	84.7835384818271	0.512194698642531	28.6026426263707	7.07843146774238	0.565832817774611	12.5097577330022	6.60252894837952e-36	1.2514590038937e-33	98	140	157.466321	184.73667	13.882814	144.371303	4.395855	0	4	0	0	0	0	0	0	0	0	0	>lcl|NW_018744704.1_cds_XP_021736302.1_48176	XP_021736302.1	GeneID:110702867	gene44808	769339-773746	Name=XM_021880610.1	gbkey=mRNA	gene=LOC110702867	model_evidence=Supporting evidence includes similarity to: 1 Protein%2C and 100%25 coverage of the annotated genomic feature by RNAseq alignments%2C including 49 samples with support for all annotated introns	product=probable protein phosphatase 2C 21%2C transcript variant X1	NP_001324497.1	5.7e-92	309.1	Protein phosphatase 2C family protein [Arabidopsis thaliana]	NP_180079.1	1.10e-98	59.671	Dbxref=Araport:AT2G25070,TAIR:AT2G25070,GeneID:817045,Genbank:NP_180079.1	product=Protein phosphatase 2C family protein	.	.
rna13411	Pas	Reg-Tit	0.334517722599439	279.043968757093	186.140818412262	-9.40061200228941	0.752521649753754	-12.492148239676	8.23982720274573e-36	1.55302226306133e-33	0	2	1	0	0	0	423	238	292	33	166	340	409	347.000019	686	222.000085	293	278	>lcl|NW_018742730.1_cds_XP_021758410.1_11224	XP_021758410.1	GeneID:110723373	gene10379	672277-673984	Name=XM_021902718.1	gbkey=mRNA	gene=LOC110723373	model_evidence=Supporting evidence includes similarity to: 100%25 coverage of the annotated genomic feature by RNAseq alignments%2C including 3 samples with support for all annotated introns	product=uncharacterized LOC110723373%2C transcript variant X1	.	.	.	.	.	.	.	.	.	.	.
rna8144	Pas	Reg-Tit	80.9430542946408	0.128375024775807	27.0666014480641	8.25857071308526	0.662816046737751	12.4598231345368	1.2364452709492e-35	2.31740236843992e-33	79	110	130	179	11	226	0	1	0	0	0	0	0	0	0	0	0	1	>lcl|NW_018742461.1_cds_XP_021753302.1_6682	XP_021753302.1	GeneID:110718718	gene6168	2707635-2710475	Name=XM_021897610.1	gbkey=mRNA	gene=LOC110718718	model_evidence=Supporting evidence includes similarity to: 100%25 coverage of the annotated genomic feature by RNAseq alignments%2C including 5 samples with support for all annotated introns	product=uncharacterized LOC110718718	.	.	.	.	.	.	.	.	.	.	.
rna49122	Pas	Reg-Tit	473.393283686468	1072.2497451182	872.630924640955	-1.16376987670936	0.0937702524934131	-12.4108642747987	2.28176330675179e-35	4.25282650990089e-33	888.049587	753.512049	711.344792	940.17639	77.982928	727.719185	1839.468515	1894.977921	1086.339087	162.455287	654.99954	1104.387004	1756.273961	1434.793159	2260.687965	658.649527	819.361078	952.187933	>lcl|NW_018744297.1_cds_XP_021728338.1_40994	XP_021728338.1	GeneID:110695406	gene38100	636295-647831	Name=XM_021872646.1	Note=The sequence of the model RefSeq transcript was modified relative to this genomic sequence to represent the inferred CDS: inserted 1 base in 1 codon	exception=unclassified transcription discrepancy	gbkey=mRNA	gene=LOC110695406	NP_851233.1	0	1463.8	4-hydroxy-3-methylbut-2-enyl diphosphate synthase [Arabidopsis thaliana]	NP_851233.1	0.0	85.135	Dbxref=TAIR:AT5G60600,GeneID:836181,Genbank:NP_851233.1,Araport:AT5G60600	product=4-hydroxy-3-methylbut-2-enyl diphosphate synthase	.	.
rna61974	Pas	Reg-Tit	89.9357493518046	0.324998108637458	30.1952485230265	7.49577390063084	0.604988648997074	12.389941386598	2.9625985665712e-35	5.49128283480094e-33	82	118	143	219	25	130.792853	3	2	1	0	0	0	0	0	0	0	0	0	>lcl|NW_018744988.1_cds_XP_021740152.1_51622	XP_021740152.1	GeneID:110706543	gene48070	822189-824384	Name=XM_021884459.1	gbkey=mRNA	gene=LOC110706543	model_evidence=Supporting evidence includes similarity to: 100%25 coverage of the annotated genomic feature by RNAseq alignments%2C including 7 samples with support for all annotated introns	product=uncharacterized LOC110706543%2C transcript variant X1	.	.	.	.	.	.	.	.	.	.	.
rna52453	Pas	Reg-Tit	865.150723494147	309.257860088778	494.555481223901	1.49821241360799	0.121045068724548	12.3773106116148	3.46768991113089e-35	6.39217191365551e-33	1319	1202.525119	1668	1824.59375	145	1323.634532	499	482	315	48	245	361	499	327.000018	454.335799	190.000073	241	370	>lcl|NW_018744502.1_cds_XP_021731234.1_43714	XP_021731234.1	GeneID:110698132	gene40667	7613664-7619981	Name=XM_021875542.1	gbkey=mRNA	gene=LOC110698132	model_evidence=Supporting evidence includes similarity to: 14 Proteins%2C and 100%25 coverage of the annotated genomic feature by RNAseq alignments%2C including 60 samples with support for all annotated introns	product=alanine--glyoxylate aminotransferase 2 homolog 3%2C mitochondrial-like	NP_187498.1	4.2e-248	825.1	PYRIMIDINE 4 [Arabidopsis thaliana]	NP_187498.1	0.0	73.292	Dbxref=TAIR:AT3G08860,GeneID:820034,Genbank:NP_187498.1,Araport:AT3G08860	product=PYRIMIDINE 4	.	.
rna28930	Pas	Reg-Tit	61.9652096865657	0.07718857400738	20.7065289448602	8.06396930341226	0.653309161850613	12.3432668241934	5.2962500956359e-35	9.70950242942562e-33	76	67	72	117	17	150	0	0	1	0	0	0	0	0	0	0	0	0	>lcl|NW_018743292.1_cds_XP_021771774.1_24168	XP_021771774.1	GeneID:110735905	gene22475	8444099-8445484	Name=XM_021916082.1	gbkey=mRNA	gene=LOC110735905	model_evidence=Supporting evidence includes similarity to: 2 Proteins	product=protein FAR-RED IMPAIRED RESPONSE 1-like	NP_175661.1	7.4e-18	66.4	FAR1-related sequence 6 [Arabidopsis thaliana]	NP_188856.2	5.29e-18	27.551	Dbxref=TAIR:AT3G22170,GeneID:821781,Genbank:NP_188856.2,Araport:AT3G22170	product=far-red elongated hypocotyls 3	.	.
rna18652	Pas	Reg-Tit	0.565842007025972	412.424390515557	275.13820767938	-9.3009977564327	0.755522558770729	-12.3106817241379	7.93500854561188e-35	1.44680218313442e-32	0	0	5	0	0	0	289.509891	411.224459	106.852625	76.580556	503.747478	600.36233	533.57616	245.529359	453.640741	414.991822	410.925897	664.209655	>lcl|NW_018742914.1_cds_XP_021762952.1_15546	XP_021762952.1	GeneID:110727680	gene14478	5774478-5777110	Name=XM_021907260.1	gbkey=mRNA	gene=LOC110727680	model_evidence=Supporting evidence includes similarity to: 61%25 coverage of the annotated genomic feature by RNAseq alignments%2C including 2 samples with support for all annotated introns	product=uncharacterized LOC110727680	.	.	.	.	.	.	.	.	.	.	.
rna10905	Pas	Reg-Tit	0	286.18450686187	190.789671241247	-10.8195243595387	0.880434445929534	-12.2888471817067	1.03978248138879e-34	1.88560337665473e-32	0	0	0	0	0	0	483.043504	326.849232	181.389349	18.575562	101.829317	210.312558	549.195192	485.430666	638.04394	300.565612	330.502392	376.827567	>lcl|NW_018742597.1_cds_XP_021755962.1_9038	XP_021755962.1	GeneID:110721138	gene8348	752746-757938	Name=XM_021900270.1	gbkey=mRNA	gene=LOC110721138	model_evidence=Supporting evidence includes similarity to: 4 Proteins%2C and 100%25 coverage of the annotated genomic feature by RNAseq alignments%2C including 56 samples with support for all annotated introns	product=DEAD-box ATP-dependent RNA helicase 28-like	NP_193396.3	8.2e-259	861.1	DEA(D/H)-box RNA helicase family protein [Arabidopsis thaliana]	NP_193396.3	0.0	73.840	Dbxref=TAIR:AT4G16630,GeneID:827364,Genbank:NP_193396.3,Araport:AT4G16630	product=DEA(D/H)-box RNA helicase family protein	.	.
rna67669	Pas	Reg-Tit	21.7279623838106	4949.4319974904	3306.8639857882	-7.78576768030055	0.636838853385982	-12.2256480409522	2.26766047017394e-34	4.09020113515406e-32	68	80	43	2	0	5	15206.997757	19659.998775	8069.998385	690	1956	4212	7098.997878	7785.00043	6624.998182	1331.000511	813	1882	>lcl|NW_018745265.1_cds_XP_021745443.1_56393	XP_021745443.1	GeneID:110711378	gene52469	83724-85729	Name=XM_021889751.1	gbkey=mRNA	gene=LOC110711378	model_evidence=Supporting evidence includes similarity to: 3 Proteins%2C and 100%25 coverage of the annotated genomic feature by RNAseq alignments%2C including 41 samples with support for all annotated introns	product=berberine bridge enzyme-like 10	NP_174359.1	4.4e-154	515.1	FAD-binding Berberine family protein [Arabidopsis thaliana]	NP_199253.1	1.07e-153	44.341	Dbxref=TAIR:AT5G44400,GeneID:834466,Genbank:NP_199253.1,Araport:AT5G44400	product=FAD-binding Berberine family protein	.	.
rna47419	Pas	Reg-Tit	202.671338462578	2.18490419430193	69.0137156170607	6.32888945476304	0.51947468763265	12.1832489733139	3.81764913179138e-34	6.84910752526573e-32	505.835963	435.341206	349.321485	181.812423	30.060139	210.174893	3.386865	10.160477	0	0	0	0	3.726953	5.050499	8.806338	0	3.629839	1.671714	>lcl|NW_018744167.1_cds_XP_021726835.1_39610	XP_021726835.1	GeneID:110693962	gene36776	2392072-2395763	Name=XM_021871143.1	gbkey=mRNA	gene=LOC110693962	model_evidence=Supporting evidence includes similarity to: 5 Proteins%2C and 96%25 coverage of the annotated genomic feature by RNAseq alignments	product=calmodulin-interacting protein 111-like	NP_001117544.1	9.4e-299	993.4	P-loop containing nucleoside triphosphate hydrolases superfamily protein [Arabidopsis thaliana]	NP_001319315.1	0.0	68.413	Dbxref=Araport:AT1G64110,TAIR:AT1G64110,GeneID:842716,Genbank:NP_001319315.1	product=P-loop containing nucleoside triphosphate hydrolases superfamily protein	.	.
rna49006	Pas	Reg-Tit	14.3574731502437	143.47912131803	100.438571928768	-3.28306156784625	0.269630206125109	-12.1761638468759	4.16411474776124e-34	7.43095136556606e-32	31	23	37	14	2	15	253	297	182	24	80	155	257	190.00001	289.367684	63.000024	62	140	>lcl|NW_018744290.1_cds_XP_021728185.1_40890	XP_021728185.1	GeneID:110695244	gene37995	2232359-2238890	Name=XM_021872493.1	gbkey=mRNA	gene=LOC110695244	model_evidence=Supporting evidence includes similarity to: 23 Proteins%2C and 100%25 coverage of the annotated genomic feature by RNAseq alignments%2C including 48 samples with support for all annotated introns	product=magnesium transporter MRS2-I-like	NP_851269.1	2.8e-188	626.8	magnesium transporter 9 [Arabidopsis thaliana]	NP_850802.2	0.0	71.717	Dbxref=TAIR:AT5G09690,GeneID:830828,Genbank:NP_850802.2,Araport:AT5G09690	product=magnesium transporter 7	.	.
rna38928	Pas	Reg-Tit	565.241352452358	0.991514070268845	189.074793530965	9.82108983350893	0.806636907194829	12.1753539243114	4.20565807774344e-34	7.46537687038172e-32	163.791159	176.223916	1250.465352	1472.074466	113.831504	1780.26338	3.818094	1	1.618104	1	0	0	0	0	0	0	0	0	>lcl|NW_018743893.1_cds_XP_021718905.1_32470	XP_021718905.1	GeneID:110686614	gene30207	712821-714850	Name=XM_021863213.1	gbkey=mRNA	gene=LOC110686614	model_evidence=Supporting evidence includes similarity to: 100%25 coverage of the annotated genomic feature by RNAseq alignments%2C including 8 samples with support for all annotated introns	product=uncharacterized LOC110686614	NP_173550.1	2.5e-13	51.3	Copia-like polyprotein/retrotransposon [Arabidopsis thaliana]	NP_173550.1	1.15e-13	28.671	Dbxref=Araport:AT1G21280,TAIR:AT1G21280,GeneID:838724,Genbank:NP_173550.1	product=Copia-like polyprotein/retrotransposon	.	.
rna34903	Pas	Reg-Tit	82.0404743689597	917.009875560904	638.686741830256	-3.51708212669006	0.289683532956147	-12.1411185882716	6.39458175351886e-34	1.12911485920423e-31	60	64	65	219	26	222	1468	1264	630	158	654	917	617	999.477542	1999	987.000379	951	993	>lcl|NW_018743623.1_cds_XP_021715232.1_29073	XP_021715232.1	GeneID:110683192	gene27068	917060-920347	Name=XM_021859540.1	gbkey=mRNA	gene=LOC110683192	model_evidence=Supporting evidence includes similarity to: 1 Protein%2C and 100%25 coverage of the annotated genomic feature by RNAseq alignments%2C including 58 samples with support for all annotated introns	product=cylicin-2-like	.	.	.	.	.	.	.	.	.	.	.
rna74409	Pas	Reg-Tit	11.0323769940437	92.3387204100287	65.2366059380337	-3.21536619550733	0.266639795563343	-12.0588383617459	1.74222859212016e-33	3.06021083963555e-31	10	10	17	32	4	9	145	164	63	18	65	104.717241	151	77.000004	162	73.000028	54	123	>lcl|NW_018745666.1_cds_XP_021751529.1_61874	XP_021751529.1	GeneID:110717190	gene57708	412661-418603	Name=XM_021895837.1	gbkey=mRNA	gene=LOC110717190	model_evidence=Supporting evidence includes similarity to: 100%25 coverage of the annotated genomic feature by RNAseq alignments%2C including 28 samples with support for all annotated introns	product=uncharacterized LOC110717190	.	.	.	.	.	.	.	.	.	.	.
rna9408	Pas	Reg-Tit	69.9958476166164	0.36725677381569	23.5767870547493	7.33420743133335	0.60895022057377	12.0440180223974	2.0854501430043e-33	3.60643128080676e-31	76.383769	75.591438	108.285953	180.35762	16.141456	132.523126	0	1.656867	0	0	0	0	1.321268	0	0	1.947797	0	0	>lcl|NW_018742493.1_cds_XP_021754506.1_7742	XP_021754506.1	GeneID:110719832	gene7156	88656-92980	Name=XM_021898813.1	gbkey=mRNA	gene=LOC110719832	model_evidence=Supporting evidence includes similarity to: 2 Proteins%2C and 100%25 coverage of the annotated genomic feature by RNAseq alignments%2C including 23 samples with support for all annotated introns	product=uncharacterized LOC110719832%2C transcript variant X1	NP_001118622.1	4e-74	250.9	RNA-binding (RRM/RBD/RNP motifs) family protein [Arabidopsis thaliana]	NP_001118622.1	3.70e-77	61.140	Dbxref=TAIR:AT3G13700,GeneID:820579,Genbank:NP_001118622.1,Araport:AT3G13700	product=RNA-binding (RRM/RBD/RNP motifs) family protein	.	.
rna46109	Pas	Reg-Tit	11.4038650282043	94.7071906337351	66.9394154318915	-2.98372577698618	0.248003366295959	-12.0309890206308	2.4421756490876e-33	4.20166927442256e-31	16	13	11	35	2	25	122	115	98	19	38	75	134	136.000008	194	73.000028	114	97	>lcl|NW_018744128.1_cds_XP_021725523.1_38470	XP_021725523.1	GeneID:110692767	gene35765	1612319-1629152	Name=XM_021869831.1	gbkey=mRNA	gene=LOC110692767	model_evidence=Supporting evidence includes similarity to: 4 Proteins%2C and 100%25 coverage of the annotated genomic feature by RNAseq alignments%2C including 50 samples with support for all annotated introns	product=frataxin%2C mitochondrial-like	NP_192233.2	4.7e-60	204.1	frataxin-like protein [Arabidopsis thaliana]	NP_192233.2	3.95e-60	68.657	Dbxref=TAIR:AT4G03240,GeneID:828013,Genbank:NP_192233.2,Araport:AT4G03240	product=frataxin-like protein	.	.
rna49558	Pas	Reg-Tit	2.10673368970851	321.354014396632	214.938254160991	-7.11483661233717	0.59258718226779	-12.0063964007949	3.28865689520253e-33	5.62914031516069e-31	6	6	7	0	0	0	942	1009	495	37	136	405	478	484.000027	583	55.000021	74	184	>lcl|NW_018744304.1_cds_XP_021728730.1_41302	XP_021728730.1	GeneID:110695810	gene38414	5438412-5440367	Name=XM_021873038.1	gbkey=mRNA	gene=LOC110695810	model_evidence=Supporting evidence includes similarity to: 4 Proteins%2C and 100%25 coverage of the annotated genomic feature by RNAseq alignments%2C including 51 samples with support for all annotated introns	product=secoisolariciresinol dehydrogenase-like	NP_175644.1	1.5e-68	232.5	NAD(P)-binding Rossmann-fold superfamily protein [Arabidopsis thaliana]	NP_175644.1	3.24e-72	43.223	Dbxref=Araport:AT1G52340,TAIR:AT1G52340,GeneID:841665,Genbank:NP_175644.1	product=NAD(P)-binding Rossmann-fold superfamily protein	.	.
rna19694	Pas	Reg-Tit	0.892878507201194	85.1568137472263	57.0688353338846	-6.45388823416971	0.537707299514108	-12.0026048372445	3.44287430524321e-33	5.86319746530986e-31	0	5	3	0	0	0	120	109	72	11	49	135	161	139.000008	164	55.000021	48	94	>lcl|NW_018742966.1_cds_XP_021764273.1_16415	XP_021764273.1	GeneID:110728918	gene15310	95251-100298	Name=XM_021908581.1	gbkey=mRNA	gene=LOC110728918	model_evidence=Supporting evidence includes similarity to: 100%25 coverage of the annotated genomic feature by RNAseq alignments%2C including 3 samples with support for all annotated introns	product=nuclear pore complex protein NUP98B-like	.	.	.	.	NP_001320546.1	5.49e-10	36.686	Dbxref=Araport:AT1G59660,GeneID:842256,Genbank:NP_001320546.1,TAIR:AT1G59660	product=Nucleoporin autopeptidase	.	.
rna64074	Pas	Reg-Tit	1185.74190022616	3946.17687977571	3026.03188659252	-1.73359733191951	0.144755178134885	-11.9760643747343	4.74311007692772e-33	8.03669696822466e-31	2185.844311	2174.829958	1750.36879	1983.411903	211.188902	1765.252342	6789.463699	7662.551955	4839.456786	499.109032	1900.296457	4362.773669	6734.474522	6141.588136	9019.773719	2545.67033	2304.337603	3000.429977	>lcl|NW_018745024.1_cds_XP_021742054.1_53414	XP_021742054.1	GeneID:110708270	gene49687	1896173-1902070	Name=XM_021886362.1	gbkey=mRNA	gene=LOC110708270	model_evidence=Supporting evidence includes similarity to: 28 Proteins%2C and 100%25 coverage of the annotated genomic feature by RNAseq alignments%2C including 60 samples with support for all annotated introns	product=UTP--glucose-1-phosphate uridylyltransferase-like	NP_197233.1	4.7e-265	880.7	UDP-glucose pyrophosphorylase 2 [Arabidopsis thaliana]	NP_197233.1	0.0	82.143	Dbxref=TAIR:AT5G17310,GeneID:831596,Genbank:NP_197233.1,Araport:AT5G17310	product=UDP-glucose pyrophosphorylase 2	.	.
rna68705	Pas	Reg-Tit	344.844288101067	117.044857142564	192.978000795399	1.55604519917156	0.130083506727281	11.9618946192295	5.62633617645188e-33	9.48532424039116e-31	459.55102	359	461	759	92	659	179	180	114	20	73	109	167	120.000007	198	99.000038	117	134	>lcl|NW_018745291.1_cds_XP_021746324.1_57267	XP_021746324.1	GeneID:110712181	gene53269	1325333-1329797	Name=XM_021890632.1	gbkey=mRNA	gene=LOC110712181	model_evidence=Supporting evidence includes similarity to: 1 Protein%2C and 100%25 coverage of the annotated genomic feature by RNAseq alignments%2C including 32 samples with support for all annotated introns	product=zinc finger CCCH domain-containing protein 18-like	NP_180056.1	7.6e-163	543.9	zinc finger (CCCH-type) family protein / D111/G-patch domain-containing protein [Arabidopsis thaliana]	NP_180056.1	4.62e-160	49.242	Dbxref=Araport:AT2G24830,TAIR:AT2G24830,GeneID:817020,Genbank:NP_180056.1	product=zinc finger (CCCH-type) family protein / D111/G-patch domain-containing protein	.	.
rna35407	Pas	Reg-Tit	0.412869775586663	186.70777836236	124.609475500102	-8.5014355812702	0.710776997936006	-11.960763510858	5.70350733555391e-33	9.56734838002491e-31	1.99256	1.217224	0	0.970847	0	0.386087	388.154538	457.049306	167.536411	9.000107	136.44901	129.700935	340.116904	289.985715	515.735953	105.380711	113.811831	153.346242	>lcl|NW_018743688.1_cds_XP_021715718.1_29517	XP_021715718.1	GeneID:110683636	gene27458	67002-71770	Name=XM_021860028.1	gbkey=mRNA	gene=LOC110683636	model_evidence=Supporting evidence includes similarity to: 100%25 coverage of the annotated genomic feature by RNAseq alignments%2C including 5 samples with support for all annotated introns	product=protein FAR1-RELATED SEQUENCE 6-like%2C transcript variant X3	NP_001329443.1	1.1e-89	302.8	FRS (FAR1 Related Sequences) transcription factor family [Arabidopsis thaliana]	NP_188856.2	9.68e-93	29.517	Dbxref=TAIR:AT3G22170,GeneID:821781,Genbank:NP_188856.2,Araport:AT3G22170	product=far-red elongated hypocotyls 3	.	.
rna29350	Pas	Reg-Tit	7.32532169637908	246.198036180686	166.57379801925	-4.92676026696604	0.412025104491128	-11.957427383098	5.93729455935158e-33	9.86090570156862e-31	5.461123	34.735695	12.085889	16.446126	0.065297	1.734449	541.889778	775.972569	271.792984	31.068816	116.045399	217.666241	337.312853	316.704174	549.516531	153.606812	103.548054	202.035761	>lcl|NW_018743292.1_cds_XP_021773180.1_24522	XP_021773180.1	GeneID:110737116	gene22807	12709796-12713074	Name=XM_021917486.1	gbkey=mRNA	gene=LOC110737116	model_evidence=Supporting evidence includes similarity to: 1 Protein%2C and 98%25 coverage of the annotated genomic feature by RNAseq alignments%2C including 53 samples with support for all annotated introns	product=trihelix transcription factor GTL2-like%2C transcript variant X1	NP_568506.2	2e-102	345.4	Duplicated homeodomain-like superfamily protein [Arabidopsis thaliana]	NP_568506.2	2.04e-91	35.511	Dbxref=TAIR:AT5G28300,GeneID:832914,Genbank:NP_568506.2,Araport:AT5G28300	product=Duplicated homeodomain-like superfamily protein	AUR62001029-RA|Trihelix	0.0
rna72244	Pas	Reg-Tit	341.247563631607	82.3686009596169	168.661588516947	2.04553082255882	0.171368092852227	11.9364742205698	7.63933122968115e-33	1.26252179026883e-30	384	449	447	819	68	780	105	126	85	8	58	87	95	103.000006	117	81.000031	105	95	>lcl|NW_018745521.1_cds_XP_021749566.1_60094	XP_021749566.1	GeneID:110715307	gene56004	270032-278942	Name=XM_021893874.1	gbkey=mRNA	gene=LOC110715307	model_evidence=Supporting evidence includes similarity to: 2 Proteins%2C and 100%25 coverage of the annotated genomic feature by RNAseq alignments%2C including 51 samples with support for all annotated introns	product=CWF19-like protein 2	NP_564716.1	3.8e-228	761.1	CwfJ-like family protein [Arabidopsis thaliana]	NP_564716.1	0.0	51.135	Dbxref=Araport:AT1G56290,TAIR:AT1G56290,GeneID:842082,Genbank:NP_564716.1	product=CwfJ-like family protein	.	.
rna39657	Pas	Reg-Tit	1663.98677462519	4105.59497597996	3291.72557552837	-1.30431371084116	0.109299712121409	-11.9333682177712	7.92987026576097e-33	1.30411381150007e-30	2870	2540	2030	3750	351	2453	5391	6368	4143	604	2195	5599	6690	5477.000303	8255	2730.001047	3060	4635	>lcl|NW_018743919.1_cds_XP_021719660.1_33053	XP_021719660.1	GeneID:110687333	gene30764	2206164-2210365	Name=XM_021863968.1	gbkey=mRNA	gene=LOC110687333	model_evidence=Supporting evidence includes similarity to: 7 Proteins%2C and 100%25 coverage of the annotated genomic feature by RNAseq alignments%2C including 29 samples with support for all annotated introns	product=glucose-6-phosphate/phosphate translocator 2%2C chloroplastic-like	NP_564785.1	2.6e-197	657.0	glucose-6-phosphate/phosphate translocator 2 [Arabidopsis thaliana]	NP_564785.1	0.0	80.769	Dbxref=Araport:AT1G61800,TAIR:AT1G61800,GeneID:842477,Genbank:NP_564785.1	product=glucose-6-phosphate/phosphate translocator 2	.	.
rna16226	Pas	Reg-Tit	1.43971818613266	92.4402823231492	62.1067609441437	-5.83613132754229	0.49145477396653	-11.8752154556133	1.59223300839556e-32	2.60136823768645e-30	4	5	4	0	0	0	69	86	81	25	70	122	161	106.000006	140	68.000026	75	86	>lcl|NW_018742815.1_cds_XP_021761010.1_13513	XP_021761010.1	GeneID:110725855	gene12552	5063058-5065345	Name=XM_021905318.1	gbkey=mRNA	gene=LOC110725855	model_evidence=Supporting evidence includes similarity to: 15 Proteins%2C and 100%25 coverage of the annotated genomic feature by RNAseq alignments%2C including 4 samples with support for all annotated introns	product=vacuolar iron transporter homolog 4-like	NP_189952.1	3.1e-84	283.3	Vacuolar iron transporter (VIT) family protein [Arabidopsis thaliana]	NP_189952.1	1.46e-94	67.677	Dbxref=TAIR:AT3G43660,GeneID:823468,Genbank:NP_189952.1,Araport:AT3G43660	product=Vacuolar iron transporter (VIT) family protein	.	.
rna37350	Pas	Reg-Tit	0.91729121083872	96.146138784443	64.4031895932416	-6.47322058863058	0.545115645483202	-11.874949182375	1.5973109689213e-32	2.60136823768645e-30	0	0	4.325567	0	0	4.74469	204.115465	175.451393	73.899186	16.99979	30.851998	94.221989	128.452538	150.793416	269.70328	40.205995	65.000006	113.904357	>lcl|NW_018743812.1_cds_XP_021717526.1_31167	XP_021717526.1	GeneID:110685333	gene28985	247278-254633	Name=XM_021861834.1	gbkey=mRNA	gene=LOC110685333	model_evidence=Supporting evidence includes similarity to: 9 Proteins%2C and 100%25 coverage of the annotated genomic feature by RNAseq alignments%2C including 42 samples with support for all annotated introns	product=AUGMIN subunit 7-like	NP_568354.1	9.7e-178	591.3	nuclear matrix protein [Arabidopsis thaliana]	NP_568354.1	0.0	81.651	Dbxref=TAIR:AT5G17620,GeneID:831628,Genbank:NP_568354.1,Araport:AT5G17620	product=nuclear matrix protein	.	.
rna65229	Pas	Reg-Tit	326.82381413557	69.0000453634157	154.9413016208	2.20988093031655	0.186797556854751	11.8303524281899	2.7199735978271e-32	4.40832822384064e-30	315.586659	349	595.753011	884	72	545.722202	144	137.333651	88	7	43	70.378827	102	96.000005	152.74242	36.000014	42	66	>lcl|NW_018745063.1_cds_XP_021743138.1_54375	XP_021743138.1	GeneID:110709235	gene50552	830278-841519	Name=XM_021887446.1	gbkey=mRNA	gene=LOC110709235	model_evidence=Supporting evidence includes similarity to: 8 Proteins%2C and 100%25 coverage of the annotated genomic feature by RNAseq alignments%2C including 30 samples with support for all annotated introns	product=uncharacterized protein ycf45-like	NP_177460.2	7.9e-221	736.1	P-loop containing nucleoside triphosphate hydrolases superfamily protein [Arabidopsis thaliana]	NP_177460.2	0.0	59.157	Dbxref=Araport:AT1G73170,TAIR:AT1G73170,GeneID:843649,Genbank:NP_177460.2	product=P-loop containing nucleoside triphosphate hydrolases superfamily protein	.	.
rna53818	Pas	Reg-Tit	50.5060253568178	280.200295147407	203.635538550544	-2.4960561367397	0.211265029696699	-11.8148097691471	3.27288875986347e-32	5.2536911485483e-30	120	99	60	69	12	41	396	427.802118	221	52	152	335	480	328.000018	545	182.00007	238	326	>lcl|NW_018744582.1_cds_XP_021732572.1_44860	XP_021732572.1	GeneID:110699357	gene41723	2703068-2705340	Name=XM_021876880.1	gbkey=mRNA	gene=LOC110699357	model_evidence=Supporting evidence includes similarity to: 4 Proteins%2C and 100%25 coverage of the annotated genomic feature by RNAseq alignments%2C including 46 samples with support for all annotated introns	product=uncharacterized LOC110699357%2C transcript variant X1	NP_196155.2	2.6e-37	129.6	hypothetical protein AT5G05360 [Arabidopsis thaliana]	NP_196155.2	9.89e-42	48.171	Dbxref=TAIR:AT5G05360,GeneID:830418,Genbank:NP_196155.2,Araport:AT5G05360	product=hypothetical protein	.	.
rna915	Pas	Reg-Tit	0.447686124004633	194.380062741253	129.73593720217	-8.52403019256756	0.72188304968742	-11.8080486808196	3.54697673430715e-32	5.6665486885367e-30	0	2	2	0	0	0	182	244	107	26	136	194	272	151.000008	271	256.000098	270	279	>lcl|NW_018742204.1_cds_XP_021755576.1_721	XP_021755576.1	GeneID:110720828	gene648	18144569-18147698	Name=XM_021899884.1	gbkey=mRNA	gene=LOC110720828	model_evidence=Supporting evidence includes similarity to: 100%25 coverage of the annotated genomic feature by RNAseq alignments%2C including 18 samples with support for all annotated introns	product=uncharacterized LOC110720828	.	.	.	.	.	.	.	.	.	.	.
rna15408	Pas	Reg-Tit	607.132066129722	270.283593526632	382.566417727662	1.13803311456117	0.0967221710228362	11.7660005201132	5.84295144643816e-32	9.29029279983667e-30	807.633055	833.377257	789.039608	1239.218296	145.667741	1184.063281	415.522517	445.061718	256.458967	32.386326	130.295284	337.130905	443.602925	362.00002	485.187203	214.95802	225.89052	330.002881	>lcl|NW_018742810.1_cds_XP_021760295.1_12811	XP_021760295.1	GeneID:110725138	gene11866	200497-204150	Name=XM_021904603.1	gbkey=mRNA	gene=LOC110725138	model_evidence=Supporting evidence includes similarity to: 21 Proteins%2C and 100%25 coverage of the annotated genomic feature by RNAseq alignments%2C including 61 samples with support for all annotated introns	product=E3 ubiquitin-protein ligase SINAT5-like	NP_567118.1	4.9e-192	639.3	Protein with RING/U-box and TRAF-like domain [Arabidopsis thaliana]	NP_567118.1	0.0	82.067	Dbxref=TAIR:AT3G61790,GeneID:825352,Genbank:NP_567118.1,Araport:AT3G61790	product=Protein with RING/U-box and TRAF-like domain	.	.
rna69328	Pas	Reg-Tit	0	319.594826104882	213.063217403255	-10.9699959640087	0.933819679550843	-11.7474456838232	7.27858377458471e-32	1.15183588232803e-29	0	0	0	0	0	0	247.469187	279.128337	100.8243	41.031649	216.307922	331.334863	357.881008	266.016488	329.963773	484.078313	516.836343	585.488341	>lcl|NW_018745347.1_cds_XP_021746950.1_57734	XP_021746950.1	GeneID:110712804	gene53751	13850-42209	Name=XM_021891258.1	gbkey=mRNA	gene=LOC110712804	model_evidence=Supporting evidence includes similarity to: 100%25 coverage of the annotated genomic feature by RNAseq alignments%2C including 1 sample with support for all annotated introns	product=dnaJ protein homolog ANJ1-like%2C transcript variant X4	NP_189997.1	7.5e-142	473.3	DNAJ homologue 3 [Arabidopsis thaliana]	NP_568412.1	4.89e-144	73.929	Dbxref=TAIR:AT5G22060,GeneID:832267,Genbank:NP_568412.1,Araport:AT5G22060	product=DNAJ homologue 2	.	.
rna37758	Pas	Reg-Tit	11.3255054436932	268.082477792147	182.496820342663	-4.43440965878692	0.377592712802468	-11.7438962894041	7.59070356448603e-32	1.19558926706546e-29	39.138233	29.124334	19.05696	16.171781	0	4.007632	513.244606	635.422994	231.955224	40	121	297.802048	514.754738	488.720211	507.515822	153.193988	79.345232	249.390944	>lcl|NW_018743850.1_cds_XP_021717981.1_31477	XP_021717981.1	GeneID:110685768	gene29258	322646-329052	Name=XM_021862289.1	gbkey=mRNA	gene=LOC110685768	model_evidence=Supporting evidence includes similarity to: 38 Proteins%2C and 100%25 coverage of the annotated genomic feature by RNAseq alignments%2C including 58 samples with support for all annotated introns	product=squalene monooxygenase-like	NP_564734.1	1.6e-260	866.6	FAD/NAD(P)-binding oxidoreductase family protein [Arabidopsis thaliana]	NP_564734.1	0.0	75.049	Dbxref=Araport:AT1G58440,TAIR:AT1G58440,GeneID:842213,Genbank:NP_564734.1	product=FAD/NAD(P)-binding oxidoreductase family protein	.	.
rna23391	Pas	Reg-Tit	216.493687771691	1376.30855372138	989.703598404816	-2.66953319337244	0.22744105561571	-11.7372529165664	8.21103694217268e-32	1.28725270267734e-29	339.250637	342.747669	321.919878	343	43	431.17772	3124.362443	3249.153008	1841.090477	189.36034	637.725055	1438.437339	2481.007025	2195.146555	2689.286773	471.172923	536.884745	1118.414164	>lcl|NW_018743136.1_cds_XP_021767667.1_19478	XP_021767667.1	GeneID:110732064	gene18186	2919841-2925414	Name=XM_021911975.1	gbkey=mRNA	gene=LOC110732064	model_evidence=Supporting evidence includes similarity to: 21 Proteins%2C and 100%25 coverage of the annotated genomic feature by RNAseq alignments%2C including 53 samples with support for all annotated introns	product=squalene monooxygenase-like	NP_564734.1	3.5e-262	872.2	FAD/NAD(P)-binding oxidoreductase family protein [Arabidopsis thaliana]	NP_564734.1	0.0	79.399	Dbxref=Araport:AT1G58440,TAIR:AT1G58440,GeneID:842213,Genbank:NP_564734.1	product=FAD/NAD(P)-binding oxidoreductase family protein	.	.
rna35668	Pas	Reg-Tit	51.6839743302511	0.171517344070801	17.3423363394642	7.63021670273064	0.650624787820027	11.7275222917595	9.21157113856581e-32	1.43739069826858e-29	101	58	96	107	6	100	0	0	0	0	0	0	0	1	0	0	1	0	>lcl|NW_018743691.1_cds_XP_021715909.1_29745	XP_021715909.1	GeneID:110683802	gene27662	3806244-3811416	Name=XM_021860214.1	gbkey=mRNA	gene=LOC110683802	model_evidence=Supporting evidence includes similarity to: 100%25 coverage of the annotated genomic feature by RNAseq alignments%2C including 10 samples with support for all annotated introns	product=uncharacterized LOC110683802%2C transcript variant X1	.	.	.	.	.	.	.	.	.	AUR62009484-RA|MIKC_MADS	0.0
rna46333	Pas	Reg-Tit	2.23142319678399	322.531702362341	215.764942640489	-7.03843112194006	0.601247945421879	-11.7063703510893	1.18233505253475e-31	1.8363962350689e-29	2	9	9	0	0	0	553	645	442	66	130	567	423	570.000031	804	62.000024	75	182	>lcl|NW_018744137.1_cds_XP_021725780.1_38680	XP_021725780.1	GeneID:110692996	gene35945	1024279-1029022	Name=XM_021870088.1	gbkey=mRNA	gene=LOC110692996	model_evidence=Supporting evidence includes similarity to: 2 Proteins%2C and 100%25 coverage of the annotated genomic feature by RNAseq alignments%2C including 7 samples with support for all annotated introns	product=anthocyanidin 3-O-glucosyltransferase 7-like	NP_197207.1	1.5e-149	500.2	UDP-glucosyl transferase 78D2 [Arabidopsis thaliana]	NP_197207.1	3.95e-163	49.011	Dbxref=TAIR:AT5G17050,GeneID:831568,Genbank:NP_197207.1,Araport:AT5G17050	product=UDP-glucosyl transferase 78D2	.	.
rna69932	Pas	Reg-Tit	0.774722624179856	79.1759628813361	53.0422161289507	-6.47793346306098	0.554116419656078	-11.6905639920969	1.42437568245126e-31	2.20213731661555e-29	0	7	0	0	0	0	97	98	76	18	53	84	90	90.872244	151	69.000026	58	95	>lcl|NW_018745413.1_cds_XP_021747546.1_58191	XP_021747546.1	GeneID:110713400	gene54222	432885-434065	Name=XM_021891854.1	gbkey=mRNA	gene=LOC110713400	model_evidence=Supporting evidence includes similarity to: 3 Proteins	product=F-box/kelch-repeat protein At3g23880-like	NP_189030.1	1.5e-14	55.0	F-box and associated interaction domains-containing protein [Arabidopsis thaliana]	NP_192993.2	7.21e-13	25.735	Dbxref=TAIR:AT4G12560,GeneID:826869,Genbank:NP_192993.2,Araport:AT4G12560	product=F-box and associated interaction domains-containing protein	.	.
rna38376	Pas	Reg-Tit	28.7845683998176	162.535919578289	117.952135852132	-2.57374977198848	0.220408274302678	-11.6771921568337	1.66711865136743e-31	2.56560383645532e-29	39.463759	25.338966	32	44.277098	8.099815	82.623036	291.434137	360.872632	210.945702	19	78.354321	146.988601	263.041156	254.951748	359.929172	109.280726	106.382338	116.834624	>lcl|NW_018743850.1_cds_XP_021718445.1_32029	XP_021718445.1	GeneID:110686163	gene29793	6917737-6920218	Name=XM_021862753.1	gbkey=mRNA	gene=LOC110686163	model_evidence=Supporting evidence includes similarity to: 6 Proteins%2C and 100%25 coverage of the annotated genomic feature by RNAseq alignments%2C including 59 samples with support for all annotated introns	product=ubiquitin-conjugating enzyme E2 2-like	NP_001325162.1	7.3e-57	193.1	ubiquiting-conjugating enzyme 2 [Arabidopsis thaliana]	NP_565289.1	1.31e-60	54.730	Dbxref=Araport:AT2G02760,TAIR:AT2G02760,GeneID:814805,Genbank:NP_565289.1	product=ubiquiting-conjugating enzyme 2	.	.
rna56655	Pas	Reg-Tit	0.334517722599439	164.392601031799	109.706573262066	-8.61781202742926	0.738343331546541	-11.6718221174671	1.77578540354752e-31	2.72035728327012e-29	0	2.374126	1.331693	0	0	0	227.676626	253.509417	150.690043	28.563774	102.651272	201.218508	293.944182	174.597683	270.089945	117.896216	129.325775	187.66298	>lcl|NW_018744662.1_cds_XP_021735227.1_47205	XP_021735227.1	GeneID:110701929	gene43945	1224583-1241146	Name=XM_021879537.1	gbkey=mRNA	gene=LOC110701929	model_evidence=Supporting evidence includes similarity to: 1 Protein%2C and 100%25 coverage of the annotated genomic feature by RNAseq alignments%2C including 12 samples with support for all annotated introns	product=protein ENHANCED DOWNY MILDEW 2-like%2C transcript variant X3	NP_001190545.1	4.4e-137	459.2	ENHANCED DOWNY MILDEW 2 [Arabidopsis thaliana]	NP_001318757.1	2.15e-95	61.261	Dbxref=TAIR:AT5G48090,GeneID:834861,Genbank:NP_001318757.1,Araport:AT5G48090	product=EDM2-like protein1	.	.
rna55357	Pas	Reg-Tit	8.26387476062978	52.254647507646	37.5910565919739	-2.57011122594996	0.220506980322185	-11.6554642496793	2.1520431787404e-31	3.23761868177407e-29	10	12	13	23	1	17	75	77	61	5	30	55	62	73.000004	101	49.000019	60	51	>lcl|NW_018744626.1_cds_XP_021733857.1_46080	XP_021733857.1	GeneID:110700606	gene42909	4445943-4451998	Name=XM_021878165.1	gbkey=mRNA	gene=LOC110700606	model_evidence=Supporting evidence includes similarity to: 7 Proteins%2C and 100%25 coverage of the annotated genomic feature by RNAseq alignments%2C including 31 samples with support for all annotated introns	product=uncharacterized LOC110700606	NP_190333.1	3.6e-77	260.0	HNH endonuclease [Arabidopsis thaliana]	NP_190333.1	3.64e-83	64.615	Dbxref=TAIR:AT3G47490,GeneID:823903,Genbank:NP_190333.1,Araport:AT3G47490	product=HNH endonuclease	.	.
rna28557	Pas	Reg-Tit	48.4602081284155	629.172925246406	435.602019540409	-3.7442063534918	0.322002872774608	-11.6278663020271	2.97439493876455e-31	4.45482034824161e-29	34.274227	21.186775	86.02859	123.581898	15	103.021366	1194.130419	1506.040279	967.311441	81	255.759067	484.529474	1136.556242	1151.774873	1370.776637	267.026464	315.765344	426.237383	>lcl|NW_018743292.1_cds_XP_021772575.1_23827	XP_021772575.1	GeneID:110736618	gene22190	5463791-5468194	Name=XM_021916883.1	gbkey=mRNA	gene=LOC110736618	model_evidence=Supporting evidence includes similarity to: 3 Proteins%2C and 100%25 coverage of the annotated genomic feature by RNAseq alignments%2C including 59 samples with support for all annotated introns	product=farnesylcysteine lyase-like	NP_201196.1	1.5e-198	661.7	farnesylcysteine lyase [Arabidopsis thaliana]	NP_201196.1	0.0	61.635	Dbxref=TAIR:AT5G63910,GeneID:836512,Genbank:NP_201196.1,Araport:AT5G63910	product=farnesylcysteine lyase	.	.
rna69761	Pas	Reg-Tit	7.87278382849228	68.4400534454315	48.2509635731184	-3.46493161670844	0.298834952058032	-11.5948003834423	4.37885384717708e-31	6.52916300973084e-29	4	4.007883	4.009982	20	4	16.02509	109	95	67	9	63	70	103.609288	75.000004	149	43.135397	62	61.158969	>lcl|NW_018745410.1_cds_XP_021747263.1_58075	XP_021747263.1	GeneID:110713111	gene54087	2720998-2734852	Name=XM_021891571.1	gbkey=mRNA	gene=LOC110713111	model_evidence=Supporting evidence includes similarity to: 3 Proteins%2C and 96%25 coverage of the annotated genomic feature by RNAseq alignments	product=cell wall integrity protein scw1-like	NP_001326439.1	8.6e-155	517.1	RNA-binding (RRM/RBD/RNP motifs) family protein [Arabidopsis thaliana]	NP_683582.2	2.26e-134	70.154	Dbxref=TAIR:AT3G21215,GeneID:821675,Genbank:NP_683582.2,Araport:AT3G21215	product=RNA-binding (RRM/RBD/RNP motifs) family protein	.	.
rna51291	Pas	Reg-Tit	5.17663817616734	240.722810934151	162.207420014823	-5.38324424978523	0.464577288844856	-11.5874029554272	4.7738847459642e-31	7.08668404169704e-29	9	13	14	4	0	9	136	118	115	57	221	409	500	297.000016	497	139.000053	99	335	>lcl|NW_018744460.1_cds_XP_021730228.1_42767	XP_021730228.1	GeneID:110697190	gene39761	1880362-1881917	Name=XM_021874536.1	gbkey=mRNA	gene=LOC110697190	model_evidence=Supporting evidence includes similarity to: 1 Protein%2C and 100%25 coverage of the annotated genomic feature by RNAseq alignments	product=probable carboxylesterase 5	NP_175389.1	6.3e-61	207.7	carboxyesterase 5 [Arabidopsis thaliana]	NP_173353.1	1.11e-59	41.328	Dbxref=Araport:AT1G19190,TAIR:AT1G19190,GeneID:838502,Genbank:NP_173353.1	product=alpha/beta-Hydrolases superfamily protein	.	.
rna32519	Pas	Reg-Tit	27.7577910434254	250.88565581162	176.509700888889	-3.07539691102955	0.265455384651009	-11.5853626969095	4.88892851628126e-31	7.22549175298326e-29	87.559328	64.529856	50.250004	27.736584	1.037037	23.387089	439.877526	377.297583	258.783877	36.800015	173.511473	321.760164	386.129853	329.47354	439.806543	172.494281	161.797498	248.953173	>lcl|NW_018743518.1_cds_XP_021776119.1_27052	XP_021776119.1	GeneID:110739950	gene25241	16252-41968	Name=XM_021920427.1	gbkey=mRNA	gene=LOC110739950	model_evidence=Supporting evidence includes similarity to: 8 Proteins%2C and 100%25 coverage of the annotated genomic feature by RNAseq alignments%2C including 45 samples with support for all annotated introns	product=V-type proton ATPase subunit a1-like	NP_850122.1	0	1485.3	vacuolar proton ATPase A1 [Arabidopsis thaliana]	NP_850122.1	0.0	78.773	Dbxref=Araport:AT2G28520,TAIR:AT2G28520,GeneID:817400,Genbank:NP_850122.1	product=vacuolar proton ATPase A1	.	.
rna498	Pas	Reg-Tit	57.1544871543608	0	19.0514957181203	8.21091240609001	0.709466844947032	11.5733560554236	5.62389429807657e-31	8.27526446518293e-29	57	41	127	124	13	114	0	0	0	0	0	0	0	0	0	0	0	0	>lcl|NW_018742204.1_cds_XP_021763158.1_370	XP_021763158.1	GeneID:110727859	gene341	12312567-12313703	Name=XM_021907466.1	gbkey=mRNA	gene=LOC110727859	model_evidence=Supporting evidence includes similarity to: 1 Protein	product=protein FAR-RED IMPAIRED RESPONSE 1-like	NP_001329443.1	4e-37	130.0	FRS (FAR1 Related Sequences) transcription factor family [Arabidopsis thaliana]	NP_567455.4	9.07e-37	31.208	Dbxref=TAIR:AT4G15090,GeneID:827173,Genbank:NP_567455.4,Araport:AT4G15090	product=FRS (FAR1 Related Sequences) transcription factor family	.	.
rna40509	Pas	Reg-Tit	0.447686124004633	114.088590760918	76.2082892152801	-7.7532985667023	0.67498202515371	-11.4866741302284	1.53924505574578e-30	2.25502761463821e-28	0	2	2	0	0	0	158	157	99	20	74	117	192	144.000008	164	76.000029	104	158	>lcl|NW_018743920.1_cds_XP_021720468.1_33828	XP_021720468.1	GeneID:110688096	gene31495	5269106-5274644	Name=XM_021864776.1	gbkey=mRNA	gene=LOC110688096	model_evidence=Supporting evidence includes similarity to: 100%25 coverage of the annotated genomic feature by RNAseq alignments%2C including 3 samples with support for all annotated introns	product=putative F-box/LRR-repeat protein At5g54820	NP_200293.1	2.7e-15	57.6	F-box/RNI-like superfamily protein [Arabidopsis thaliana]	NP_200293.1	3.25e-16	26.027	Dbxref=TAIR:AT5G54820,GeneID:835572,Genbank:NP_200293.1,Araport:AT5G54820	product=F-box/RNI-like superfamily protein	.	.
rna61835	Pas	Reg-Tit	32.5918784890532	222.474376967401	159.180210807952	-2.83634661354404	0.24704936714118	-11.4808900195367	1.64577574688004e-30	2.40061437095994e-28	18.511862	23.517383	47.953567	81.156913	9.518055	77.46631	241.586258	294.551305	216.130427	39.048259	166.03408	254.471826	366.924832	201.531858	353.258232	210.980219	193.160154	254.485837	>lcl|NW_018744955.1_cds_XP_021739994.1_51517	XP_021739994.1	GeneID:110706381	gene47972	864597-870669	Name=XM_021884302.1	gbkey=mRNA	gene=LOC110706381	model_evidence=Supporting evidence includes similarity to: 2 Proteins%2C and 100%25 coverage of the annotated genomic feature by RNAseq alignments%2C including 42 samples with support for all annotated introns	product=uncharacterized LOC110706381%2C transcript variant X4	NP_187787.1	3.7e-85	287.6	transmembrane protein [Arabidopsis thaliana]	NP_187787.1	1.04e-94	49.702	Dbxref=TAIR:AT3G11810,GeneID:820354,Genbank:NP_187787.1,Araport:AT3G11810	product=transmembrane protein	.	.
rna49148	Pas	Reg-Tit	0.332023981791367	140.195435638397	93.5742984195286	-8.42960148382382	0.734546847674669	-11.4759208490366	1.74311995442326e-30	2.52688851571139e-28	0	3.478262	0	0	0	0	252.524051	265.293842	150.204482	17.31181	85.357151	161.397958	207.951126	176.947299	267.421055	89.184015	124.332925	128.750909	>lcl|NW_018744298.1_cds_XP_021728354.1_41011	XP_021728354.1	GeneID:110695432	gene38124	304554-308140	Name=XM_021872662.1	gbkey=mRNA	gene=LOC110695432	model_evidence=Supporting evidence includes similarity to: 100%25 coverage of the annotated genomic feature by RNAseq alignments%2C including 60 samples with support for all annotated introns	product=uncharacterized LOC110695432	.	.	.	.	.	.	.	.	.	.	.
rna49963	Pas	Reg-Tit	1569.3120685339	493.861381066066	852.344943555345	1.66737500427562	0.145296042712779	11.4757083066032	1.74740867282197e-30	2.52688851571139e-28	2808.119743	1661.305303	3551.584869	2764.826728	239	2613.596012	797.373001	737.388642	521.377063	58	307	426.323264	757	638.056203	987	446.000171	453.381487	521	>lcl|NW_018744311.1_cds_XP_021729021.1_41648	XP_021729021.1	GeneID:110696059	gene38716	1953615-1957546	Name=XM_021873329.1	gbkey=mRNA	gene=LOC110696059	model_evidence=Supporting evidence includes similarity to: 8 Proteins%2C and 100%25 coverage of the annotated genomic feature by RNAseq alignments%2C including 61 samples with support for all annotated introns	product=beta-amylase 1%2C chloroplastic-like	NP_189034.1	7e-299	993.7	beta-amylase 1 [Arabidopsis thaliana]	NP_189034.1	0.0	74.742	Dbxref=TAIR:AT3G23920,GeneID:821975,Genbank:NP_189034.1,Araport:AT3G23920	product=beta-amylase 1	.	.
rna60745	Pas	Reg-Tit	0	167.451079673431	111.634053115621	-10.0323968839255	0.87444751058196	-11.4728405793605	1.80630855124915e-30	2.6008517418823e-28	0	0	0	0	0	0	234.542138	255.399076	221.588749	27	169.006732	315.750682	171.590651	173.578832	236.935882	91.444879	75.029731	155.312094	>lcl|NW_018744878.1_cds_XP_021739066.1_50644	XP_021739066.1	GeneID:110705490	gene47141	2283644-2289034	Name=XM_021883373.1	gbkey=mRNA	gene=LOC110705490	model_evidence=Supporting evidence includes similarity to: 100%25 coverage of the annotated genomic feature by RNAseq alignments%2C including 33 samples with support for all annotated introns	product=putative F-box/FBD/LRR-repeat protein At1g78760%2C transcript variant X1	NP_189328.2	1.2e-12	48.3	Protein with RNI-like/FBD-like domain [Arabidopsis thaliana]	NP_197659.1	3.08e-15	25.806	Dbxref=TAIR:AT5G22670,GeneID:832330,Genbank:NP_197659.1,Araport:AT5G22670	product=F-box/RNI-like/FBD-like domains-containing protein	.	.
rna29763	Pas	Reg-Tit	34.8028529657127	143.184586621194	107.057342069367	-2.01779583577449	0.175983862634489	-11.4658003612829	1.95939673880314e-30	2.80922227308148e-28	55	29	44	84	6	91	249	311	159	16	82	128	207	147.303016	223	132.000051	123	172	>lcl|NW_018743331.1_cds_XP_021773715.1_24848	XP_021773715.1	GeneID:110737690	gene23119	1247728-1250685	Name=XM_021918023.1	gbkey=mRNA	gene=LOC110737690	model_evidence=Supporting evidence includes similarity to: 100%25 coverage of the annotated genomic feature by RNAseq alignments%2C including 55 samples with support for all annotated introns	product=E3 ubiquitin-protein ligase RBBP6	NP_200204.1	6e-16	59.8	transcriptional regulator ATRX-like protein [Arabidopsis thaliana]	NP_200204.1	2.99e-15	31.987	Dbxref=TAIR:AT5G53930,GeneID:835476,Genbank:NP_200204.1,Araport:AT5G53930	product=transcriptional regulator ATRX-like protein	.	.
rna72528	Pas	Reg-Tit	68.16583541547	0	22.72194513849	8.4581145471022	0.73771856443751	11.4652320747158	1.97230158160922e-30	2.81569130899607e-28	87.209388	31.168431	108.920562	169.544967	19.454431	134.522034	0	0	0	0	0	0	0	0	0	0	0	0	>lcl|NW_018745523.1_cds_XP_021749613.1_60343	XP_021749613.1	GeneID:110715358	gene56239	2527987-2543513	Name=XM_021893921.1	gbkey=mRNA	gene=LOC110715358	model_evidence=Supporting evidence includes similarity to: 1 Protein%2C and 100%25 coverage of the annotated genomic feature by RNAseq alignments%2C including 3 samples with support for all annotated introns	product=MMS19 nucleotide excision repair protein homolog%2C transcript variant X3	NP_001318759.1	3.2e-287	957.0	ARM repeat superfamily protein [Arabidopsis thaliana]	NP_199623.2	0.0	42.944	Dbxref=GeneID:834864,Genbank:NP_199623.2,Araport:AT5G48120,TAIR:AT5G48120	product=ARM repeat superfamily protein	.	.
rna19567	Pas	Reg-Tit	107.15199373174	0.0807604084406465	35.771171516207	8.86960642617671	0.775064496277685	11.4437010968426	2.52863372304777e-30	3.59462427010718e-28	130.993787	36.766929	109	258.200398	37.99945	243.802031	0	0	0	0	0	0	0	0	0	0	0	1	>lcl|NW_018742963.1_cds_XP_021764116.1_16299	XP_021764116.1	GeneID:110728776	gene15207	160617-162452	Name=XM_021908424.1	gbkey=mRNA	gene=LOC110728776	model_evidence=Supporting evidence includes similarity to: 100%25 coverage of the annotated genomic feature by RNAseq alignments%2C including 10 samples with support for all annotated introns	product=uncharacterized LOC110728776%2C transcript variant X1	NP_173550.1	4.8e-09	37.5	Copia-like polyprotein/retrotransposon [Arabidopsis thaliana]	NP_173550.1	5.42e-09	23.129	Dbxref=Araport:AT1G21280,TAIR:AT1G21280,GeneID:838724,Genbank:NP_173550.1	product=Copia-like polyprotein/retrotransposon	.	.
rna13138	Pas	Reg-Tit	166.923632635497	27.2595757512688	73.8142613793447	2.69277375518933	0.236172701392896	11.401714674507	4.09964001433994e-30	5.80332585827387e-28	353.074711	274.709136	245.704856	270.913031	35	192.559688	27.31483	38.350761	20.149287	6.155817	22.305714	29.283602	33.191491	27.137123	25.221764	27.509074	27.35124	38.380884	>lcl|NW_018742720.1_cds_XP_021758194.1_10994	XP_021758194.1	GeneID:110723176	gene10162	2579952-2587272	Name=XM_021902502.1	gbkey=mRNA	gene=LOC110723176	model_evidence=Supporting evidence includes similarity to: 13 Proteins%2C and 100%25 coverage of the annotated genomic feature by RNAseq alignments%2C including 7 samples with support for all annotated introns	product=alpha-galactosidase 3-like%2C transcript variant X1	NP_191190.2	2.5e-224	747.1	Melibiase family protein [Arabidopsis thaliana]	NP_191190.2	0.0	72.326	Dbxref=TAIR:AT3G56310,GeneID:824798,Genbank:NP_191190.2,Araport:AT3G56310	product=Melibiase family protein	.	.
rna6970	Pas	Reg-Tit	17.9642879874947	334.613307557501	229.063634367499	-4.34113966105881	0.380856559080651	-11.3983586669424	4.2607610652065e-30	6.00606188977365e-28	13.021417	6.008433	17	71.095249	7	22	725.283765	840.475201	548.461196	38	156	267	482.432996	569.000031	789	157.00006	147.335269	205	>lcl|NW_018742418.1_cds_XP_021746019.1_5703	XP_021746019.1	GeneID:110711882	gene5260	6802855-6816418	Name=XM_021890327.1	gbkey=mRNA	gene=LOC110711882	model_evidence=Supporting evidence includes similarity to: 3 Proteins%2C and 100%25 coverage of the annotated genomic feature by RNAseq alignments%2C including 2 samples with support for all annotated introns	product=histone-lysine N-methyltransferase%2C H3 lysine-9 specific SUVH4-like	NP_196900.1	1.4e-210	703.1	histone-lysine N-methyltransferase, H3 lysine-9 specific SUVH4-like protein [Arabidopsis thaliana]	NP_196900.1	0.0	56.530	Dbxref=TAIR:AT5G13960,GeneID:831244,Genbank:NP_196900.1,Araport:AT5G13960	product=histone-lysine N-methyltransferase%2C H3 lysine-9 specific SUVH4-like protein	.	.
rna37406	Pas	Reg-Tit	0	139.632271544198	93.0881810294653	-9.78753131991362	0.862713390804005	-11.3450555239349	7.84764150873597e-30	1.09700218740243e-27	0	0	0	0	0	0	206.903025	346.598287	110.281204	11.849571	134.137361	185.296147	180.962186	189.650934	151.011165	87.910029	114.280274	158.666041	>lcl|NW_018743812.1_cds_XP_021717562.1_31209	XP_021717562.1	GeneID:110685352	gene29016	661927-665067	Name=XM_021861870.1	gbkey=mRNA	gene=LOC110685352	model_evidence=Supporting evidence includes similarity to: 1 Protein%2C and 100%25 coverage of the annotated genomic feature by RNAseq alignments%2C including 33 samples with support for all annotated introns	product=F-box/LRR-repeat protein At1g06630-like	NP_001321696.1	1.4e-35	124.2	F-box/RNI-like superfamily protein [Arabidopsis thaliana]	NP_001327549.1	1.94e-38	30.891	Dbxref=GeneID:825088,Genbank:NP_001327549.1,Araport:AT3G59190,TAIR:AT3G59190	product=F-box/RNI-like superfamily protein	.	.
rna44120	Pas	Reg-Tit	57.3042142144555	508.85241171832	358.336345883699	-3.12862134495383	0.276330444149279	-11.3220291545715	1.02081314801224e-29	1.4210481453387e-27	49.120228	56	100	259	9	52	814	928	667	73	319	669	850.702739	595.000033	1126	284.000109	285	402	>lcl|NW_018744066.1_cds_XP_021723678.1_36793	XP_021723678.1	GeneID:110691051	gene34227	3066355-3074602	Name=XM_021867986.1	gbkey=mRNA	gene=LOC110691051	model_evidence=Supporting evidence includes similarity to: 5 Proteins%2C and 100%25 coverage of the annotated genomic feature by RNAseq alignments%2C including 60 samples with support for all annotated introns	product=probable sulfate transporter 3.5	NP_568377.1	1.4e-277	923.6	sulfate transporter 3;5 [Arabidopsis thaliana]	NP_568377.1	0.0	65.169	Dbxref=TAIR:AT5G19600,GeneID:832080,Genbank:NP_568377.1,Araport:AT5G19600	product=sulfate transporter 3%3B5	.	.
rna60501	Pas	Reg-Tit	5774.98868390796	1193.16807887702	2720.44161388733	2.27241260512454	0.200779583249661	11.3179466176045	1.06947621519295e-29	1.48263874146728e-27	8869.40697	6413.71358	8246.434205	11907.185418	1261.678192	11807.199551	1532.132946	1771.087495	1140.836687	114.36122	500.17304	653.247921	2218.590877	1713.345196	2425.854628	1296.373588	1312.032145	1576.081233	>lcl|NW_018744874.1_cds_XP_021738783.1_50424	XP_021738783.1	GeneID:110705234	gene46961	3179624-3185126	Name=XM_021883092.1	gbkey=mRNA	gene=LOC110705234	model_evidence=Supporting evidence includes similarity to: 100%25 coverage of the annotated genomic feature by RNAseq alignments%2C including 61 samples with support for all annotated introns	product=uncharacterized LOC110705234%2C transcript variant X2	NP_195922.1	3e-06	27.9	Galactose oxidase/kelch repeat superfamily protein [Arabidopsis thaliana]	.	.	.	.	.	.	.
rna43884	Pas	Reg-Tit	138.394818434677	1457.80704167978	1018.00296726474	-3.39427652073449	0.299993339078383	-11.3145062859133	1.11226672471451e-29	1.535614664504e-27	123	116.338686	300.735895	309.534602	27	313	1681.367191	1845	781.396447	290	873.660864	1462.635652	2319	1030.722104	1377.531458	1617.00062	1582.100141	2689	>lcl|NW_018744066.1_cds_XP_021723485.1_36582	XP_021723485.1	GeneID:110690892	gene34035	883982-887585	Name=XM_021867793.1	gbkey=mRNA	gene=LOC110690892	model_evidence=Supporting evidence includes similarity to: 15 Proteins%2C and 100%25 coverage of the annotated genomic feature by RNAseq alignments%2C including 54 samples with support for all annotated introns	product=inositol oxygenase 1-like	NP_001154337.1	3.3e-165	550.6	myo-inositol oxygenase 1 [Arabidopsis thaliana]	NP_001154337.1	4.03e-179	77.124	Dbxref=Araport:AT1G14520,TAIR:AT1G14520,GeneID:838014,Genbank:NP_001154337.1	product=myo-inositol oxygenase 1	.	.
rna14497	Pas	Reg-Tit	89.8378005286643	2.05868528463737	31.3183903659797	5.71318689757621	0.505105701455032	11.3108739044492	1.1592906273369e-29	1.59397710067728e-27	219	170	158	157	13	55	2	2	0	1	1	1	0	2	8	1	2	3	>lcl|NW_018742738.1_cds_XP_021759410.1_12081	XP_021759410.1	GeneID:110724296	gene11169	13601994-13607949	Name=XM_021903718.1	gbkey=mRNA	gene=LOC110724296	model_evidence=Supporting evidence includes similarity to: 7 Proteins%2C and 100%25 coverage of the annotated genomic feature by RNAseq alignments%2C including 10 samples with support for all annotated introns	product=cytochrome P450 94B3-like	NP_190421.1	4.9e-198	660.3	cytochrome P450, family 94, subfamily B, polypeptide 3 [Arabidopsis thaliana]	NP_190421.1	0.0	57.087	Dbxref=TAIR:AT3G48520,GeneID:824011,Genbank:NP_190421.1,Araport:AT3G48520	product=cytochrome P450%2C family 94%2C subfamily B%2C polypeptide 3	.	.
rna67541	Pas	Reg-Tit	624.811943867296	273.927840070043	390.889208002461	1.17929641153777	0.104449321637454	11.2906086229179	1.46022016120585e-29	1.99141976375183e-27	814.659525	866.652084	781	1221	136	1442	444	524	320	37	149	227.528957	394	360.00002	531	228.000087	247	252.585713	>lcl|NW_018745248.1_cds_XP_021745331.1_56299	XP_021745331.1	GeneID:110711262	gene52371	1832891-1834700	Name=XM_021889639.1	gbkey=mRNA	gene=LOC110711262	model_evidence=Supporting evidence includes similarity to: 12 Proteins%2C and 100%25 coverage of the annotated genomic feature by RNAseq alignments%2C including 61 samples with support for all annotated introns	product=protein BRASSINAZOLE-RESISTANT 1-like	NP_565099.1	4.9e-121	405.4	Brassinosteroid signaling positive regulator (BZR1) family protein [Arabidopsis thaliana]	NP_974145.1	8.02e-110	64.688	Dbxref=Araport:AT1G75080,TAIR:AT1G75080,GeneID:843845,Genbank:NP_974145.1	product=Brassinosteroid signaling positive regulator (BZR1) family protein	AUR62041671-RA|BES1	0.0
rna4854	Pas	Reg-Tit	0	154.380182069731	102.920121379821	-9.91044177453107	0.877857822955769	-11.2893472215835	1.4813272143951e-29	2.01202618282354e-27	0	0	0	0	0	0	173	171	82	27	144	219	216	126.000007	204	162.000062	122	224.855588	>lcl|NW_018742345.1_cds_XP_021727245.1_3989	XP_021727245.1	GeneID:110694378	gene3662	4610156-4612841	Name=XM_021871553.1	gbkey=mRNA	gene=LOC110694378	model_evidence=Supporting evidence includes similarity to: 100%25 coverage of the annotated genomic feature by RNAseq alignments%2C including 8 samples with support for all annotated introns	product=uncharacterized LOC110694378%2C transcript variant X2	.	.	.	.	.	.	.	.	.	.	.
rna18687	Pas	Reg-Tit	0.502613625133082	87.5951807536662	58.5643250441552	-7.11502812762549	0.630579356916598	-11.2833191406971	1.5864509455517e-29	2.14612269243202e-27	0	1.002416	1	0	0	3.008031	122.17852	142.394718	57	13	72	124	157	94.000005	170.566488	64.000025	57	88	>lcl|NW_018742914.1_cds_XP_021763326.1_15570	XP_021763326.1	GeneID:110728029	gene14506	5987081-5990672	Name=XM_021907634.1	Note=The sequence of the model RefSeq transcript was modified relative to this genomic sequence to represent the inferred CDS: inserted 1 base in 1 codon%3B deleted 2 bases in 1 codon	exception=unclassified transcription discrepancy	gbkey=mRNA	gene=LOC110728029	NP_180916.1	3.5e-85	287.7	Protein kinase superfamily protein [Arabidopsis thaliana]	NP_179957.1	3.33e-78	30.975	Dbxref=Araport:AT2G23770,TAIR:AT2G23770,GeneID:816909,Genbank:NP_179957.1	product=protein kinase family protein / peptidoglycan-binding LysM domain-containing protein	.	.
rna35643	Pas	Reg-Tit	0.452673605620777	124.957027320779	83.4555760823927	-7.89850887762823	0.700932918405731	-11.2685660356676	1.87600240419479e-29	2.52763070916992e-27	0	0	4.188072	0	0	0	122	209	154	17	51	153	173	253.000014	284.706028	114.000044	91	77	>lcl|NW_018743691.1_cds_XP_021715894.1_29728	XP_021715894.1	GeneID:110683790	gene27645	3529870-3532864	Name=XM_021860202.1	gbkey=mRNA	gene=LOC110683790	model_evidence=Supporting evidence includes similarity to: 10 Proteins%2C and 100%25 coverage of the annotated genomic feature by RNAseq alignments%2C including 10 samples with support for all annotated introns	product=cytochrome P450 CYP73A100-like%2C transcript variant X1	NP_180607.1	8.5e-212	705.9	cinnamate-4-hydroxylase [Arabidopsis thaliana]	NP_180607.1	0.0	64.606	Dbxref=Araport:AT2G30490,TAIR:AT2G30490,GeneID:817599,Genbank:NP_180607.1	product=cinnamate-4-hydroxylase	.	.
rna69358	Pas	Reg-Tit	722.960460388142	3382.73617867166	2496.14427257715	-2.22265063054866	0.198075665795844	-11.2212200404241	3.20813614524659e-29	4.28803822856088e-27	1309.295485	1286.255361	1222.500205	1308.741076	109.825755	1038	7106	8329	4241.317452	451	1553	3701.564481	5307	5700.463391	6569	1598.481372	1562	2564	>lcl|NW_018745368.1_cds_XP_021746990.1_57761	XP_021746990.1	GeneID:110712846	gene53781	222315-223903	Name=XM_021891298.1	gbkey=mRNA	gene=LOC110712846	model_evidence=Supporting evidence includes similarity to: 13 Proteins%2C and 100%25 coverage of the annotated genomic feature by RNAseq alignments%2C including 60 samples with support for all annotated introns	product=putative methyltransferase DDB_G0268948	NP_181669.1	4.9e-102	342.1	S-adenosyl-L-methionine-dependent methyltransferases superfamily protein [Arabidopsis thaliana]	NP_181669.1	1.00e-112	60.526	Dbxref=Araport:AT2G41380,TAIR:AT2G41380,GeneID:818736,Genbank:NP_181669.1	product=S-adenosyl-L-methionine-dependent methyltransferases superfamily protein	.	.
rna61150	Pas	Reg-Tit	167.281322873148	8.81670224388152	61.6382424536372	4.18521619868369	0.374256651565368	11.1827436631482	4.95344805946361e-29	6.59457257725971e-27	159.993619	174.581391	276.001451	350.852736	44	350.4103	11.195447	11.863887	6.31699	1.131922	3.292551	25.364395	30.735316	6.859813	19.582643	3.499257	3.15284	6.058374	>lcl|NW_018744878.1_cds_XP_021739371.1_51002	XP_021739371.1	GeneID:110705759	gene47485	5612191-5614395	Name=XM_021883679.1	gbkey=mRNA	gene=LOC110705759	model_evidence=Supporting evidence includes similarity to: 100%25 coverage of the annotated genomic feature by RNAseq alignments%2C including 16 samples with support for all annotated introns	product=protein FAR1-RELATED SEQUENCE 8-like	NP_178118.2	4.6e-55	188.5	FAR1-related sequence 8 [Arabidopsis thaliana]	NP_188856.2	1.56e-52	31.382	Dbxref=TAIR:AT3G22170,GeneID:821781,Genbank:NP_188856.2,Araport:AT3G22170	product=far-red elongated hypocotyls 3	.	.
rna62141	Pas	Reg-Tit	94.6458040816896	571.71515037743	412.692034945516	-2.59385187944505	0.232140349805392	-11.1736364730196	5.4886811279697e-29	7.27825150838954e-27	159	150	194	198	18	74	1130	1549.934077	754	83	296	505	937	842.000047	1001	263.000101	294	476	>lcl|NW_018744988.1_cds_XP_021740293.1_51779	XP_021740293.1	GeneID:110706652	gene48202	2273419-2295427	Name=XM_021884601.1	gbkey=mRNA	gene=LOC110706652	model_evidence=Supporting evidence includes similarity to: 15 Proteins%2C and 100%25 coverage of the annotated genomic feature by RNAseq alignments%2C including 60 samples with support for all annotated introns	product=protein DETOXIFICATION 27-like	NP_201341.1	1.2e-206	688.8	MATE efflux family protein [Arabidopsis thaliana]	NP_201341.1	0.0	63.354	Dbxref=TAIR:AT5G65380,GeneID:836663,Genbank:NP_201341.1,Araport:AT5G65380	product=MATE efflux family protein	.	.
rna11210	Pas	Reg-Tit	0.991795162535512	73.137133856607	49.0886876252498	-6.06799765415917	0.543209933481519	-11.1706308742707	5.67761826218602e-29	7.49915019992436e-27	3	5	1	0	0	0	66	142	61	7	36	72	83	118.000007	120	69.000026	111.991071	79	>lcl|NW_018742616.1_cds_XP_021756167.1_9315	XP_021756167.1	GeneID:110721338	gene8596	1267482-1268515	Name=XM_021900475.1	gbkey=mRNA	gene=LOC110721338	model_evidence=Supporting evidence includes similarity to: 100%25 coverage of the annotated genomic feature by RNAseq alignments%2C including 58 samples with support for all annotated introns	product=putative cysteine proteinase inhibitor 7	NP_196775.1	8.4e-09	37.2	cystatin-1 [Arabidopsis thaliana]	NP_196775.1	8.49e-08	36.364	Dbxref=TAIR:AT5G12140,GeneID:831087,Genbank:NP_196775.1,Araport:AT5G12140	product=cystatin-1	.	.
rna55298	Pas	Reg-Tit	5.96962800807006	289.158523424882	194.762224952611	-5.4692214381164	0.49008568787511	-11.1597248673586	6.41899165448621e-29	8.44512749083756e-27	17	17	16	4	0	1	723	662	457	37	149	359	462	443.000024	706.68115	80.000031	72	131	>lcl|NW_018744626.1_cds_XP_021733807.1_46025	XP_021733807.1	GeneID:110700561	gene42855	3847740-3853728	Name=XM_021878115.1	gbkey=mRNA	gene=LOC110700561	model_evidence=Supporting evidence includes similarity to: 5 Proteins%2C and 100%25 coverage of the annotated genomic feature by RNAseq alignments%2C including 1 sample with support for all annotated introns	product=ABC transporter A family member 10-like	NP_001318860.1	5.7e-243	810.0	ABC2 homolog 14 [Arabidopsis thaliana]	NP_190363.3	0.0	49.626	Dbxref=TAIR:AT3G47790,GeneID:823933,Genbank:NP_190363.3,Araport:AT3G47790	product=ABC2 homolog 7	.	.
rna26015	Pas	Reg-Tit	452.031702724891	126.77898354058	235.196556602017	1.86198822036633	0.166878801233654	11.1577276838133	6.56480812596743e-29	8.6032323366438e-27	693.70332	732.703836	674.400754	811.369615	81	885.50333	147.30226	150.921481	171.734255	21	125.943031	121.611374	175.333835	107.000006	187.869297	97.50908	113.39579	143.708072	>lcl|NW_018743212.1_cds_XP_021770142.1_21712	XP_021770142.1	GeneID:110734336	gene20221	1790799-1803812	Name=XM_021914450.1	gbkey=mRNA	gene=LOC110734336	model_evidence=Supporting evidence includes similarity to: 1 Protein%2C and 100%25 coverage of the annotated genomic feature by RNAseq alignments%2C including 36 samples with support for all annotated introns	product=protein OBERON 3-like	NP_563958.1	7.7e-194	647.2	class I heat shock protein, putative (DUF1423) [Arabidopsis thaliana]	NP_563958.1	0.0	48.318	Dbxref=Araport:AT1G14740,TAIR:AT1G14740,GeneID:838039,Genbank:NP_563958.1	product=class I heat shock protein%2C putative (DUF1423)	.	.
rna27739	Pas	Reg-Tit	0	118.308997650642	78.8726651004278	-9.52073943961187	0.853934612041912	-11.1492604999885	7.22039293509076e-29	9.42556274627859e-27	0	0	0	0	0	0	272.802754	188.213622	75.858804	21	96.120187	109.600914	178.81444	125.312951	169.469495	107.520628	83.776563	109.421063	>lcl|NW_018743285.1_cds_XP_021771635.1_23083	XP_021771635.1	GeneID:110735762	gene21534	3499075-3515442	Name=XM_021915943.1	gbkey=mRNA	gene=LOC110735762	model_evidence=Supporting evidence includes similarity to: 2 Proteins%2C and 100%25 coverage of the annotated genomic feature by RNAseq alignments%2C including 30 samples with support for all annotated introns	product=imidazole glycerol phosphate synthase hisHF%2C chloroplastic-like%2C transcript variant X1	NP_194420.1	0	1032.4	HIS HF [Arabidopsis thaliana]	NP_194420.1	0.0	79.041	Dbxref=TAIR:AT4G26900,GeneID:828797,Genbank:NP_194420.1,Araport:AT4G26900	product=HIS HF	.	.
rna961	Pas	Reg-Tit	6.83062899406895	48.9268809710891	34.8947969787491	-3.09504493477919	0.27806126558225	-11.1308021572091	8.88324699637274e-29	1.15513199023763e-26	4	6	9	16.372093	3	9	81.61597	79.278173	59	10	20.909092	57	49	73.663641	72	35.000013	34.336635	60.428571	>lcl|NW_018742204.1_cds_XP_021755867.1_754	XP_021755867.1	GeneID:110721057	gene678	18503846-18508088	Name=XM_021900175.1	gbkey=mRNA	gene=LOC110721057	model_evidence=Supporting evidence includes similarity to: 7 Proteins%2C and 100%25 coverage of the annotated genomic feature by RNAseq alignments%2C including 47 samples with support for all annotated introns	product=probable histone chaperone ASF1A	NP_198627.1	7e-92	308.3	anti- silencing function 1b [Arabidopsis thaliana]	NP_176846.1	2.53e-99	73.737	Dbxref=Araport:AT1G66740,TAIR:AT1G66740,GeneID:842992,Genbank:NP_176846.1	product=ASF1 like histone chaperone	.	.
rna16574	Pas	Reg-Tit	0.442698642388489	120.171047700918	80.2615980147416	-7.84826292948847	0.705810107156178	-11.1195105452802	1.00823591517894e-28	1.30599639839144e-26	0	4.239169	0	0	0	0	311.142207	322.006862	138.457039	14.501953	49.908881	79.489593	169.290707	195.889457	172.710424	84.352668	99.743383	78	>lcl|NW_018742861.1_cds_XP_021761271.1_13782	XP_021761271.1	GeneID:110726115	gene12817	1134598-1141354	Name=XM_021905579.1	gbkey=mRNA	gene=LOC110726115	model_evidence=Supporting evidence includes similarity to: 2 Proteins%2C and 100%25 coverage of the annotated genomic feature by RNAseq alignments%2C including 38 samples with support for all annotated introns	product=uncharacterized LOC110726115	NP_001117529.1	5.9e-36	125.6	CAP-gly domain linker [Arabidopsis thaliana]	NP_001117529.1	7.72e-40	47.531	Dbxref=Araport:AT1G61415,TAIR:AT1G61415,GeneID:6240406,Genbank:NP_001117529.1	product=CAP-gly domain linker	.	.
rna60874	Pas	Reg-Tit	64.2555771040711	519.662894757501	367.860455539691	-3.07313028095695	0.27646715017526	-11.1157158418597	1.05203485037466e-28	1.35748912289306e-26	53.207108	31.175333	91.819636	129.85911	22.200503	162.986678	632.810624	598.116137	379.343031	83	436.437599	632.946005	753.852965	450.669676	831.271159	477.966336	520.998675	679.245993	>lcl|NW_018744878.1_cds_XP_021739149.1_50750	XP_021739149.1	GeneID:110705566	gene47251	3400457-3409628	Name=XM_021883457.1	Note=The sequence of the model RefSeq transcript was modified relative to this genomic sequence to represent the inferred CDS: inserted 2 bases in 1 codon	exception=unclassified transcription discrepancy	gbkey=mRNA	gene=LOC110705566	NP_567908.1	0	1013.1	nuclear pore complex Nup85-like protein [Arabidopsis thaliana]	NP_567908.1	0.0	61.878	Dbxref=TAIR:AT4G32910,GeneID:829427,Genbank:NP_567908.1,Araport:AT4G32910	product=nuclear pore complex Nup85-like protein	.	.
rna27408	Pas	Reg-Tit	2.46138819985671	78.5523418640852	53.1886906426757	-5.98234792548362	0.539246590129089	-11.0939003324092	1.34301509430009e-28	1.72631468960435e-26	0	1	2.01345	2.013811	2	3	117	62	63	10	38	96	87	87.000005	126	92.000035	112	100	>lcl|NW_018743284.1_cds_XP_021771351.1_22808	XP_021771351.1	GeneID:110735468	gene21247	107148-109255	Name=XM_021915659.1	gbkey=mRNA	gene=LOC110735468	model_evidence=Supporting evidence includes similarity to: 100%25 coverage of the annotated genomic feature by RNAseq alignments%2C including 5 samples with support for all annotated introns	product=uncharacterized LOC110735468	NP_568828.1	5.1e-43	148.5	Na-translocating NADH-quinone reductase subunit A [Arabidopsis thaliana]	NP_568828.1	9.00e-45	54.795	Dbxref=TAIR:AT5G55640,GeneID:835658,Genbank:NP_568828.1,Araport:AT5G55640	product=Na-translocating NADH-quinone reductase subunit A	.	.
rna40209	Pas	Reg-Tit	9.2314629241046	233.571484697225	158.791477439518	-4.85157176358364	0.43761835389536	-11.0863077848506	1.46198224543337e-28	1.87206268519253e-26	1.004392	3.007702	12.039517	13.027897	4	32.070859	209.114286	227	162.195652	30	149	209.432265	362.044862	240.000013	365.963696	255.471883	377.179602	311.482545	>lcl|NW_018743920.1_cds_XP_021720229.1_33551	XP_021720229.1	GeneID:110687894	gene31243	2599533-2605883	Name=XM_021864537.1	gbkey=mRNA	gene=LOC110687894	model_evidence=Supporting evidence includes similarity to: 7 Proteins%2C and 100%25 coverage of the annotated genomic feature by RNAseq alignments%2C including 4 samples with support for all annotated introns	product=elongator complex protein 3-like	NP_568725.1	0	1199.4	radical SAM domain-containing protein / GCN5-related N-acetyltransferase (GNAT) family protein [Arabidopsis thaliana]	NP_568725.1	0.0	90.796	Dbxref=TAIR:AT5G50320,GeneID:835098,Genbank:NP_568725.1,Araport:AT5G50320	product=radical SAM domain-containing protein / GCN5-related N-acetyltransferase (GNAT) family protein	.	.
rna61937	Pas	Reg-Tit	5.66798312461863	314.532673212434	211.577776516495	-5.62441060313952	0.507368556446233	-11.0854536247469	1.47600361871661e-28	1.88283062373854e-26	10.756157	0	4	21.074462	0	23.677024	221.995365	209.524631	182.086004	57.971874	244.239213	329.372943	426.567947	194.303999	407.48803	408.704699	440.74908	497.983121	>lcl|NW_018744978.1_cds_XP_021740085.1_51599	XP_021740085.1	GeneID:110706473	gene48050	97044-116804	Name=XM_021884394.1	gbkey=mRNA	gene=LOC110706473	model_evidence=Supporting evidence includes similarity to: 4 Proteins%2C and 100%25 coverage of the annotated genomic feature by RNAseq alignments%2C including 7 samples with support for all annotated introns	product=formin-like protein 13%2C transcript variant X3	NP_001318825.1	0	1217.3	actin binding protein [Arabidopsis thaliana]	NP_001318825.1	0.0	61.836	Dbxref=TAIR:AT5G58160,GeneID:835928,Genbank:NP_001318825.1,Araport:AT5G58160	product=actin binding protein	.	.
rna39070	Pas	Reg-Tit	0.929235210435885	55.5465976500368	37.3408101701698	-5.57908637434246	0.505144596303106	-11.0445334171105	2.3297479835488e-28	2.96063314773026e-26	0	0	0	0	0	10.064952	101.172846	122.948708	57	5	34.248218	52	54.067479	64.342647	120.679256	52.00002	52.930692	55.136195	>lcl|NW_018743894.1_cds_XP_021719111.1_32580	XP_021719111.1	GeneID:110686832	gene30329	1947434-1971625	Name=XM_021863419.1	gbkey=mRNA	gene=LOC110686832	model_evidence=Supporting evidence includes similarity to: 100%25 coverage of the annotated genomic feature by RNAseq alignments%2C including 7 samples with support for all annotated introns	product=uncharacterized LOC110686832%2C transcript variant X1	.	.	.	.	.	.	.	.	.	.	.
rna46144	Pas	Reg-Tit	101.40878525208	0.963364366043836	34.4451713280558	6.7973755884918	0.615760691549263	11.0389891426643	2.47805221813707e-28	3.13721410816154e-26	61	55	149	284	24	296	0	0	1	0	1	1	0	1	1	1	2	3	>lcl|NW_018744128.1_cds_XP_021725556.1_38503	XP_021725556.1	GeneID:110692789	gene35786	1800642-1803149	Name=XM_021869864.1	gbkey=mRNA	gene=LOC110692789	model_evidence=Supporting evidence includes similarity to: 1 Protein%2C and 100%25 coverage of the annotated genomic feature by RNAseq alignments	product=F-box/kelch-repeat protein SKIP25-like	NP_174420.1	9.1e-107	358.7	KAR-UP F-box 1 [Arabidopsis thaliana]	NP_174420.1	5.36e-106	48.787	Dbxref=Araport:AT1G31350,TAIR:AT1G31350,GeneID:840024,Genbank:NP_174420.1	product=KAR-UP F-box 1	.	.
rna7635	Pas	Reg-Tit	98.0546466488355	0	32.6848822162785	8.98727155660881	0.816186331352597	11.0112987823687	3.37108587133681e-28	4.25175037208567e-26	44.889941	54.834904	123	233.012131	31	294.004873	0	0	0	0	0	0	0	0	0	0	0	0	>lcl|NW_018742455.1_cds_XP_021751451.1_6231	XP_021751451.1	GeneID:110717116	gene5764	772036-774194	Name=XM_021895764.1	gbkey=mRNA	gene=LOC110717116	model_evidence=Supporting evidence includes similarity to: 100%25 coverage of the annotated genomic feature by RNAseq alignments%2C including 2 samples with support for all annotated introns	product=uncharacterized LOC110717116%2C transcript variant X2	.	.	.	.	.	.	.	.	.	.	.
rna10535	Pas	Reg-Tit	38.7821739330364	0.988580089666547	13.5864447041232	5.40730157202093	0.491158527076759	11.0092796397198	3.44749104476479e-28	4.33183060152861e-26	47	68	71	86	5	71	2	1	1	0	1	3	0	1	0	3.000001	0	0	>lcl|NW_018742577.1_cds_XP_021755427.1_8694	XP_021755427.1	GeneID:110720681	gene8031	1443991-1445667	Name=XM_021899735.1	gbkey=mRNA	gene=LOC110720681	model_evidence=Supporting evidence includes similarity to: 18 Proteins	product=endo-1%2C3(4)-beta-glucanase 1-like	NP_197091.1	2.3e-179	599.1	glycosyl hydrolase family 81 protein [Arabidopsis thaliana]	NP_197091.1	0.0	51.103	Dbxref=TAIR:AT5G15870,GeneID:831444,Genbank:NP_197091.1,Araport:AT5G15870	product=glycosyl hydrolase family 81 protein	.	.
rna2055	Pas	Reg-Tit	161.686921040179	23.1636673272187	69.3380852315389	2.7634409073939	0.25105147092501	11.0074675014326	3.51752434755427e-28	4.40333672895889e-26	204.575345	238.468073	193.460335	405.602422	28.706195	347.659145	29.631105	34.433439	26.671646	1.235195	13.926057	21.296793	21.418232	28.724387	58.339673	9.316236	40.555733	33.552124	>lcl|NW_018742205.1_cds_XP_021764740.1_1745	XP_021764740.1	GeneID:110729317	gene1539	3270326-3279452	Name=XM_021909048.1	gbkey=mRNA	gene=LOC110729317	model_evidence=Supporting evidence includes similarity to: 100%25 coverage of the annotated genomic feature by RNAseq alignments%2C including 50 samples with support for all annotated introns	product=multiple RNA-binding domain-containing protein 1-like	NP_193696.3	2.2e-222	742.2	nucleotide/nucleic acid binding protein [Arabidopsis thaliana]	NP_193696.3	0.0	47.419	Dbxref=TAIR:AT4G19610,GeneID:827703,Genbank:NP_193696.3,Araport:AT4G19610	product=nucleotide/nucleic acid binding protein	.	.
rna11002	Pas	Reg-Tit	2533.35446942192	1250.31486283203	1677.99473169533	1.01370881237776	0.0921075703601408	11.005705702736	3.58696467242737e-28	4.47357166525152e-26	3482.20319	3801.852264	2999.284059	5071.776655	523.751091	5638.433017	1755.763964	2012.521818	1299.624763	151.428979	681.686597	1371.884653	1877.800813	1678.499324	2572.913957	983.337465	1145.63315	1391.007181	>lcl|NW_018742607.1_cds_XP_021756048.1_9121	XP_021756048.1	GeneID:110721206	gene8418	814901-818756	Name=XM_021900356.1	gbkey=mRNA	gene=LOC110721206	model_evidence=Supporting evidence includes similarity to: 11 Proteins%2C and 100%25 coverage of the annotated genomic feature by RNAseq alignments%2C including 61 samples with support for all annotated introns	product=protein AUXIN SIGNALING F-BOX 2-like	NP_566800.1	1.4e-289	962.9	auxin signaling F-box 2 [Arabidopsis thaliana]	NP_563915.1	0.0	71.924	Dbxref=Araport:AT1G12820,TAIR:AT1G12820,GeneID:837838,Genbank:NP_563915.1	product=auxin signaling F-box 3	.	.
rna64150	Pas	Reg-Tit	103.456708246323	3.89871264278161	37.0847111772955	4.62603213182182	0.422610115355727	10.9463355554751	6.91904059438588e-28	8.59729232966859e-26	146.34641	96.463159	147.855594	292.302108	15.531487	235.605571	0	11.424981	3.318428	0	0.5	9.56089	6.500206	10.000001	6.430594	5.000002	3	2	>lcl|NW_018745024.1_cds_XP_021742099.1_53472	XP_021742099.1	GeneID:110708305	gene49735	2836199-2854968	Name=XM_021886407.1	gbkey=mRNA	gene=LOC110708305	model_evidence=Supporting evidence includes similarity to: 100%25 coverage of the annotated genomic feature by RNAseq alignments%2C including 5 samples with support for all annotated introns	product=uncharacterized LOC110708305	NP_189872.1	7e-08	34.0	zinc knuckle (CCHC-type) family protein [Arabidopsis thaliana]	.	.	.	.	.	.	.
rna1348	Pas	Reg-Tit	305.065859721085	2428.91216025259	1720.96339340876	-3.00279805874717	0.274749107920218	-10.9292367916227	8.3548140940828e-28	1.03430132118961e-25	170.611866	155	377.257008	717	89	979.058478	3134.5847	3488.434771	2309.706631	336	1601.208901	2507.408843	3712.655908	3166.123971	4201.133994	2235.685432	2226.711888	2757.299955	>lcl|NW_018742204.1_cds_XP_021758503.1_1100	XP_021758503.1	GeneID:110723452	gene982	21730584-21737321	Name=XM_021902811.1	gbkey=mRNA	gene=LOC110723452	model_evidence=Supporting evidence includes similarity to: 4 Proteins%2C and 100%25 coverage of the annotated genomic feature by RNAseq alignments%2C including 56 samples with support for all annotated introns	product=lanC-like protein GCL1	NP_201331.1	4.2e-171	571.2	GCR2-like 1 [Arabidopsis thaliana]	NP_201331.1	0.0	63.325	Dbxref=TAIR:AT5G65280,GeneID:836653,Genbank:NP_201331.1,Araport:AT5G65280	product=GCR2-like 1	.	.
rna29356	Pas	Reg-Tit	66.3962807413507	0.07718857400738	22.1835526297885	8.17937513020669	0.74874789242609	10.924070989641	8.84407731412876e-28	1.08783550502248e-25	40	46	102	189	19	144	0	0	1	0	0	0	0	0	0	0	0	0	>lcl|NW_018743292.1_cds_XP_021771845.1_24528	XP_021771845.1	GeneID:110735985	gene22814	12823938-12835965	Name=XM_021916153.1	gbkey=mRNA	gene=LOC110735985	model_evidence=Supporting evidence includes similarity to: 1 Protein%2C and 94%25 coverage of the annotated genomic feature by RNAseq alignments	product=ankyrin repeat-containing protein At2g01680-like	NP_001189592.1	3.3e-38	133.3	Ankyrin repeat family protein [Arabidopsis thaliana]	NP_199929.1	1.98e-35	28.869	Dbxref=TAIR:AT5G51160,GeneID:835190,Genbank:NP_199929.1,Araport:AT5G51160	product=Ankyrin repeat family protein	.	.
rna60725	Pas	Reg-Tit	50.1982458503416	0.14284384900548	16.8279778494509	7.26622965072441	0.665162686492446	10.9239886696605	8.85209970106822e-28	1.08783550502248e-25	52.855344	65.104151	55.104369	101.412439	15.753115	96.845584	0	2.942297	0	0	0	0	0	0	0	0	0	0	>lcl|NW_018744878.1_cds_XP_021739049.1_50625	XP_021739049.1	GeneID:110705476	gene47128	2169057-2174692	Name=XM_021883357.1	gbkey=mRNA	gene=LOC110705476	model_evidence=Supporting evidence includes similarity to: 100%25 coverage of the annotated genomic feature by RNAseq alignments%2C including 24 samples with support for all annotated introns	product=PITH domain-containing protein 1-like%2C transcript variant X2	NP_565614.1	1.1e-109	366.4	PITH domain protein (DUF1000) [Arabidopsis thaliana]	NP_565614.1	5.17e-122	76.847	Dbxref=Araport:AT2G25950,TAIR:AT2G25950,GeneID:817136,Genbank:NP_565614.1	product=PITH domain protein (DUF1000)	.	.
rna34887	Pas	Reg-Tit	451.73073227677	199.602023596937	283.644926490215	1.1672403824027	0.106880224506806	10.921013571864	9.14692896573421e-28	1.11996467106357e-25	788	668	589.403383	786	80	986.020446	355	418	270	22	120	211.659849	273.342063	255.407892	348	120.301824	155	212	>lcl|NW_018743623.1_cds_XP_021715216.1_29057	XP_021715216.1	GeneID:110683178	gene27054	605808-629633	Name=XM_021859524.1	gbkey=mRNA	gene=LOC110683178	model_evidence=Supporting evidence includes similarity to: 100%25 coverage of the annotated genomic feature by RNAseq alignments%2C including 55 samples with support for all annotated introns	product=heterogeneous nuclear ribonucleoprotein R-like%2C transcript variant X1	NP_001324822.1	4.8e-62	211.9	RNA-binding (RRM/RBD/RNP motifs) family protein [Arabidopsis thaliana]	NP_001324822.1	4.67e-63	40.293	Dbxref=Araport:AT2G44710,GeneID:819079,Genbank:NP_001324822.1,TAIR:AT2G44710	product=RNA-binding (RRM/RBD/RNP motifs) family protein	.	.
rna65686	Pas	Reg-Tit	17.5505874901738	112.604872422495	80.920110778388	-2.8946577392093	0.265167140812027	-10.916351589963	9.62863031373669e-28	1.17465788507474e-25	15	14	17	38	7	36	229	229	172	7	47	102	146	163.000009	215	78.00003	128.691755	90	>lcl|NW_018745080.1_cds_XP_021743586.1_54729	XP_021743586.1	GeneID:110709676	gene50905	1078273-1083307	Name=XM_021887894.1	gbkey=mRNA	gene=LOC110709676	model_evidence=Supporting evidence includes similarity to: 6 Proteins%2C and 100%25 coverage of the annotated genomic feature by RNAseq alignments%2C including 49 samples with support for all annotated introns	product=thylakoid lumenal 29 kDa protein%2C chloroplastic-like%2C transcript variant X1	NP_192640.1	2.4e-151	504.8	ascorbate peroxidase 4 [Arabidopsis thaliana]	NP_192640.1	3.22e-172	69.231	Dbxref=TAIR:AT4G09010,GeneID:826480,Genbank:NP_192640.1,Araport:AT4G09010	product=ascorbate peroxidase 4	.	.
rna39780	Pas	Reg-Tit	0	169.478362113221	112.985574742147	-10.0543605399029	0.921848999655207	-10.9067326033477	1.07034517424768e-27	1.30105109604476e-25	0	0	5e-06	0	0	0.000304	415.339923	453.843614	335.901471	28.638973	86.307094	170.205876	247.26338	175.648868	87.12911	87.149764	36.692971	193.336401	>lcl|NW_018743919.1_cds_XP_021719746.1_33163	XP_021719746.1	GeneID:110687406	gene30862	3258847-3266457	Name=XM_021864053.1	gbkey=mRNA	gene=LOC110687406	model_evidence=Supporting evidence includes similarity to: 16 Proteins%2C and 100%25 coverage of the annotated genomic feature by RNAseq alignments%2C including 27 samples with support for all annotated introns	product=protein STRUBBELIG-RECEPTOR FAMILY 8-like%2C transcript variant X1	NP_193944.2	1.4e-281	937.3	STRUBBELIG-receptor family 8 [Arabidopsis thaliana]	NP_193944.2	0.0	67.381	Dbxref=TAIR:AT4G22130,GeneID:828302,Genbank:NP_193944.2,Araport:AT4G22130	product=STRUBBELIG-receptor family 8	.	.
rna55404	Pas	Reg-Tit	79.4466330671293	191.977739236255	154.467370513213	-1.21790698830349	0.111785080345908	-10.8950763781248	1.21664441954771e-27	1.47354525745149e-25	142.438949	127.253493	129	138.192469	13	137	332	336	210	37	96	151	257	223.000012	348	138.000053	179	212	>lcl|NW_018744626.1_cds_XP_021733889.1_46120	XP_021733889.1	GeneID:110700634	gene42949	4867507-4871061	Name=XM_021878197.1	gbkey=mRNA	gene=LOC110700634	model_evidence=Supporting evidence includes similarity to: 10 Proteins%2C and 100%25 coverage of the annotated genomic feature by RNAseq alignments%2C including 60 samples with support for all annotated introns	product=vesicle transport v-SNARE 13-like	NP_001327544.1	6.7e-96	321.3	vesicle transport V-snare 13 [Arabidopsis thaliana]	NP_001327544.1	1.58e-111	68.950	Dbxref=GeneID:822557,Genbank:NP_001327544.1,Araport:AT3G29100,TAIR:AT3G29100	product=vesicle transport V-snare 13	.	.
rna73375	Pas	Reg-Tit	14.6951390389668	5175.04779170075	3454.93024081349	-8.41480543787267	0.772406383696483	-10.8942722580854	1.22743893700184e-27	1.48127154307462e-25	16	67	49	0	0	0	16006	22195	8325	744	2219	3859	6151	8295.000458	6663	1642.00063	828	1720	>lcl|NW_018745569.1_cds_XP_021750669.1_61051	XP_021750669.1	GeneID:110716358	gene56911	791007-801579	Name=XM_021894977.1	gbkey=mRNA	gene=LOC110716358	model_evidence=Supporting evidence includes similarity to: 6 Proteins%2C and 92%25 coverage of the annotated genomic feature by RNAseq alignments	product=antiviral protein MAP-like	.	.	.	.	.	.	.	.	.	.	.
rna65034	Pas	Reg-Tit	82.7319179001945	3.53313921761888	29.9327321118108	4.68527637446225	0.430545936467637	10.8821753444059	1.40177143582287e-27	1.68559246954915e-25	142.295752	96.219037	113.925595	180.059134	10.066154	216.487212	6.258165	0.273906	2.725407	1.002692	4.676771	3.527801	10.013483	6.109622	6.083178	0.00045	0	2.476779	>lcl|NW_018745026.1_cds_XP_021742983.1_54230	XP_021742983.1	GeneID:110709075	gene50404	856725-863249	Name=XM_021887287.1	gbkey=mRNA	gene=LOC110709075	model_evidence=Supporting evidence includes similarity to: 100%25 coverage of the annotated genomic feature by RNAseq alignments%2C including 21 samples with support for all annotated introns	product=uncharacterized LOC110709075%2C transcript variant X2	.	.	.	.	.	.	.	.	.	.	.
rna21577	Pas	Reg-Tit	144.773525554693	2626.46972031949	1799.23765539789	-4.17009698581639	0.383517936244257	-10.8732776011824	1.54547092197442e-27	1.85175014147571e-25	368.25397	330.607575	299.036786	122.046086	15.011005	123.094954	4035.24911	6228.672679	3140.56946	648	2822.510769	4469.631394	3178.392879	2053.755865	3119.025606	986.064863	796.491662	1418.429372	>lcl|NW_018743033.1_cds_XP_021766053.1_18007	XP_021766053.1	GeneID:110730551	gene16791	1530839-1535410	Name=XM_021910361.1	gbkey=mRNA	gene=LOC110730551	model_evidence=Supporting evidence includes similarity to: 8 Proteins%2C and 100%25 coverage of the annotated genomic feature by RNAseq alignments%2C including 8 samples with support for all annotated introns	product=pyruvate decarboxylase 1-like	NP_195033.1	0	1077.8	Thiamine pyrophosphate dependent pyruvate decarboxylase family protein [Arabidopsis thaliana]	NP_195033.1	0.0	79.929	Dbxref=TAIR:AT4G33070,GeneID:829444,Genbank:NP_195033.1,Araport:AT4G33070	product=Thiamine pyrophosphate dependent pyruvate decarboxylase family protein	.	.
rna13889	Pas	Reg-Tit	43.1154926228084	0.07718857400738	14.4232899236077	7.60480606505262	0.699498786522534	10.8717930775247	1.57082902994768e-27	1.86888413612662e-25	83	89	89	65	4	57	0	0	1	0	0	0	0	0	0	0	0	0	>lcl|NW_018742733.1_cds_XP_021758625.1_11639	XP_021758625.1	GeneID:110723585	gene10751	3158288-3159676	Name=XM_021902933.1	gbkey=mRNA	gene=LOC110723585	model_evidence=Supporting evidence includes similarity to: 100%25 coverage of the annotated genomic feature by RNAseq alignments%2C including 23 samples with support for all annotated introns	product=uncharacterized LOC110723585	.	.	.	.	.	.	.	.	.	.	.
rna48416	Pas	Reg-Tit	32.7531448745122	160.292230912134	117.779202232927	-2.40059702681262	0.220839289479053	-10.8703348596868	1.59613943724316e-27	1.88552401338277e-25	40	51	31	47	11	65	337	365	222	29	102	185	246	161.000009	251	78.00003	94	107	>lcl|NW_018744249.1_cds_XP_021727686.1_40392	XP_021727686.1	GeneID:110694826	gene37566	219607-222937	Name=XM_021871994.1	Note=The sequence of the model RefSeq transcript was modified relative to this genomic sequence to represent the inferred CDS: deleted 1 base in 1 codon	exception=unclassified transcription discrepancy	gbkey=mRNA	gene=LOC110694826	NP_198846.1	6.9e-54	184.6	Uncharacterized protein family (UPF0497) [Arabidopsis thaliana]	NP_198846.1	2.76e-57	44.351	Dbxref=TAIR:AT5G40300,GeneID:834028,Genbank:NP_198846.1,Araport:AT5G40300	product=Uncharacterized protein family (UPF0497)	.	.
rna13668	Pas	Reg-Tit	1.59818783324179	69.0283487947302	46.5516284742341	-5.19269307914143	0.478041172179047	-10.8624390143461	1.74037739981726e-27	2.04869899601647e-25	0	1	5	1	0	9	71	89	58	11	56.255112	91	118	44.000002	80.760195	68.000026	62	103	>lcl|NW_018742733.1_cds_XP_021758821.1_11445	XP_021758821.1	GeneID:110723760	gene10569	1495877-1503929	Name=XM_021903129.1	gbkey=mRNA	gene=LOC110723760	model_evidence=Supporting evidence includes similarity to: 6 Proteins%2C and 100%25 coverage of the annotated genomic feature by RNAseq alignments%2C including 7 samples with support for all annotated introns	product=F-box/LRR-repeat protein At4g14103-like	NP_176127.1	3.7e-42	146.4	F-box/RNI-like superfamily protein [Arabidopsis thaliana]	NP_176127.1	1.64e-42	33.418	Dbxref=Araport:AT1G58310,TAIR:AT1G58310,GeneID:842200,Genbank:NP_176127.1	product=F-box/RNI-like superfamily protein	.	.
rna71304	Pas	Reg-Tit	0.872870526432107	123.742652768775	82.7860586879943	-6.97283354002311	0.642852111630267	-10.8467148413654	2.06722317606277e-27	2.41649025553065e-25	1.006877	3	3	0	0	1	328.633762	340	204.653204	14	42	84	235	242.605849	273	32.000012	39	57	>lcl|NW_018745454.1_cds_XP_021748359.1_59280	XP_021748359.1	GeneID:110714187	gene55262	5015653-5018800	Name=XM_021892667.1	gbkey=mRNA	gene=LOC110714187	model_evidence=Supporting evidence includes similarity to: 1 Protein%2C and 100%25 coverage of the annotated genomic feature by RNAseq alignments%2C including 53 samples with support for all annotated introns	product=F-box protein At2g43440-like	NP_181872.3	3.9e-15	56.9	F-box and associated interaction domains-containing protein [Arabidopsis thaliana]	NP_001078049.1	1.11e-11	22.475	Dbxref=Araport:AT2G43445,TAIR:AT2G43445,GeneID:5007959,Genbank:NP_001078049.1	product=F-box and associated interaction domains-containing protein	.	.
rna56942	Pas	Reg-Tit	21.6759467324969	5915.45795556388	3950.86395262009	-8.05689217304714	0.743165673373232	-10.8413136689655	2.19299147710853e-27	2.55460663421924e-25	30	100	65	0	0	0	17735	12475	10365	980	2497	5190	8631	9993.000552	9710	2561.000983	1658	2914	>lcl|NW_018744662.1_cds_XP_021735486.1_47469	XP_021735486.1	GeneID:110702126	gene44162	3904869-3907172	Name=XM_021879794.1	gbkey=mRNA	gene=LOC110702126	model_evidence=Supporting evidence includes similarity to: 11 Proteins%2C and 100%25 coverage of the annotated genomic feature by RNAseq alignments%2C including 51 samples with support for all annotated introns	product=antiviral protein MAP-like	.	.	.	.	.	.	.	.	.	.	.
rna21192	Pas	Reg-Tit	34.6535027644712	161.033354476106	118.906737238894	-2.20407317758106	0.203312308274674	-10.8408251142542	2.20473510427969e-27	2.55939993126226e-25	45	37	64	45	6	103	305	381.397103	212	20	77	144	187	230.000013	299	117.000045	119	156	>lcl|NW_018743021.1_cds_XP_021765716.1_17679	XP_021765716.1	GeneID:110730240	gene16480	1935833-1945582	Name=XM_021910024.1	gbkey=mRNA	gene=LOC110730240	model_evidence=Supporting evidence includes similarity to: 3 Proteins%2C and 100%25 coverage of the annotated genomic feature by RNAseq alignments%2C including 60 samples with support for all annotated introns	product=dnaJ homolog subfamily C member 2-like	NP_001331471.1	7.2e-82	276.4	Duplicated homeodomain-like superfamily protein [Arabidopsis thaliana]	NP_568645.1	2.03e-71	48.742	Dbxref=TAIR:AT5G45420,GeneID:834578,Genbank:NP_568645.1,Araport:AT5G45420	product=Duplicated homeodomain-like superfamily protein	AUR62018777-RA|MYB_related	0.0
rna44711	Pas	Reg-Tit	6.43836473193877	514.542539710617	345.174481384391	-6.39150398827085	0.589898950586205	-10.8349133049302	2.35188079249985e-27	2.72080167957164e-25	0	4.715597	6.027001	0	2	38.166333	440.186518	503	344.341883	76	353	449	764.977894	406.869904	625.788996	702.000269	689.363607	827.663316	>lcl|NW_018744080.1_cds_XP_021724219.1_37276	XP_021724219.1	GeneID:110691585	gene34701	4724522-4766508	Name=XM_021868526.1	gbkey=mRNA	gene=LOC110691585	model_evidence=Supporting evidence includes similarity to: 100%25 coverage of the annotated genomic feature by RNAseq alignments%2C including 1 sample with support for all annotated introns	product=uncharacterized LOC110691585%2C transcript variant X1	NP_564492.1	3e-90	303.3	transmembrane protein [Arabidopsis thaliana]	NP_564492.1	8.06e-96	68.224	Dbxref=Araport:AT1G44920,TAIR:AT1G44920,GeneID:841058,Genbank:NP_564492.1	product=transmembrane protein	.	.
rna22796	Pas	Reg-Tit	133.261166515599	30.6651882282202	64.8638476573464	2.12607094769132	0.196599428581969	10.8142275032345	2.94765505786023e-27	3.39831201155165e-25	168	141	174.684594	276	40	243	40	39	37	6	20	43	27	31.000002	57	18.000007	34	32	>lcl|NW_018743074.1_cds_XP_021767169.1_18992	XP_021767169.1	GeneID:110731607	gene17735	1067713-1069219	Name=XM_021911477.1	gbkey=mRNA	gene=LOC110731607	model_evidence=Supporting evidence includes similarity to: 100%25 coverage of the annotated genomic feature by RNAseq alignments	product=BON1-associated protein 2-like	NP_192029.1	6.5e-58	197.7	Calcium-dependent lipid-binding (CaLB domain) family protein [Arabidopsis thaliana]	NP_192029.1	7.70e-61	45.902	Dbxref=TAIR:AT4G01200,GeneID:828043,Genbank:NP_192029.1,Araport:AT4G01200	product=Calcium-dependent lipid-binding (CaLB domain) family protein	.	.
rna18650	Pas	Reg-Tit	0	213.165158011951	142.1101053413	-10.3842856530675	0.960607325660317	-10.8101254026242	3.08248398687205e-27	3.54158408477981e-25	0	0	0	0	0	0	149	151.178822	56	31.429691	160.76177	156.60477	193.447731	161.042978	270.677232	383.966972	371.122676	340.425222	>lcl|NW_018742914.1_cds_XP_021763305.1_15545	XP_021763305.1	GeneID:110728009	gene14476	5768609-5771584	Name=XM_021907613.1	gbkey=mRNA	gene=LOC110728009	model_evidence=Supporting evidence includes similarity to: 100%25 coverage of the annotated genomic feature by RNAseq alignments%2C including 2 samples with support for all annotated introns	product=uncharacterized LOC110728009	.	.	.	.	.	.	.	.	.	AUR62009484-RA|MIKC_MADS	0.0
rna70558	Pas	Reg-Tit	187.35740640237	1.36911324058865	63.3652109611824	8.57376223959785	0.793650906386587	10.8029388873672	3.33359451294008e-27	3.81702260459477e-25	149.326585	138.627745	249.844606	446.093645	57	449.054834	2	2.028169	0	2	0	0	0	0	0	0	0	0	>lcl|NW_018745448.1_cds_XP_021747947.1_58624	XP_021747947.1	GeneID:110713814	gene54674	10050423-10058261	Name=XM_021892254.1	gbkey=mRNA	gene=LOC110713814	model_evidence=Supporting evidence includes similarity to: 100%25 coverage of the annotated genomic feature by RNAseq alignments%2C including 15 samples with support for all annotated introns	product=protein PLASTID REDOX INSENSITIVE 2-like%2C transcript variant X1	NP_001077502.1	3e-58	197.6	Serine/Threonine-kinase [Arabidopsis thaliana]	NP_563872.1	1.34e-62	54.491	Dbxref=Araport:AT1G10522,TAIR:AT1G10522,GeneID:837593,Genbank:NP_563872.1	product=Serine/Threonine-kinase	.	.
rna46609	Pas	Reg-Tit	463.356043454221	1006.86345758474	825.694319541234	-1.13503366301498	0.10509162303654	-10.8004199594513	3.42632811954329e-27	3.90985993478088e-25	569.910121	562.995231	639.0729	954.921849	111	994.751776	1521.583106	1467.240078	1032.880453	135	710.35283	1041.789385	1486.580464	1078.336814	1846.235461	897.497953	930.71363	1072.143166	>lcl|NW_018744143.1_cds_XP_021726056.1_38936	XP_021726056.1	GeneID:110693225	gene36157	1795412-1816745	Name=XM_021870365.1	gbkey=mRNA	gene=LOC110693225	model_evidence=Supporting evidence includes similarity to: 1 Protein%2C and 100%25 coverage of the annotated genomic feature by RNAseq alignments%2C including 9 samples with support for all annotated introns	product=trafficking protein particle complex II-specific subunit 130 homolog%2C transcript variant X2	NP_200255.5	0	2127.0	CLUB [Arabidopsis thaliana]	NP_200255.5	0.0	72.836	Dbxref=TAIR:AT5G54440,GeneID:835532,Genbank:NP_200255.5,Araport:AT5G54440	product=CLUB	.	.
rna71845	Pas	Reg-Tit	22.4105521574504	102.07976103974	75.5233580789767	-2.16797954035045	0.201141901548757	-10.7783585799746	4.35589020869616e-27	4.95375459700161e-25	21	33	33	60	5	37	156	211	134	23	64	119	134	83.000005	189.717831	55.000021	68	90	>lcl|NW_018745461.1_cds_XP_021749014.1_59784	XP_021749014.1	GeneID:110714771	gene55691	2238003-2242500	Name=XM_021893322.1	gbkey=mRNA	gene=LOC110714771	model_evidence=Supporting evidence includes similarity to: 100%25 coverage of the annotated genomic feature by RNAseq alignments%2C including 16 samples with support for all annotated introns	product=exportin-7-A-like	NP_001330877.1	6.5e-159	530.5	ARM repeat superfamily protein [Arabidopsis thaliana]	NP_001330882.1	1.90e-171	60.825	Dbxref=GeneID:830499,Genbank:NP_001330882.1,Araport:AT5G06120,TAIR:AT5G06120	product=ARM repeat superfamily protein	.	.
rna3376	Pas	Reg-Tit	425.525357511784	105.287778075828	212.033637887814	2.02885441427783	0.188314562133725	10.7737521267055	4.57949533277305e-27	5.19045570672983e-25	821	818.505261	528.812265	763.057527	67	697.380037	146	162	102.556046	13	92	113	99	91.000005	151	122.316041	111	121.163394	>lcl|NW_018742244.1_cds_XP_021713613.1_2867	XP_021713613.1	GeneID:110681794	gene2569	2872935-2874659	Name=XM_021857921.1	Note=The sequence of the model RefSeq transcript was modified relative to this genomic sequence to represent the inferred CDS: inserted 2 bases in 1 codon	exception=unclassified transcription discrepancy	gbkey=mRNA	gene=LOC110681794	NP_565409.1	7.6e-172	572.4	EXORDIUM like 5 [Arabidopsis thaliana]	NP_565409.1	2.63e-174	74.528	Dbxref=Araport:AT2G17230,TAIR:AT2G17230,GeneID:816228,Genbank:NP_565409.1	product=EXORDIUM like 5	.	.
rna7203	Pas	Reg-Tit	31.207067454773	142.344893877015	105.298951736268	-2.26386533316316	0.210941479727051	-10.7321961336979	7.18675538785056e-27	8.09088780224827e-25	70.330971	26	32	60.477137	9	48.174229	169	202	124	20.338987	86.392694	146.316703	201.352014	180.765968	293.572007	132.152543	174.830549	125.327229	>lcl|NW_018742418.1_cds_XP_021747324.1_5904	XP_021747324.1	GeneID:110713161	gene5441	9127761-9133368	Name=XM_021891632.1	gbkey=mRNA	gene=LOC110713161	model_evidence=Supporting evidence includes similarity to: 1 Protein%2C and 100%25 coverage of the annotated genomic feature by RNAseq alignments%2C including 61 samples with support for all annotated introns	product=uncharacterized LOC110713161	NP_567436.1	2e-35	121.2	sporulation-specific protein [Arabidopsis thaliana]	NP_567436.1	2.22e-38	75.676	Dbxref=TAIR:AT4G14615,GeneID:827111,Genbank:NP_567436.1,Araport:AT4G14615	product=sporulation-specific protein	.	.
rna73545	Pas	Reg-Tit	14.4269430050387	116.06020484391	82.1824508976195	-3.125149965036	0.291568013626366	-10.718425269518	8.34113374908825e-27	9.32788987160539e-25	3.993827	11.496306	20.138001	35.997806	5.488882	34.981555	142.465699	164.065266	88.506009	19.444149	87.954487	101.452492	180.970625	114.950517	196.455366	110.949942	100.577471	167.999499	>lcl|NW_018745587.1_cds_XP_021750781.1_61191	XP_021750781.1	GeneID:110716460	gene57050	244732-258824	Name=XM_021895088.1	gbkey=mRNA	gene=LOC110716460	model_evidence=Supporting evidence includes similarity to: 1 Protein%2C and 100%25 coverage of the annotated genomic feature by RNAseq alignments%2C including 3 samples with support for all annotated introns	product=DNA repair protein REV1-like%2C transcript variant X1	NP_199288.4	0	1132.1	DNA-directed DNA polymerase [Arabidopsis thaliana]	NP_199288.4	0.0	50.855	Dbxref=TAIR:AT5G44750,GeneID:834504,Genbank:NP_199288.4,Araport:AT5G44750	product=DNA-directed DNA polymerase	.	.
rna7063	Pas	Reg-Tit	1.31930546189577	800.513800801519	534.115635688311	-9.07886891881781	0.847787294915309	-10.7088994766367	9.24543156915839e-27	1.03048167346742e-24	5	6	1	0	0	0	2244	2961	1360	60	114	629	1233	2555.000141	1654	97.000037	44	75	>lcl|NW_018742418.1_cds_XP_021746591.1_5789	XP_021746591.1	GeneID:110712432	gene5342	7784744-7785735	Name=XM_021890899.1	gbkey=mRNA	gene=LOC110712432	model_evidence=Supporting evidence includes similarity to: 1 Protein%2C and 100%25 coverage of the annotated genomic feature by RNAseq alignments	product=miraculin-like	NP_565062.1	1.2e-16	62.4	Kunitz family trypsin and protease inhibitor protein [Arabidopsis thaliana]	NP_565062.1	1.36e-15	27.624	Dbxref=Araport:AT1G73325,TAIR:AT1G73325,GeneID:843667,Genbank:NP_565062.1	product=Kunitz family trypsin and protease inhibitor protein	.	.
rna56261	Pas	Reg-Tit	248.167177256672	52.4086498232498	117.661492301057	2.22831874756612	0.208196958527525	10.7029361203253	9.86033793778537e-27	1.09537906448597e-24	193.124875	240.448324	309.547017	598.676928	69.625536	600.871607	91.449195	107.448016	54.050191	7.511457	31.516729	47.019152	71.56153	53.065244	100.00107	33.786235	51.53541	54.537439	>lcl|NW_018744633.1_cds_XP_021734688.1_46885	XP_021734688.1	GeneID:110701347	gene43629	6573157-6577332	Name=XM_021878996.1	gbkey=mRNA	gene=LOC110701347	model_evidence=Supporting evidence includes similarity to: 100%25 coverage of the annotated genomic feature by RNAseq alignments%2C including 61 samples with support for all annotated introns	product=uncharacterized LOC110701347%2C transcript variant X1	NP_001330345.1	1.9e-91	308.8	smr (Small MutS Related) domain-containing protein [Arabidopsis thaliana]	NP_197743.1	1.52e-97	41.928	Dbxref=TAIR:AT5G23520,GeneID:832417,Genbank:NP_197743.1,Araport:AT5G23520	product=smr (Small MutS Related) domain-containing protein	.	.
rna69397	Pas	Reg-Tit	150.961570818749	7.77541915447842	55.504136375902	4.18952199438896	0.391835087242187	10.6920542105498	1.10887359088041e-26	1.22777558087283e-24	411.232412	234.234173	208	100	14	395	15	26	17	0	3	6	14	6	11	5.000002	9	5	>lcl|NW_018745395.1_cds_XP_021747119.1_57792	XP_021747119.1	GeneID:110712968	gene53811	53750-55261	Name=XM_021891427.1	gbkey=mRNA	gene=LOC110712968	model_evidence=Supporting evidence includes similarity to: 2 Proteins%2C and 85%25 coverage of the annotated genomic feature by RNAseq alignments	product=protein ALP1-like	NP_196762.1	1.4e-172	576.1	nuclease [Arabidopsis thaliana]	NP_196762.1	0.0	63.904	Dbxref=TAIR:AT5G12010,GeneID:831074,Genbank:NP_196762.1,Araport:AT5G12010	product=nuclease	.	.
rna59489	Pas	Reg-Tit	140.490131165284	40.7849134204923	74.0199860020895	1.87142570396454	0.175169716590632	10.6835002099023	1.21598553431539e-26	1.34194403587983e-24	186	211.610247	213.595299	300.960028	21.143444	315.678181	45.20719	51.048077	34.39666	8	26	38.05468	65.556542	46.038741	56	41.336437	47.505594	42.440308	>lcl|NW_018744835.1_cds_XP_021737869.1_49553	XP_021737869.1	GeneID:110704401	gene46141	57310-63648	Name=XM_021882177.1	gbkey=mRNA	gene=LOC110704401	model_evidence=Supporting evidence includes similarity to: 1 Protein%2C and 100%25 coverage of the annotated genomic feature by RNAseq alignments%2C including 5 samples with support for all annotated introns	product=uncharacterized LOC110704401%2C transcript variant X1	NP_196851.1	1.2e-31	111.5	hypothetical protein AT5G13470 [Arabidopsis thaliana]	NP_196851.1	6.40e-33	59.794	Dbxref=TAIR:AT5G13470,GeneID:831189,Genbank:NP_196851.1,Araport:AT5G13470	product=hypothetical protein	.	.
rna38752	Pas	Reg-Tit	9.7408622817736	93.3452781483049	65.4771395261278	-3.16773519231899	0.296569164772814	-10.6812695606626	1.24556450856724e-26	1.37008012124336e-24	14	13	20.004393	29	1	13	113	106	64	12	68	190	149.04626	110.000006	202	45.000017	87	91.043461	>lcl|NW_018743863.1_cds_XP_021718821.1_32337	XP_021718821.1	GeneID:110686509	gene30064	1349543-1354755	Name=XM_021863129.1	gbkey=mRNA	gene=LOC110686509	model_evidence=Supporting evidence includes similarity to: 10 Proteins%2C and 95%25 coverage of the annotated genomic feature by RNAseq alignments	product=enoyl-[acyl-carrier-protein] reductase [NADH] 1%2C chloroplastic-like	NP_565331.1	8.8e-178	592.5	NAD(P)-binding Rossmann-fold superfamily protein [Arabidopsis thaliana]	NP_849940.1	0.0	72.405	Dbxref=Araport:AT2G05990,TAIR:AT2G05990,GeneID:815152,Genbank:NP_849940.1	product=NAD(P)-binding Rossmann-fold superfamily protein	.	.
rna38429	Pas	Reg-Tit	129.766493058187	401.585221530855	310.978978706632	-1.61854374820687	0.15159453864133	-10.6767945779123	1.30707174991226e-26	1.43303758620283e-24	273.916395	230.614237	159.542424	239.00577	22.272174	189.033006	684.604849	835.455308	522.273754	55.529515	204.618202	443.874302	633.455128	544.432677	878.385016	230.013274	236.38636	354.536034	>lcl|NW_018743850.1_cds_XP_021718491.1_32074	XP_021718491.1	GeneID:110686200	gene29836	7423437-7431437	Name=XM_021862804.1	gbkey=mRNA	gene=LOC110686200	model_evidence=Supporting evidence includes similarity to: 1 Protein%2C and 100%25 coverage of the annotated genomic feature by RNAseq alignments%2C including 42 samples with support for all annotated introns	product=G-box-binding factor 1-like%2C transcript variant X5	NP_195391.1	3.3e-94	317.5	G-box binding factor 1 [Arabidopsis thaliana]	NP_195391.1	6.27e-111	53.693	Dbxref=TAIR:AT4G36730,GeneID:829826,Genbank:NP_195391.1,Araport:AT4G36730	product=G-box binding factor 1	AUR62008004-RA|bZIP	0.0
rna53310	Pas	Reg-Tit	0.551353361362577	93.0775819218827	62.2355057350426	-7.17801989384984	0.672641091975658	-10.6713966474555	1.38528313534549e-26	1.50892415284759e-24	1.50101	1.5	0.500245	0	0	0	167.000356	92.062192	95.056653	15.965327	71.050594	22.505522	143.264854	118.425185	184.303955	86.649989	91.516588	104.568114	>lcl|NW_018744537.1_cds_XP_021732028.1_44445	XP_021732028.1	GeneID:110698817	gene41318	5235241-5238711	Name=XM_021876336.1	gbkey=mRNA	gene=LOC110698817	model_evidence=Supporting evidence includes similarity to: 100%25 coverage of the annotated genomic feature by RNAseq alignments%2C including 2 samples with support for all annotated introns	product=uncharacterized LOC110698817%2C transcript variant X2	NP_001319843.1	6.1e-19	70.2	Myb/SANT-like DNA-binding domain protein [Arabidopsis thaliana]	NP_567224.1	5.66e-12	24.121	Dbxref=TAIR:AT4G02210,GeneID:827547,Genbank:NP_567224.1,Araport:AT4G02210	product=Myb/SANT-like DNA-binding domain protein	.	.
rna52630	Pas	Reg-Tit	0.113168401405194	111.614307491319	74.4472611280142	-9.00868519550915	0.844626692312857	-10.6658779286746	1.47004105310029e-26	1.59091636420844e-24	0	0	1	0	0	0	181	229	124	9	49	108	163	154.000009	253	115.000044	86	110	>lcl|NW_018744517.1_cds_XP_021731484.1_43843	XP_021731484.1	GeneID:110698370	gene40770	1939883-1964331	Name=XM_021875792.1	gbkey=mRNA	gene=LOC110698370	model_evidence=Supporting evidence includes similarity to: 8 Proteins%2C and 100%25 coverage of the annotated genomic feature by RNAseq alignments%2C including 56 samples with support for all annotated introns	product=nudix hydrolase 26%2C chloroplastic-like	NP_187673.1	1.2e-91	307.6	nudix hydrolase homolog 26 [Arabidopsis thaliana]	NP_187673.1	4.07e-94	69.072	Dbxref=TAIR:AT3G10620,GeneID:820231,Genbank:NP_187673.1,Araport:AT3G10620	product=nudix hydrolase homolog 26	.	.
rna62703	Pas	Reg-Tit	947.990984188879	22.5464155760995	331.027938447026	5.34592910440486	0.501305567297308	10.6640130354554	1.49982918724099e-26	1.61793470748386e-24	2209	2121	1199	1545	154	831	50	70	48	1	5	11	20	56.000003	97	6.000002	3	6	>lcl|NW_018744996.1_cds_XP_021740843.1_52287	XP_021740843.1	GeneID:110707139	gene48641	188891-191986	Name=XM_021885151.1	gbkey=mRNA	gene=LOC110707139	model_evidence=Supporting evidence includes similarity to: 96%25 coverage of the annotated genomic feature by RNAseq alignments	product=polygalacturonase inhibitor 1-like	NP_193747.2	1.5e-106	357.5	Leucine-rich repeat transmembrane protein kinase [Arabidopsis thaliana]	NP_196304.1	8.06e-80	48.814	Dbxref=TAIR:AT5G06860,GeneID:830577,Genbank:NP_196304.1,Araport:AT5G06860	product=polygalacturonase inhibiting protein 1	.	.
rna1547	Pas	Reg-Tit	10.1634737269698	62.6524255436778	45.1561082714418	-2.81669440101811	0.264183549549215	-10.6618841552562	1.53456607210382e-26	1.65010119080164e-24	8	8	8	28	4	19	137	119	79	11	28	77	76	79.000004	122	31.000012	44	55	>lcl|NW_018742204.1_cds_XP_021759800.1_1277	XP_021759800.1	GeneID:110724667	gene1143	23215219-23221548	Name=XM_021904108.1	gbkey=mRNA	gene=LOC110724667	model_evidence=Supporting evidence includes similarity to: 1 Protein%2C and 100%25 coverage of the annotated genomic feature by RNAseq alignments%2C including 24 samples with support for all annotated introns	product=calmodulin-lysine N-methyltransferase-like	NP_680769.4	1.8e-117	393.3	S-adenosyl-L-methionine-dependent methyltransferases superfamily protein [Arabidopsis thaliana]	NP_680769.4	9.53e-130	58.632	Dbxref=TAIR:AT4G35987,GeneID:829754,Genbank:NP_680769.4,Araport:AT4G35987	product=S-adenosyl-L-methionine-dependent methyltransferases superfamily protein	.	.
rna35249	Pas	Reg-Tit	0	84.9992478371172	56.6661652247448	-9.05061931579344	0.850079711556525	-10.6467889925539	1.80483554391412e-26	1.93451845567971e-24	0.000349	0	0	0.090309	0	0	131.902279	145.851742	66.031838	13	47.938836	125.525902	141.689231	95.632822	98.249171	75.672623	73.670516	89.832443	>lcl|NW_018743669.1_cds_XP_021715586.1_29374	XP_021715586.1	GeneID:110683503	gene27321	1539665-1546316	Name=XM_021859894.1	gbkey=mRNA	gene=LOC110683503	model_evidence=Supporting evidence includes similarity to: 1 Protein%2C and 100%25 coverage of the annotated genomic feature by RNAseq alignments%2C including 2 samples with support for all annotated introns	product=bifunctional aspartokinase/homoserine dehydrogenase 1-like%2C transcript variant X3	NP_197605.1	1.1e-160	536.1	Glyceraldehyde-3-phosphate dehydrogenase-like family protein [Arabidopsis thaliana]	NP_197605.1	0.0	67.021	Dbxref=TAIR:AT5G21060,GeneID:832230,Genbank:NP_197605.1,Araport:AT5G21060	product=Glyceraldehyde-3-phosphate dehydrogenase-like family protein	.	.
rna42786	Pas	Reg-Tit	0.294264861468746	93.9004135913776	62.6983640147413	-7.83567747846441	0.736276562901305	-10.6423019192514	1.8939161779797e-26	2.0235348361478e-24	1	0	0	0	0	2	147	156	99	12	62	90	147	98.000005	178	69.000026	89	111	>lcl|NW_018743979.1_cds_XP_021722496.1_35667	XP_021722496.1	GeneID:110689986	gene33187	754587-756048	Name=XM_021866804.1	gbkey=mRNA	gene=LOC110689986	model_evidence=Supporting evidence includes similarity to: 100%25 coverage of the annotated genomic feature by RNAseq alignments%2C including 13 samples with support for all annotated introns	product=uncharacterized LOC110689986	.	.	.	.	.	.	.	.	.	.	.
rna59362	Pas	Reg-Tit	2198.17549052825	352.996477577819	968.056148561296	2.6489045030589	0.24908182630408	10.6346759310537	2.05542043173547e-26	2.18912063696169e-24	2626.995829	2840	4408.983028	3786.997103	319	5484.992903	308	314	227	72	311	559	456	385.000021	508	311.000119	329	414	>lcl|NW_018744828.1_cds_XP_021737719.1_49442	XP_021737719.1	GeneID:110704238	gene46031	10471-13066	Name=XM_021882027.1	gbkey=mRNA	gene=LOC110704238	model_evidence=Supporting evidence includes similarity to: 35 Proteins%2C and 100%25 coverage of the annotated genomic feature by RNAseq alignments%2C including 58 samples with support for all annotated introns	product=peroxidase 12-like	NP_177313.1	9e-136	454.0	Peroxidase superfamily protein [Arabidopsis thaliana]	NP_177313.1	8.95e-152	62.145	Dbxref=Araport:AT1G71695,TAIR:AT1G71695,GeneID:843498,Genbank:NP_177313.1	product=Peroxidase superfamily protein	.	.
rna36421	Pas	Reg-Tit	3.30431718452191	304.950919119699	204.402051807974	-6.39660826538829	0.60154334153151	-10.6336614899647	2.07790865134369e-26	2.20606827037751e-24	17.075825	4.242813	9	0	0	0	753.581119	901.008724	544.896114	34.103175	102.196666	279.9444	503.918453	536.691189	645.942082	97.771244	83.226629	148.042665	>lcl|NW_018743722.1_cds_XP_021716703.1_30424	XP_021716703.1	GeneID:110684569	gene28302	1549861-1553815	Name=XM_021861011.1	gbkey=mRNA	gene=LOC110684569	model_evidence=Supporting evidence includes similarity to: 12 Proteins%2C and 100%25 coverage of the annotated genomic feature by RNAseq alignments%2C including 9 samples with support for all annotated introns	product=WAT1-related protein At2g37460-like%2C transcript variant X1	NP_181282.1	1.1e-151	506.4	nodulin MtN21 /EamA-like transporter family protein [Arabidopsis thaliana]	NP_181282.1	2.00e-169	65.084	Dbxref=Araport:AT2G37460,TAIR:AT2G37460,GeneID:818323,Genbank:NP_181282.1	product=nodulin MtN21 /EamA-like transporter family protein	.	.
rna41358	Pas	Reg-Tit	73.3697363311643	347.654316656647	256.22612321482	-2.25697108113578	0.212445202830243	-10.6237799256839	2.31013103460898e-26	2.44487653249517e-24	49.337154	51.207317	118.215328	212	17	180.387599	597.245276	581.138107	382.334149	51	209	341.134594	487.15173	436.793541	648.631246	245.427666	278.825934	403	>lcl|NW_018743937.1_cds_XP_021721198.1_34519	XP_021721198.1	GeneID:110688748	gene32118	4061237-4069267	Name=XM_021865506.1	gbkey=mRNA	gene=LOC110688748	model_evidence=Supporting evidence includes similarity to: 7 Proteins%2C and 100%25 coverage of the annotated genomic feature by RNAseq alignments%2C including 59 samples with support for all annotated introns	product=xylulose kinase-like	NP_199776.1	3.2e-278	925.4	xylulose kinase-2 [Arabidopsis thaliana]	NP_199776.1	0.0	72.401	Dbxref=TAIR:AT5G49650,GeneID:835027,Genbank:NP_199776.1,Araport:AT5G49650	product=xylulose kinase-2	.	.
rna58160	Pas	Reg-Tit	430.910048618905	82.2834653121253	198.492326414385	2.43237040798124	0.229060312680139	10.618908092463	2.43391374067309e-26	2.55972953247152e-24	1094.632107	874	745.577629	594	44	468.48773	118.214934	132	76	18	65	102	119	83.000005	123	65.000025	51.333369	79	>lcl|NW_018744718.1_cds_XP_021736701.1_48488	XP_021736701.1	GeneID:110703238	gene45085	824366-828052	Name=XM_021881009.1	Note=The sequence of the model RefSeq transcript was modified relative to this genomic sequence to represent the inferred CDS: deleted 1 base in 1 codon	exception=unclassified transcription discrepancy	gbkey=mRNA	gene=LOC110703238	NP_566527.1	5.5e-106	355.2	phosphatidic acid phosphatase-related / PAP2-like protein [Arabidopsis thaliana]	NP_566527.1	2.31e-114	63.838	Dbxref=TAIR:AT3G15820,GeneID:820825,Genbank:NP_566527.1,Araport:AT3G15820	product=phosphatidic acid phosphatase-related / PAP2-like protein	.	.
rna38236	Pas	Reg-Tit	199.640485483751	513.375381627491	408.797082912911	-1.3650997246049	0.128739275533027	-10.6035995538494	2.86727315439898e-26	2.99670240052746e-24	203.334903	319.818116	323.463839	398.176406	40.421255	410.516806	886.389842	963.184286	684.703981	72.003107	314.573067	567.566215	682.113231	636.248875	1121.652318	290.216137	374.479796	450.786437	>lcl|NW_018743850.1_cds_XP_021718348.1_31908	XP_021718348.1	GeneID:110686069	gene29658	5413077-5425858	Name=XM_021862656.1	Note=The sequence of the model RefSeq transcript was modified relative to this genomic sequence to represent the inferred CDS: deleted 1 base in 1 codon	exception=unclassified transcription discrepancy	gbkey=mRNA	gene=LOC110686069	NP_680188.1	0	1276.7	replication factor C1 [Arabidopsis thaliana]	NP_680188.1	0.0	63.812	Dbxref=TAIR:AT5G22010,GeneID:832261,Genbank:NP_680188.1,Araport:AT5G22010	product=replication factor C1	.	.
rna29126	Pas	Reg-Tit	3.13164919875827	84.0831808718005	57.0993369807864	-4.56682458232554	0.430951149756092	-10.5970817920088	3.07423574032208e-26	3.20302903267284e-24	4	9	11	1	0	4	125	109	37	21	66	109	164	85.000005	117	40.000015	47	126	>lcl|NW_018743292.1_cds_XP_021773019.1_24332	XP_021773019.1	GeneID:110736984	gene22636	10608119-10612094	Name=XM_021917327.1	gbkey=mRNA	gene=LOC110736984	model_evidence=Supporting evidence includes similarity to: 4 Proteins%2C and 100%25 coverage of the annotated genomic feature by RNAseq alignments%2C including 31 samples with support for all annotated introns	product=phosphoenolpyruvate/phosphate translocator 2%2C chloroplastic-like	NP_566142.1	3.2e-148	495.5	phosphoenolpyruvate (pep)/phosphate translocator 2 [Arabidopsis thaliana]	NP_566142.1	7.44e-154	65.103	Dbxref=TAIR:AT3G01550,GeneID:821114,Genbank:NP_566142.1,Araport:AT3G01550	product=phosphoenolpyruvate (pep)/phosphate translocator 2	.	.
rna13971	Pas	Reg-Tit	0	97.1847179979137	64.7898119986092	-9.24165841496336	0.87254128983539	-10.5916574065015	3.2577199222588e-26	3.38369181646627e-24	0	0	0	0	0	0	92	102	58	15	79	107	124	105.000006	163	100.000038	120	128	>lcl|NW_018742733.1_cds_XP_021759012.1_11717	XP_021759012.1	GeneID:110723908	gene10814	3694447-3697192	Name=XM_021903320.1	gbkey=mRNA	gene=LOC110723908	model_evidence=Supporting evidence includes similarity to: 100%25 coverage of the annotated genomic feature by RNAseq alignments%2C including 13 samples with support for all annotated introns	product=FBD-associated F-box protein At4g10400-like%2C transcript variant X1	NP_001078367.1	2.4e-19	70.7	F-box/RNI-like/FBD-like domains-containing protein [Arabidopsis thaliana]	NP_192778.2	1.22e-18	27.700	Dbxref=GeneID:826632,Genbank:NP_192778.2,Araport:AT4G10400,TAIR:AT4G10400	product=F-box/RNI-like/FBD-like domains-containing protein	.	.
rna75079	Pas	Reg-Tit	470.178551347431	210.700311573477	297.193058164795	1.16292536533273	0.109813231490213	10.5900295397133	3.3148723027295e-26	3.42186618105452e-24	703	627.679307	696	1058	94	825.346405	286	362	191	29	153	194	342.511976	279.000015	303	191.000073	157	271	>lcl|NW_018745684.1_cds_XP_021752697.1_62442	XP_021752697.1	GeneID:110718197	gene58210	3764276-3768403	Name=XM_021897005.1	gbkey=mRNA	gene=LOC110718197	model_evidence=Supporting evidence includes similarity to: 2 Proteins%2C and 100%25 coverage of the annotated genomic feature by RNAseq alignments%2C including 56 samples with support for all annotated introns	product=protein APEM9-like	NP_850555.1	6.7e-60	204.8	3-phosphoinositide-dependent protein kinase-1 [Arabidopsis thaliana]	NP_850555.1	7.51e-60	39.359	Dbxref=TAIR:AT3G10572,GeneID:820223,Genbank:NP_850555.1,Araport:AT3G10572	product=3-phosphoinositide-dependent protein kinase-1	.	.
rna50340	Pas	Reg-Tit	0.32751029936026	126.354409903485	84.3454433687769	-8.22305503546315	0.778533987024851	-10.5622300021703	4.45939947771358e-26	4.57518021644687e-24	1.565624	0.894325	0	0	0	0	175.753975	138.837785	54.492727	29.704745	101.25398	176.899884	149.412711	104.408038	197.979827	127.653702	111.212575	142.478381	>lcl|NW_018744367.1_cds_XP_021729444.1_41979	XP_021729444.1	GeneID:110696461	gene39021	192745-199693	Name=XM_021873751.1	gbkey=mRNA	gene=LOC110696461	model_evidence=Supporting evidence includes similarity to: 3 Proteins%2C and 100%25 coverage of the annotated genomic feature by RNAseq alignments%2C including 1 sample with support for all annotated introns	product=ribosomal RNA small subunit methyltransferase NEP1-like%2C transcript variant X1	NP_191259.1	5.1e-89	299.7	nucleolar essential protein-like protein [Arabidopsis thaliana]	NP_191259.1	4.33e-97	65.581	Dbxref=TAIR:AT3G57000,GeneID:824867,Genbank:NP_191259.1,Araport:AT3G57000	product=nucleolar essential protein-like protein	.	.
rna5831	Pas	Reg-Tit	640.929320698643	268.510092920845	392.649835513444	1.25468716422232	0.118897817974993	10.5526508862107	4.93837729717553e-26	5.03579391923835e-24	699.400558	938.391218	919.059388	1193.602473	133	1549.615801	423.595028	409.261406	259	36	184	305.257653	357.573737	294.000016	481.187004	213.000082	268.774486	299	>lcl|NW_018742393.1_cds_XP_021736686.1_4793	XP_021736686.1	GeneID:110703224	gene4406	1506636-1517498	Name=XM_021880994.1	gbkey=mRNA	gene=LOC110703224	model_evidence=Supporting evidence includes similarity to: 4 Proteins%2C and 100%25 coverage of the annotated genomic feature by RNAseq alignments%2C including 58 samples with support for all annotated introns	product=kanadaptin-like	NP_198700.2	3.3e-198	661.9	SMAD/FHA domain-containing protein [Arabidopsis thaliana]	NP_198700.2	0.0	49.678	Dbxref=TAIR:AT5G38840,GeneID:833875,Genbank:NP_198700.2,Araport:AT5G38840	product=SMAD/FHA domain-containing protein	.	.
rna66590	Pas	Reg-Tit	28790.3998680418	11779.4041943579	17449.7360855858	1.2893250246037	0.122259716908758	10.5457877476186	5.31257649254031e-26	5.4009584469162e-24	42200.99361	37472.12353	36553.077578	57331.081924	6661.742025	58740.735907	14263.326142	14197.980715	10573.55973	1746.629693	7356.474662	12900.980639	19046.903276	14662.228489	21510.078893	10602.576019	11431.013808	14003.343323	>lcl|NW_018745170.1_cds_XP_021744215.1_55497	XP_021744215.1	GeneID:110710249	gene51622	4163712-4174391	Name=XM_021888523.1	gbkey=mRNA	gene=LOC110710249	model_evidence=Supporting evidence includes similarity to: 290 Proteins%2C and 100%25 coverage of the annotated genomic feature by RNAseq alignments%2C including 60 samples with support for all annotated introns	product=elongation factor 1-alpha	NP_001030993.1	3.7e-291	966.8	GTP binding Elongation factor Tu family protein [Arabidopsis thaliana]	NP_563801.1	0.0	93.946	Dbxref=Araport:AT1G07940,TAIR:AT1G07940,GeneID:837309,Genbank:NP_563801.1	product=GTP binding Elongation factor Tu family protein	.	.
rna9688	Pas	Reg-Tit	3.92711171878302	43.1680323299811	30.0877254595817	-3.84868888453306	0.365391711039943	-10.5330492407157	6.08314115072485e-26	6.12862770167172e-24	0	7.439604	5.710401	4.995487	1.975499	4.140226	57.978983	59.435618	41.769708	10.306731	17.320339	42.406052	54.654447	49.867958	96.069029	29.957612	51.864321	39.20193	>lcl|NW_018742523.1_cds_XP_021754591.1_7947	XP_021754591.1	GeneID:110719916	gene7354	5040987-5053669	Name=XM_021898899.1	gbkey=mRNA	gene=LOC110719916	model_evidence=Supporting evidence includes similarity to: 3 Proteins%2C and 66%25 coverage of the annotated genomic feature by RNAseq alignments	product=DEAD-box ATP-dependent RNA helicase 28-like	NP_193396.3	3.7e-256	853.5	DEA(D/H)-box RNA helicase family protein [Arabidopsis thaliana]	NP_193396.3	0.0	73.840	Dbxref=TAIR:AT4G16630,GeneID:827364,Genbank:NP_193396.3,Araport:AT4G16630	product=DEA(D/H)-box RNA helicase family protein	.	.
rna55095	Pas	Reg-Tit	1.96425057328899	101.474984845879	68.3047400883493	-5.43819830746954	0.516506727602554	-10.5288044024359	6.36376002690625e-26	6.3921492557688e-24	0	1	2	6	0	12	185	289	125	17	40	103	165.61165	208.000011	195	30.000012	31	77	>lcl|NW_018744626.1_cds_XP_021733661.1_45854	XP_021733661.1	GeneID:110700428	gene42689	2157681-2160581	Name=XM_021877969.1	gbkey=mRNA	gene=LOC110700428	model_evidence=Supporting evidence includes similarity to: 13 Proteins%2C and 100%25 coverage of the annotated genomic feature by RNAseq alignments%2C including 32 samples with support for all annotated introns	product=cytochrome P450 CYP72A219-like	NP_188086.1	2.6e-170	568.4	cytochrome P450, family 72, subfamily A, polypeptide 14 [Arabidopsis thaliana]	NP_188086.1	0.0	50.288	Dbxref=TAIR:AT3G14680,GeneID:820696,Genbank:NP_188086.1,Araport:AT3G14680	product=cytochrome P450%2C family 72%2C subfamily A%2C polypeptide 14	.	.
rna46699	Pas	Reg-Tit	615.364865706659	304.730510663097	408.275295677617	1.00189850942327	0.0952338343197889	10.5204050281013	6.95738557123013e-26	6.96202302048571e-24	871.824424	776.457039	876.543399	1195.391637	151.17016	1153.892216	431.991299	456.599629	271.093793	43.774775	191.198479	344.060241	457.328997	330.866093	568.529539	277.463354	283.213215	340.82271	>lcl|NW_018744143.1_cds_XP_021726132.1_39019	XP_021726132.1	GeneID:110693277	gene36218	2765498-2782679	Name=XM_021870440.1	gbkey=mRNA	gene=LOC110693277	model_evidence=Supporting evidence includes similarity to: 3 Proteins%2C and 100%25 coverage of the annotated genomic feature by RNAseq alignments%2C including 44 samples with support for all annotated introns	product=vesicle-fusing ATPase-like	NP_192400.2	0	1268.1	AAA-type ATPase family protein [Arabidopsis thaliana]	NP_192400.2	0.0	77.291	Dbxref=TAIR:AT4G04910,GeneID:825830,Genbank:NP_192400.2,Araport:AT4G04910	product=AAA-type ATPase family protein	.	.
rna29991	Pas	Reg-Tit	77.8700986840085	412.127358087722	300.708271619818	-2.39103625378825	0.227280512863891	-10.520199130403	6.97260644097648e-26	6.96202302048571e-24	111.44878	155.449306	111.525341	168	13	116	864.523389	979.753501	515	61	196	568	727	539.00003	792.764479	204.736541	137.706186	298	>lcl|NW_018743331.1_cds_XP_021773859.1_25031	XP_021773859.1	GeneID:110737819	gene23296	5348132-5361518	Name=XM_021918167.1	gbkey=mRNA	gene=LOC110737819	model_evidence=Supporting evidence includes similarity to: 8 Proteins%2C and 100%25 coverage of the annotated genomic feature by RNAseq alignments%2C including 59 samples with support for all annotated introns	product=gamma-glutamyl hydrolase 2-like%2C transcript variant X1	NP_565186.2	1.4e-142	476.4	gamma-glutamyl hydrolase 2 [Arabidopsis thaliana]	NP_565186.2	4.44e-159	60.399	Dbxref=Araport:AT1G78680,TAIR:AT1G78680,GeneID:844204,Genbank:NP_565186.2	product=gamma-glutamyl hydrolase 2	.	.
rna49046	Pas	Reg-Tit	62.2115321565814	0.581253247996899	21.1246795508584	6.74590180504222	0.642422051288287	10.5007320211289	8.57128398361978e-26	8.53287852719466e-24	54.549892	48.211711	88.953072	188.878213	12	158.493623	0	0	1.249156	0	1.185889	0	1.040668	1.210495	0	0	0	2.524404	>lcl|NW_018744290.1_cds_XP_021728219.1_40927	XP_021728219.1	GeneID:110695273	gene38030	2492137-2495140	Name=XM_021872527.1	gbkey=mRNA	gene=LOC110695273	model_evidence=Supporting evidence includes similarity to: 4 Proteins%2C and 100%25 coverage of the annotated genomic feature by RNAseq alignments%2C including 6 samples with support for all annotated introns	product=uncharacterized tRNA/rRNA methyltransferase YsgA-like	NP_195515.2	4.7e-119	398.6	tRNA/rRNA methyltransferase (SpoU) family protein [Arabidopsis thaliana]	NP_195515.2	4.85e-131	63.103	Dbxref=TAIR:AT4G38020,GeneID:829958,Genbank:NP_195515.2,Araport:AT4G38020	product=tRNA/rRNA methyltransferase (SpoU) family protein	AUR62043608-RA|FAR1	0.0
rna66510	Pas	Reg-Tit	24.7426381164242	160.967781190988	115.559400166134	-2.78520623944129	0.265836152794071	-10.4771537285933	1.10004667656714e-25	1.09187769089204e-23	19	20	20	39	8	88	214	297	192	28	92	127	213	224.000012	256	152.000058	153	135	>lcl|NW_018745170.1_cds_XP_021744241.1_55422	XP_021744241.1	GeneID:110710277	gene51555	3190370-3201742	Name=XM_021888549.1	gbkey=mRNA	gene=LOC110710277	model_evidence=Supporting evidence includes similarity to: 3 Proteins%2C and 100%25 coverage of the annotated genomic feature by RNAseq alignments%2C including 40 samples with support for all annotated introns	product=tRNA pseudouridine synthase A-like	NP_198390.2	1.2e-148	497.2	Pseudouridine synthase family protein [Arabidopsis thaliana]	NP_198390.2	5.12e-159	57.757	Dbxref=TAIR:AT5G35400,GeneID:833501,Genbank:NP_198390.2,Araport:AT5G35400	product=Pseudouridine synthase family protein	.	.
rna35660	Pas	Reg-Tit	142.253462576642	0	47.4178208588808	9.52372821352587	0.910063467079072	10.4649055346581	1.25201357018388e-25	1.23905024383772e-23	45	54	151	450	64	240	0	0	0	0	0	0	0	0	0	0	0	0	>lcl|NW_018743691.1_cds_XP_021715905.1_29741	XP_021715905.1	GeneID:110683801	gene27661	3798707-3804132	Name=XM_021860213.1	gbkey=mRNA	gene=LOC110683801	model_evidence=Supporting evidence includes similarity to: 100%25 coverage of the annotated genomic feature by RNAseq alignments%2C including 15 samples with support for all annotated introns	product=uncharacterized LOC110683801%2C transcript variant X5	.	.	.	.	.	.	.	.	.	.	.
rna5	Pas	Reg-Tit	227.785291065421	56.8173373241006	113.806655237874	1.97913834634731	0.189274454383444	10.4564472410938	1.36892672148183e-25	1.35076831114688e-23	278	327.693506	391.876682	461.754931	42	455.8645	130	127	61	6	17	51.560441	50	90.584422	100	60.000023	47	57	>lcl|NW_018742204.1_cds_XP_021732499.1_5	XP_021732499.1	GeneID:110699271	gene5	295373-299977	Name=XM_021876807.1	gbkey=mRNA	gene=LOC110699271	model_evidence=Supporting evidence includes similarity to: 1 Protein%2C and 100%25 coverage of the annotated genomic feature by RNAseq alignments%2C including 47 samples with support for all annotated introns	product=uncharacterized LOC110699271	NP_563991.1	1.6e-152	508.6	nuclear protein [Arabidopsis thaliana]	NP_563991.1	8.03e-161	81.008	Dbxref=Araport:AT1G16080,TAIR:AT1G16080,GeneID:838178,Genbank:NP_563991.1	product=nuclear protein	.	.
rna27386	Pas	Reg-Tit	1025.25567752902	7.62167114337779	346.833006605257	7.0053163816365	0.671195214855086	10.4370773607928	1.67900471380399e-25	1.64224283216939e-23	2907.970928	3065.991935	2431	628	19	280	5	8	6	0	7	11	18	19.000001	34	0	1	9	>lcl|NW_018743283.1_cds_XP_021771310.1_22790	XP_021771310.1	GeneID:110735423	gene21226	1824005-1837647	Name=XM_021915618.1	gbkey=mRNA	gene=LOC110735423	model_evidence=Supporting evidence includes similarity to: 14 Proteins%2C and 96%25 coverage of the annotated genomic feature by RNAseq alignments	product=12-oxophytodienoate reductase 3-like	NP_001077884.1	5.2e-170	567.1	oxophytodienoate-reductase 3 [Arabidopsis thaliana]	NP_973431.1	0.0	65.782	Dbxref=Araport:AT2G06050,TAIR:AT2G06050,GeneID:815160,Genbank:NP_973431.1	product=oxophytodienoate-reductase 3	.	.
rna45881	Pas	Reg-Tit	1.42136946998003	82.2339349885294	55.2964131490129	-5.52605484172804	0.531453143496574	-10.3980095128813	2.53166265352168e-25	2.45476157118494e-23	0	0	1.782992	14.444431	0	0	95.531205	137.977293	59.44238	16.377106	53.809498	137.808419	108.770407	82.809198	176.282819	43.862182	87.252608	61.557459	>lcl|NW_018744119.1_cds_XP_021725354.1_38277	XP_021725354.1	GeneID:110692631	gene35592	18955-30351	Name=XM_021869662.1	gbkey=mRNA	gene=LOC110692631	model_evidence=Supporting evidence includes similarity to: 1 Protein%2C and 100%25 coverage of the annotated genomic feature by RNAseq alignments%2C including 44 samples with support for all annotated introns	product=uncharacterized LOC110692631%2C transcript variant X1	NP_564052.1	6.5e-212	705.9	Transmembrane Fragile-X-F-associated protein [Arabidopsis thaliana]	NP_564052.1	0.0	67.220	Dbxref=Araport:AT1G18470,TAIR:AT1G18470,GeneID:838427,Genbank:NP_564052.1	product=Transmembrane Fragile-X-F-associated protein	.	.
rna44423	Pas	Reg-Tit	43.7095471485635	0.0476146163351601	14.601592127078	7.5842972372756	0.730491114539041	10.3824633678967	2.9798533705033e-25	2.88101154832897e-23	39	33	53	124	10	117	0	1	0	0	0	0	0	0	0	0	0	0	>lcl|NW_018744080.1_cds_XP_021724015.1_37019	XP_021724015.1	GeneID:110691399	gene34450	587818-589869	Name=XM_021868323.1	gbkey=mRNA	gene=LOC110691399	model_evidence=Supporting evidence includes similarity to: 100%25 coverage of the annotated genomic feature by RNAseq alignments%2C including 36 samples with support for all annotated introns	product=uncharacterized LOC110691399	NP_199616.1	8e-33	115.4	Copia-like polyprotein/retrotransposon [Arabidopsis thaliana]	NP_199616.1	3.40e-33	35.071	Dbxref=TAIR:AT5G48050,GeneID:834857,Genbank:NP_199616.1,Araport:AT5G48050	product=Copia-like polyprotein/retrotransposon	.	.
rna73015	Pas	Reg-Tit	183.844864035962	12.1450286472431	69.3783071101495	4.01190863130789	0.38655793879503	10.3785441422151	3.10473537101018e-25	2.99312548741438e-23	267.428924	373.621428	405.557629	260.610873	23.452663	279.838477	12.138777	8.059041	6.017595	3.111112	9.148762	4.141241	25.583405	17.203818	9.388489	5.036234	18.397618	24.46154	>lcl|NW_018745540.1_cds_XP_021750335.1_60785	XP_021750335.1	GeneID:110716010	gene56643	97786-104804	Name=XM_021894643.1	gbkey=mRNA	gene=LOC110716010	model_evidence=Supporting evidence includes similarity to: 10 Proteins%2C and 100%25 coverage of the annotated genomic feature by RNAseq alignments%2C including 29 samples with support for all annotated introns	product=peroxisomal adenine nucleotide carrier 1-like	NP_566251.1	1.8e-135	452.4	peroxisomal adenine nucleotide carrier 1 [Arabidopsis thaliana]	NP_566251.1	1.24e-153	66.352	Dbxref=TAIR:AT3G05290,GeneID:819693,Genbank:NP_566251.1,Araport:AT3G05290	product=peroxisomal adenine nucleotide carrier 1	.	.
rna10645	Pas	Reg-Tit	0.27120651831358	98.9015831827763	66.0247909612887	-7.91077865189967	0.762665458451767	-10.3725408883192	3.30614816697087e-25	3.1781651820546e-23	0	0	0	1	0	2	117	128	85	11	79	104	110.376712	98.000005	162.359202	110.000042	121.436823	126	>lcl|NW_018742577.1_cds_XP_021755747.1_8799	XP_021755747.1	GeneID:110720951	gene8122	2555168-2556889	Name=XM_021900055.1	gbkey=mRNA	gene=LOC110720951	model_evidence=Supporting evidence includes similarity to: 10 Proteins%2C and 100%25 coverage of the annotated genomic feature by RNAseq alignments	product=ATP synthase gamma chain 2%2C chloroplastic-like	NP_173022.1	3.1e-151	504.8	ATPase, F1 complex, gamma subunit protein [Arabidopsis thaliana]	NP_173022.1	1.75e-172	69.714	Dbxref=Araport:AT1G15700,TAIR:AT1G15700,GeneID:838139,Genbank:NP_173022.1	product=ATPase%2C F1 complex%2C gamma subunit protein	.	.
rna47579	Pas	Reg-Tit	96.2204423074908	440.027999408112	325.425480374572	-2.22442841464781	0.214465776027215	-10.3719505081572	3.32664168209194e-25	3.18872862264293e-23	97	83	142.110236	268.308824	26.838709	160.76555	610.338462	664.51539	350.449304	75.524473	314.418426	698.808716	743.019099	484.78615	884.237559	318.953644	209.237823	451	>lcl|NW_018744239.1_cds_XP_021726939.1_39749	XP_021726939.1	GeneID:110694089	gene36921	858837-876046	Name=XM_021871247.1	gbkey=mRNA	gene=LOC110694089	model_evidence=Supporting evidence includes similarity to: 11 Proteins%2C and 99%25 coverage of the annotated genomic feature by RNAseq alignments	product=alpha%2Calpha-trehalose-phosphate synthase [UDP-forming] 1-like	NP_001319403.1	0	1449.0	trehalose-6-phosphate synthase [Arabidopsis thaliana]	NP_177979.1	0.0	70.095	Dbxref=Araport:AT1G78580,GeneID:844194,Genbank:NP_177979.1,TAIR:AT1G78580	product=trehalose-6-phosphate synthase	.	.
rna22368	Pas	Reg-Tit	20.877337386011	78.6054867897925	59.3627703218653	-2.23448138732864	0.21556193725368	-10.3658438766907	3.54614388744246e-25	3.38944676010846e-23	16.227273	24.694444	21.92308	32.569232	9.647068	28.522393	121.890575	143.555567	77.32758	9.719986	47.850003	69.933775	86.531256	84.00001	164.742271	78.20006	80.050619	83.645617	>lcl|NW_018743066.1_cds_XP_021766787.1_18621	XP_021766787.1	GeneID:110731252	gene17372	832306-835481	Name=XM_021911095.1	gbkey=mRNA	gene=LOC110731252	model_evidence=Supporting evidence includes similarity to: 2 Proteins%2C and 100%25 coverage of the annotated genomic feature by RNAseq alignments%2C including 56 samples with support for all annotated introns	product=uncharacterized LOC110731252	NP_568392.1	1.2e-51	176.8	sulfate adenylyltransferase subunit [Arabidopsis thaliana]	NP_568392.1	8.01e-40	43.842	Dbxref=TAIR:AT5G20130,GeneID:832135,Genbank:NP_568392.1,Araport:AT5G20130	product=sulfate adenylyltransferase subunit	.	.
rna16981	Pas	Reg-Tit	901.67041635576	2013.27182908954	1642.73802484495	-1.14305457193057	0.110308398243329	-10.3623530949032	3.67800471226618e-25	3.50549375260846e-23	1673.376466	1550.987116	1440.504408	1712.649747	132.010313	1385.802412	3496.913935	3786.504073	2053.504732	380.842572	1249.307229	2477.006899	2718.561057	2220.873529	3108.054376	1503.949525	1466.003495	1817.902209	>lcl|NW_018742879.1_cds_XP_021761666.1_14121	XP_021761666.1	GeneID:110726497	gene13148	3074484-3083362	Name=XM_021905974.1	gbkey=mRNA	gene=LOC110726497	model_evidence=Supporting evidence includes similarity to: 10 Proteins%2C and 100%25 coverage of the annotated genomic feature by RNAseq alignments%2C including 52 samples with support for all annotated introns	product=probable aldehyde dehydrogenase	NP_568955.1	5.5e-297	986.9	aldehyde dehydrogenase 12A1 [Arabidopsis thaliana]	NP_568955.1	0.0	76.619	Dbxref=TAIR:AT5G62530,GeneID:836373,Genbank:NP_568955.1,Araport:AT5G62530	product=aldehyde dehydrogenase 12A1	.	.
rna9595	Pas	Reg-Tit	731.786295711629	2181.56784742563	1698.30733018763	-1.57085269672004	0.15177909659227	-10.3495984097196	4.20244827608676e-25	3.99399255564971e-23	1009.749363	1484.252331	1073.080122	1302	120	1344.82228	3733.637557	4650.846992	2487.909523	334.63966	1205.274945	2440.562661	4007.992975	3334.853751	3964.713227	1130.827692	1167.115255	1821.585836	>lcl|NW_018742523.1_cds_XP_021754685.1_7879	XP_021754685.1	GeneID:110719994	gene7291	3006698-3010933	Name=XM_021898993.1	gbkey=mRNA	gene=LOC110719994	model_evidence=Supporting evidence includes similarity to: 24 Proteins%2C and 100%25 coverage of the annotated genomic feature by RNAseq alignments%2C including 56 samples with support for all annotated introns	product=squalene monooxygenase-like	NP_564734.1	2.8e-264	879.1	FAD/NAD(P)-binding oxidoreductase family protein [Arabidopsis thaliana]	NP_564734.1	0.0	80.043	Dbxref=Araport:AT1G58440,TAIR:AT1G58440,GeneID:842213,Genbank:NP_564734.1	product=FAD/NAD(P)-binding oxidoreductase family protein	.	.
rna8951	Pas	Reg-Tit	0	71.2646208212573	47.5097472141715	-8.77251468643166	0.847848921575754	-10.3467899329608	4.327528058169e-25	4.10124968428e-23	0	0	0	0	0	0	124	173	60	15	43	71	100	84.000005	97	56.000021	45	66	>lcl|NW_018742484.1_cds_XP_021754118.1_7349	XP_021754118.1	GeneID:110719471	gene6779	4376452-4379150	Name=XM_021898426.1	gbkey=mRNA	gene=LOC110719471	model_evidence=Supporting evidence includes similarity to: 100%25 coverage of the annotated genomic feature by RNAseq alignments%2C including 4 samples with support for all annotated introns	product=F-box protein SKIP23-like	NP_200326.2	1.9e-12	48.4	F-box SKIP23-like protein (DUF295) [Arabidopsis thaliana]	NP_200326.2	7.28e-12	26.071	Dbxref=TAIR:AT5G55150,GeneID:835608,Genbank:NP_200326.2,Araport:AT5G55150	product=F-box SKIP23-like protein (DUF295)	.	.
rna32477	Pas	Reg-Tit	0	104.359678429407	69.5731189529377	-9.38070550215193	0.907365630627794	-10.3383963261442	4.72376050591837e-25	4.4641532736072e-23	0	0	0	0	0	0	191.999541	188.865247	105.554933	0	46.499694	70.034061	193.885513	168.587325	280.347373	70.000135	111.646763	137.857866	>lcl|NW_018743514.1_cds_XP_021776050.1_27032	XP_021776050.1	GeneID:110739879	gene25221	1537790-1546645	Name=XM_021920358.1	gbkey=mRNA	gene=LOC110739879	model_evidence=Supporting evidence includes similarity to: 23 Proteins%2C and 100%25 coverage of the annotated genomic feature by RNAseq alignments%2C including 56 samples with support for all annotated introns	product=cationic amino acid transporter 4%2C vacuolar-like	NP_001154586.1	2.7e-235	783.9	cationic amino acid transporter 4 [Arabidopsis thaliana]	NP_001154586.1	0.0	60.561	Dbxref=TAIR:AT3G03720,GeneID:821176,Genbank:NP_001154586.1,Araport:AT3G03720	product=cationic amino acid transporter 4	.	.
rna34667	Pas	Reg-Tit	4.37389144584584	46.4137475691724	32.4004621947302	-3.2384076352523	0.313353149836431	-10.3346899079927	4.90997527931806e-25	4.62710001814162e-23	7	14.252183	9.145547	9.167349	0	3.057471	54	68.50632	68.995184	5	30.325396	63.580504	59.243305	79.341412	89.887406	36.277453	34.773487	33.192103	>lcl|NW_018743616.1_cds_XP_021715036.1_28879	XP_021715036.1	GeneID:110683009	gene26886	1574734-1585085	Name=XM_021859344.1	gbkey=mRNA	gene=LOC110683009	model_evidence=Supporting evidence includes similarity to: 7 Proteins%2C and 100%25 coverage of the annotated genomic feature by RNAseq alignments%2C including 10 samples with support for all annotated introns	product=omega-amidase%2C chloroplastic-like	NP_196765.2	1.4e-178	594.6	Nitrilase/cyanide hydratase and apolipoprotein N-acyltransferase family protein [Arabidopsis thaliana]	NP_196765.2	0.0	85.000	Dbxref=TAIR:AT5G12040,GeneID:831077,Genbank:NP_196765.2,Araport:AT5G12040	product=Nitrilase/cyanide hydratase and apolipoprotein N-acyltransferase family protein	.	.
rna44572	Pas	Reg-Tit	0.349001949722798	67.4644105192079	45.0926076627128	-7.0132783544328	0.678990904005164	-10.3289724693859	5.21158475480716e-25	4.89757582462256e-23	0	0	0	3.016673	0	1	112	116.480473	79	13	32	73.435285	93	91.000005	165	46.000018	34	61	>lcl|NW_018744080.1_cds_XP_021724120.1_37151	XP_021724120.1	GeneID:110691490	gene34579	2924644-2927443	Name=XM_021868428.1	gbkey=mRNA	gene=LOC110691490	model_evidence=Supporting evidence includes similarity to: 3 Proteins%2C and 100%25 coverage of the annotated genomic feature by RNAseq alignments%2C including 5 samples with support for all annotated introns	product=uncharacterized protein YwbO-like	NP_001331080.1	9e-66	222.2	Thioredoxin superfamily protein [Arabidopsis thaliana]	NP_198706.1	3.17e-73	65.278	Dbxref=TAIR:AT5G38900,GeneID:833882,Genbank:NP_198706.1,Araport:AT5G38900	product=Thioredoxin superfamily protein	.	.
rna41093	Pas	Reg-Tit	19.7354226409998	223.12917624817	155.331258379113	-3.38152600251739	0.328003353585416	-10.309425088353	6.38823204706594e-25	5.98655857393897e-23	68	49	27	27	0	17	444	454	262	32	134	259	391	362.00002	480.476247	93.000036	91	162	>lcl|NW_018743920.1_cds_XP_021720938.1_34322	XP_021720938.1	GeneID:110688489	gene31940	9200168-9202335	Name=XM_021865246.1	gbkey=mRNA	gene=LOC110688489	model_evidence=Supporting evidence includes similarity to: 100%25 coverage of the annotated genomic feature by RNAseq alignments%2C including 54 samples with support for all annotated introns	product=protein SODIUM POTASSIUM ROOT DEFECTIVE 1-like	NP_001189699.1	4.7e-33	116.4	Chloroplast-targeted copper chaperone protein [Arabidopsis thaliana]	NP_974723.1	4.03e-30	76.471	Dbxref=TAIR:AT5G02600,GeneID:831874,Genbank:NP_974723.1,Araport:AT5G02600	product=Heavy metal transport/detoxification superfamily protein	.	.
rna37908	Pas	Reg-Tit	618.731876901643	194.247372370327	335.742207214099	1.68307741543352	0.163272555246274	10.3083914678424	6.45730155874062e-25	6.034429247749e-23	1259.014079	1180.817736	858	777	106	1068.753852	267.126657	307.499935	216.714925	29.600097	130.891996	205.016679	236.224057	152.779018	417.125512	172.297639	199.477726	193.792568	>lcl|NW_018743850.1_cds_XP_021718108.1_31616	XP_021718108.1	GeneID:110685875	gene29380	1237078-1239121	Name=XM_021862416.1	gbkey=mRNA	gene=LOC110685875	model_evidence=Supporting evidence includes similarity to: 5 Proteins%2C and 100%25 coverage of the annotated genomic feature by RNAseq alignments	product=LRR receptor-like serine/threonine-protein kinase ERL1	NP_201434.1	1.5e-144	483.7	Leucine-rich repeat (LRR) family protein [Arabidopsis thaliana]	NP_201434.1	5.22e-156	58.168	Dbxref=TAIR:AT5G66330,GeneID:836765,Genbank:NP_201434.1,Araport:AT5G66330	product=Leucine-rich repeat (LRR) family protein	.	.
rna17114	Pas	Reg-Tit	141.565672510733	11.7781698397056	55.040670730048	3.59745186952863	0.349011573574176	10.3075431931602	6.51453813313899e-25	6.07100666190777e-23	359.957505	324.98936	214.525667	168.7533	21.588911	101.092477	19	47	11	2	9	11.093529	11	13.000001	15	7.000003	6	11	>lcl|NW_018742881.1_cds_XP_021761848.1_14243	XP_021761848.1	GeneID:110726685	gene13269	243722-253389	Name=XM_021906156.1	gbkey=mRNA	gene=LOC110726685	model_evidence=Supporting evidence includes similarity to: 42 Proteins%2C and 98%25 coverage of the annotated genomic feature by RNAseq alignments	product=ATPase 10%2C plasma membrane-type-like	NP_173169.2	0	1666.7	autoinhibited H[+]-ATPase isoform 10 [Arabidopsis thaliana]	NP_173169.2	0.0	77.719	Dbxref=Araport:AT1G17260,TAIR:AT1G17260,GeneID:838297,Genbank:NP_173169.2	product=autoinhibited H[+]-ATPase isoform 10	.	.
rna18275	Pas	Reg-Tit	456.432773806074	137.28517656897	243.667708981338	1.74783760105066	0.169980311095668	10.2825885526644	8.44290298830294e-25	7.8462867688248e-23	471.763952	666.866522	713.249371	1067.175094	107.64655	744.632658	201.228029	205.570667	128.201169	24.006611	92.493808	127.151751	199.623064	139.957199	144.764305	136.18838	153.064887	157.935774	>lcl|NW_018742914.1_cds_XP_021763070.1_15220	XP_021763070.1	GeneID:110727808	gene14167	182459-185259	Name=XM_021907378.1	gbkey=mRNA	gene=LOC110727808	model_evidence=Supporting evidence includes similarity to: 2 ESTs%2C 3 Proteins%2C and 100%25 coverage of the annotated genomic feature by RNAseq alignments%2C including 60 samples with support for all annotated introns	product=F-box/LRR-repeat protein At4g14103-like	NP_001319930.1	4e-28	99.9	F-box/RNI-like superfamily protein [Arabidopsis thaliana]	NP_191479.1	1.29e-29	28.709	Dbxref=TAIR:AT3G59200,GeneID:825089,Genbank:NP_191479.1,Araport:AT3G59200	product=F-box/RNI-like superfamily protein	.	.
rna51175	Pas	Reg-Tit	35.7140533755503	121.638780931656	92.9972050796204	-1.71735633276269	0.167071593845151	-10.2791641190327	8.74830045763752e-25	8.1076445318586e-23	76	64	51	46	6	61	252.638738	231	116	26	67	115	181	124.000007	195	72.000028	98	122	>lcl|NW_018744460.1_cds_XP_021730138.1_42661	XP_021730138.1	GeneID:110697103	gene39658	957060-961892	Name=XM_021874446.1	gbkey=mRNA	gene=LOC110697103	model_evidence=Supporting evidence includes similarity to: 1 Protein%2C and 100%25 coverage of the annotated genomic feature by RNAseq alignments%2C including 57 samples with support for all annotated introns	product=probable E3 ubiquitin-protein ligase ARI8	NP_176722.2	1.8e-113	381.4	IBR domain-containing protein [Arabidopsis thaliana]	NP_176722.2	3.43e-114	41.372	Dbxref=Araport:AT1G65430,TAIR:AT1G65430,GeneID:842854,Genbank:NP_176722.2	product=IBR domain-containing protein	.	.
rna25100	Pas	Reg-Tit	3.74201221347966	276.563053396842	185.622706335721	-6.08136007809774	0.591802190565067	-10.2760012974793	9.0400777883831e-25	8.35497437251969e-23	8	16.277808	8.718042	1.029847	0	0	496.74849	550.804043	299.884087	17	51.902051	114.594752	568.958634	655.421775	1084.532488	151.060512	102.337617	276.524474	>lcl|NW_018743199.1_cds_XP_021769485.1_20945	XP_021769485.1	GeneID:110733707	gene19507	2964195-2965216	Name=XM_021913793.1	gbkey=mRNA	gene=LOC110733707	model_evidence=Supporting evidence includes similarity to: 2 Proteins	product=glutathione S-transferase T3-like	NP_190352.1	9.6e-22	79.3	DNA binding protein [Arabidopsis thaliana]	NP_190352.1	4.15e-18	33.663	Dbxref=TAIR:AT3G47680,GeneID:823922,Genbank:NP_190352.1,Araport:AT3G47680	product=DNA binding protein	.	.
rna60851	Pas	Reg-Tit	36.8928553002576	0.128048674660633	12.3829842165263	7.13291019683878	0.694272244105406	10.2739382963952	9.23556874336163e-25	8.51220043327031e-23	38	38	62	100	5	95	1	0	1	0	0	0	0	0	0	0	0	0	>lcl|NW_018744878.1_cds_XP_021739471.1_50732	XP_021739471.1	GeneID:110705846	gene47230	3240137-3242569	Name=XM_021883779.1	gbkey=mRNA	gene=LOC110705846	model_evidence=Supporting evidence includes similarity to: 1 Protein	product=protein FAR-RED IMPAIRED RESPONSE 1-like	NP_001329443.1	8.1e-68	231.0	FRS (FAR1 Related Sequences) transcription factor family [Arabidopsis thaliana]	NP_567455.4	1.06e-71	32.334	Dbxref=TAIR:AT4G15090,GeneID:827173,Genbank:NP_567455.4,Araport:AT4G15090	product=FRS (FAR1 Related Sequences) transcription factor family	.	.
rna62709	Pas	Reg-Tit	0.110674660597122	100.789927429761	67.2301765067063	-8.81592416980157	0.859157426900012	-10.2611278140386	1.05467662661027e-24	9.69406743730081e-23	0	1	0	0	0	0	105.914365	126.144024	87.323459	14.221936	75.089597	107.019163	142.811215	95.661926	148.218048	114.666719	104.84422	137.840789	>lcl|NW_018744996.1_cds_XP_021740899.1_52289	XP_021740899.1	GeneID:110707206	gene48644	221853-233212	Name=XM_021885209.1	gbkey=mRNA	gene=LOC110707206	model_evidence=Supporting evidence includes similarity to: 3 Proteins%2C and 100%25 coverage of the annotated genomic feature by RNAseq alignments%2C including 2 samples with support for all annotated introns	product=probable tRNA N6-adenosine threonylcarbamoyltransferase%2C mitochondrial%2C transcript variant X3	NP_566039.1	8.8e-212	704.7	glycoprotease 1 [Arabidopsis thaliana]	NP_566039.1	0.0	74.048	Dbxref=Araport:AT2G45270,TAIR:AT2G45270,GeneID:819135,Genbank:NP_566039.1	product=glycoprotease 1	.	.
rna14518	Pas	Reg-Tit	20.6325714667994	277.071748246871	191.592022653514	-3.66663010429245	0.357365131871667	-10.2601786724094	1.06509483470509e-24	9.76307830861236e-23	27	75	42	24	1	19	516.962712	316	301	42	240	499	466	381.000021	491	143.000055	80	216	>lcl|NW_018742738.1_cds_XP_021759420.1_12099	XP_021759420.1	GeneID:110724306	gene11188	14343482-14349542	Name=XM_021903728.1	gbkey=mRNA	gene=LOC110724306	model_evidence=Supporting evidence includes similarity to: 23 Proteins%2C and 100%25 coverage of the annotated genomic feature by RNAseq alignments%2C including 59 samples with support for all annotated introns	product=nucleotide pyrophosphatase/phosphodiesterase-like	NP_199851.2	1.9e-281	936.9	purple acid phosphatase 27 [Arabidopsis thaliana]	NP_199851.2	0.0	63.975	Dbxref=TAIR:AT5G50400,GeneID:835108,Genbank:NP_199851.2,Araport:AT5G50400	product=purple acid phosphatase 27	.	.
rna37342	Pas	Reg-Tit	0	137.46634753143	91.6442316876199	-9.76040317955347	0.95309073438411	-10.240791172795	1.30167525144658e-24	1.18026764894004e-22	0	0	0	0	0	0	366.610048	405.485871	246.537045	13.941583	34.293026	154.698984	184.65086	234.315316	388.071523	33.185899	30.277404	57.261636	>lcl|NW_018743812.1_cds_XP_021717516.1_31160	XP_021717516.1	GeneID:110685325	gene28977	191901-196077	Name=XM_021861824.1	gbkey=mRNA	gene=LOC110685325	model_evidence=Supporting evidence includes similarity to: 5 Proteins%2C and 100%25 coverage of the annotated genomic feature by RNAseq alignments%2C including 40 samples with support for all annotated introns	product=NAD-dependent malic enzyme 59 kDa isoform%2C mitochondrial-like	NP_191966.2	2.5e-187	623.9	NAD-dependent malic enzyme 2 [Arabidopsis thaliana]	NP_191966.2	0.0	75.272	Dbxref=TAIR:AT4G00570,GeneID:828222,Genbank:NP_191966.2,Araport:AT4G00570	product=NAD-dependent malic enzyme 2	.	.
rna56807	Pas	Reg-Tit	0.223843062002317	114.275424613801	76.2582307632016	-8.51276410040022	0.832005144537183	-10.2316243550821	1.43098746153664e-24	1.29402151878956e-22	0	1	1	0	0	0	167	160	110	19	67	137	110	103.000006	203	132.939588	93.943095	148.985572	>lcl|NW_018744662.1_cds_XP_021735369.1_47350	XP_021735369.1	GeneID:110702036	gene44058	2558036-2560589	Name=XM_021879677.1	gbkey=mRNA	gene=LOC110702036	model_evidence=Supporting evidence includes similarity to: 100%25 coverage of the annotated genomic feature by RNAseq alignments%2C including 11 samples with support for all annotated introns	product=uncharacterized LOC110702036	.	.	.	.	.	.	.	.	.	.	.
rna62892	Pas	Reg-Tit	14.0956320313055	164.094541886478	114.094905268087	-3.63171699256061	0.355437176440337	-10.2176059041765	1.65374761905713e-24	1.49144029225128e-22	32.140803	19.486139	22	26.323712	4	5	307	419	189	2	123	189	251.56452	223.000012	224	119.000046	124	195	>lcl|NW_018744996.1_cds_XP_021741024.1_52437	XP_021741024.1	GeneID:110707312	gene48788	2535804-2539194	Name=XM_021885332.1	gbkey=mRNA	gene=LOC110707312	model_evidence=Supporting evidence includes similarity to: 100%25 coverage of the annotated genomic feature by RNAseq alignments%2C including 3 samples with support for all annotated introns	product=putative disease resistance protein RGA3	NP_001319549.1	1.2e-86	293.2	NB-ARC domain-containing disease resistance protein [Arabidopsis thaliana]	NP_188065.1	6.00e-82	29.257	Dbxref=GeneID:820670,Genbank:NP_188065.1,Araport:AT3G14470,TAIR:AT3G14470	product=NB-ARC domain-containing disease resistance protein	.	.
rna37450	Pas	Reg-Tit	1.56234679656402	95.2091610899164	63.9935563254656	-5.65464089722449	0.554420565108055	-10.1991903855919	1.99932141880821e-24	1.79826365360849e-22	0	0	4.478069	13.356925	0	0	115.71383	134.611484	54.284653	13.494928	85.392903	116.461913	175.720975	67.433394	119.368567	89.756757	64.476685	174.273345	>lcl|NW_018743812.1_cds_XP_021717576.1_31223	XP_021717576.1	GeneID:110685362	gene29028	744075-756768	Name=XM_021861884.1	gbkey=mRNA	gene=LOC110685362	model_evidence=Supporting evidence includes similarity to: 100%25 coverage of the annotated genomic feature by RNAseq alignments%2C including 12 samples with support for all annotated introns	product=uncharacterized LOC110685362%2C transcript variant X1	NP_193346.5	5.4e-16	59.9	response regulator 2 [Arabidopsis thaliana]	NP_194920.1	3.57e-14	28.378	Dbxref=TAIR:AT4G31920,GeneID:829322,Genbank:NP_194920.1,Araport:AT4G31920	product=response regulator 10	AUR62033367-RA|ARR-B	0.0
rna51536	Pas	Reg-Tit	233.134850178833	38.9272072171111	103.663088204352	2.50382641820582	0.245626857680046	10.193618246207	2.11733888916061e-24	1.89932091958421e-22	318.568418	276.116495	258.270604	429.996587	63.082926	530.882808	82.268102	103.108695	64.583796	2.038462	10.077519	43.401869	76.616629	61.421054	70.38276	18.17242	28.77922	28.449799	>lcl|NW_018744464.1_cds_XP_021730545.1_42992	XP_021730545.1	GeneID:110697482	gene39957	527688-547487	Name=XM_021874853.1	gbkey=mRNA	gene=LOC110697482	model_evidence=Supporting evidence includes similarity to: 4 Proteins%2C and 100%25 coverage of the annotated genomic feature by RNAseq alignments%2C including 6 samples with support for all annotated introns	product=ribonuclease H2 subunit A-like	NP_565584.1	5.4e-147	490.1	Polynucleotidyl transferase, ribonuclease H-like superfamily protein [Arabidopsis thaliana]	NP_565584.1	2.60e-163	71.812	Dbxref=Araport:AT2G25100,TAIR:AT2G25100,GeneID:817048,Genbank:NP_565584.1	product=Polynucleotidyl transferase%2C ribonuclease H-like superfamily protein	.	.
rna43564	Pas	Reg-Tit	1.11658784155238	62.2195548267111	41.8518991649916	-5.56272437927852	0.546287175626821	-10.1827841242946	2.36690715473674e-24	2.1118980886772e-22	2	4	0	1	0	4	52.757	81	45.632872	8	69.813688	81	75.212342	51.203565	54.407184	78.00003	63	79	>lcl|NW_018744062.1_cds_XP_021723196.1_36306	XP_021723196.1	GeneID:110690649	gene33807	423259-435256	Name=XM_021867502.1	gbkey=mRNA	gene=LOC110690649	model_evidence=Supporting evidence includes similarity to: 100%25 coverage of the annotated genomic feature by RNAseq alignments%2C including 1 sample with support for all annotated introns	product=protein FAR-RED IMPAIRED RESPONSE 1-like%2C transcript variant X1	NP_195531.1	1.4e-67	229.9	FAR1-related sequence 5 [Arabidopsis thaliana]	NP_195531.1	6.14e-65	31.702	Dbxref=TAIR:AT4G38180,GeneID:829974,Genbank:NP_195531.1,Araport:AT4G38180	product=FAR1-related sequence 5	AUR62029690-RA|FAR1	0.0
rna67662	Pas	Reg-Tit	1319.94482654851	3592.60530622701	2835.05181300084	-1.4455031874967	0.141977816133882	-10.1811904624144	2.4059970328187e-24	2.14108208100888e-22	1491	1416	1769	3716	296	2543	6244	7000	3547	628	2234	3811	5679	4919.000272	4938	2780.001067	2441	3226	>lcl|NW_018745265.1_cds_XP_021745427.1_56386	XP_021745427.1	GeneID:110711364	gene52463	51667-53635	Name=XM_021889735.1	gbkey=mRNA	gene=LOC110711364	model_evidence=Supporting evidence includes similarity to: 6 Proteins%2C and 100%25 coverage of the annotated genomic feature by RNAseq alignments%2C including 35 samples with support for all annotated introns	product=probable inactive purple acid phosphatase 29	NP_201119.1	9.1e-125	418.0	purple acid phosphatase 29 [Arabidopsis thaliana]	NP_201119.1	9.06e-134	52.342	Dbxref=TAIR:AT5G63140,GeneID:836435,Genbank:NP_201119.1,Araport:AT5G63140	product=purple acid phosphatase 29	.	.
rna35875	Pas	Reg-Tit	2440.65710321885	7.57146445187477	818.600010707533	8.33065040782606	0.818276125616955	10.1807325755044	2.41734603701323e-24	2.14549053427928e-22	2155.203685	1594.188142	4722.241305	6844.408628	553	4831.385528	13	5	63.136659	1.001362	2.000695	0	1.001222	2.006107	1.001047	2.001044	4.005473	1.000696	>lcl|NW_018743697.1_cds_XP_021716039.1_29924	XP_021716039.1	GeneID:110683951	gene27847	1435135-1442531	Name=XM_021860347.1	gbkey=mRNA	gene=LOC110683951	model_evidence=Supporting evidence includes similarity to: 5 Proteins%2C and 100%25 coverage of the annotated genomic feature by RNAseq alignments%2C including 9 samples with support for all annotated introns	product=4-hydroxyphenylpyruvate dioxygenase-like	NP_973779.1	6.7e-68	228.0	dessication-induced 1VOC superfamily protein [Arabidopsis thaliana]	NP_973779.1	4.11e-74	75.373	Dbxref=Araport:AT1G07645,TAIR:AT1G07645,GeneID:2745745,Genbank:NP_973779.1	product=dessication-induced 1VOC superfamily protein	.	.
rna61250	Pas	Reg-Tit	0	253.152298205148	168.768198803432	-10.6335334499768	1.04829677271634	-10.143628909992	3.53710309711755e-24	3.12279662645255e-22	0	0	0	0	0	0	302.005797	324.102522	197.614253	47.257635	0	333.900988	289.562295	237.17071	437.444429	309.857407	346.559599	390.196459	>lcl|NW_018744887.1_cds_XP_021739528.1_51084	XP_021739528.1	GeneID:110705915	gene47552	634843-638105	Name=XM_021883836.1	gbkey=mRNA	gene=LOC110705915	model_evidence=Supporting evidence includes similarity to: 100%25 coverage of the annotated genomic feature by RNAseq alignments%2C including 1 sample with support for all annotated introns	product=3-ketoacyl-CoA thiolase 2%2C peroxisomal-like%2C transcript variant X2	NP_180873.1	6e-54	183.8	peroxisomal 3-ketoacyl-CoA thiolase 3 [Arabidopsis thaliana]	NP_180873.1	1.84e-56	80.000	Dbxref=Araport:AT2G33150,TAIR:AT2G33150,GeneID:817876,Genbank:NP_180873.1	product=peroxisomal 3-ketoacyl-CoA thiolase 3	.	.
rna44879	Pas	Reg-Tit	1060.61520192206	363.217656067971	595.683504686	1.55088276719306	0.152937359942843	10.1406403757242	3.6470089685162e-24	3.21137805471785e-22	1439.957192	1204.587943	1801.833664	1912	212.88666	2428.303325	457.230642	482	298.626503	54	237	366.789873	455	404.245945	656.485636	344.699959	395.713547	490.43249	>lcl|NW_018744092.1_cds_XP_021724435.1_37425	XP_021724435.1	GeneID:110691792	gene34827	1670311-1674279	Name=XM_021868743.1	gbkey=mRNA	gene=LOC110691792	model_evidence=Supporting evidence includes similarity to: 8 Proteins%2C and 100%25 coverage of the annotated genomic feature by RNAseq alignments%2C including 61 samples with support for all annotated introns	product=heterogeneous nuclear ribonucleoprotein 1-like	NP_683559.2	9.8e-108	362.1	RNA-binding (RRM/RBD/RNP motifs) family protein [Arabidopsis thaliana]	NP_683559.2	1.13e-96	55.747	Dbxref=TAIR:AT3G13224,GeneID:820515,Genbank:NP_683559.2,Araport:AT3G13224	product=RNA-binding (RRM/RBD/RNP motifs) family protein	.	.
rna26072	Pas	Reg-Tit	46.8232834089667	3646.51702838856	2446.61911339536	-6.26865345010888	0.619316380288911	-10.1218918950352	4.41792159294279e-24	3.88002229114235e-22	114	108	82	45	4	65	8357	8117.523628	5689.79227	14	970	216	7617	9889.000546	13968.878482	1447.000555	1231	2584	>lcl|NW_018743212.1_cds_XP_021770196.1_21761	XP_021770196.1	GeneID:110734370	gene20259	2158316-2161057	Name=XM_021914504.1	gbkey=mRNA	gene=LOC110734370	model_evidence=Supporting evidence includes similarity to: 3 Proteins%2C and 100%25 coverage of the annotated genomic feature by RNAseq alignments%2C including 2 samples with support for all annotated introns	product=flavanone 3-dioxygenase 2-like	NP_197841.1	1.6e-78	265.3	2-oxoglutarate (2OG) and Fe(II)-dependent oxygenase superfamily protein [Arabidopsis thaliana]	NP_197841.1	2.17e-84	42.262	Dbxref=TAIR:AT5G24530,GeneID:832524,Genbank:NP_197841.1,Araport:AT5G24530	product=2-oxoglutarate (2OG) and Fe(II)-dependent oxygenase superfamily protein	.	.
rna743	Pas	Reg-Tit	29.4301966760423	0	9.81006555868075	7.31046489265577	0.722696199608041	10.1155435667444	4.71393015648334e-24	4.12918127466996e-22	65	37	44	59	2	71	0	0	0	0	0	0	0	0	0	0	0	0.5	>lcl|NW_018742204.1_cds_XP_021754694.1_569	XP_021754694.1	GeneID:110720003	gene506	15985197-15988545	Name=XM_021899002.1	gbkey=mRNA	gene=LOC110720003	model_evidence=Supporting evidence includes similarity to: 100%25 coverage of the annotated genomic feature by RNAseq alignments%2C including 56 samples with support for all annotated introns	product=serine/threonine-protein kinase TIO-like%2C transcript variant X1	NP_001319189.1	5.3e-23	82.6	kinase family with ARM repeat domain-containing protein [Arabidopsis thaliana]	NP_001321239.1	9.87e-22	65.672	Dbxref=Araport:AT1G50240,GeneID:841446,Genbank:NP_001321239.1,TAIR:AT1G50240	product=kinase family with ARM repeat domain-containing protein	.	.
rna63013	Pas	Reg-Tit	282.236711288271	107.619989969586	165.825563742481	1.40688733250928	0.139107969029503	10.1136357774794	4.80666546067216e-24	4.19944842552319e-22	349	402	422	556	52	658	190	186	132	17	71	82	120	118.000007	248	84.000032	100	89	>lcl|NW_018744996.1_cds_XP_021741116.1_52548	XP_021741116.1	GeneID:110707391	gene48891	3810804-3813305	Name=XM_021885424.1	gbkey=mRNA	gene=LOC110707391	model_evidence=Supporting evidence includes similarity to: 2 Proteins%2C and 100%25 coverage of the annotated genomic feature by RNAseq alignments	product=nuclear intron maturase 3%2C mitochondrial-like	NP_001154695.1	2.1e-248	828.0	RNA-directed DNA polymerase (reverse transcriptase) [Arabidopsis thaliana]	NP_196025.5	0.0	57.500	Dbxref=TAIR:AT5G04050,GeneID:830284,Genbank:NP_196025.5,Araport:AT5G04050	product=RNA-directed DNA polymerase (reverse transcriptase)	.	.
rna11284	Pas	Reg-Tit	313.536198766073	32.1620735045928	125.953448591753	3.30834669777395	0.327612476163967	10.0983538127472	5.61772601346665e-24	4.8826189125853e-22	217	198	766	891	63	566	50	36	24	5	33	21	27	31.000002	63	46.000018	24	37	>lcl|NW_018742616.1_cds_XP_021756436.1_9389	XP_021756436.1	GeneID:110721567	gene8662	1933580-1943901	Name=XM_021900744.1	gbkey=mRNA	gene=LOC110721567	model_evidence=Supporting evidence includes similarity to: 6 Proteins%2C and 100%25 coverage of the annotated genomic feature by RNAseq alignments%2C including 9 samples with support for all annotated introns	product=eukaryotic translation initiation factor 4G-like	NP_001078319.1	0	1090.5	eukaryotic translation initiation factor 4G [Arabidopsis thaliana]	NP_001078317.1	0.0	53.236	Dbxref=TAIR:AT3G60240,GeneID:825194,Genbank:NP_001078317.1,Araport:AT3G60240	product=eukaryotic translation initiation factor 4G	.	.
rna66002	Pas	Reg-Tit	2.43900878652516	105.612836156612	71.2215603665831	-5.20584348292256	0.516233353897046	-10.0842834807624	6.48364812295983e-24	5.60618327003039e-22	0	2.607873	0	3.82628	0	18.609831	162.457389	121.753123	155.145702	10.46737	54.911458	88.645511	133.69495	108.499319	171.458982	98.939939	177.809097	90.988768	>lcl|NW_018745082.1_cds_XP_021743868.1_55008	XP_021743868.1	GeneID:110709917	gene51151	1411447-1421232	Name=XM_021888176.1	gbkey=mRNA	gene=LOC110709917	model_evidence=Supporting evidence includes similarity to: 100%25 coverage of the annotated genomic feature by RNAseq alignments%2C including 48 samples with support for all annotated introns	product=uncharacterized LOC110709917%2C transcript variant X1	NP_195962.2	1.4e-85	289.1	5'-AMP-activated protein kinase-like protein [Arabidopsis thaliana]	NP_195962.2	7.78e-62	47.101	Dbxref=TAIR:AT5G03420,GeneID:831846,Genbank:NP_195962.2,Araport:AT5G03420	product=5'-AMP-activated protein kinase-like protein	.	.
rna58523	Pas	Reg-Tit	199.686980230651	57.4915740260582	104.890042760922	1.79403817550092	0.178027523077869	10.0773079605012	6.96070733016721e-24	6.00320746066272e-22	405.906248	389.4518	330.001522	334.548835	25	276.853168	78.325452	92.228288	67	5	38	78.222222	74.712909	79.166318	129.177442	57.301609	31.181287	60.230769	>lcl|NW_018744722.1_cds_XP_021737012.1_48812	XP_021737012.1	GeneID:110703516	gene45393	207522-233291	Name=XM_021881320.1	Note=The sequence of the model RefSeq transcript was modified relative to this genomic sequence to represent the inferred CDS: deleted 1 base in 1 codon	exception=unclassified transcription discrepancy	gbkey=mRNA	gene=LOC110703516	NP_567258.1	0	1074.7	two-pore channel 1 [Arabidopsis thaliana]	NP_567258.1	0.0	64.120	Dbxref=TAIR:AT4G03560,GeneID:825655,Genbank:NP_567258.1,Araport:AT4G03560	product=two-pore channel 1	.	.
rna73971	Pas	Reg-Tit	0	79.5961044833211	53.0640696555474	-8.96485003713101	0.891618394878942	-10.0545817455327	8.76930139413816e-24	7.54362288389592e-22	0	0	0	0	0	0	48	80	54	10	41	89	106	87.000005	188	103.00004	97	112	>lcl|NW_018745650.1_cds_XP_021751229.1_61509	XP_021751229.1	GeneID:110716886	gene57372	1257837-1266141	Name=XM_021895537.1	gbkey=mRNA	gene=LOC110716886	model_evidence=Supporting evidence includes similarity to: 81%25 coverage of the annotated genomic feature by RNAseq alignments	product=uncharacterized LOC110716886	NP_564570.1	3.1e-19	70.7	Saccharopine dehydrogenase [Arabidopsis thaliana]	NP_564570.1	9.68e-21	44.167	Dbxref=Araport:AT1G50450,TAIR:AT1G50450,GeneID:841467,Genbank:NP_564570.1	product=Saccharopine dehydrogenase	.	.
rna1479	Pas	Reg-Tit	17.4458601080482	609.997495283229	412.480283558169	-5.09851643380078	0.507412921391327	-10.0480618818706	9.36919145529332e-24	8.01854602381724e-22	53	45	28	10	2	11	1830	1877	1144	68	111	578	964	1116.000062	1327	177.000068	124	194	>lcl|NW_018742204.1_cds_XP_021759337.1_1216	XP_021759337.1	GeneID:110724233	gene1098	22879768-22882931	Name=XM_021903645.1	gbkey=mRNA	gene=LOC110724233	model_evidence=Supporting evidence includes similarity to: 11 Proteins%2C and 100%25 coverage of the annotated genomic feature by RNAseq alignments%2C including 14 samples with support for all annotated introns	product=2-oxoglutarate-dependent dioxygenase DAO-like	NP_172865.1	1.7e-105	354.0	2-oxoglutarate (2OG) and Fe(II)-dependent oxygenase superfamily protein [Arabidopsis thaliana]	NP_172865.1	2.01e-117	56.803	Dbxref=Araport:AT1G14130,TAIR:AT1G14130,GeneID:837972,Genbank:NP_172865.1	product=2-oxoglutarate (2OG) and Fe(II)-dependent oxygenase superfamily protein	.	.
rna25778	Pas	Reg-Tit	449.562126256924	1148.14522342011	915.284191032382	-1.36784522489472	0.136249762768926	-10.0392484881939	1.02451702969999e-23	8.72714969212094e-22	588.640411	590.214051	685.597406	845.051767	114.328653	808.991657	2096.083526	2035.408541	1789.051589	164.837455	815.740734	1220.207031	1817.804546	1375.036972	1865.792835	724.361319	703.457617	861.881724	>lcl|NW_018743212.1_cds_XP_021769945.1_21503	XP_021769945.1	GeneID:110734198	gene20050	293203-311438	Name=XM_021914253.1	gbkey=mRNA	gene=LOC110734198	model_evidence=Supporting evidence includes similarity to: 5 Proteins%2C and 100%25 coverage of the annotated genomic feature by RNAseq alignments%2C including 53 samples with support for all annotated introns	product=Niemann-Pick C1 protein-like	NP_195548.6	0	2116.8	Patched family protein [Arabidopsis thaliana]	NP_195548.6	0.0	73.952	Dbxref=TAIR:AT4G38350,GeneID:829992,Genbank:NP_195548.6,Araport:AT4G38350	product=Patched family protein	.	.
rna55265	Pas	Reg-Tit	113.859830562492	273.19995753164	220.086581875258	-1.29208503640645	0.128703857116198	-10.0392098990469	1.02491787495772e-23	8.72714969212094e-22	122.158083	166.475182	195.433795	228.125443	27	194.677128	392.842951	382.212389	232.273619	36.468797	187.479518	361.986905	419.308495	308.458015	512.187473	224.754088	226.03138	324.874078	>lcl|NW_018744626.1_cds_XP_021733791.1_46005	XP_021733791.1	GeneID:110700546	gene42837	3687139-3695897	Name=XM_021878099.1	gbkey=mRNA	gene=LOC110700546	model_evidence=Supporting evidence includes similarity to: 5 Proteins%2C and 100%25 coverage of the annotated genomic feature by RNAseq alignments%2C including 26 samples with support for all annotated introns	product=uncharacterized LOC110700546	NP_001190598.1	2.3e-153	514.4	P-loop containing nucleoside triphosphate hydrolases superfamily protein [Arabidopsis thaliana]	NP_001190598.1	7.33e-159	61.055	Dbxref=TAIR:AT5G62760,GeneID:836397,Genbank:NP_001190598.1,Araport:AT5G62760	product=P-loop containing nucleoside triphosphate hydrolases superfamily protein	.	.
rna24420	Pas	Reg-Tit	0.555867043793683	54.2055802867584	36.3223425391035	-6.43699936166624	0.641243836755472	-10.0383021133362	1.03439244343553e-23	8.78552711008065e-22	0	4	1	0	0	0	114	114	46	6	30	52	44	74.000004	124	32.000012	57	64	>lcl|NW_018743196.1_cds_XP_021768719.1_20392	XP_021768719.1	GeneID:110733019	gene19009	1076661-1081466	Name=XM_021913027.1	gbkey=mRNA	gene=LOC110733019	model_evidence=Supporting evidence includes similarity to: 2 Proteins%2C and 100%25 coverage of the annotated genomic feature by RNAseq alignments%2C including 14 samples with support for all annotated introns	product=pentatricopeptide repeat-containing protein At4g01990%2C mitochondrial-like	NP_171739.1	3.3e-97	327.5	Tetratricopeptide repeat (TPR)-like superfamily protein [Arabidopsis thaliana]	NP_171739.1	3.13e-103	37.030	Dbxref=Araport:AT1G02370,TAIR:AT1G02370,GeneID:837735,Genbank:NP_171739.1	product=Tetratricopeptide repeat (TPR)-like superfamily protein	.	.
rna43191	Pas	Reg-Tit	57.2066817629062	195.359390815486	149.308487797959	-1.76034202018686	0.175500063989875	-10.0304352042198	1.12021749065004e-23	9.49044863480261e-22	117	107	86.134375	88	9	85	346	240	160	18	147	270	320	284.334921	401.419018	144.390299	133	211	>lcl|NW_018744026.1_cds_XP_021722814.1_35971	XP_021722814.1	GeneID:110690302	gene33509	4631970-4654319	Name=XM_021867122.1	gbkey=mRNA	gene=LOC110690302	model_evidence=Supporting evidence includes similarity to: 6 Proteins%2C and 100%25 coverage of the annotated genomic feature by RNAseq alignments%2C including 48 samples with support for all annotated introns	product=probable 3-hydroxybutyryl-CoA dehydrogenase	NP_188147.1	3.1e-139	464.6	3-hydroxyacyl-CoA dehydrogenase family protein [Arabidopsis thaliana]	NP_188147.1	1.02e-159	72.917	Dbxref=TAIR:AT3G15290,GeneID:820760,Genbank:NP_188147.1,Araport:AT3G15290	product=3-hydroxyacyl-CoA dehydrogenase family protein	.	.
rna10039	Pas	Reg-Tit	12.8530853297899	107.696866179342	76.0822725628246	-2.89689913187549	0.289307678444122	-10.0132120497279	1.33351218674628e-23	1.12690177211967e-21	34	34	14	11	0	31	196	208	130	20	85	119	151	152.000008	161	49.000019	49	105	>lcl|NW_018742556.1_cds_XP_021755082.1_8229	XP_021755082.1	GeneID:110720368	gene7635	733807-736331	Name=XM_021899390.1	gbkey=mRNA	gene=LOC110720368	model_evidence=Supporting evidence includes similarity to: 2 Proteins%2C and 100%25 coverage of the annotated genomic feature by RNAseq alignments%2C including 24 samples with support for all annotated introns	product=putative F-box protein At4g05475	NP_001190683.1	1.3e-62	213.2	RNI-like superfamily protein [Arabidopsis thaliana]	NP_001190683.1	1.61e-63	45.525	Dbxref=TAIR:AT4G05475,GeneID:10723048,Genbank:NP_001190683.1,Araport:AT4G05475	product=RNI-like superfamily protein	.	.
rna45166	Pas	Reg-Tit	9.27029503569977	41.7050114440552	30.8934393079367	-2.18131487561932	0.217885886274136	-10.0112720145391	1.3599261348119e-23	1.14633572605036e-21	10.99413	10.553362	14.991128	18.031769	2.491148	21.492216	63.625284	57.963704	46.011219	4.50548	23.975393	36.54019	51.68248	49.219403	82.466569	41.508225	38.475989	56.475692	>lcl|NW_018744092.1_cds_XP_021724650.1_37687	XP_021724650.1	GeneID:110691973	gene35057	4648469-4669129	Name=XM_021868957.1	gbkey=mRNA	gene=LOC110691973	model_evidence=Supporting evidence includes similarity to: 8 Proteins%2C and 100%25 coverage of the annotated genomic feature by RNAseq alignments%2C including 5 samples with support for all annotated introns	product=uncharacterized LOC110691973%2C transcript variant X1	NP_193448.2	1.1e-195	652.1	alpha/beta-Hydrolases superfamily protein [Arabidopsis thaliana]	NP_193448.2	0.0	60.656	Dbxref=TAIR:AT4G17150,GeneID:827425,Genbank:NP_193448.2,Araport:AT4G17150	product=alpha/beta-Hydrolases superfamily protein	.	.
rna62819	Pas	Reg-Tit	87.811380544761	462.641850964807	337.698360824792	-2.36146929256428	0.235954608125854	-10.0081507681541	1.40351393881978e-23	1.18011250961065e-21	98.077231	197.011531	233.170729	109.060396	9.643109	122.012038	733.703401	578.247545	385.900002	82.947733	372.41827	626.233375	603.976458	489.078924	754.025156	331.157457	299.39963	628.127255	>lcl|NW_018744996.1_cds_XP_021740974.1_52377	XP_021740974.1	GeneID:110707265	gene48726	1777545-1785485	Name=XM_021885282.1	gbkey=mRNA	gene=LOC110707265	model_evidence=Supporting evidence includes similarity to: 6 Proteins%2C and 100%25 coverage of the annotated genomic feature by RNAseq alignments%2C including 35 samples with support for all annotated introns	product=probable galactinol--sucrose galactosyltransferase 2%2C transcript variant X2	NP_191311.1	0	1421.4	seed imbibition 2 [Arabidopsis thaliana]	NP_191311.1	0.0	76.735	Dbxref=TAIR:AT3G57520,GeneID:824919,Genbank:NP_191311.1,Araport:AT3G57520	product=seed imbibition 2	.	.
rna40548	Pas	Reg-Tit	374.440618166459	106.287446863866	195.671837298064	1.86876562726646	0.187028445919069	9.99187913947119	1.65415733016375e-23	1.38738310674159e-21	625.310875	427.495803	423.547954	928.476282	76.925064	728.908587	173.864094	175.309397	89.097385	29.422844	71.170237	127.568654	144.637995	100.088432	175.306938	59.252922	46.697701	138.814242	>lcl|NW_018743920.1_cds_XP_021720500.1_33867	XP_021720500.1	GeneID:110688120	gene31523	5623026-5626699	Name=XM_021864808.1	gbkey=mRNA	gene=LOC110688120	model_evidence=Supporting evidence includes similarity to: 1 Protein%2C and 100%25 coverage of the annotated genomic feature by RNAseq alignments%2C including 52 samples with support for all annotated introns	product=DNA-directed RNA polymerase I subunit rpa49-like%2C transcript variant X1	NP_188010.1	1.8e-77	262.6	DNA binding / DNA-directed RNA polymerase [Arabidopsis thaliana]	NP_188010.1	3.95e-84	34.670	Dbxref=TAIR:AT3G13940,GeneID:820607,Genbank:NP_188010.1,Araport:AT3G13940	product=DNA binding / DNA-directed RNA polymerase	.	.
rna59903	Pas	Reg-Tit	68.3162492614475	351.010388468079	256.779008732535	-2.31229693248991	0.231502942803234	-9.98819671357372	1.71676353980296e-23	1.43630174555734e-21	139.785771	148.302262	65.232621	204.839044	8.397417	56.157548	599.676884	505.613966	387.183093	70.127638	226.990952	336.940144	607.192579	346.750631	549.600976	237.563712	343.918292	291.160701	>lcl|NW_018744858.1_cds_XP_021738252.1_49899	XP_021738252.1	GeneID:110704747	gene46455	273543-289366	Name=XM_021882555.1	gbkey=mRNA	gene=LOC110704747	model_evidence=Supporting evidence includes similarity to: 3 Proteins%2C and 100%25 coverage of the annotated genomic feature by RNAseq alignments%2C including 15 samples with support for all annotated introns	product=general negative regulator of transcription subunit 3-like%2C transcript variant X1	NP_568361.1	0	1015.8	transcription regulator NOT2/NOT3/NOT5 family protein [Arabidopsis thaliana]	NP_568361.1	0.0	60.000	Dbxref=TAIR:AT5G18230,GeneID:831941,Genbank:NP_568361.1,Araport:AT5G18230	product=transcription regulator NOT2/NOT3/NOT5 family protein	.	.
rna74275	Pas	Reg-Tit	9.95237615606543	232.633060945786	158.406166015879	-4.55154620485376	0.457552811742523	-9.94758656934019	2.58373056924041e-23	2.156258131031e-21	16	2	21.170726	19.231636	2	25	638.842362	750.454423	357.573664	21	60	158.744982	375.788969	456.299811	555.869961	51.00002	83.658135	145.658664	>lcl|NW_018745651.1_cds_XP_021751395.1_61763	XP_021751395.1	GeneID:110717064	gene57600	338810-343100	Name=XM_021895703.1	gbkey=mRNA	gene=LOC110717064	model_evidence=Supporting evidence includes similarity to: 3 Proteins%2C and 100%25 coverage of the annotated genomic feature by RNAseq alignments%2C including 25 samples with support for all annotated introns	product=formamidase-like	NP_568029.1	9.8e-267	886.6	Acetamidase/Formamidase family protein [Arabidopsis thaliana]	NP_568029.1	0.0	82.960	Dbxref=TAIR:AT4G37560,GeneID:829911,Genbank:NP_568029.1,Araport:AT4G37560	product=Acetamidase/Formamidase family protein	.	.
rna70262	Pas	Reg-Tit	0	53.2657284306818	35.5104856204546	-8.36973872548197	0.844684368596552	-9.90871742943265	3.81512108355763e-23	3.16815587208601e-21	0	0	0	0	0	0	91.911416	84.540217	50.129858	9.343104	25.828561	68.485418	91.476149	47.729855	82.940343	40.88448	47.049234	61.759506	>lcl|NW_018745448.1_cds_XP_021747773.1_58404	XP_021747773.1	GeneID:110713626	gene54440	1303386-1307035	Name=XM_021892082.1	gbkey=mRNA	gene=LOC110713626	model_evidence=Supporting evidence includes similarity to: 100%25 coverage of the annotated genomic feature by RNAseq alignments%2C including 4 samples with support for all annotated introns	product=protein ALP1-like%2C transcript variant X2	NP_199013.1	8.9e-54	183.8	nuclease [Arabidopsis thaliana]	NP_199013.1	9.65e-56	33.993	Dbxref=TAIR:AT5G41980,GeneID:834203,Genbank:NP_199013.1,Araport:AT5G41980	product=nuclease	.	.
rna70811	Pas	Reg-Tit	2.9047469372898	83.9165743516844	56.9126318802195	-4.66803648365277	0.471222315013574	-9.90622968167013	3.91128483681494e-23	3.23999246889641e-21	6	10	0	8	0	5	198	254	124	9	27	69	127	184.00001	150	40.000015	27	51	>lcl|NW_018745454.1_cds_XP_021748305.1_58823	XP_021748305.1	GeneID:110714141	gene54855	1340980-1342453	Name=XM_021892613.1	gbkey=mRNA	gene=LOC110714141	model_evidence=Supporting evidence includes similarity to: 100%25 coverage of the annotated genomic feature by RNAseq alignments%2C including 35 samples with support for all annotated introns	product=transcription factor bHLH18-like	NP_001077944.1	2.6e-20	74.4	basic helix-loop-helix (bHLH) DNA-binding superfamily protein [Arabidopsis thaliana]	NP_195498.3	7.69e-20	34.884	Dbxref=TAIR:AT4G37850,GeneID:829941,Genbank:NP_195498.3,Araport:AT4G37850	product=basic helix-loop-helix (bHLH) DNA-binding superfamily protein	AUR62004248-RA|bHLH	0.0
rna25552	Pas	Reg-Tit	37.6114561930362	237.09889249448	170.603080393999	-2.65373900372932	0.268772814281828	-9.8735395200598	5.42169714698737e-23	4.44056802010632e-21	23	26.13	50.203252	111	8	112	448	563	269	41	130	217	242.572786	374.000021	374.61693	146.000056	150	251	>lcl|NW_018743204.1_cds_XP_021769671.1_21330	XP_021769671.1	GeneID:110733903	gene19863	2806898-2813353	Name=XM_021913979.1	gbkey=mRNA	gene=LOC110733903	model_evidence=Supporting evidence includes similarity to: 3 Proteins%2C and 97%25 coverage of the annotated genomic feature by RNAseq alignments%2C including 49 samples with support for all annotated introns	product=BAG family molecular chaperone regulator 4-like	NP_190746.2	3e-66	224.7	BCL-2-associated athanogene 4 [Arabidopsis thaliana]	NP_190746.2	1.26e-69	45.802	Dbxref=TAIR:AT3G51780,GeneID:824341,Genbank:NP_190746.2,Araport:AT3G51780	product=BCL-2-associated athanogene 4	.	.
rna71979	Pas	Reg-Tit	4.88809281210954	55.2471928603321	38.4608261775913	-3.24044501745606	0.328277498897261	-9.87105430113626	5.55773432531961e-23	4.53665277080651e-21	2	9	10	20	0	9	77	84	54	11	38	74	50	40.000002	81	46.000018	65	59	>lcl|NW_018745470.1_cds_XP_021749346.1_59897	XP_021749346.1	GeneID:110715079	gene55798	712360-717256	Name=XM_021893654.1	gbkey=mRNA	gene=LOC110715079	model_evidence=Supporting evidence includes similarity to: 100%25 coverage of the annotated genomic feature by RNAseq alignments%2C including 1 sample with support for all annotated introns	product=uncharacterized LOC110715079	.	.	.	.	.	.	.	.	.	.	.
rna63513	Pas	Reg-Tit	19.9812293154309	74.318183035353	56.2058651287123	-2.04109261706503	0.206784542350858	-9.8706247278476	5.58158869110308e-23	4.54506599509265e-21	25	26	36.127208	25	7	25.408163	121	113	79	15	60	77	95	78.000004	156	37.000014	47	86	>lcl|NW_018745003.1_cds_XP_021741548.1_52927	XP_021741548.1	GeneID:110707806	gene49254	1697962-1702645	Name=XM_021885856.1	gbkey=mRNA	gene=LOC110707806	model_evidence=Supporting evidence includes similarity to: 100%25 coverage of the annotated genomic feature by RNAseq alignments%2C including 56 samples with support for all annotated introns	product=uncharacterized LOC110707806	NP_193063.2	1.2e-65	222.4	Late embryogenesis abundant (LEA) hydroxyproline-rich glycoprotein family [Arabidopsis thaliana]	NP_193063.2	1.37e-70	54.587	Dbxref=TAIR:AT4G13270,GeneID:826957,Genbank:NP_193063.2,Araport:AT4G13270	product=Late embryogenesis abundant (LEA) hydroxyproline-rich glycoprotein family	.	.
rna11106	Pas	Reg-Tit	11.0998939358814	68.2835292734809	49.2223174942811	-2.90127831794321	0.294046566182617	-9.86673082297236	5.80249499403342e-23	4.71350858486265e-21	9	8	26	16	5	8	121	153	71	14	33	81	94	93.000005	130	34.000013	38	63	>lcl|NW_018742616.1_cds_XP_021756282.1_9215	XP_021756282.1	GeneID:110721441	gene8513	492879-495868	Name=XM_021900590.1	gbkey=mRNA	gene=LOC110721441	model_evidence=Supporting evidence includes similarity to: 1 Protein%2C and 100%25 coverage of the annotated genomic feature by RNAseq alignments%2C including 50 samples with support for all annotated introns	product=uncharacterized LOC110721441	NP_192766.1	5.4e-32	111.9	RmlC-like cupins superfamily protein [Arabidopsis thaliana]	NP_192768.1	2.41e-33	54.839	Dbxref=TAIR:AT4G10300,GeneID:826622,Genbank:NP_192768.1,Araport:AT4G10300	product=RmlC-like cupins superfamily protein	.	.
rna30119	Pas	Reg-Tit	79.3045145979511	1.16854234110574	27.2138664267209	6.64679650401378	0.675479017119737	9.84012283957526	7.56184519131153e-23	6.1278344039447e-21	64.093704	62	79.14684	155	27	223	0	4	0	1	0	0	0	3.052632	0	1	0	1	>lcl|NW_018743331.1_cds_XP_021773933.1_25125	XP_021773933.1	GeneID:110737891	gene23397	8521844-8537426	Name=XM_021918241.1	gbkey=mRNA	gene=LOC110737891	model_evidence=Supporting evidence includes similarity to: 3 Proteins%2C and 100%25 coverage of the annotated genomic feature by RNAseq alignments%2C including 32 samples with support for all annotated introns	product=fatty-acid-binding protein 3%2C chloroplastic-like	NP_175757.1	5.2e-90	302.9	Chalcone-flavanone isomerase family protein [Arabidopsis thaliana]	NP_175757.1	5.15e-101	68.372	Dbxref=Araport:AT1G53520,TAIR:AT1G53520,GeneID:841787,Genbank:NP_175757.1	product=Chalcone-flavanone isomerase family protein	.	.
rna43173	Pas	Reg-Tit	0.0929235210435885	118.562427987264	79.0725931651907	-9.06627552057592	0.922332163546272	-9.82972933061016	8.38438142621009e-23	6.77801475826319e-21	0	0	0	0	0	1	274	199	113	12	13	35	189	182.00001	258.520455	128.000049	132	154	>lcl|NW_018744026.1_cds_XP_021722811.1_35965	XP_021722811.1	GeneID:110690295	gene33499	3956734-3968732	Name=XM_021867119.1	gbkey=mRNA	gene=LOC110690295	model_evidence=Supporting evidence includes similarity to: 3 Proteins%2C and 100%25 coverage of the annotated genomic feature by RNAseq alignments%2C including 31 samples with support for all annotated introns	product=DEAD-box ATP-dependent RNA helicase 36-like	NP_173078.1	7e-193	642.6	RNA helicase 36 [Arabidopsis thaliana]	NP_173078.1	0.0	63.368	Dbxref=Araport:AT1G16280,TAIR:AT1G16280,GeneID:838197,Genbank:NP_173078.1	product=RNA helicase 36	.	.
rna18419	Pas	Reg-Tit	108.122826114231	9.16094153414129	42.1482363941713	3.71146877375188	0.378202902891959	9.81343280385168	9.85574756105455e-23	7.92926798383259e-21	304	210	190	145	14	68	7	16	9	3	5	5	7	10.000001	11	7.000003	7	18	>lcl|NW_018742914.1_cds_XP_021763149.1_15341	XP_021763149.1	GeneID:110727876	gene14285	2979710-2985153	Name=XM_021907457.1	Note=The sequence of the model RefSeq transcript was modified relative to this genomic sequence to represent the inferred CDS: inserted 1 base in 1 codon	exception=unclassified transcription discrepancy	gbkey=mRNA	gene=LOC110727876	NP_849578.5	5.9e-188	627.1	beta glucosidase 11 [Arabidopsis thaliana]	NP_849578.5	0.0	57.660	Dbxref=Araport:AT1G02850,TAIR:AT1G02850,GeneID:839435,Genbank:NP_849578.5	product=beta glucosidase 11	.	.
rna55261	Pas	Reg-Tit	5.18559560889981	63.4125860095126	44.0035892093083	-3.62049769732597	0.369324223996704	-9.80303338390899	1.09254401202066e-22	8.74791385663036e-21	7	3	17	8	1	7	47	113	56	8	45	35	71	93.000005	142	65.000025	80	69	>lcl|NW_018744626.1_cds_XP_021733790.1_46001	XP_021733790.1	GeneID:110700545	gene42834	3649519-3655837	Name=XM_021878098.1	gbkey=mRNA	gene=LOC110700545	model_evidence=Supporting evidence includes similarity to: 100%25 coverage of the annotated genomic feature by RNAseq alignments%2C including 2 samples with support for all annotated introns	product=uncharacterized LOC110700545	NP_565638.1	1e-09	39.0	HSP20-like chaperones superfamily protein [Arabidopsis thaliana]	NP_565638.1	5.50e-09	33.333	Dbxref=Araport:AT2G27140,TAIR:AT2G27140,GeneID:817256,Genbank:NP_565638.1	product=HSP20-like chaperones superfamily protein	.	.
rna67660	Pas	Reg-Tit	76.6144913663086	433.531305551203	314.559034156238	-2.54884896912786	0.260065645713922	-9.8007907277828	1.11707707155173e-22	8.90185716709954e-21	82	46.079938	62.880542	209.437639	26.181869	170.843859	497.531429	757.156986	385.662891	90.30662	268.137157	502.166551	614.591045	434.141621	514.22586	312.882856	419.536492	600.095929	>lcl|NW_018745265.1_cds_XP_021745423.1_56384	XP_021745423.1	GeneID:110711361	gene52461	33404-35463	Name=XM_021889731.1	gbkey=mRNA	gene=LOC110711361	model_evidence=Supporting evidence includes similarity to: 1 Protein%2C and 100%25 coverage of the annotated genomic feature by RNAseq alignments%2C including 42 samples with support for all annotated introns	product=anthocyanin 3'-O-beta-glucosyltransferase-like	NP_179150.3	6.3e-115	386.0	UDP-glucosyl transferase 73B5 [Arabidopsis thaliana]	NP_001189528.1	5.66e-127	41.082	Dbxref=Araport:AT2G15480,TAIR:AT2G15480,GeneID:816040,Genbank:NP_001189528.1	product=UDP-glucosyl transferase 73B5	.	.
rna18688	Pas	Reg-Tit	23.5941063526592	207.844192367145	146.427497028983	-3.21910530152763	0.328593608447537	-9.79661569418989	1.16421037336812e-22	9.25547246827652e-21	33	24	52	32	8	22	191	214	112	57.76	176	313	293	171.366176	264.383721	153.000059	155	295	>lcl|NW_018742914.1_cds_XP_021763327.1_15571	XP_021763327.1	GeneID:110728030	gene14507	5992177-5996166	Name=XM_021907635.1	gbkey=mRNA	gene=LOC110728030	model_evidence=Supporting evidence includes similarity to: 4 Proteins%2C and 100%25 coverage of the annotated genomic feature by RNAseq alignments%2C including 61 samples with support for all annotated introns	product=serine/threonine receptor-like kinase NFP	NP_180916.1	8.4e-89	299.6	Protein kinase superfamily protein [Arabidopsis thaliana]	NP_179957.1	5.19e-76	30.508	Dbxref=Araport:AT2G23770,TAIR:AT2G23770,GeneID:816909,Genbank:NP_179957.1	product=protein kinase family protein / peptidoglycan-binding LysM domain-containing protein	.	.
rna28776	Pas	Reg-Tit	14.0493687909125	89.3137544097397	64.2256258701306	-2.79088697706296	0.285182279933498	-9.78632675814839	1.28893569519138e-22	1.02228140988122e-20	21.086576	29	31.335914	7.64566	4	10.646868	189.800808	205.702921	109.56822	9	48.058061	121.001532	115.751306	118.357353	148.186436	56.285929	53.577146	86.854235	>lcl|NW_018743292.1_cds_XP_021771753.1_24029	XP_021771753.1	GeneID:110735884	gene22361	7289107-7298935	Name=XM_021916061.1	gbkey=mRNA	gene=LOC110735884	model_evidence=Supporting evidence includes similarity to: 11 Proteins%2C and 97%25 coverage of the annotated genomic feature by RNAseq alignments	product=pentatricopeptide repeat-containing protein At2g17140-like	NP_001331859.1	5.2e-145	486.1	Pentatricopeptide repeat (PPR) superfamily protein [Arabidopsis thaliana]	NP_001320721.1	4.11e-144	39.162	Dbxref=Araport:AT1G12700,GeneID:837825,Genbank:NP_001320721.1,TAIR:AT1G12700	product=RNA processing FACTOR	.	.
rna11971	Pas	Reg-Tit	0	71.7855724601082	47.8570483067388	-8.78945867160962	0.89960436690358	-9.7703601660614	1.50914613173771e-22	1.19411187673746e-20	0	0	0	0	0	0	59.604748	77.773284	31.355549	16.213645	65.49638	91.284755	110.01348	56.443811	79.233691	78.282277	58.872964	111.886758	>lcl|NW_018742651.1_cds_XP_021757045.1_9985	XP_021757045.1	GeneID:110722108	gene9206	2131507-2137284	Name=XM_021901348.1	gbkey=mRNA	gene=LOC110722108	model_evidence=Supporting evidence includes similarity to: 100%25 coverage of the annotated genomic feature by RNAseq alignments%2C including 8 samples with support for all annotated introns	product=uncharacterized LOC110722108%2C transcript variant X2	.	.	.	.	.	.	.	.	.	.	.
rna15081	Pas	Reg-Tit	662.833636333615	0.717431947310543	221.422833409412	9.6276165342214	0.986155882336575	9.76277351954738	1.6264517624053e-22	1.28088803232243e-20	2546.086915	1583.010863	732.487675	747	42	321.404282	5	0	6	0	0	0	0	0	0	0	0	0	>lcl|NW_018742770.1_cds_XP_021759656.1_12559	XP_021759656.1	GeneID:110724547	gene11622	3838223-3839858	Name=XM_021903964.1	gbkey=mRNA	gene=LOC110724547	model_evidence=Supporting evidence includes similarity to: 13 Proteins%2C and 42%25 coverage of the annotated genomic feature by RNAseq alignments	product=dihydroflavonol 4-reductase-like	NP_199094.1	2.2e-166	554.4	dihydroflavonol 4-reductase [Arabidopsis thaliana]	NP_199094.1	0.0	73.926	Dbxref=TAIR:AT5G42800,GeneID:834291,Genbank:NP_199094.1,Araport:AT5G42800	product=dihydroflavonol 4-reductase	.	.
rna20564	Pas	Reg-Tit	560.397376432525	140.281105926469	280.319862761821	1.97812516911212	0.202911689964526	9.74869988741382	1.86845750080068e-22	1.4680299928422e-20	762	707	724	1236	123	1174.090904	210	374	251	11	81	138	164	108.000006	180.127762	110.000042	150	146	>lcl|NW_018742987.1_cds_XP_021765094.1_17130	XP_021765094.1	GeneID:110729636	gene15950	1240900-1245974	Name=XM_021909402.1	gbkey=mRNA	gene=LOC110729636	model_evidence=Supporting evidence includes similarity to: 12 Proteins%2C and 100%25 coverage of the annotated genomic feature by RNAseq alignments%2C including 57 samples with support for all annotated introns	product=eukaryotic translation initiation factor 3 subunit C-like	NP_001190102.1	0	1295.7	eukaryotic translation initiation factor 3C [Arabidopsis thaliana]	NP_191174.1	0.0	65.506	Dbxref=TAIR:AT3G56150,GeneID:824781,Genbank:NP_191174.1,Araport:AT3G56150	product=eukaryotic translation initiation factor 3C	.	.
rna64125	Pas	Reg-Tit	0	75.266502406303	50.1776682708687	-8.8690679973559	0.909981742733247	-9.7464241103525	1.91080630056702e-22	1.4943039761707e-20	0	0	0	0	0	0	121.919111	47.991782	29.136779	14.790493	49.856599	107.575826	86.765444	44.542353	176.114765	78.28152	101.949007	66.530231	>lcl|NW_018745024.1_cds_XP_021742077.1_53450	XP_021742077.1	GeneID:110708289	gene49719	2447955-2468220	Name=XM_021886385.1	gbkey=mRNA	gene=LOC110708289	model_evidence=Supporting evidence includes similarity to: 2 Proteins%2C and 100%25 coverage of the annotated genomic feature by RNAseq alignments%2C including 34 samples with support for all annotated introns	product=translation factor GUF1 homolog%2C chloroplastic%2C transcript variant X2	NP_196482.2	0	1112.9	Small GTP-binding protein [Arabidopsis thaliana]	NP_196482.2	0.0	85.515	Dbxref=TAIR:AT5G08650,GeneID:830766,Genbank:NP_196482.2,Araport:AT5G08650	product=Small GTP-binding protein	.	.
rna43459	Pas	Reg-Tit	137.396379741729	323.502876504574	261.467377583626	-1.22508448385193	0.126260821037014	-9.70280783690448	2.93313483274808e-22	2.28675849466964e-20	233.080206	198.324108	196.798534	261.857141	26.732394	247.468344	401.148249	477.102555	252.169641	49.919998	257.817673	402.605632	550.27667	375.686996	577.593843	234.78762	263.777211	356.642334	>lcl|NW_018744041.1_cds_XP_021723058.1_36206	XP_021723058.1	GeneID:110690515	gene33717	1924282-1928347	Name=XM_021867366.1	gbkey=mRNA	gene=LOC110690515	model_evidence=Supporting evidence includes similarity to: 20 Proteins%2C and 100%25 coverage of the annotated genomic feature by RNAseq alignments%2C including 58 samples with support for all annotated introns	product=ACT domain-containing protein ACR4-like	NP_974107.1	4e-160	534.7	ACT domain repeat 4 [Arabidopsis thaliana]	NP_974107.1	1.85e-179	56.541	Dbxref=Araport:AT1G69040,TAIR:AT1G69040,GeneID:843236,Genbank:NP_974107.1	product=ACT domain repeat 4	.	.
rna19565	Pas	Reg-Tit	0	57.3262025416496	38.2174683610997	-8.49998709066961	0.876418108147828	-9.69855256486313	3.05805956957255e-22	2.37488056712013e-20	0	0	0	0	0	0	68	43	59	5	47	63	66	54.000003	125	63.000024	65	78	>lcl|NW_018742963.1_cds_XP_021764221.1_16298	XP_021764221.1	GeneID:110728858	gene15205	150841-151783	Name=XM_021908529.1	gbkey=mRNA	gene=LOC110728858	model_evidence=Supporting evidence includes similarity to: 1 Protein	product=zinc finger BED domain-containing protein RICESLEEPER 1-like	NP_001325676.1	1.1e-22	82.5	BED zinc finger and hAT dimerization domain-containing protein DAYSLEEPER [Arabidopsis thaliana]	NP_001325676.1	1.58e-13	25.862	Dbxref=GeneID:3769417,Genbank:NP_001325676.1,Araport:AT3G42170,TAIR:AT3G42170	product=BED zinc finger and hAT dimerization domain-containing protein DAYSLEEPER	.	.
rna71977	Pas	Reg-Tit	0	101.950922080484	67.9672813869895	-9.31925918210043	0.961311567849962	-9.69431711192613	3.18762891286861e-22	2.46978666045794e-20	0	0	0	0	0	0	59	80	36	14	54	123	98	57.000003	128	176.000068	174	184	>lcl|NW_018745470.1_cds_XP_021749325.1_59896	XP_021749325.1	GeneID:110715060	gene55797	707296-711422	Name=XM_021893633.1	gbkey=mRNA	gene=LOC110715060	model_evidence=Supporting evidence includes similarity to: 100%25 coverage of the annotated genomic feature by RNAseq alignments%2C including 2 samples with support for all annotated introns	product=uncharacterized LOC110715060%2C transcript variant X1	.	.	.	.	.	.	.	.	.	.	.
rna69359	Pas	Reg-Tit	128.972535533658	536.732279060011	400.812364551227	-2.09908937825736	0.21674756341796	-9.68448892876197	3.50959400928722e-22	2.71298086215615e-20	173.408019	141.447619	158.926686	196.016632	39	292.963696	1230.959036	1324.761795	761.461538	62	218.654653	369.653097	746	820.467787	1148.267804	310.641937	378.816479	415.011357	>lcl|NW_018745368.1_cds_XP_021746989.1_57762	XP_021746989.1	GeneID:110712844	gene53782	225171-229852	Name=XM_021891297.1	gbkey=mRNA	gene=LOC110712844	model_evidence=Supporting evidence includes similarity to: 4 Proteins%2C and 100%25 coverage of the annotated genomic feature by RNAseq alignments%2C including 54 samples with support for all annotated introns	product=pyrroline-5-carboxylate reductase-like	NP_196984.1	4.4e-123	411.3	pyrroline-5- carboxylate (P5C) reductase [Arabidopsis thaliana]	NP_196984.1	4.34e-141	72.101	Dbxref=TAIR:AT5G14800,GeneID:831332,Genbank:NP_196984.1,Araport:AT5G14800	product=pyrroline-5- carboxylate (P5C) reductase	.	.
rna27556	Pas	Reg-Tit	2.46038558792729	59.8220560675709	40.701499241023	-4.80845480431249	0.497921209091409	-9.65705962412569	4.58844709641822e-22	3.53880026753413e-20	0	3	1	4	1	9	97	84	34	10	64	105	110	87.000005	114	25.00001	22	38	>lcl|NW_018743285.1_cds_XP_021771539.1_22932	XP_021771539.1	GeneID:110735657	gene21370	697913-702662	Name=XM_021915847.1	gbkey=mRNA	gene=LOC110735657	model_evidence=Supporting evidence includes similarity to: 7 Proteins%2C and 100%25 coverage of the annotated genomic feature by RNAseq alignments%2C including 57 samples with support for all annotated introns	product=tryptophan aminotransferase-related protein 4-like	NP_564435.1	2.2e-161	539.2	Pyridoxal phosphate (PLP)-dependent transferases superfamily protein [Arabidopsis thaliana]	NP_564435.1	4.25e-177	52.954	Dbxref=Araport:AT1G34060,TAIR:AT1G34060,GeneID:840303,Genbank:NP_564435.1	product=Pyridoxal phosphate (PLP)-dependent transferases superfamily protein	.	.
rna5742	Pas	Reg-Tit	119.084937420436	16.2099563842469	50.5016167296431	2.82945050487115	0.293214280246778	9.64977047669642	4.92658719200659e-22	3.7735633265897e-20	186.728642	148.731056	197.849891	288.514326	22.711911	171.821036	12.250154	21.802232	16.472033	1.4e-05	13.482777	11.870252	25.540778	14.000001	23.905128	17.934689	15.835991	42.728834	>lcl|NW_018742393.1_cds_XP_021736063.1_4713	XP_021736063.1	GeneID:110702630	gene4334	862416-867434	Name=XM_021880380.1	gbkey=mRNA	gene=LOC110702630	model_evidence=Supporting evidence includes similarity to: 2 Proteins%2C and 100%25 coverage of the annotated genomic feature by RNAseq alignments%2C including 61 samples with support for all annotated introns	product=nuclear transcription factor Y subunit A-4-like%2C transcript variant X2	NP_001318552.1	7.6e-44	151.7	nuclear factor Y, subunit A1 [Arabidopsis thaliana]	NP_974774.1	7.16e-45	42.986	Dbxref=TAIR:AT5G12840,GeneID:831124,Genbank:NP_974774.1,Araport:AT5G12840	product=nuclear factor Y%2C subunit A1	AUR62009388-RA|NF-YA	0.0
rna11631	Pas	Reg-Tit	19.41447320746	79.0564937009531	59.1758202031221	-2.10178809731588	0.218220411142548	-9.63149178535332	5.88685476011192e-22	4.49881754776753e-20	22	20	24	35	5	53	127	146	91	8	27	68	127	113.000006	169	52.00002	90	91	>lcl|NW_018742630.1_cds_XP_021756719.1_9692	XP_021756719.1	GeneID:110721828	gene8954	2092900-2098132	Name=XM_021901027.1	gbkey=mRNA	gene=LOC110721828	model_evidence=Supporting evidence includes similarity to: 1 Protein%2C and 100%25 coverage of the annotated genomic feature by RNAseq alignments%2C including 61 samples with support for all annotated introns	product=uncharacterized LOC110721828	NP_564076.1	3.8e-23	82.7	transmembrane protein [Arabidopsis thaliana]	NP_564076.1	7.10e-24	77.778	Dbxref=Araport:AT1G19240,TAIR:AT1G19240,GeneID:838507,Genbank:NP_564076.1	product=transmembrane protein	.	.
rna49123	Pas	Reg-Tit	66.8689253288872	154.638496081554	125.381972497332	-1.22118883760269	0.126843563459445	-9.62751916058507	6.11888790093367e-22	4.66551295882781e-20	98	72.699029	93.373496	160.561404	14	130.819328	252.70362	229.522831	150	19	88	172.562092	261.336764	166.000009	305.600394	154.000059	122.478431	163	>lcl|NW_018744297.1_cds_XP_021728337.1_40995	XP_021728337.1	GeneID:110695405	gene38101	647756-659532	Name=XM_021872645.1	gbkey=mRNA	gene=LOC110695405	model_evidence=Supporting evidence includes similarity to: 19 Proteins%2C and 100%25 coverage of the annotated genomic feature by RNAseq alignments%2C including 46 samples with support for all annotated introns	product=ABC transporter A family member 7-like	NP_190362.2	0	1307.4	ABC2 homolog 6 [Arabidopsis thaliana]	NP_190362.2	0.0	61.270	Dbxref=TAIR:AT3G47780,GeneID:823932,Genbank:NP_190362.2,Araport:AT3G47780	product=ABC2 homolog 6	.	.
rna34217	Pas	Reg-Tit	183.237576869124	86.0433476478031	118.44142405491	1.06592723906984	0.110732894330601	9.62611196531572	6.20323141124109e-22	4.71222630803278e-20	280.596522	270.79015	285.550643	350.414821	39	300.050568	114	128.289009	84	9	50	100.34156	115.256667	99.270161	183.71206	87.874243	74	110.371983	>lcl|NW_018743574.1_cds_XP_021714610.1_28528	XP_021714610.1	GeneID:110682562	gene26546	8671486-8683786	Name=XM_021858918.1	gbkey=mRNA	gene=LOC110682562	model_evidence=Supporting evidence includes similarity to: 6 Proteins%2C and 100%25 coverage of the annotated genomic feature by RNAseq alignments%2C including 30 samples with support for all annotated introns	product=protein MICRORCHIDIA 2-like	NP_195351.2	1.7e-235	784.3	Histidine kinase-, DNA gyrase B-, and HSP90-like ATPase family protein [Arabidopsis thaliana]	NP_195351.2	0.0	57.764	Dbxref=TAIR:AT4G36280,GeneID:829785,Genbank:NP_195351.2,Araport:AT4G36280	product=Histidine kinase-%2C DNA gyrase B-%2C and HSP90-like ATPase family protein	.	.
rna59445	Pas	Reg-Tit	4920.90204308481	0	1640.30068102827	30	3.116549955386	9.62602891962446	6.20824474097734e-22	4.71222630803278e-20	8452.726565	3e-05	0.000123	1e-06	2e-06	43094.028757	0	0	0	0	1.9e-05	9e-06	2.9e-05	1.7e-05	0	0	5.3e-05	2.5e-05	>lcl|NW_018744830.1_cds_XP_021737796.1_49513	XP_021737796.1	GeneID:110704314	gene46101	362105-365024	Name=XM_021882104.1	gbkey=mRNA	gene=LOC110704314	model_evidence=Supporting evidence includes similarity to: 5 Proteins%2C and 100%25 coverage of the annotated genomic feature by RNAseq alignments%2C including 8 samples with support for all annotated introns	product=late embryogenesis abundant protein ECP63-like%2C transcript variant X2	NP_181202.1	5.5e-67	228.4	embryonic cell protein 63 [Arabidopsis thaliana]	NP_181202.1	3.42e-79	41.420	Dbxref=Araport:AT2G36640,TAIR:AT2G36640,GeneID:818236,Genbank:NP_181202.1	product=embryonic cell protein 63	.	.
rna48371	Pas	Reg-Tit	18.8993282485475	55.5133422872821	43.3086709410373	-1.7212346133386	0.178900886099287	-9.62116315278247	6.50908970445772e-22	4.92942326173481e-20	26	19.280556	23.409353	45.427202	6	27	122.621139	97.301696	53.423084	4.665235	32.952392	57.541473	79.009029	63.000003	112.459318	43.147932	50.110898	60.409468	>lcl|NW_018744240.1_cds_XP_021727601.1_40357	XP_021727601.1	GeneID:110694735	gene37528	1279391-1287023	Name=XM_021871909.1	gbkey=mRNA	gene=LOC110694735	model_evidence=Supporting evidence includes similarity to: 1 Protein%2C and 100%25 coverage of the annotated genomic feature by RNAseq alignments%2C including 6 samples with support for all annotated introns	product=cell cycle checkpoint protein RAD17-like	NP_201414.1	1.6e-180	603.0	RADIATION SENSITIVE 17 [Arabidopsis thaliana]	NP_201414.1	0.0	50.555	Dbxref=TAIR:AT5G66130,GeneID:836745,Genbank:NP_201414.1,Araport:AT5G66130	product=RADIATION SENSITIVE 17	.	.
rna15285	Pas	Reg-Tit	0	55.8255986377826	37.2170657585217	-8.4198098845783	0.876643360166835	-9.60460121773569	7.64533011101991e-22	5.7768734210497e-20	0	0	0	0	0	0	87	108	40	12	42.988271	50.708286	27.738808	53.88797	96.002255	51.983013	42.925417	81.426772	>lcl|NW_018742798.1_cds_XP_021760131.1_12728	XP_021760131.1	GeneID:110724956	gene11769	1022355-1025236	Name=XM_021904438.1	gbkey=mRNA	gene=LOC110724956	model_evidence=Supporting evidence includes similarity to: 100%25 coverage of the annotated genomic feature by RNAseq alignments%2C including 3 samples with support for all annotated introns	product=uncharacterized LOC110724956%2C transcript variant X1	.	.	.	.	.	.	.	.	.	AUR62028812-RA|HD-ZIP	1.49e-30
rna10454	Pas	Reg-Tit	20.3893848101025	161.501055171745	114.463831717864	-2.9263200785228	0.304783850390985	-9.60129637698596	7.89451563345147e-22	5.93841042570994e-20	12.311793	24.681526	33.228988	43.699704	3.460155	68.156147	169.621476	125.564521	109.677027	35.173015	126.803464	213.729038	258.197404	171.981625	267.062383	111.593296	161.268105	202.771279	>lcl|NW_018742577.1_cds_XP_021755613.1_8606	XP_021755613.1	GeneID:110720849	gene7970	612819-624268	Name=XM_021899916.1	gbkey=mRNA	gene=LOC110720849	model_evidence=Supporting evidence includes similarity to: 100%25 coverage of the annotated genomic feature by RNAseq alignments%2C including 2 samples with support for all annotated introns	product=uncharacterized LOC110720849%2C transcript variant X12	NP_200908.1	1.3e-10	41.3	Replication factor-A protein 1-like protein [Arabidopsis thaliana]	NP_200908.1	1.05e-07	25.764	Dbxref=TAIR:AT5G61000,GeneID:836221,Genbank:NP_200908.1,Araport:AT5G61000	product=Replication factor-A protein 1-like protein	.	.
rna33782	Pas	Reg-Tit	146.981894143319	948.109230622246	681.066785129271	-2.65810771745121	0.277303145240477	-9.58556642098703	9.19517022582321e-22	6.88590995326211e-20	384	346	305	183	6	128	1341	1511	970	147	530	1118.993996	1866	1316.993692	1586.996275	669.000257	615	1025.999181	>lcl|NW_018743574.1_cds_XP_021714228.1_28134	XP_021714228.1	GeneID:110682247	gene26208	5034140-5035847	Name=XM_021858536.1	gbkey=mRNA	gene=LOC110682247	model_evidence=Supporting evidence includes similarity to: 2 Proteins%2C and 100%25 coverage of the annotated genomic feature by RNAseq alignments%2C including 42 samples with support for all annotated introns	product=methylesterase 10-like	NP_566932.4	4.1e-80	270.2	methylesterase [Arabidopsis thaliana]	NP_566932.4	2.60e-86	49.219	Dbxref=TAIR:AT3G50440,GeneID:824208,Genbank:NP_566932.4,Araport:AT3G50440	product=methylesterase	.	.
rna8909	Pas	Reg-Tit	172.379507435676	603.386913133521	459.717777900906	-1.78308605276299	0.186119609518325	-9.58032341340922	9.67415240138128e-22	7.22846634552206e-20	329	313	345	381	22	130	961	1053	584	88	385	741	764	703.515363	1043.540874	434.667252	469	773.679672	>lcl|NW_018742484.1_cds_XP_021754084.1_7312	XP_021754084.1	GeneID:110719446	gene6745	3891658-3894067	Name=XM_021898392.1	gbkey=mRNA	gene=LOC110719446	model_evidence=Supporting evidence includes similarity to: 4 Proteins%2C and 100%25 coverage of the annotated genomic feature by RNAseq alignments	product=xyloglucan-specific galacturonosyltransferase 1-like	NP_176534.2	1.4e-179	599.5	root hair specific 8 [Arabidopsis thaliana]	NP_176534.2	0.0	45.199	Dbxref=Araport:AT1G63450,TAIR:AT1G63450,GeneID:842651,Genbank:NP_176534.2	product=root hair specific 8	.	.
rna66730	Pas	Reg-Tit	0.442698642388489	52.1612186773481	34.9217119990282	-6.62251736030151	0.692638218949744	-9.5612935860561	1.16293905832745e-21	8.65087416138082e-20	0	4	0	0	0	0	63	105	42	8	45	61	72	52.000003	58	38.000015	45	75	>lcl|NW_018745174.1_cds_XP_021744634.1_55626	XP_021744634.1	GeneID:110710616	gene51724	690878-695943	Name=XM_021888942.1	gbkey=mRNA	gene=LOC110710616	model_evidence=Supporting evidence includes similarity to: 100%25 coverage of the annotated genomic feature by RNAseq alignments%2C including 3 samples with support for all annotated introns	product=uncharacterized LOC110710616	.	.	.	.	.	.	.	.	.	.	.
rna46317	Pas	Reg-Tit	187.95041051234	767.040712297446	574.01061170241	-2.05726900986579	0.215349967728114	-9.5531428751508	1.25820197895462e-21	9.33880933450192e-20	413	287	179.453061	316	55	195	1497	1559	1135.220666	96	350.739958	697	1129.714557	1069.251377	1941.899477	432.000166	455	627	>lcl|NW_018744137.1_cds_XP_021725766.1_38666	XP_021725766.1	GeneID:110692983	gene35931	880207-882990	Name=XM_021870074.1	gbkey=mRNA	gene=LOC110692983	model_evidence=Supporting evidence includes similarity to: 16 Proteins%2C and 100%25 coverage of the annotated genomic feature by RNAseq alignments%2C including 59 samples with support for all annotated introns	product=cell division cycle 20.2%2C cofactor of APC complex-like	NP_195052.1	5e-255	848.0	Transducin family protein / WD-40 repeat family protein [Arabidopsis thaliana]	NP_195053.1	0.0	82.086	Dbxref=TAIR:AT4G33270,GeneID:829463,Genbank:NP_195053.1,Araport:AT4G33270	product=Transducin family protein / WD-40 repeat family protein	.	.
rna59225	Pas	Reg-Tit	0.113168401405194	63.5724277312356	42.4193412879588	-8.16021162044545	0.854496613624569	-9.54972961897625	1.3003521581093e-21	9.63035641333532e-20	0	0	1.014882	0	0	0	138	126.269825	85	10	21	67.376945	62	89.000005	101	52.00002	55	56	>lcl|NW_018744821.1_cds_XP_021737555.1_49328	XP_021737555.1	GeneID:110704082	gene45925	1128342-1129255	Name=XM_021881863.1	gbkey=mRNA	gene=LOC110704082	model_evidence=Supporting evidence includes similarity to: 1 Protein%2C and 100%25 coverage of the annotated genomic feature by RNAseq alignments	product=uncharacterized LOC110704082	NP_177318.1	1.1e-40	140.5	hypothetical protein AT1G71730 [Arabidopsis thaliana]	NP_177318.1	5.06e-41	76.471	Dbxref=Araport:AT1G71730,TAIR:AT1G71730,GeneID:843503,Genbank:NP_177318.1	product=hypothetical protein	.	.
rna48331	Pas	Reg-Tit	96.1440700800827	224.03928008938	181.407543419614	-1.27908457882036	0.133958555309535	-9.54836050496973	1.31764920291011e-21	9.73696323974255e-20	124	135	112	166	25	215.43344	315	391	259	25	126	191	319	255.000014	472.478228	181.000069	234	269	>lcl|NW_018744240.1_cds_XP_021727572.1_40324	XP_021727572.1	GeneID:110694709	gene37493	989528-990539	Name=XM_021871880.1	gbkey=mRNA	gene=LOC110694709	model_evidence=Supporting evidence includes similarity to: 3 Proteins%2C and 100%25 coverage of the annotated genomic feature by RNAseq alignments	product=cold shock domain-containing protein 3-like	NP_565427.1	9.9e-71	239.8	cold shock domain protein 3 [Arabidopsis thaliana]	NP_001329650.1	5.01e-52	47.826	Dbxref=GeneID:829758,Genbank:NP_001329650.1,Araport:AT4G36020,TAIR:AT4G36020	product=cold shock domain protein 1	.	.
rna49903	Pas	Reg-Tit	6.55229919111778	201.307741198586	136.38926052943	-5.03748576020454	0.527934152487208	-9.5418827072882	1.4026244916779e-21	1.03421206750114e-19	5.044916	21.076277	14.097221	5.062098	2	0	120.935287	159.213462	98.762438	40	197.806041	343.249623	388.315173	128.545117	238.090599	142.888036	151.49408	368.571247	>lcl|NW_018744311.1_cds_XP_021728970.1_41593	XP_021728970.1	GeneID:110696015	gene38667	1522018-1524991	Name=XM_021873278.1	gbkey=mRNA	gene=LOC110696015	model_evidence=Supporting evidence includes similarity to: 39 Proteins%2C and 100%25 coverage of the annotated genomic feature by RNAseq alignments%2C including 3 samples with support for all annotated introns	product=xanthine dehydrogenase 1-like	NP_195215.2	0	1016.7	xanthine dehydrogenase 1 [Arabidopsis thaliana]	NP_195215.2	0.0	66.021	Dbxref=TAIR:AT4G34890,GeneID:829641,Genbank:NP_195215.2,Araport:AT4G34890	product=xanthine dehydrogenase 1	.	.
rna74768	Pas	Reg-Tit	7.67890417351317	85.0401882681998	59.2530935699709	-3.40678036741893	0.357059325840683	-9.54121660146471	1.41166400768962e-21	1.0385946446048e-19	5	12	27	17	1	5	98	115	74	16	62	142	183.973483	114.000006	154	41.000016	41	74	>lcl|NW_018745684.1_cds_XP_021751826.1_62161	XP_021751826.1	GeneID:110717436	gene57973	1342111-1346948	Name=XM_021896134.1	gbkey=mRNA	gene=LOC110717436	model_evidence=Supporting evidence includes similarity to: 5 Proteins%2C and 100%25 coverage of the annotated genomic feature by RNAseq alignments%2C including 4 samples with support for all annotated introns	product=TPR repeat-containing thioredoxin TTL1-like	NP_201320.1	2.8e-178	595.9	tetratricopeptide repeat (TPR)-containing protein [Arabidopsis thaliana]	NP_201320.1	0.0	48.657	Dbxref=TAIR:AT5G65160,GeneID:836639,Genbank:NP_201320.1,Araport:AT5G65160	product=tetratricopeptide repeat (TPR)-containing protein	.	.
rna52725	Pas	Reg-Tit	249.798117039633	1180.92775386112	870.551208253959	-2.23563155191837	0.234517819394137	-9.53288563612774	1.52970866921115e-21	1.12298022195547e-19	568	406	351	344	39	447	1990	2828	1927	136	653	1342	1452	1688.000093	3124	458.000176	744	685	>lcl|NW_018744537.1_cds_XP_021731588.1_43928	XP_021731588.1	GeneID:110698459	gene40845	431172-432262	Name=XM_021875896.1	gbkey=mRNA	gene=LOC110698459	model_evidence=Supporting evidence includes similarity to: 39 Proteins%2C and 100%25 coverage of the annotated genomic feature by RNAseq alignments%2C including 61 samples with support for all annotated introns	product=glycine-rich RNA-binding%2C abscisic acid-inducible protein-like	NP_850017.1	3.2e-46	159.1	cold, circadian rhythm, and rna binding 2 [Arabidopsis thaliana]	NP_849524.1	2.37e-41	68.889	Dbxref=TAIR:AT4G39260,GeneID:830082,Genbank:NP_849524.1,Araport:AT4G39260	product=cold%2C circadian rhythm%2C and RNA binding 1	.	.
rna11206	Pas	Reg-Tit	920.779467477997	456.767213656251	611.437964930166	1.0120587498991	0.106188446218651	9.53078028672894	1.56105426686976e-21	1.14219674219689e-19	1149.897641	1193.368589	1219.772625	1989.21405	201.528904	2012.549707	666.945867	748.168348	402.015812	68.492868	273.137724	492.256788	659.742533	524.500497	744.829803	426.013743	412.597864	551.390645	>lcl|NW_018742616.1_cds_XP_021756370.1_9310	XP_021756370.1	GeneID:110721510	gene8592	1240445-1245707	Name=XM_021900677.1	gbkey=mRNA	gene=LOC110721510	model_evidence=Supporting evidence includes similarity to: 22 Proteins%2C and 100%25 coverage of the annotated genomic feature by RNAseq alignments%2C including 61 samples with support for all annotated introns	product=dnaJ protein homolog 2-like%2C transcript variant X1	NP_189997.1	3.2e-207	689.9	DNAJ homologue 3 [Arabidopsis thaliana]	NP_568412.1	0.0	69.596	Dbxref=TAIR:AT5G22060,GeneID:832267,Genbank:NP_568412.1,Araport:AT5G22060	product=DNAJ homologue 2	.	.
rna19224	Pas	Reg-Tit	43.9957468206446	0	14.6652489402149	7.81220483457791	0.819690932374082	9.53067128844688	1.56269428200057e-21	1.14219674219689e-19	17	55	43.381275	116.279115	16	84.598981	0	0	0	0	0	0	0	0	0	0	0	0	>lcl|NW_018742951.1_cds_XP_021763842.1_16039	XP_021763842.1	GeneID:110728515	gene14947	2655786-2669221	Name=XM_021908151.1	gbkey=mRNA	gene=LOC110728515	model_evidence=Supporting evidence includes similarity to: 100%25 coverage of the annotated genomic feature by RNAseq alignments%2C including 3 samples with support for all annotated introns	product=uncharacterized LOC110728515%2C transcript variant X2	NP_849757.4	3.2e-08	34.4	Plant transposase (Ptta/En/Spm family) [Arabidopsis thaliana]	NP_849757.4	7.52e-06	27.374	Dbxref=Araport:AT1G40087,TAIR:AT1G40087,GeneID:840721,Genbank:NP_849757.4	product=Plant transposase (Ptta/En/Spm family)	.	.
rna11760	Pas	Reg-Tit	0.660008080336664	38.8231375451754	26.1020943902291	-5.73544806832057	0.60246777603213	-9.51992504245522	1.73304020955052e-21	1.26395143456979e-19	4.190478	0	2.44023	0	0	0	51.737899	74.542274	46.421867	2.023601	32.059029	29.796048	48.116726	35.992026	83.65505	30.003953	49.71109	46.028777	>lcl|NW_018742630.1_cds_XP_021756835.1_9819	XP_021756835.1	GeneID:110721910	gene9051	3451242-3461649	Name=XM_021901143.1	gbkey=mRNA	gene=LOC110721910	model_evidence=Supporting evidence includes similarity to: 100%25 coverage of the annotated genomic feature by RNAseq alignments%2C including 7 samples with support for all annotated introns	product=autophagy-related protein 18b-like%2C transcript variant X1	NP_001320091.1	6.1e-143	477.9	autophagy 18 B-like protein [Arabidopsis thaliana]	NP_001320091.1	8.30e-165	61.725	Dbxref=TAIR:AT4G30510,GeneID:829174,Genbank:NP_001320091.1,Araport:AT4G30510	product=autophagy 18 B-like protein	.	.
rna50137	Pas	Reg-Tit	0.932034056184262	76.3649541871188	51.2206474768073	-6.06547531232409	0.637460113854689	-9.51506640258082	1.81596879619018e-21	1.32156045864174e-19	0	2	1	7	0	0	206.73967	208	90.717424	6	47	77	112.757964	154.000009	194	19.000007	22	35	>lcl|NW_018744329.1_cds_XP_021729221.1_41805	XP_021729221.1	GeneID:110696250	gene38858	15451-17152	Name=XM_021873529.1	gbkey=mRNA	gene=LOC110696250	model_evidence=Supporting evidence includes similarity to: 1 Protein%2C and 100%25 coverage of the annotated genomic feature by RNAseq alignments%2C including 24 samples with support for all annotated introns	product=protein NRT1/ PTR FAMILY 1.1-like	NP_188239.1	1.3e-88	298.1	Major facilitator superfamily protein [Arabidopsis thaliana]	NP_188239.1	3.24e-94	54.839	Dbxref=TAIR:AT3G16180,GeneID:820864,Genbank:NP_188239.1,Araport:AT3G16180	product=Major facilitator superfamily protein	.	.
rna22729	Pas	Reg-Tit	11.0797018338799	69.6232768217684	50.1087518258055	-2.44902212181671	0.257921808331051	-9.49521150485	2.19764789048509e-21	1.59586339995421e-19	8	16	28	40	0	20.195932	126	140	62	11	31	94	105	74.000004	101	72.000028	50	63.569368	>lcl|NW_018743074.1_cds_XP_021767000.1_18932	XP_021767000.1	GeneID:110731453	gene17672	525929-528229	Name=XM_021911308.1	gbkey=mRNA	gene=LOC110731453	model_evidence=Supporting evidence includes similarity to: 1 Protein%2C and 100%25 coverage of the annotated genomic feature by RNAseq alignments%2C including 35 samples with support for all annotated introns	product=monoacylglycerol lipase ABHD6-like	NP_195379.1	7.9e-92	309.2	alpha/beta-Hydrolases superfamily protein [Arabidopsis thaliana]	NP_565437.1	6.55e-99	45.338	Dbxref=Araport:AT2G18360,TAIR:AT2G18360,GeneID:816351,Genbank:NP_565437.1	product=alpha/beta-Hydrolases superfamily protein	.	.
rna59846	Pas	Reg-Tit	394.533621309675	3.0221045473118	133.5259434681	6.94724997164313	0.731811573578144	9.49322232999816	2.2400056981421e-21	1.62310909647882e-19	823	2086.997124	514	88	5	48	3	7	4	0	3	2	4	5	10	0	3	4	>lcl|NW_018744855.1_cds_XP_021738141.1_49854	XP_021738141.1	GeneID:110704632	gene46413	561062-561830	Name=XM_021882449.1	gbkey=mRNA	gene=LOC110704632	model_evidence=Supporting evidence includes similarity to: 16 Proteins%2C and 100%25 coverage of the annotated genomic feature by RNAseq alignments	product=pEARLI1-like lipid transfer protein 1	NP_172673.1	1e-39	136.4	extensin-like protein [Arabidopsis thaliana]	NP_567392.1	8.27e-40	55.814	Dbxref=TAIR:AT4G12520,GeneID:826864,Genbank:NP_567392.1,Araport:AT4G12520	product=Bifunctional inhibitor/lipid-transfer protein/seed storage 2S albumin superfamily protein	.	.
rna68645	Pas	Reg-Tit	404.849269870941	1692.07870343113	1263.00222557773	-2.05821051887926	0.217001112462125	-9.48479247652933	2.42865841934078e-21	1.75601425238068e-19	703.542181	683.030931	569.155581	808.869893	67.893468	672.809706	3174.213958	3882.31304	2096.535405	317.927265	1098.649016	1951.821848	2948.925293	2298.915162	3249.845659	654.615567	611.354393	1086.76352	>lcl|NW_018745291.1_cds_XP_021746263.1_57215	XP_021746263.1	GeneID:110712141	gene53221	839940-845667	Name=XM_021890570.1	gbkey=mRNA	gene=LOC110712141	model_evidence=Supporting evidence includes similarity to: 36 Proteins%2C and 100%25 coverage of the annotated genomic feature by RNAseq alignments%2C including 60 samples with support for all annotated introns	product=acetyl-CoA acetyltransferase%2C cytosolic 1%2C transcript variant X1	NP_568694.2	8.3e-225	747.5	acetoacetyl-CoA thiolase 2 [Arabidopsis thaliana]	NP_568694.2	0.0	83.085	Dbxref=TAIR:AT5G48230,GeneID:834876,Genbank:NP_568694.2,Araport:AT5G48230	product=acetoacetyl-CoA thiolase 2	.	.
rna31185	Pas	Reg-Tit	1.55813964432997	51.3735662186506	34.7684240272104	-5.5691066099048	0.587349859736226	-9.48175353682018	2.50045271578264e-21	1.80403630455467e-19	0	0	0	3	1	5	121	121	46	8	36	43	54	53.000003	101	72.000028	20.594337	20.515694	>lcl|NW_018743391.1_cds_XP_021774926.1_26020	XP_021774926.1	GeneID:110738801	gene24233	3179835-3182552	Name=XM_021919232.1	gbkey=mRNA	gene=LOC110738801	model_evidence=Supporting evidence includes similarity to: 1 Protein%2C and 100%25 coverage of the annotated genomic feature by RNAseq alignments%2C including 12 samples with support for all annotated introns	product=F-box protein At3g07870-like%2C transcript variant X1	NP_566322.1	1.7e-17	64.8	F-box and associated interaction domains-containing protein [Arabidopsis thaliana]	NP_566322.1	1.54e-16	28.213	Dbxref=TAIR:AT3G07870,GeneID:819978,Genbank:NP_566322.1,Araport:AT3G07870	product=F-box and associated interaction domains-containing protein	.	.
rna27407	Pas	Reg-Tit	0.263642473496395	91.6659502116769	61.1985142989501	-7.81837001795165	0.824765773151087	-9.47950348143196	2.5549587120334e-21	1.83940579034353e-19	0	0	0	2.02974	0	1.043693	93.719627	37.169957	82.006217	8	55	95	159.845073	84.482763	130.133338	116.769276	139.083651	140.527473	>lcl|NW_018743284.1_cds_XP_021771350.1_22807	XP_021771350.1	GeneID:110735467	gene21246	102177-106762	Name=XM_021915658.1	gbkey=mRNA	gene=LOC110735467	model_evidence=Supporting evidence includes similarity to: 4 Proteins%2C and 100%25 coverage of the annotated genomic feature by RNAseq alignments%2C including 6 samples with support for all annotated introns	product=cysteine synthase 2-like	NP_175984.1	6.5e-206	685.4	Pyridoxal-5'-phosphate-dependent enzyme family protein [Arabidopsis thaliana]	NP_175984.1	0.0	72.685	Dbxref=Araport:AT1G55880,TAIR:AT1G55880,GeneID:842038,Genbank:NP_175984.1	product=Pyridoxal-5'-phosphate-dependent enzyme family protein	.	.
rna16417	Pas	Reg-Tit	43.2480461121751	0	14.416015370725	7.7906715404228	0.82239166897796	9.47318879105959	2.71428493438871e-21	1.94575951418391e-19	55.206235	37.315574	17.122647	106.534889	15.299839	103.451797	0	0	0	0	0	0	0	0	0	0	0	0	>lcl|NW_018742817.1_cds_XP_021761134.1_13672	XP_021761134.1	GeneID:110725964	gene12696	3118133-3122905	Name=XM_021905442.1	gbkey=mRNA	gene=LOC110725964	model_evidence=Supporting evidence includes similarity to: 100%25 coverage of the annotated genomic feature by RNAseq alignments%2C including 7 samples with support for all annotated introns	product=photosystem II stability/assembly factor HCF136%2C chloroplastic-like%2C transcript variant X2	NP_197703.1	3.3e-16	61.0	photosystem II stability/assembly factor, chloroplast (HCF136) [Arabidopsis thaliana]	NP_001332175.1	1.01e-13	73.684	Dbxref=GeneID:832376,Genbank:NP_001332175.1,Araport:AT5G23120,TAIR:AT5G23120	product=photosystem II stability/assembly factor%2C chloroplast (HCF136)	.	.
rna26321	Pas	Reg-Tit	11.4907680077359	81.6214376172035	58.244547747381	-2.89312306421601	0.305438431315138	-9.47203353474211	2.7444788867663e-21	1.96320942797703e-19	17	18	19	22	3	12	230	250	106	14	30	63	107	98.000005	91	48.000018	47	70	>lcl|NW_018743212.1_cds_XP_021770364.1_21980	XP_021770364.1	GeneID:110734507	gene20460	5015185-5019754	Name=XM_021914672.1	gbkey=mRNA	gene=LOC110734507	model_evidence=Supporting evidence includes similarity to: 6 Proteins%2C and 100%25 coverage of the annotated genomic feature by RNAseq alignments%2C including 50 samples with support for all annotated introns	product=protein SRG1-like	NP_566685.1	1e-160	536.0	2-oxoglutarate (2OG) and Fe(II)-dependent oxygenase superfamily protein [Arabidopsis thaliana]	NP_566685.1	8.36e-172	64.088	Dbxref=TAIR:AT3G21420,GeneID:821696,Genbank:NP_566685.1,Araport:AT3G21420	product=2-oxoglutarate (2OG) and Fe(II)-dependent oxygenase superfamily protein	.	.
rna40287	Pas	Reg-Tit	3.6753187454718	50.8352057121454	35.1152433899208	-4.74793814056204	0.501398589347667	-9.46938870877007	2.81486121015344e-21	2.00927188807315e-19	5	1	3	2	3	0	59	70	51	15	32	71	72	52.000003	82	21.000008	37	54	>lcl|NW_018743920.1_cds_XP_021720294.1_33627	XP_021720294.1	GeneID:110687951	gene31311	3291714-3298579	Name=XM_021864602.1	gbkey=mRNA	gene=LOC110687951	model_evidence=Supporting evidence includes similarity to: 9 Proteins%2C and 100%25 coverage of the annotated genomic feature by RNAseq alignments%2C including 57 samples with support for all annotated introns	product=pumilio homolog 5-like	NP_001327304.1	2e-193	645.9	pumilio 5 [Arabidopsis thaliana]	NP_001327305.1	0.0	40.535	Dbxref=GeneID:821569,Genbank:NP_001327305.1,Araport:AT3G20250,TAIR:AT3G20250	product=pumilio 5	.	.
rna58627	Pas	Reg-Tit	0	111.125254302239	74.0835028681593	-9.4392330577638	0.998013396121593	-9.45802240174918	3.13822058465999e-21	2.23533253492055e-19	0	0	0	0	0	0	36.024456	40.030211	27.03281	21.565606	128.57383	167.543833	143.567319	76.515827	106.734079	160.928733	111.373733	178.513611	>lcl|NW_018744745.1_cds_XP_021737061.1_48880	XP_021737061.1	GeneID:110703588	gene45486	515754-518779	Name=XM_021881369.1	gbkey=mRNA	gene=LOC110703588	model_evidence=Supporting evidence includes similarity to: 100%25 coverage of the annotated genomic feature by RNAseq alignments%2C including 1 sample with support for all annotated introns	product=uncharacterized LOC110703588%2C transcript variant X1	.	.	.	.	.	.	.	.	.	.	.
rna35707	Pas	Reg-Tit	306.600544348519	24.0561752400985	118.237631609572	3.62106837918168	0.383160405257433	9.45052862847039	3.37123774120796e-21	2.38108747325865e-19	143	172	275	868	126	660	39	70	39	1	15	21	37	19.000001	27	16.000006	32	22	>lcl|NW_018743691.1_cds_XP_021716016.1_29781	XP_021716016.1	GeneID:110683921	gene27697	4306034-4307512	Name=XM_021860324.1	gbkey=mRNA	gene=LOC110683921	model_evidence=Supporting evidence includes similarity to: 2 Proteins	product=F-box/FBD/LRR-repeat protein At5g22660-like	NP_001078614.1	2.4e-23	84.1	FBD, F-box, Skp2-like and Leucine Rich Repeat domains containing protein [Arabidopsis thaliana]	NP_173137.1	4.62e-23	24.948	Dbxref=Araport:AT1G16930,TAIR:AT1G16930,GeneID:838264,Genbank:NP_173137.1	product=F-box/RNI-like/FBD-like domains-containing protein	.	.
rna37347	Pas	Reg-Tit	0.0853594762264033	62.9606858426965	42.0022437205398	-8.16195603546791	0.863905192486896	-9.44774508412474	3.46208280845808e-21	2.44011378447395e-19	0	0	0	1	0	0	72.584239	87.74226	59.352966	6	25.921526	51	108.352687	78.616343	120.646855	56.925471	88.811933	86.769574	>lcl|NW_018743812.1_cds_XP_021717521.1_31163	XP_021717521.1	GeneID:110685328	gene28982	220632-226599	Name=XM_021861828.1	gbkey=mRNA	gene=LOC110685328	model_evidence=Supporting evidence includes similarity to: 3 Proteins%2C and 95%25 coverage of the annotated genomic feature by RNAseq alignments%2C including 17 samples with support for all annotated introns	product=putative threonine aspartase%2C transcript variant X1	NP_191968.3	1.3e-167	559.1	N-terminal nucleophile aminohydrolases (Ntn hydrolases) superfamily protein [Arabidopsis thaliana]	NP_191968.3	0.0	65.757	Dbxref=TAIR:AT4G00590,GeneID:827968,Genbank:NP_191968.3,Araport:AT4G00590	product=N-terminal nucleophile aminohydrolases (Ntn hydrolases) superfamily protein	.	.
rna13891	Pas	Reg-Tit	29.6255382049855	0	9.87517940166182	7.23871926330612	0.766250164214856	9.44693991775301	3.48880919852083e-21	2.45379580295965e-19	28.148244	20.847291	32.56023	88.310788	9.421727	58.910367	0	0	0	0	0	0	0	0	0	0	0	0	>lcl|NW_018742733.1_cds_XP_021758961.1_11641	XP_021758961.1	GeneID:110723872	gene10752	3163400-3166479	Name=XM_021903268.1	gbkey=mRNA	gene=LOC110723872	model_evidence=Supporting evidence includes similarity to: 100%25 coverage of the annotated genomic feature by RNAseq alignments%2C including 40 samples with support for all annotated introns	product=uncharacterized LOC110723872%2C transcript variant X1	.	.	.	.	.	.	.	.	.	.	.
rna36974	Pas	Reg-Tit	32.5546938289852	115.81255601877	88.0599352888415	-1.88155577812909	0.199278534733325	-9.4418386839656	3.66294387872146e-21	2.57088084073695e-19	43.904968	28.489795	34.548386	86.912467	9.4186	62.4	232.344912	287.672164	134.972966	21.153842	58.086951	107.85326	141.499997	151.427367	176.11284	71.750021	80.259257	109.139998	>lcl|NW_018743791.1_cds_XP_021717181.1_30863	XP_021717181.1	GeneID:110685031	gene28721	784184-790125	Name=XM_021861489.1	gbkey=mRNA	gene=LOC110685031	model_evidence=Supporting evidence includes similarity to: 5 Proteins%2C and 100%25 coverage of the annotated genomic feature by RNAseq alignments%2C including 39 samples with support for all annotated introns	product=uncharacterized protein At3g49720-like	NP_001078265.1	2.5e-116	388.8	transmembrane protein [Arabidopsis thaliana]	NP_566924.1	3.93e-129	67.954	Dbxref=TAIR:AT3G49720,GeneID:824134,Genbank:NP_566924.1,Araport:AT3G49720	product=transmembrane protein	.	.
rna37988	Pas	Reg-Tit	0	100.461311416615	66.9742076110768	-9.31088317502149	0.986514326293702	-9.43816316383578	3.79371271177906e-21	2.65710371122079e-19	0	0	0	0	0	0	83.32293	67.494302	85.982656	0	62.208031	66.230812	178.740974	110.555562	159.181355	157.539619	172.102607	160.080726	>lcl|NW_018743850.1_cds_XP_021718171.1_31685	XP_021718171.1	GeneID:110685922	gene29440	2307007-2313794	Name=XM_021862480.1	gbkey=mRNA	gene=LOC110685922	model_evidence=Supporting evidence includes similarity to: 1 Protein%2C and 100%25 coverage of the annotated genomic feature by RNAseq alignments%2C including 5 samples with support for all annotated introns	product=uncharacterized LOC110685922%2C transcript variant X2	NP_177317.2	7.3e-177	590.4	Nucleic acid-binding proteins superfamily [Arabidopsis thaliana]	NP_177317.2	0.0	59.959	Dbxref=Araport:AT1G71720,TAIR:AT1G71720,GeneID:843502,Genbank:NP_177317.2	product=Nucleic acid-binding proteins superfamily	.	.
rna47211	Pas	Reg-Tit	15.7991827650897	226.327068359649	156.151106494796	-4.14568042863361	0.439376457745592	-9.43537223160475	3.89608413059699e-21	2.72311930202913e-19	13.758462	1.911009	4.047935	32.698945	9.72913	25.708372	298.981071	563.083682	279.97019	14.015557	137.160997	322.427638	310.904768	356.107725	493.42708	184.133836	142.816524	141.885082	>lcl|NW_018744151.1_cds_XP_021726569.1_39441	XP_021726569.1	GeneID:110693706	gene36624	4795139-4800258	Name=XM_021870877.1	gbkey=mRNA	gene=LOC110693706	model_evidence=Supporting evidence includes similarity to: 100%25 coverage of the annotated genomic feature by RNAseq alignments%2C including 3 samples with support for all annotated introns	product=protein ALP1-like%2C transcript variant X3	NP_001118381.1	2.1e-17	65.1	Myb/SANT-like DNA-binding domain protein [Arabidopsis thaliana]	NP_198078.1	9.10e-08	25.424	Dbxref=TAIR:AT5G27260,GeneID:832784,Genbank:NP_198078.1,Araport:AT5G27260	product=Myb/SANT-like DNA-binding domain protein	.	.
rna9901	Pas	Reg-Tit	143.766775367676	45.0337436205084	77.9447542028977	1.70553454113404	0.180919294734749	9.42704615134928	4.21799960303748e-21	2.94198895389407e-19	215.756752	168.622909	183.326082	300.212976	33.00416	298.210681	67.673163	62.198578	50.684924	8.903722	20.760357	38.450146	83.210448	53.39511	45.262222	32.584879	54.452977	50.182766	>lcl|NW_018742550.1_cds_XP_021754934.1_8119	XP_021754934.1	GeneID:110720240	gene7534	12470-16102	Name=XM_021899242.1	gbkey=mRNA	gene=LOC110720240	model_evidence=Supporting evidence includes similarity to: 20 Proteins%2C and 100%25 coverage of the annotated genomic feature by RNAseq alignments%2C including 58 samples with support for all annotated introns	product=sugar transport protein 7-like	NP_001329423.1	1.3e-271	902.8	sugar transporter protein 7 [Arabidopsis thaliana]	NP_192114.1	0.0	79.283	Dbxref=TAIR:AT4G02050,GeneID:828154,Genbank:NP_192114.1,Araport:AT4G02050	product=sugar transporter protein 7	.	.
rna65866	Pas	Reg-Tit	57.1411118732616	187.322416912462	143.928648566062	-1.70506389123926	0.18101046602038	-9.41969781486165	4.52388096721892e-21	3.14227086064653e-19	76.111349	87.085552	72.180824	113.263518	11.535666	122.706672	239.936654	249.914361	178.983637	30	147.878616	157.469212	248.794448	163.964816	310.971641	160.000061	232.947563	226.525376	>lcl|NW_018745080.1_cds_XP_021743742.1_54892	XP_021743742.1	GeneID:110709801	gene51048	2771892-2775413	Name=XM_021888050.1	gbkey=mRNA	gene=LOC110709801	model_evidence=Supporting evidence includes similarity to: 100%25 coverage of the annotated genomic feature by RNAseq alignments%2C including 57 samples with support for all annotated introns	product=translation initiation factor IF-2-like%2C transcript variant X1	NP_001190822.1	6e-19	70.1	hydroxyproline-rich glycoprotein family protein [Arabidopsis thaliana]	NP_567704.1	2.67e-14	29.201	Dbxref=TAIR:AT4G24500,GeneID:828552,Genbank:NP_567704.1,Araport:AT4G24500	product=hydroxyproline-rich glycoprotein family protein	.	.
rna2316	Pas	Reg-Tit	0.998802585774691	194.817285690964	130.211124655901	-7.42853546779994	0.790701330064922	-9.39486906793239	5.72890312912767e-21	3.97105312146909e-19	1	6	2	0	0	0	578	628	342	23	56	217	269	393.000022	482	15.000006	20	40	>lcl|NW_018742205.1_cds_XP_021766324.1_1953	XP_021766324.1	GeneID:110730808	gene1744	6355501-6358239	Name=XM_021910632.1	gbkey=mRNA	gene=LOC110730808	model_evidence=Supporting evidence includes similarity to: 87 Proteins%2C and 100%25 coverage of the annotated genomic feature by RNAseq alignments%2C including 48 samples with support for all annotated introns	product=cationic peroxidase 1-like	NP_196153.1	4.5e-120	402.0	Peroxidase superfamily protein [Arabidopsis thaliana]	NP_196153.1	2.69e-134	64.667	Dbxref=TAIR:AT5G05340,GeneID:830416,Genbank:NP_196153.1,Araport:AT5G05340	product=Peroxidase superfamily protein	.	.
rna54991	Pas	Reg-Tit	541.119612461704	173.408986859541	295.979195393595	1.64681398315906	0.175328346586648	9.39274233299862	5.84580176294016e-21	4.04372790401813e-19	1146.859715	1070.55604	749	930.810811	85	675.790396	316	354.671727	191	27	95	195	282.232456	278.000015	312	95.000036	83	168	>lcl|NW_018744626.1_cds_XP_021733584.1_45758	XP_021733584.1	GeneID:110700365	gene42607	1310968-1313934	Name=XM_021877892.1	gbkey=mRNA	gene=LOC110700365	model_evidence=Supporting evidence includes similarity to: 2 Proteins%2C and 100%25 coverage of the annotated genomic feature by RNAseq alignments%2C including 59 samples with support for all annotated introns	product=heme-binding protein 2-like	NP_173153.1	4.1e-40	139.0	SOUL heme-binding family protein [Arabidopsis thaliana]	NP_173153.1	2.60e-43	41.053	Dbxref=Araport:AT1G17100,TAIR:AT1G17100,GeneID:838280,Genbank:NP_173153.1	product=SOUL heme-binding family protein	.	.
rna75089	Pas	Reg-Tit	2.90591088489777	36.2527475395831	25.1371353213547	-3.33443018216495	0.355183963039423	-9.38789621477039	6.12106032786151e-21	4.22542084237502e-19	4	6	2	12	0	6	61	77	29	10	15	30	50.724638	52.514854	85.586207	22.000008	20	26	>lcl|NW_018745684.1_cds_XP_021752236.1_62451	XP_021752236.1	GeneID:110717777	gene58218	3818377-3820978	Name=XM_021896544.1	gbkey=mRNA	gene=LOC110717777	model_evidence=Supporting evidence includes similarity to: 2 Proteins%2C and 100%25 coverage of the annotated genomic feature by RNAseq alignments%2C including 58 samples with support for all annotated introns	product=polyubiquitin 9-like	NP_568868.1	4.7e-45	153.2	Ubiquitin-like superfamily protein [Arabidopsis thaliana]	NP_851206.1	6.85e-51	76.842	Dbxref=TAIR:AT5G57860,GeneID:835896,Genbank:NP_851206.1,Araport:AT5G57860	product=Ubiquitin-like superfamily protein	.	.
rna47746	Pas	Reg-Tit	8.98498207526646	54.5938248909559	39.3908772857261	-2.76263696202053	0.29444212280861	-9.38261460577861	6.43566537762745e-21	4.42438806872998e-19	10	7	19	5.56425	3	20.592805	55.159135	93.540584	60.416955	6.840319	41.661419	72.942882	91.416146	55.000003	77.034366	45.402944	34.699133	76.874252	>lcl|NW_018744239.1_cds_XP_021727041.1_39881	XP_021727041.1	GeneID:110694173	gene37039	3101415-3109965	Name=XM_021871348.1	gbkey=mRNA	gene=LOC110694173	model_evidence=Supporting evidence includes similarity to: 1 Protein%2C and 100%25 coverage of the annotated genomic feature by RNAseq alignments%2C including 19 samples with support for all annotated introns	product=pantothenate kinase 1-like%2C transcript variant X2	NP_001031768.1	2.1e-98	329.7	pantothenate kinase 2 [Arabidopsis thaliana]	NP_001119092.1	8.88e-103	68.610	Dbxref=TAIR:AT4G32180,GeneID:829351,Genbank:NP_001119092.1,Araport:AT4G32180	product=pantothenate kinase 2	.	.
rna1791	Pas	Reg-Tit	25.9966437807711	63.5018126019404	51.0000896615506	-1.2756358464808	0.136221218703825	-9.36444306267969	7.64524215297921e-21	5.24519895685684e-19	39.937371	36.488848	39.945375	56.487233	5.497192	45.120861	96.685338	102.945684	81.362221	9.249582	35.284762	57.594215	89.943517	77.632554	126.646816	54.523642	56.083779	60.399571	>lcl|NW_018742205.1_cds_XP_021763152.1_1507	XP_021763152.1	GeneID:110727877	gene1337	1229971-1236714	Name=XM_021907460.1	gbkey=mRNA	gene=LOC110727877	model_evidence=Supporting evidence includes similarity to: 16 Proteins%2C and 100%25 coverage of the annotated genomic feature by RNAseq alignments%2C including 59 samples with support for all annotated introns	product=serine/arginine-rich splicing factor SR34A-like%2C transcript variant X1	NP_001190041.1	1.8e-108	362.9	SER/ARG-rich protein 34A [Arabidopsis thaliana]	NP_190512.3	7.42e-109	63.704	Dbxref=TAIR:AT3G49430,GeneID:824105,Genbank:NP_190512.3,Araport:AT3G49430	product=SER/ARG-rich protein 34A	.	.
rna39677	Pas	Reg-Tit	20.8084794695678	80.3272093883927	60.4876327487844	-1.91123778439147	0.204168950542604	-9.36105994232773	7.8940740470028e-21	5.40486306536525e-19	42.086069	37	31.238386	35.917749	3.242335	33.368668	138.816343	155.903047	96.121668	12	26.322483	70.900676	163.97254	116.762277	128.173615	43.278556	65.614354	95	>lcl|NW_018743919.1_cds_XP_021719671.1_33068	XP_021719671.1	GeneID:110687340	gene30775	2311552-2314894	Name=XM_021863980.1	gbkey=mRNA	gene=LOC110687340	model_evidence=Supporting evidence includes similarity to: 1 Protein%2C and 100%25 coverage of the annotated genomic feature by RNAseq alignments%2C including 21 samples with support for all annotated introns	product=adenosine deaminase-like protein%2C transcript variant X2	NP_192397.2	3.9e-161	537.5	adenosine/AMP deaminase family protein [Arabidopsis thaliana]	NP_192397.2	0.0	69.577	Dbxref=TAIR:AT4G04880,GeneID:825826,Genbank:NP_192397.2,Araport:AT4G04880	product=adenosine/AMP deaminase family protein	.	.
rna65533	Pas	Reg-Tit	143.243975770853	51.5563889035163	82.1189178592953	1.48864724650762	0.159086748342675	9.35745599187843	8.16796175774537e-21	5.58099692485946e-19	205	252	200	316	29	207	85	73	44	7	34	52	50	54.000003	87	50.000019	54	75	>lcl|NW_018745068.1_cds_XP_021743428.1_54612	XP_021743428.1	GeneID:110709514	gene50781	2267247-2278747	Name=XM_021887736.1	gbkey=mRNA	gene=LOC110709514	model_evidence=Supporting evidence includes similarity to: 2 Proteins%2C and 100%25 coverage of the annotated genomic feature by RNAseq alignments%2C including 31 samples with support for all annotated introns	product=uncharacterized LOC110709514	NP_001119070.1	1.7e-39	137.7	2-isopropylmalate synthase [Arabidopsis thaliana]	NP_001119070.1	7.11e-40	27.853	Dbxref=TAIR:AT4G27510,GeneID:828860,Genbank:NP_001119070.1,Araport:AT4G27510	product=2-isopropylmalate synthase	.	.
rna32371	Pas	Reg-Tit	145.479819581697	343.556010963919	277.530613836512	-1.21722906863632	0.130107518012654	-9.35556290081515	8.31557343008761e-21	5.67030839443108e-19	322	239.603534	159	268.681932	25	237.667606	591.620147	676	420	56	195	364.698655	485	313.654828	588.316143	241.000092	269	385	>lcl|NW_018743510.1_cds_XP_021775946.1_26939	XP_021775946.1	GeneID:110739783	gene25132	4978845-4988074	Name=XM_021920254.1	gbkey=mRNA	gene=LOC110739783	model_evidence=Supporting evidence includes similarity to: 9 Proteins%2C and 100%25 coverage of the annotated genomic feature by RNAseq alignments%2C including 60 samples with support for all annotated introns	product=4-coumarate--CoA ligase-like 9	NP_201143.1	1.1e-193	646.2	AMP-dependent synthetase and ligase family protein [Arabidopsis thaliana]	NP_201143.1	0.0	55.556	Dbxref=TAIR:AT5G63380,GeneID:836457,Genbank:NP_201143.1,Araport:AT5G63380	product=AMP-dependent synthetase and ligase family protein	.	.
rna36587	Pas	Reg-Tit	1.2869870720197	39.4441091966801	26.72506848846	-4.65025647863752	0.497091863063752	-9.35492375589566	8.366003324749e-21	5.69312465602442e-19	1	3	2	4	0	3	45	31	27	8	29	46	57	26.000001	58	36.000014	47	61	>lcl|NW_018743754.1_cds_XP_021716860.1_30564	XP_021716860.1	GeneID:110684726	gene28443	67356-72689	Name=XM_021861168.1	gbkey=mRNA	gene=LOC110684726	model_evidence=Supporting evidence includes similarity to: 100%25 coverage of the annotated genomic feature by RNAseq alignments%2C including 35 samples with support for all annotated introns	product=uncharacterized LOC110684726%2C transcript variant X1	NP_567865.1	1.7e-23	84.9	CemA-like proton extrusion protein-like protein [Arabidopsis thaliana]	NP_567865.1	5.39e-23	59.091	Dbxref=TAIR:AT4G31040,GeneID:829231,Genbank:NP_567865.1,Araport:AT4G31040	product=CemA-like proton extrusion protein-like protein	.	.
rna25661	Pas	Reg-Tit	32.0123330789612	0.0476146163351601	10.7025207705438	7.11809518588759	0.761412803439539	9.34853623912409	8.88690493615229e-21	6.02316714551461e-19	35	20	33	67	9	97	0	1	0	0	0	0	0	0	0	0	0	0	>lcl|NW_018743206.1_cds_XP_021769839.1_21406	XP_021769839.1	GeneID:110734086	gene19957	1354761-1355875	Name=XM_021914147.1	gbkey=mRNA	gene=LOC110734086	model_evidence=Supporting evidence includes similarity to: 4 Proteins	product=zinc finger MYM-type protein 1-like	NP_173360.1	1.7e-77	262.1	TTF-type zinc finger protein with HAT dimerization domain-containing protein [Arabidopsis thaliana]	NP_173360.1	1.99e-80	41.108	Dbxref=Araport:AT1G19260,TAIR:AT1G19260,GeneID:838509,Genbank:NP_173360.1	product=TTF-type zinc finger protein with HAT dimerization domain-containing protein	.	.
rna48556	Pas	Reg-Tit	82.6621727799431	0.0508601006532527	27.5879643270832	8.49424037768777	0.908892690085292	9.34570216082457	9.12817637573336e-21	6.17421752478787e-19	18.838015	38	83.727491	253.110287	35.924522	162.520797	1.263365	0	0	0	0	0	0	0	0	0	0	0	>lcl|NW_018744268.1_cds_XP_021727713.1_40505	XP_021727713.1	GeneID:110694856	gene37653	4304778-4325626	Name=XM_021872021.1	gbkey=mRNA	gene=LOC110694856	model_evidence=Supporting evidence includes similarity to: 98%25 coverage of the annotated genomic feature by RNAseq alignments%2C including 8 samples with support for all annotated introns	product=uncharacterized LOC110694856	NP_849757.4	9.3e-07	28.3	Plant transposase (Ptta/En/Spm family) [Arabidopsis thaliana]	.	.	.	.	.	.	.
rna12324	Pas	Reg-Tit	591.820506756905	2112.62785101737	1605.69206959722	-1.833804147169	0.196322835503258	-9.34075825905929	9.56466528074925e-21	6.45643773649611e-19	802.09716	804.960412	862.870448	1242.207568	120.512233	1192.053068	1946.991937	2034.45123	1741.55372	438.388412	1694.925533	2966.557376	3797.270762	2267.563363	3563.772396	1596.800298	1435.770092	2568.645225	>lcl|NW_018742681.1_cds_XP_021757357.1_10276	XP_021757357.1	GeneID:110722399	gene9478	1850212-1858404	Name=XM_021901666.1	gbkey=mRNA	gene=LOC110722399	model_evidence=Supporting evidence includes similarity to: 11 Proteins%2C and 100%25 coverage of the annotated genomic feature by RNAseq alignments%2C including 57 samples with support for all annotated introns	product=thiosulfate/3-mercaptopyruvate sulfurtransferase 2%2C transcript variant X2	NP_565203.1	2.1e-178	594.3	mercaptopyruvate sulfurtransferase 1 [Arabidopsis thaliana]	NP_565203.1	0.0	68.504	Dbxref=Araport:AT1G79230,TAIR:AT1G79230,GeneID:844264,Genbank:NP_565203.1	product=mercaptopyruvate sulfurtransferase 1	.	.
rna37345	Pas	Reg-Tit	0	52.642720149822	35.095146766548	-8.35727073353374	0.894840779614801	-9.33939414018577	9.68869228094983e-21	6.52702685408807e-19	0	0	0	0	0	0	57.333508	53.94992	19.499975	9.333112	20.36336	49.110971	98.967661	87.208313	85.454505	65.333122	55.43469	71.333294	>lcl|NW_018743812.1_cds_XP_021717522.1_31162	XP_021717522.1	GeneID:110685329	gene28980	215375-217517	Name=XM_021861830.1	gbkey=mRNA	gene=LOC110685329	model_evidence=Supporting evidence includes similarity to: 11 Proteins%2C and 100%25 coverage of the annotated genomic feature by RNAseq alignments%2C including 60 samples with support for all annotated introns	product=(+)-neomenthol dehydrogenase-like	NP_001190151.1	6.2e-115	384.8	NAD(P)-binding Rossmann-fold superfamily protein [Arabidopsis thaliana]	NP_191681.1	9.88e-130	61.775	Dbxref=TAIR:AT3G61220,GeneID:825294,Genbank:NP_191681.1,Araport:AT3G61220	product=NAD(P)-binding Rossmann-fold superfamily protein	.	.
rna6695	Pas	Reg-Tit	14.7150617588287	102.599271177017	73.3045347042877	-3.10710016924665	0.333279847036353	-9.32279643331612	1.13313623012103e-20	7.61835418523655e-19	12.013982	10.019385	4.016374	31.018043	8	27.028139	121.352162	145.378256	72.123788	19	76.063619	87.121556	128.281345	128.000007	150.216672	99.322919	106.3581	138.092542	>lcl|NW_018742418.1_cds_XP_021744001.1_5448	XP_021744001.1	GeneID:110710046	gene5052	4212663-4216070	Name=XM_021888309.1	gbkey=mRNA	gene=LOC110710046	model_evidence=Supporting evidence includes similarity to: 1 Protein%2C and 100%25 coverage of the annotated genomic feature by RNAseq alignments%2C including 31 samples with support for all annotated introns	product=glucose-6-phosphate isomerase%2C cytosolic-like	NP_001332179.1	3.8e-85	285.7	Sugar isomerase (SIS) family protein [Arabidopsis thaliana]	NP_001332179.1	7.86e-82	86.395	Dbxref=GeneID:834283,Genbank:NP_001332179.1,Araport:AT5G42740,TAIR:AT5G42740	product=Sugar isomerase (SIS) family protein	.	.
rna17677	Pas	Reg-Tit	10.5292460230336	288.799127210229	196.042500147831	-4.95827656386216	0.531891718595996	-9.32196608916987	1.14204113072707e-20	7.66286757895252e-19	14	9	8	19	5	14	823.2933	496	614	37	94	251	474	624.000034	839	43.000016	29	78	>lcl|NW_018742899.1_cds_XP_021762348.1_14710	XP_021762348.1	GeneID:110727113	gene13674	1846400-1847837	Name=XM_021906656.1	gbkey=mRNA	gene=LOC110727113	model_evidence=Supporting evidence includes similarity to: 7 Proteins%2C and 100%25 coverage of the annotated genomic feature by RNAseq alignments	product=probable carboxylesterase 6	NP_564936.1	3.6e-44	152.7	alpha/beta-Hydrolases superfamily protein [Arabidopsis thaliana]	NP_564936.1	4.54e-47	33.882	Dbxref=Araport:AT1G68620,TAIR:AT1G68620,GeneID:843192,Genbank:NP_564936.1	product=alpha/beta-Hydrolases superfamily protein	.	.
rna59615	Pas	Reg-Tit	6.17556515018167	30.5105250700818	22.3988717634484	-2.45168327912504	0.26376629492392	-9.29490737181639	1.47334432165091e-20	9.84645988985385e-19	7.053803	9.692916	5.332393	8.653671	2.326654	14.323749	48.179582	62.431877	27.016364	3.652552	23.086391	43.65554	41.876967	33.647764	46.665612	19.647612	25.412436	30.969595	>lcl|NW_018744835.1_cds_XP_021737944.1_49646	XP_021737944.1	GeneID:110704468	gene46232	1362862-1374118	Name=XM_021882254.1	gbkey=mRNA	gene=LOC110704468	model_evidence=Supporting evidence includes similarity to: 11 Proteins%2C and 100%25 coverage of the annotated genomic feature by RNAseq alignments%2C including 14 samples with support for all annotated introns	product=reticulon-like protein B16%2C transcript variant X3	NP_974275.1	1.4e-87	294.2	Reticulon family protein [Arabidopsis thaliana]	NP_974275.1	3.45e-96	59.130	Dbxref=TAIR:AT3G10915,GeneID:820262,Genbank:NP_974275.1,Araport:AT3G10915	product=Reticulon family protein	.	.
rna6875	Pas	Reg-Tit	221.268078787021	784.589276937426	596.815544220624	-1.79958971609637	0.193683407494032	-9.29139847021649	1.52274241101368e-20	1.01563588761626e-18	519.463807	499	369.147609	299	22.360659	259.427393	1286.121781	1290.54917	859	125	535	926	1269.555364	1009.520964	1450.094824	486.000186	479	782.557377	>lcl|NW_018742418.1_cds_XP_021745353.1_5617	XP_021745353.1	GeneID:110711278	gene5184	6007401-6015839	Name=XM_021889661.1	gbkey=mRNA	gene=LOC110711278	model_evidence=Supporting evidence includes similarity to: 6 Proteins%2C and 100%25 coverage of the annotated genomic feature by RNAseq alignments%2C including 42 samples with support for all annotated introns	product=sphingosine-1-phosphate lyase-like	NP_174119.1	1.2e-285	949.6	dihydrosphingosine phosphate lyase [Arabidopsis thaliana]	NP_174119.1	0.0	75.188	Dbxref=Araport:AT1G27980,TAIR:AT1G27980,GeneID:839691,Genbank:NP_174119.1	product=dihydrosphingosine phosphate lyase	.	.
rna32960	Pas	Reg-Tit	44.6805714174945	1.68599372381837	16.0175196217104	4.57622625134348	0.492717990989157	9.28771900972494	1.57630088166359e-20	1.04927218807405e-18	39	34	79	117	12	83	2	1	0	0	0	0	5	2	7	3.000001	3	2	>lcl|NW_018743555.1_cds_XP_021776438.1_27425	XP_021776438.1	GeneID:110740264	gene25612	2763659-2765313	Name=XM_021920746.1	gbkey=mRNA	gene=LOC110740264	model_evidence=Supporting evidence includes similarity to: 100%25 coverage of the annotated genomic feature by RNAseq alignments%2C including 13 samples with support for all annotated introns	product=uncharacterized LOC110740264	.	.	.	.	.	.	.	.	.	.	.
rna66763	Pas	Reg-Tit	0	43.3105619033249	28.8737079355499	-8.11894348418932	0.874608917646241	-9.2829415758064	1.64862920424813e-20	1.09524477570931e-18	0	0	0	0	0	0	74	71	57	4	28	39	93	73.000004	118	26.00001	16	30	>lcl|NW_018745174.1_cds_XP_021744597.1_55654	XP_021744597.1	GeneID:110710580	gene51748	1080901-1084149	Name=XM_021888905.1	gbkey=mRNA	gene=LOC110710580	model_evidence=Supporting evidence includes similarity to: 100%25 coverage of the annotated genomic feature by RNAseq alignments%2C including 37 samples with support for all annotated introns	product=F-box protein At2g17036-like	NP_176751.1	1.9e-06	28.8	ascorbic acid mannose pathway regulator (DUF295) [Arabidopsis thaliana]	NP_001318237.1	5.35e-07	26.009	Dbxref=Araport:AT2G17036,TAIR:AT2G17036,GeneID:816208,Genbank:NP_001318237.1	product=F-box SKIP23-like protein (DUF295)	.	.
rna22575	Pas	Reg-Tit	67.2879622414444	416.39296283184	300.024629301708	-2.58519230772839	0.278501174333716	-9.28251851689022	1.65519011060658e-20	1.09743029685257e-18	196	150	120	42	5	87	711.46385	748.32464	403	66	234	417.997599	766	639.996894	694.997108	230.000088	265	483	>lcl|NW_018743066.1_cds_XP_021766948.1_18800	XP_021766948.1	GeneID:110731393	gene17548	2524288-2537202	Name=XM_021911255.1	gbkey=mRNA	gene=LOC110731393	model_evidence=Supporting evidence includes similarity to: 6 Proteins%2C and 100%25 coverage of the annotated genomic feature by RNAseq alignments%2C including 8 samples with support for all annotated introns	product=gibberellin 2-beta-dioxygenase 8-like%2C transcript variant X1	NP_193852.2	1.5e-133	446.8	gibberellin 2-oxidase 8 [Arabidopsis thaliana]	NP_193852.2	2.29e-149	57.349	Dbxref=TAIR:AT4G21200,GeneID:827868,Genbank:NP_193852.2,Araport:AT4G21200	product=gibberellin 2-oxidase 8	.	.
rna35173	Pas	Reg-Tit	6.61519322632383	48.8989823736858	34.8043859912318	-2.95829409726748	0.319046807190987	-9.27228867548764	1.82193778724978e-20	1.20560534170499e-18	13.995271	5.998864	8.499447	12.997975	2.492258	8.01921	53.970069	59.958916	25.976976	10.968778	30.456715	73.473164	81.448752	48.025888	74.462907	37.185705	35.977551	74.553306	>lcl|NW_018743669.1_cds_XP_021715521.1_29306	XP_021715521.1	GeneID:110683451	gene27265	1000795-1009009	Name=XM_021859828.1	gbkey=mRNA	gene=LOC110683451	model_evidence=Supporting evidence includes similarity to: 12 Proteins%2C and 100%25 coverage of the annotated genomic feature by RNAseq alignments%2C including 2 samples with support for all annotated introns	product=RING finger protein 141-like%2C transcript variant X1	NP_190300.1	8e-104	347.9	RING/U-box superfamily protein [Arabidopsis thaliana]	NP_190300.1	9.46e-113	64.050	Dbxref=TAIR:AT3G47160,GeneID:823869,Genbank:NP_190300.1,Araport:AT3G47160	product=RING/U-box superfamily protein	.	.
rna31469	Pas	Reg-Tit	0.325253458144707	53.17717555639	35.5598681903082	-6.98636280824021	0.753691864505853	-9.26952132198045	1.86983174326034e-20	1.23486191249294e-18	3	0	0	0	0	0	74	85	31	9	28	48	86	62.000003	90	50.000019	58	68	>lcl|NW_018743405.1_cds_XP_021775156.1_26247	XP_021775156.1	GeneID:110739010	gene24441	5666194-5669809	Name=XM_021919464.1	gbkey=mRNA	gene=LOC110739010	model_evidence=Supporting evidence includes similarity to: 100%25 coverage of the annotated genomic feature by RNAseq alignments%2C including 25 samples with support for all annotated introns	product=zinc finger MYM-type protein 1-like	NP_173360.1	4.3e-114	382.6	TTF-type zinc finger protein with HAT dimerization domain-containing protein [Arabidopsis thaliana]	NP_173360.1	2.80e-121	46.632	Dbxref=Araport:AT1G19260,TAIR:AT1G19260,GeneID:838509,Genbank:NP_173360.1	product=TTF-type zinc finger protein with HAT dimerization domain-containing protein	.	.
rna14018	Pas	Reg-Tit	366.910155210128	4727.73648849363	3274.12771073246	-3.69111062621088	0.398338880891063	-9.2662574588603	1.92792053964289e-20	1.26823149381332e-18	318	317	557	1040	102	646.99369	2348	2806	1378	738.964608	1387.963782	7943.900438	12635.977389	8131.990408	11427.977035	4658.991261	2881.980982	6559.996728	>lcl|NW_018742733.1_cds_XP_021759047.1_11752	XP_021759047.1	GeneID:110723942	gene10850	4088070-4089609	Name=XM_021903355.1	gbkey=mRNA	gene=LOC110723942	model_evidence=Supporting evidence includes similarity to: 1 Protein%2C and 100%25 coverage of the annotated genomic feature by RNAseq alignments%2C including 61 samples with support for all annotated introns	product=protein GOS9-like	NP_001185041.1	1.5e-14	55.6	Mannose-binding lectin superfamily protein [Arabidopsis thaliana]	.	.	.	.	.	.	.
rna3510	Pas	Reg-Tit	2.44148831190046	255.826019323929	171.364508986586	-6.58178976944803	0.710385567952827	-9.2650949939978	1.94903757231715e-20	1.27961372825182e-18	6.758619	6.420513	8.592233	0	0	0	573.663745	613	305.249983	42	2.203709	327.656576	498.398704	506.000028	456.333323	130.00005	84	211.851875	>lcl|NW_018742249.1_cds_XP_021714816.1_2991	XP_021714816.1	GeneID:110682784	gene2683	184607-188312	Name=XM_021859124.1	gbkey=mRNA	gene=LOC110682784	model_evidence=Supporting evidence includes similarity to: 100%25 coverage of the annotated genomic feature by RNAseq alignments%2C including 61 samples with support for all annotated introns	product=uncharacterized LOC110682784	.	.	.	.	.	.	.	.	.	.	.
rna12874	Pas	Reg-Tit	36.494867375608	205.846880279637	149.396209311627	-2.46522928701784	0.266262391671048	-9.25864622317181	2.07040510102612e-20	1.35399650554241e-18	50.431895	31.327847	79.195692	58.68537	5.578368	93.185824	238.413068	237.665544	194.4418	40.464959	153.461514	331.395764	451.70017	228.84815	346.246678	99.473195	99.161271	237.214784	>lcl|NW_018742720.1_cds_XP_021757982.1_10754	XP_021757982.1	GeneID:110723018	gene9958	85195-91718	Name=XM_021902290.1	gbkey=mRNA	gene=LOC110723018	model_evidence=Supporting evidence includes similarity to: 14 Proteins%2C and 100%25 coverage of the annotated genomic feature by RNAseq alignments%2C including 44 samples with support for all annotated introns	product=fimbrin-1-like%2C transcript variant X1	NP_001031726.1	0	1112.2	fimbrin 1 [Arabidopsis thaliana]	NP_194400.1	0.0	72.820	Dbxref=TAIR:AT4G26700,GeneID:828777,Genbank:NP_194400.1,Araport:AT4G26700	product=fimbrin 1	.	.
rna48853	Pas	Reg-Tit	4.03799724252196	50.9327024456593	35.3011340446135	-3.45639467072513	0.373603316076366	-9.25150961459516	2.21344079173702e-20	1.43912257988343e-18	1	9	4	16	0	12	62	55	71	2	39	37	92	58.000003	102	53.00002	52	66	>lcl|NW_018744290.1_cds_XP_021728049.1_40748	XP_021728049.1	GeneID:110695134	gene37878	1144184-1152153	Name=XM_021872357.1	gbkey=mRNA	gene=LOC110695134	model_evidence=Supporting evidence includes similarity to: 100%25 coverage of the annotated genomic feature by RNAseq alignments%2C including 35 samples with support for all annotated introns	product=uncharacterized LOC110695134	NP_680382.1	3.2e-10	40.4	Polynucleotidyl transferase, ribonuclease H-like superfamily protein [Arabidopsis thaliana]	NP_680382.1	2.50e-08	31.579	Dbxref=TAIR:AT5G42905,GeneID:834302,Genbank:NP_680382.1,Araport:AT5G42905	product=Polynucleotidyl transferase%2C ribonuclease H-like superfamily protein	.	.
rna26514	Pas	Reg-Tit	348.813142918413	91.5270365630016	177.289072014805	1.90593583578791	0.206389373315093	9.23466070551088	2.59105886949768e-20	1.68138170237481e-18	406	325.508525	401	822	110	657	120	155	79	11	44	103	114	102.000006	183	101.000039	117	82	>lcl|NW_018743218.1_cds_XP_021770573.1_22123	XP_021770573.1	GeneID:110734737	gene20597	2380759-2385017	Name=XM_021914881.1	gbkey=mRNA	gene=LOC110734737	model_evidence=Supporting evidence includes similarity to: 4 Proteins%2C and 100%25 coverage of the annotated genomic feature by RNAseq alignments%2C including 61 samples with support for all annotated introns	product=zinc finger protein 593-like	NP_565854.1	7.8e-92	305.7	zinc finger (C2H2 type) family protein [Arabidopsis thaliana]	NP_565854.1	5.61e-63	75.000	Dbxref=Araport:AT2G36930,TAIR:AT2G36930,GeneID:818267,Genbank:NP_565854.1	product=zinc finger (C2H2 type) family protein	.	.
rna54220	Pas	Reg-Tit	0	90.6719124096455	60.4479416064303	-9.13885050246185	0.989677810757734	-9.23416732508614	2.60302685858171e-20	1.68588702854358e-18	0	0	0	0	0	0	64	67	67	25	112	6	166	101.000006	204	51.00002	56	144	>lcl|NW_018744593.1_cds_XP_021733040.1_45189	XP_021733040.1	GeneID:110699836	gene42029	3985258-3989053	Name=XM_021877348.1	gbkey=mRNA	gene=LOC110699836	model_evidence=Supporting evidence includes similarity to: 95%25 coverage of the annotated genomic feature by RNAseq alignments%2C including 3 samples with support for all annotated introns	product=uncharacterized LOC110699836	.	.	.	.	.	.	.	.	.	.	.
rna69692	Pas	Reg-Tit	30.8498799108417	0.0476146163351601	10.3150363811707	7.05029239769178	0.763797437244499	9.23057875544418	2.6917351554608e-20	1.73663505251066e-18	34	17	34	67	10	79	0	1	0	0	0	0	0	0	0	0	0	0	>lcl|NW_018745410.1_cds_XP_021747368.1_58025	XP_021747368.1	GeneID:110713219	gene54046	1213723-1219027	Name=XM_021891676.1	gbkey=mRNA	gene=LOC110713219	model_evidence=Supporting evidence includes similarity to: 100%25 coverage of the annotated genomic feature by RNAseq alignments%2C including 2 samples with support for all annotated introns	product=uncharacterized LOC110713219%2C transcript variant X1	.	.	.	.	.	.	.	.	.	.	.
rna46874	Pas	Reg-Tit	0	90.8516432667395	60.5677621778263	-9.146283546163	0.992611608436977	-9.21436286702839	3.13132356461474e-20	2.01250525420038e-18	0	0	0	0	0	0	37.89063	50	34	18	87	53	94.626355	50.000003	84.859346	149.354325	164.684409	141.534064	>lcl|NW_018744151.1_cds_XP_021726338.1_39172	XP_021726338.1	GeneID:110693526	gene36384	1559345-1566575	Name=XM_021870645.1	gbkey=mRNA	gene=LOC110693526	model_evidence=Supporting evidence includes similarity to: 100%25 coverage of the annotated genomic feature by RNAseq alignments%2C including 18 samples with support for all annotated introns	product=heterogeneous nuclear ribonucleoprotein U-like protein 1%2C transcript variant X1	.	.	.	.	.	.	.	.	.	.	.
rna22498	Pas	Reg-Tit	98.021892024033	0	32.673964008011	8.98561180833229	0.975486645744413	9.21141447454177	3.21855302829314e-20	2.06461253434429e-18	31.024568	36.7093	56.149262	381.807355	42.595117	167.831141	0	0	0	0	0	0	0	0	0	0	0	0	>lcl|NW_018743066.1_cds_XP_021766686.1_18736	XP_021766686.1	GeneID:110731162	gene17490	1880411-1888366	Name=XM_021910994.1	gbkey=mRNA	gene=LOC110731162	model_evidence=Supporting evidence includes similarity to: 2 Proteins%2C and 99%25 coverage of the annotated genomic feature by RNAseq alignments	product=dnaJ protein homolog ANJ1-like	NP_189997.1	9.2e-164	545.8	DNAJ homologue 3 [Arabidopsis thaliana]	NP_568412.1	4.30e-166	76.415	Dbxref=TAIR:AT5G22060,GeneID:832267,Genbank:NP_568412.1,Araport:AT5G22060	product=DNAJ homologue 2	.	.
rna45123	Pas	Reg-Tit	5.7578006656089	63.9169360213814	44.5305575694573	-3.60820970211333	0.391860108480674	-9.20790257549596	3.32559333228595e-20	2.12920478444392e-18	1	8	4	20	2	10	162	177	78	10	23	65	99	94.000005	121	26.00001	28	48	>lcl|NW_018744092.1_cds_XP_021724618.1_37650	XP_021724618.1	GeneID:110691946	gene35024	4214487-4217721	Name=XM_021868926.1	gbkey=mRNA	gene=LOC110691946	model_evidence=Supporting evidence includes similarity to: 6 Proteins%2C and 100%25 coverage of the annotated genomic feature by RNAseq alignments%2C including 52 samples with support for all annotated introns	product=uncharacterized oxidoreductase At1g06690%2C chloroplastic-like	NP_563770.1	2.2e-190	633.8	NAD(P)-linked oxidoreductase superfamily protein [Arabidopsis thaliana]	NP_563770.1	0.0	76.309	Dbxref=Araport:AT1G06690,TAIR:AT1G06690,GeneID:837179,Genbank:NP_563770.1	product=NAD(P)-linked oxidoreductase superfamily protein	.	.
rna61012	Pas	Reg-Tit	180.694933713573	867.102262820787	638.299819785049	-2.24321028813886	0.243922132735992	-9.19641962366238	3.70075207153996e-20	2.36488630948751e-18	396.755555	276.084385	377.148676	291.683099	22	226.5625	790.149944	910.372421	587.338919	170	600.427584	1231.56355	1434.88009	839.589174	1225.440973	763.443473	813.42284	1226.374699	>lcl|NW_018744878.1_cds_XP_021739252.1_50873	XP_021739252.1	GeneID:110705658	gene47367	4656461-4659665	Name=XM_021883560.1	gbkey=mRNA	gene=LOC110705658	model_evidence=Supporting evidence includes similarity to: 2 Proteins%2C and 100%25 coverage of the annotated genomic feature by RNAseq alignments%2C including 57 samples with support for all annotated introns	product=uncharacterized LOC110705658%2C transcript variant X1	NP_568689.1	1.7e-187	624.2	2-oxoglutarate (2OG) and Fe(II)-dependent oxygenase superfamily protein [Arabidopsis thaliana]	NP_568689.1	0.0	75.562	Dbxref=TAIR:AT5G48020,GeneID:834853,Genbank:NP_568689.1,Araport:AT5G48020	product=2-oxoglutarate (2OG) and Fe(II)-dependent oxygenase superfamily protein	.	.
rna45129	Pas	Reg-Tit	144.654241590326	4.2385271461862	51.0437652942327	5.2768394897639	0.574949986969106	9.1779104432738	4.395373458414e-20	2.79810975628712e-18	512	447.992457	189	92	5	66	8	5	2	2	1	1	7	6	11	1	3	4	>lcl|NW_018744092.1_cds_XP_021724625.1_37656	XP_021724625.1	GeneID:110691951	gene35029	4270792-4281956	Name=XM_021868933.1	gbkey=mRNA	gene=LOC110691951	model_evidence=Supporting evidence includes similarity to: 2 Proteins%2C and 68%25 coverage of the annotated genomic feature by RNAseq alignments	product=protein DETOXIFICATION 41-like	NP_191462.1	7.1e-246	818.1	MATE efflux family protein [Arabidopsis thaliana]	NP_191462.1	0.0	74.349	Dbxref=TAIR:AT3G59030,GeneID:825072,Genbank:NP_191462.1,Araport:AT3G59030	product=MATE efflux family protein	.	.
rna30477	Pas	Reg-Tit	0.170718952452807	81.5349385523656	54.4135320190613	-7.99639288024185	0.871877381494141	-9.17146499033888	4.66633639291569e-20	2.96497953874865e-18	0	0	0	2.170529	0.032941	0.006254	60.074355	89.864571	81.211658	27.888322	68.371039	117.490978	102.750876	72.363476	94.016283	57.795882	62.604566	64.540028	>lcl|NW_018743373.1_cds_XP_021774219.1_25413	XP_021774219.1	GeneID:110738154	gene23670	1840601-1852211	Name=XM_021918525.1	gbkey=mRNA	gene=LOC110738154	model_evidence=Supporting evidence includes similarity to: 4 Proteins%2C and 100%25 coverage of the annotated genomic feature by RNAseq alignments%2C including 24 samples with support for all annotated introns	product=anoctamin-like protein At1g73020%2C transcript variant X1	NP_001185388.1	7.7e-267	888.3	anoctamin-like protein [Arabidopsis thaliana]	NP_177445.2	0.0	65.667	Dbxref=Araport:AT1G73020,TAIR:AT1G73020,GeneID:843633,Genbank:NP_177445.2	product=anoctamin-like protein	.	.
rna69231	Pas	Reg-Tit	0.226336802810389	90.9937096279363	60.7379186862277	-8.18723674488716	0.893017459087064	-9.16805899098212	4.81612448532512e-20	3.05436976102405e-18	0	0	2	0	0	0	100.904178	78.686785	69.428331	12	88.636556	98.010015	43.472025	92.787572	153.429281	160.689071	73.304273	113.975365	>lcl|NW_018745324.1_cds_XP_021746872.1_57658	XP_021746872.1	GeneID:110712726	gene53672	4107951-4130077	Name=XM_021891180.1	gbkey=mRNA	gene=LOC110712726	model_evidence=Supporting evidence includes similarity to: 13 Proteins%2C and 95%25 coverage of the annotated genomic feature by RNAseq alignments	product=glucan endo-1%2C3-beta-glucosidase 3-like	NP_565269.1	1.2e-235	784.5	O-Glycosyl hydrolases family 17 protein [Arabidopsis thaliana]	NP_565269.1	0.0	72.391	Dbxref=Araport:AT2G01630,TAIR:AT2G01630,GeneID:814692,Genbank:NP_565269.1	product=O-Glycosyl hydrolases family 17 protein	.	.
rna31608	Pas	Reg-Tit	269.649575028663	123.496201762268	172.213992851066	1.12815113976814	0.123132607732374	9.16208273782486	5.09051871114839e-20	3.21622998569336e-18	442	441.523132	358	466.445933	53	518	156	201	121	15	80.288809	125	168.302703	138.26849	227.892529	102.000039	157.345055	130.326633	>lcl|NW_018743444.1_cds_XP_021775330.1_26368	XP_021775330.1	GeneID:110739174	gene24555	161880-170615	Name=XM_021919638.1	gbkey=mRNA	gene=LOC110739174	model_evidence=Supporting evidence includes similarity to: 2 Proteins%2C and 100%25 coverage of the annotated genomic feature by RNAseq alignments%2C including 61 samples with support for all annotated introns	product=protein MODIFIER OF SNC1 11-like	NP_195897.1	1e-38	135.0	Protein MODIFIER OF SNC1 11 [Arabidopsis thaliana]	NP_195897.1	1.31e-43	48.148	Dbxref=TAIR:AT5G02770,GeneID:831253,Genbank:NP_195897.1,Araport:AT5G02770	product=Protein MODIFIER OF SNC1 11	.	.
[truncated: 2,632 more rows]
[truncated: 9 more columns]

## Sheet: Sorted on log2FoldChange
This list contains the 3072 DETs from the comparison of Pasankalla as compared to Regalona (Reg) and Titicaca (Tit) but in this tab sorted on log2fold change.
Raw read counts of each biological replicate is given for all three quinoa genotypes at early and mid developmental stages. For corresponding days post anthesis, see text.
[truncated: 3,074 more rows]
[truncated: 9 more columns]
