# Supplementary material for: Transcriptional Regulation of Quinoa Seed Quality: Identification of Novel Candidate Genetic Markers for Increased Protein Content
Source: Front Plant Sci. 2022 Jun 2;13:816425. doi: 10.3389/fpls.2022.816425 (PMC9201758; doi:10.3389/fpls.2022.816425)
Supplement: Supplementary Figure S1 — Dry matter content (% by fw) of developing quinoa seeds of Titicaca, Pasankalla, and Regalona. For corresponding days post anthesis for each developmental stage, see the text. Results are showing mean values ± SD. Bars not sharing the same letter are significantly different according to Fisher’s pairwise test (p ≤ 0.05). [file Data_Sheet_1.zip › Supplementary Data Sheet 1/Supplementary Table 3.xlsx]

## Sheet: Pas_vs_Reg-Tit.DESeq2.DETs
This list contains the 999 DETs in Pasankalla (Pas) as compared to Regalona (Reg) and Titicaca (Tit) that shows log2 fold changes above 3 (i.e. that are at least 8 times higher or lower expressed in Pasankalla)
Raw read counts of each biological replicate is given for all three quinoa genotypes at early and mid developmental stages. For corresponding days post anthesis, see text.
Transcripts marked yellow are encoding either transcription factors or proteins with functions in central carbon metabolism (listed in tab '60 selected target transcripts').																													Annotations based on quinoa										Annotations based on Arabidopsis									Annotations based on transcription factor databases
Quinoa_mRNA-ID	sampleA	sampleB	baseMeanA	baseMeanB	baseMean	log2FoldChange	lfcSE	stat	pvalue	padj	Pas.early.1	Pas.early.2	Pas.early.3	Pas.mid.1	Pas.mid.2	Pas.mid.3	Reg.early.1	Reg.early.2	Reg.early.3	Reg.mid.1	Reg.mid.2	Reg.mid.3	Tit.early.1	Tit.early.2	Tit.early.3	Tit.mid.1	Tit.mid.2	Tit.mid.3	Quinoa-ASM168347v1-CDS-ID	Protein-ID	Gene_ID	Gene_Name	Gene_Pos	Gene-Ann1	Gene-Ann2	Gene-Ann3	Gene-Ann4	Gene-Ann5	Target_AT_PID_HMMER	Target_AT_E-value_HMMER	Target_AT_Score_HMMER	Target_AT_Description_HMMER	Target_AT_PID_NCBIBLAST	Target_AT_E-value_NCBIBLAST	Target_AT_Score_NCBIBLAST	Target_AT_GeneID_NCBIBLAST	Target_AT_Description_NCBIBLAST	PlantTFDBv5.0_Ext-Cqu-cds_TFfamID	PlantTFDBv5.0_Evalue
rna23725	Pas	Reg-Tit	23.1205816383725	770.533084175842	521.395583330019	-4.95082063212105	0.163269254838803	-30.3230429820301	5.69698477134769e-202	1.91128142093944e-197	55	43	39	38	2	33	1125	1088	690	132	509	1061	1142	808.000045	1340	589.000226	682	779	>lcl|NW_018743175.1_cds_XP_021768012.1_19757	XP_021768012.1	GeneID:110732385	gene18446	1811058-1812342	Name=XM_021912320.1	gbkey=mRNA	gene=LOC110732385	model_evidence=Supporting evidence includes similarity to: 6 Proteins%2C and 100%25 coverage of the annotated genomic feature by RNAseq alignments	product=ethylene-responsive transcription factor ERF104-like	NP_200968.1	1.7e-54	186.6	ethylene response factor 104 [Arabidopsis thaliana]	NP_568679.1	8.98e-56	46.640	Dbxref=TAIR:AT5G47230,GeneID:834770,Genbank:NP_568679.1,Araport:AT5G47230	product=ethylene responsive element binding factor 5	AUR62007132-RA|ERF	0.0
rna1645	Pas	Reg-Tit	30.2697007256379	1608.81878009861	1082.63575364095	-5.60848975603632	0.199864369275319	-28.0614787736901	2.89351075174679e-173	4.85371961051765e-169	71.05489	60.029183	74.034339	33.022449	1	42.036522	2515.734092	2945.733682	2017.799604	268	826.739593	1741.990847	2822.985223	2016.76673	3010.094815	1004.510548	1166.39232	1408.983787	>lcl|NW_018742205.1_cds_XP_021762260.1_1367	XP_021762260.1	GeneID:110727033	gene1223	307944-312655	Name=XM_021906568.1	gbkey=mRNA	gene=LOC110727033	model_evidence=Supporting evidence includes similarity to: 3 Proteins%2C and 100%25 coverage of the annotated genomic feature by RNAseq alignments%2C including 61 samples with support for all annotated introns	product=late embryogenesis abundant protein At5g17165-like	NP_001078597.1	5.5e-24	86.2	hypothetical protein AT5G17165 [Arabidopsis thaliana]	NP_001078597.1	8.48e-26	42.063	Dbxref=TAIR:AT5G17165,GeneID:5008216,Genbank:NP_001078597.1,Araport:AT5G17165	product=hypothetical protein	.	.
rna25878	Pas	Reg-Tit	3.93347872186876	699.887833869172	467.903048820071	-7.65367488271852	0.281548953176147	-27.184170981201	9.99434379726253e-163	8.38250600135902e-159	9.071191	12.060326	7	0	1.015978	0	1026.046061	1076	666.433383	116	405.968279	840.4602	997.488523	835.504869	1197.41158	564.730077	607.9089	788.475365	>lcl|NW_018743212.1_cds_XP_021770029.1_21595	XP_021770029.1	GeneID:110734256	gene20122	887037-891581	Name=XM_021914337.1	gbkey=mRNA	gene=LOC110734256	model_evidence=Supporting evidence includes similarity to: 100%25 coverage of the annotated genomic feature by RNAseq alignments%2C including 32 samples with support for all annotated introns	product=uncharacterized LOC110734256	.	.	.	.	.	.	.	.	.	.	.
rna37349	Pas	Reg-Tit	9.0046270888833	1975.67118606298	1320.11566640495	-7.81977014632791	0.30254728290944	-25.8464398395162	2.66799406123247e-147	1.79017065520576e-143	14.877801	14.192854	16.625573	0	2.329927	24.345104	2945.150256	2581.81476	1656.111336	201.699821	1088.176785	1641.19734	3583.317885	2618.644431	4432.272095	1870.025497	1785.153068	2578.749751	>lcl|NW_018743812.1_cds_XP_021717525.1_31166	XP_021717525.1	GeneID:110685332	gene28984	232011-245638	Name=XM_021861833.1	gbkey=mRNA	gene=LOC110685332	model_evidence=Supporting evidence includes similarity to: 2 Proteins%2C and 100%25 coverage of the annotated genomic feature by RNAseq alignments%2C including 57 samples with support for all annotated introns	product=K(+) efflux antiporter 2%2C chloroplastic-like	NP_001320631.1	0	1576.1	K+ efflux antiporter 1 [Arabidopsis thaliana]	NP_191972.6	0.0	66.289	Dbxref=TAIR:AT4G00630,GeneID:825834,Genbank:NP_191972.6,Araport:AT4G00630	product=K+ efflux antiporter 2	.	.
rna68230	Pas	Reg-Tit	4.65030797659098	1021.73532167792	682.706983777474	-7.60668973888014	0.309193130563529	-24.6017423641216	1.21009590903493e-133	6.7662512753688e-130	13.518736	16.438235	3.018851	0	0	11.220985	1606.375933	2069.812818	1332.248902	162.170455	449.134563	843.767435	1128.152217	1187.351294	1750.712614	959.823972	1006.725211	1034.278387	>lcl|NW_018745286.1_cds_XP_021745985.1_56877	XP_021745985.1	GeneID:110711851	gene52897	836142-839214	Name=XM_021890293.1	gbkey=mRNA	gene=LOC110711851	model_evidence=Supporting evidence includes similarity to: 70 Proteins%2C and 100%25 coverage of the annotated genomic feature by RNAseq alignments%2C including 60 samples with support for all annotated introns	product=40S ribosomal protein S23	NP_195916.1	4.7e-86	287.0	Ribosomal protein S12/S23 family protein [Arabidopsis thaliana]	NP_195916.1	1.11e-93	93.662	Dbxref=TAIR:AT5G02960,GeneID:831724,Genbank:NP_195916.1,Araport:AT5G02960	product=Ribosomal protein S12/S23 family protein	AUR62025292-RA|B3	1.76e-85
rna27412	Pas	Reg-Tit	15.4867312746849	1119.11020292699	751.235712376221	-6.11667157719598	0.278227246965427	-21.9844448878009	4.05727467857664e-107	1.6255579726328e-103	25.349593	29.636033	24.978048	20.785233	2.478543	34.274268	1393.746907	854.435047	781.512011	221.832459	813.557516	1405.111416	1324.925417	1204.496184	1400.266899	1276.869494	1024.024551	1621.356458	>lcl|NW_018743284.1_cds_XP_021771355.1_22812	XP_021771355.1	GeneID:110735473	gene21252	138327-142888	Name=XM_021915663.1	gbkey=mRNA	gene=LOC110735473	model_evidence=Supporting evidence includes similarity to: 2 Proteins%2C and 100%25 coverage of the annotated genomic feature by RNAseq alignments%2C including 8 samples with support for all annotated introns	product=60S ribosomal protein L7-1-like	NP_178190.1	3.1e-77	260.6	Ribosomal protein L30/L7 family protein [Arabidopsis thaliana]	NP_178190.1	1.08e-84	52.632	Dbxref=Araport:AT1G80750,TAIR:AT1G80750,GeneID:844414,Genbank:NP_178190.1	product=Ribosomal protein L30/L7 family protein	.	.
rna9119	Pas	Reg-Tit	11.7436912227676	559.210067229418	376.721275227201	-5.72524707858126	0.260461436312167	-21.9811698792886	4.36079220057085e-107	1.6255579726328e-103	15.691718	17.876962	9.595618	24.404324	4.055113	16.332897	733.377846	907.471582	556.289914	64.982631	333.90428	387.696518	657.020136	576.128686	895.047266	651.370418	769.440251	673.225611	>lcl|NW_018742484.1_cds_XP_021754229.1_7493	XP_021754229.1	GeneID:110719574	gene6926	6347484-6365410	Name=XM_021898538.1	gbkey=mRNA	gene=LOC110719574	model_evidence=Supporting evidence includes similarity to: 1 Protein%2C and 100%25 coverage of the annotated genomic feature by RNAseq alignments%2C including 3 samples with support for all annotated introns	product=60S ribosomal protein L32-1%2C transcript variant X2	NP_193544.1	3.6e-74	248.2	Ribosomal protein L32e [Arabidopsis thaliana]	NP_193544.1	3.35e-83	84.962	Dbxref=TAIR:AT4G18100,GeneID:827535,Genbank:NP_193544.1,Araport:AT4G18100	product=Ribosomal protein L32e	.	.
rna35485	Pas	Reg-Tit	30.3897582709215	818.041582423651	555.490974372741	-4.68927059520999	0.216210884149199	-21.6884113566369	2.63945360014142e-104	8.85510288311446e-101	40.666346	32.931452	36.735838	64.091656	4.132252	100.045613	1444.714111	1993.509803	1136.043425	116.31587	308.904297	657.553442	943.27246	1057.250127	1423.562165	696.326548	716.97625	746.442075	>lcl|NW_018743691.1_cds_XP_021715792.1_29582	XP_021715792.1	GeneID:110683707	gene27510	921903-925276	Name=XM_021860100.1	gbkey=mRNA	gene=LOC110683707	model_evidence=Supporting evidence includes similarity to: 26 Proteins%2C and 100%25 coverage of the annotated genomic feature by RNAseq alignments%2C including 61 samples with support for all annotated introns	product=40S ribosomal protein S23	NP_195916.1	4.7e-86	287.0	Ribosomal protein S12/S23 family protein [Arabidopsis thaliana]	NP_195916.1	1.11e-93	93.662	Dbxref=TAIR:AT5G02960,GeneID:831724,Genbank:NP_195916.1,Araport:AT5G02960	product=Ribosomal protein S12/S23 family protein	AUR62025292-RA|B3	4.88e-86
rna27404	Pas	Reg-Tit	150.744416813192	3245.92340498338	2214.19707559332	-4.40396693301424	0.207495920594154	-21.2243542928637	5.69024532120912e-100	1.73547309346586e-96	199.687841	313.467681	265.94541	258.860107	19.44423	283.020524	4145.854323	2515.273509	3008.662538	634.469164	2357.559749	4043.341855	3627.322162	3476.2667	6513.462074	3090.023766	2906.287923	3685.426549	>lcl|NW_018743284.1_cds_XP_021771349.1_22804	XP_021771349.1	GeneID:110735466	gene21243	57149-66229	Name=XM_021915657.1	gbkey=mRNA	gene=LOC110735466	model_evidence=Supporting evidence includes similarity to: 4 Proteins%2C and 100%25 coverage of the annotated genomic feature by RNAseq alignments%2C including 44 samples with support for all annotated introns	product=protein DEK-like	NP_200377.1	1.6e-114	385.4	DEK domain-containing chromatin associated protein [Arabidopsis thaliana]	NP_194393.3	2.15e-101	47.619	Dbxref=TAIR:AT4G26630,GeneID:828770,Genbank:NP_194393.3,Araport:AT4G26630	product=DEK domain-containing chromatin associated protein	.	.
rna8315	Pas	Reg-Tit	2.39169201773823	284.960195052745	190.770694041076	-6.70697908994678	0.332928384663066	-20.1454108418375	2.95250058847357e-90	7.61949555713075e-87	3.508299	4.000485	5.54935	0	0	9.028521	457.168259	560.857447	299.606967	46.458337	171.663824	371.182231	479.584501	373.799798	545.331048	174.669845	157.051397	242.338314	>lcl|NW_018742461.1_cds_XP_021753432.1_6822	XP_021753432.1	GeneID:110718825	gene6296	3797067-3802375	Name=XM_021897740.1	gbkey=mRNA	gene=LOC110718825	model_evidence=Supporting evidence includes similarity to: 3 Proteins%2C and 100%25 coverage of the annotated genomic feature by RNAseq alignments%2C including 10 samples with support for all annotated introns	product=transcription factor 25-like%2C transcript variant X2	NP_566090.1	7.4e-221	736.3	transcription factor-like protein [Arabidopsis thaliana]	NP_566090.1	0.0	53.168	Dbxref=Araport:AT2G46900,TAIR:AT2G46900,GeneID:819303,Genbank:NP_566090.1	product=transcription factor-like protein	.	.
rna46994	Pas	Reg-Tit	766.04489312	0.512211089660006	255.68977176644	9.97627173630983	0.499910689603977	19.9561080484454	1.32649736447252e-88	2.78141625504303e-85	917.930259	912.751701	987.426723	1733.404356	194.668624	1533.524686	2	7	1	0	0	0	0	0	0	0	0	0	>lcl|NW_018744151.1_cds_XP_021726420.1_39275	XP_021726420.1	GeneID:110693593	gene36485	2835941-2839656	Name=XM_021870728.1	gbkey=mRNA	gene=LOC110693593	model_evidence=Supporting evidence includes similarity to: 100%25 coverage of the annotated genomic feature by RNAseq alignments%2C including 37 samples with support for all annotated introns	product=uncharacterized LOC110693593	NP_190352.1	5.1e-11	43.5	DNA binding protein [Arabidopsis thaliana]	NP_001330831.1	3.12e-10	24.153	Dbxref=GeneID:834124,Genbank:NP_001330831.1,Araport:AT5G41220,TAIR:AT5G41220	product=glutathione S-transferase THETA 3	.	.
rna39233	Pas	Reg-Tit	1354.82950571727	0	451.609835239089	12.7843067064419	0.643090448668745	19.8794846555512	6.12598080627719e-88	1.2089442945282e-84	1214.672283	1412.069183	2000.378328	2933.287127	306.714289	3583.882207	0	0	0	0	0	0	0	0	0	0	0	0	>lcl|NW_018743906.1_cds_XP_021719222.1_32695	XP_021719222.1	GeneID:110686915	gene30418	486226-490008	Name=XM_021863530.1	gbkey=mRNA	gene=LOC110686915	model_evidence=Supporting evidence includes similarity to: 3 Proteins%2C and 100%25 coverage of the annotated genomic feature by RNAseq alignments%2C including 28 samples with support for all annotated introns	product=multiple organellar RNA editing factor 8%2C chloroplastic/mitochondrial-like%2C transcript variant X2	NP_566496.1	2.6e-107	360.6	cobalt ion binding protein [Arabidopsis thaliana]	NP_566496.1	6.49e-93	56.119	Dbxref=TAIR:AT3G15000,GeneID:820729,Genbank:NP_566496.1,Araport:AT3G15000	product=cobalt ion binding protein	.	.
rna15416	Pas	Reg-Tit	110.861989942419	1222.47872831048	851.939815521123	-3.5200595741128	0.177454582919023	-19.8363971006547	1.44447050619894e-87	2.69225227847047e-84	97	115.133877	117	258	34	257	2640	1834	1638.646409	143	681	1290	1808.745875	1557.000086	2274	894.000343	871	1202	>lcl|NW_018742810.1_cds_XP_021760300.1_12818	XP_021760300.1	GeneID:110725142	gene11874	240098-246580	Name=XM_021904608.1	gbkey=mRNA	gene=LOC110725142	model_evidence=Supporting evidence includes similarity to: 2 Proteins%2C and 100%25 coverage of the annotated genomic feature by RNAseq alignments%2C including 36 samples with support for all annotated introns	product=O-acyltransferase WSD1-like	NP_190489.1	2.5e-139	466.8	O-acyltransferase (WSD1-like) family protein [Arabidopsis thaliana]	NP_200151.2	1.48e-151	46.444	Dbxref=TAIR:AT5G53390,GeneID:835420,Genbank:NP_200151.2,Araport:AT5G53390	product=O-acyltransferase (WSD1-like) family protein	.	.
rna42134	Pas	Reg-Tit	652.405429521128	0	217.468476507043	11.7387652148439	0.596051360801245	19.6942176242397	2.4170211055552e-86	4.26782321422482e-83	1111.913402	968.681286	971.303595	1370.964295	116	1082.403262	0	0	0	0	0	0	0	0	0	0	0	0	>lcl|NW_018743955.1_cds_XP_021721774.1_35089	XP_021721774.1	GeneID:110689318	gene32695	6904975-6909543	Name=XM_021866082.1	gbkey=mRNA	gene=LOC110689318	model_evidence=Supporting evidence includes similarity to: 100%25 coverage of the annotated genomic feature by RNAseq alignments%2C including 36 samples with support for all annotated introns	product=protein WVD2-like 3%2C transcript variant X3	NP_001319622.1	7.3e-55	188.1	TPX2 (targeting protein for Xklp2) protein family [Arabidopsis thaliana]	NP_001319622.1	1.92e-61	43.910	Dbxref=TAIR:AT3G23090,GeneID:821884,Genbank:NP_001319622.1,Araport:AT3G23090	product=TPX2 (targeting protein for Xklp2) protein family	.	.
rna44672	Pas	Reg-Tit	784.690028376507	1.97850520661056	262.882346263243	8.88503980951809	0.452485994632435	19.6360548501299	7.60843324735335e-86	1.27627663507729e-82	1936.17764	1887	1101.408665	1067	96	752.458247	2.000955	3.002493	5	1	0	0	3.001849	3	2.005099	2.000001	0	1.00155	>lcl|NW_018744080.1_cds_XP_021724263.1_37242	XP_021724263.1	GeneID:110691615	gene34672	4081431-4084887	Name=XM_021868571.1	gbkey=mRNA	gene=LOC110691615	model_evidence=Supporting evidence includes similarity to: 8 Proteins%2C and 97%25 coverage of the annotated genomic feature by RNAseq alignments	product=S-formylglutathione hydrolase-like	NP_181684.1	1.5e-143	478.3	S-formylglutathione hydrolase [Arabidopsis thaliana]	NP_181684.1	3.00e-156	86.809	Dbxref=Araport:AT2G41530,TAIR:AT2G41530,GeneID:818751,Genbank:NP_181684.1	product=S-formylglutathione hydrolase	.	.
rna3311	Pas	Reg-Tit	213.173696408505	2.3897553304199	72.651069023115	6.42983508085412	0.327730521204481	19.6192745711418	1.05852921843108e-85	1.69107603567354e-82	421.970105	389.653993	259.669319	404.08217	36.585771	316.29753	0	5	6	0	1	4.078803	6	0	4	3.000001	3	1.009117	>lcl|NW_018742244.1_cds_XP_021776332.1_2814	XP_021776332.1	GeneID:110740144	gene2517	2489796-2507450	Name=XM_021920640.1	gbkey=mRNA	gene=LOC110740144	model_evidence=Supporting evidence includes similarity to: 12 Proteins%2C and 100%25 coverage of the annotated genomic feature by RNAseq alignments%2C including 39 samples with support for all annotated introns	product=ubiquinol oxidase%2C mitochondrial-like	NP_188876.1	1.4e-142	475.8	alternative oxidase 1A [Arabidopsis thaliana]	NP_188876.1	2.46e-155	77.291	Dbxref=TAIR:AT3G22370,GeneID:821806,Genbank:NP_188876.1,Araport:AT3G22370	product=alternative oxidase 1A	.	.
rna9034	Pas	Reg-Tit	7.41091284980136	209.234225208295	141.959787755464	-5.25356399741844	0.268590219850736	-19.5597739945185	3.40583503434075e-85	4.96792867683034e-82	2.005131	12.070454	1.003697	14.083922	4.040329	13.093156	323.400773	308.784786	202.409268	25	147.783071	209.576876	254.700773	284.367921	346.20491	198.067449	178.595516	268.360736	>lcl|NW_018742484.1_cds_XP_021754170.1_7420	XP_021754170.1	GeneID:110719527	gene6857	5470729-5481642	Name=XM_021898478.1	gbkey=mRNA	gene=LOC110719527	model_evidence=Supporting evidence includes similarity to: 1 Protein%2C and 100%25 coverage of the annotated genomic feature by RNAseq alignments%2C including 59 samples with support for all annotated introns	product=uncharacterized LOC110719527	NP_192893.2	2.2e-173	579.4	bromo-adjacent homology (BAH) domain-containing protein [Arabidopsis thaliana]	NP_192893.2	0.0	50.931	Dbxref=TAIR:AT4G11560,GeneID:826760,Genbank:NP_192893.2,Araport:AT4G11560	product=bromo-adjacent homology (BAH) domain-containing protein	.	.
rna27708	Pas	Reg-Tit	16982.2669438418	0	5660.75564794726	16.432932842121	0.854549517554403	19.2299363636055	2.07883066848391e-82	2.90594542070695e-79	51410.078122	51472.377389	27578.843144	11890.615747	1051.558636	7476.971939	0	0	0	0	0	0	0	0	0	0	0	0	>lcl|NW_018743285.1_cds_XP_021771615.1_23055	XP_021771615.1	GeneID:110735744	gene21508	3196681-3198423	Name=XM_021915922.1	gbkey=mRNA	gene=LOC110735744	model_evidence=Supporting evidence includes similarity to: 4 Proteins%2C and 100%25 coverage of the annotated genomic feature by RNAseq alignments%2C including 59 samples with support for all annotated introns	product=extensin-2-like%2C transcript variant X1	.	.	.	.	.	.	.	.	.	.	.
rna25877	Pas	Reg-Tit	2.97514858801402	694.190024234697	463.785065685802	-7.72518734095355	0.410311807910958	-18.8276018189318	4.4862199815228e-79	5.78877669846571e-76	8.464494	17.23579	2.125969	0	0	0	853.148774	1054	544.516862	103	487.557301	813.789885	991.511477	770.074759	1055.797962	668.909513	702.82126	814.326659	>lcl|NW_018743212.1_cds_XP_021770028.1_21594	XP_021770028.1	GeneID:110734255	gene20121	869174-873628	Name=XM_021914336.1	gbkey=mRNA	gene=LOC110734255	model_evidence=Supporting evidence includes similarity to: 100%25 coverage of the annotated genomic feature by RNAseq alignments%2C including 32 samples with support for all annotated introns	product=uncharacterized LOC110734255	.	.	.	.	.	.	.	.	.	.	.
rna688	Pas	Reg-Tit	4.99799430108456	175.307968069476	118.537976813346	-4.86330455393225	0.261381160608536	-18.6061785884251	2.86325259147991e-77	3.55775041450221e-74	2	6	10.055108	23	0	11	324	369	156	28	108	192	276.524813	194.000011	214	134.000051	140	190	>lcl|NW_018742204.1_cds_XP_021754327.1_518	XP_021754327.1	GeneID:110719653	gene472	15347539-15354171	Name=XM_021898635.1	gbkey=mRNA	gene=LOC110719653	model_evidence=Supporting evidence includes similarity to: 2 Proteins%2C and 100%25 coverage of the annotated genomic feature by RNAseq alignments%2C including 43 samples with support for all annotated introns	product=mannose-P-dolichol utilization defect 1 protein homolog 2-like	NP_001328799.1	1.2e-98	330.1	Mannose-P-dolichol utilization defect 1 protein [Arabidopsis thaliana]	NP_567315.1	3.28e-108	77.540	Dbxref=TAIR:AT4G07390,GeneID:826170,Genbank:NP_567315.1,Araport:AT4G07390	product=Mannose-P-dolichol utilization defect 1 protein	.	.
rna13231	Pas	Reg-Tit	309.386861638698	15.5110336596122	113.469642985974	4.3184511500921	0.232298810368162	18.5900700190757	3.86672782342108e-77	4.63303041956978e-74	371.92006	309.936997	446.007885	662.36622	78.077898	672.313233	18.126149	31.212363	18.064855	2.013951	13.521688	16.174099	7	23.067207	38.346972	11.174722	14.303784	13.126831	>lcl|NW_018742726.1_cds_XP_021758269.1_11077	XP_021758269.1	GeneID:110723240	gene10233	56829-59427	Name=XM_021902577.1	gbkey=mRNA	gene=LOC110723240	model_evidence=Supporting evidence includes similarity to: 100%25 coverage of the annotated genomic feature by RNAseq alignments%2C including 61 samples with support for all annotated introns	product=uncharacterized LOC110723240	.	.	.	.	.	.	.	.	.	.	.
rna16322	Pas	Reg-Tit	8.93133949610841	145.147097349887	99.7418447319605	-3.93185067864241	0.217661419957249	-18.0640679428383	6.11459729519816e-73	6.8379541552201e-70	16.834038	17.058118	15.726867	17.777599	1.449312	11.092985	205.481738	228.308022	164.347074	20.376055	91.698329	171.276899	195.693658	159.364876	183.31095	137.009048	163.405931	142.890311	>lcl|NW_018742817.1_cds_XP_021761078.1_13596	XP_021761078.1	GeneID:110725920	gene12631	691939-706269	Name=XM_021905386.1	gbkey=mRNA	gene=LOC110725920	model_evidence=Supporting evidence includes similarity to: 4 Proteins%2C and 100%25 coverage of the annotated genomic feature by RNAseq alignments%2C including 19 samples with support for all annotated introns	product=peroxiredoxin-2F%2C mitochondrial-like%2C transcript variant X2	NP_566268.1	4.9e-88	295.0	peroxiredoxin IIF [Arabidopsis thaliana]	NP_566268.1	1.61e-96	69.347	Dbxref=TAIR:AT3G06050,GeneID:819778,Genbank:NP_566268.1,Araport:AT3G06050	product=peroxiredoxin IIF	.	.
rna17525	Pas	Reg-Tit	662.448112140551	38.647322929723	246.580919333332	4.11318180957174	0.228037575509485	18.0372984600542	9.92801358658987e-73	1.07443525102098e-69	1123.693368	1135.843373	824.77016	1123	99	1536	50	56	31	4	46	60.569178	49.159447	24.000001	48	34.000013	32	50	>lcl|NW_018742890.1_cds_XP_021762179.1_14595	XP_021762179.1	GeneID:110726942	gene13561	1143950-1146638	Name=XM_021906487.1	gbkey=mRNA	gene=LOC110726942	model_evidence=Supporting evidence includes similarity to: 100%25 coverage of the annotated genomic feature by RNAseq alignments%2C including 41 samples with support for all annotated introns	product=albumin-2-like	.	.	.	.	.	.	.	.	.	.	.
rna58976	Pas	Reg-Tit	133.560244173554	30380.0378205397	20297.8786284176	-7.81429929278382	0.436664165666687	-17.8954443876867	1.2797190673373e-71	1.30100893909391e-68	247	451	294	14	5	196	42617	52780	23864	5695	19333	31715	53781	46233.002554	50089	21663.008311	17564	34011	>lcl|NW_018744790.1_cds_XP_021737413.1_49145	XP_021737413.1	GeneID:110703926	gene45737	1301941-1304714	Name=XM_021881721.1	gbkey=mRNA	gene=LOC110703926	model_evidence=Supporting evidence includes similarity to: 100%25 coverage of the annotated genomic feature by RNAseq alignments%2C including 14 samples with support for all annotated introns	product=2'-deoxymugineic-acid 2'-dioxygenase-like	NP_192787.1	8.2e-70	237.0	2-oxoglutarate (2OG) and Fe(II)-dependent oxygenase superfamily protein [Arabidopsis thaliana]	NP_192787.1	3.99e-75	38.978	Dbxref=TAIR:AT4G10490,GeneID:826641,Genbank:NP_192787.1,Araport:AT4G10490	product=2-oxoglutarate (2OG) and Fe(II)-dependent oxygenase superfamily protein	.	.
rna37364	Pas	Reg-Tit	4.693905761106	224.850079214839	151.464688063595	-5.58049107930015	0.314014246076485	-17.7714582985541	1.17593643025878e-70	1.16033797937505e-67	6.232635	5.489839	3.819223	4.086733	1.459765	20.148795	288.00844	309.432334	245.852958	27.260965	154.318244	241.372119	247.400457	233.871573	380.971514	253.724949	263.206452	231.650199	>lcl|NW_018743812.1_cds_XP_021717541.1_31181	XP_021717541.1	GeneID:110685341	gene28994	332695-336741	Name=XM_021861849.1	gbkey=mRNA	gene=LOC110685341	model_evidence=Supporting evidence includes similarity to: 8 Proteins%2C and 100%25 coverage of the annotated genomic feature by RNAseq alignments%2C including 59 samples with support for all annotated introns	product=acetylglutamate kinase-like%2C transcript variant X1	NP_191315.1	7.4e-143	476.9	N-acetyl-l-glutamate kinase [Arabidopsis thaliana]	NP_191315.1	1.14e-150	69.697	Dbxref=TAIR:AT3G57560,GeneID:824923,Genbank:NP_191315.1,Araport:AT3G57560	product=N-acetyl-l-glutamate kinase	.	.
rna1790	Pas	Reg-Tit	112366.027603832	3949.09687986828	40088.0737878562	4.83081805152902	0.272203864201842	17.7470590496354	1.81619322680352e-70	1.74089904474375e-67	206340.65512	251509.62661	280021.018851	149096.04905	10350.261364	97665.309863	6782.339869	6556.406306	4260.875692	677.286101	3037.713506	5946.688726	7035.947733	4996.634358	6187.837121	1864.057518	1832.380431	3365.853869	>lcl|NW_018742205.1_cds_XP_021763127.1_1506	XP_021763127.1	GeneID:110727853	gene1335	1215651-1225370	Name=XM_021907435.1	gbkey=mRNA	gene=LOC110727853	model_evidence=Supporting evidence includes similarity to: 4 Proteins%2C and 100%25 coverage of the annotated genomic feature by RNAseq alignments%2C including 2 samples with support for all annotated introns	product=granule-bound starch synthase 1%2C chloroplastic/amyloplastic-like	NP_174566.1	1.7e-272	906.5	UDP-Glycosyltransferase superfamily protein [Arabidopsis thaliana]	NP_174566.1	0.0	65.534	Dbxref=Araport:AT1G32900,TAIR:AT1G32900,GeneID:840184,Genbank:NP_174566.1	product=UDP-Glycosyltransferase superfamily protein	.	.
rna56269	Pas	Reg-Tit	1.71466963379528	267.450255650312	178.87172697814	-7.1419432204971	0.403888610321754	-17.6829527695954	5.67449664660418e-70	5.14523481072766e-67	0	2.611642	8.797381	1	0	3.426187	566.700984	585.917108	407.136098	30.775027	138.625808	272.226417	361.430922	335.927636	495.565602	195.736876	142.945218	232.742918	>lcl|NW_018744633.1_cds_XP_021734697.1_46893	XP_021734697.1	GeneID:110701357	gene43638	6620834-6622931	Name=XM_021879005.1	gbkey=mRNA	gene=LOC110701357	model_evidence=Supporting evidence includes similarity to: 2 Proteins%2C and 100%25 coverage of the annotated genomic feature by RNAseq alignments	product=putative pentatricopeptide repeat-containing protein At1g12700%2C mitochondrial	NP_001331859.1	2.6e-159	532.9	Pentatricopeptide repeat (PPR) superfamily protein [Arabidopsis thaliana]	NP_001318989.1	8.22e-154	38.899	Dbxref=Araport:AT1G12700,TAIR:AT1G12700,GeneID:837825,Genbank:NP_001318989.1	product=RNA processing FACTOR	.	.
rna74986	Pas	Reg-Tit	11.8007141380595	221.208514049154	151.405914078789	-4.38903421841565	0.249561891352819	-17.5869568651835	3.10089029980167e-69	2.73767812284332e-66	9.023316	11	17	29.302083	4	20	442	397	288	18	111	217	401	374.000021	503	153.000059	131	168	>lcl|NW_018745684.1_cds_XP_021752311.1_62363	XP_021752311.1	GeneID:110717833	gene58139	3003899-3007525	Name=XM_021896619.1	gbkey=mRNA	gene=LOC110717833	model_evidence=Supporting evidence includes similarity to: 7 Proteins%2C and 100%25 coverage of the annotated genomic feature by RNAseq alignments%2C including 43 samples with support for all annotated introns	product=plastid-lipid-associated protein 6%2C chloroplastic-like	NP_566728.1	6.4e-107	358.4	Plastid-lipid associated protein PAP / fibrillin family protein [Arabidopsis thaliana]	NP_566728.1	2.14e-108	77.660	Dbxref=TAIR:AT3G23400,GeneID:821921,Genbank:NP_566728.1,Araport:AT3G23400	product=Plastid-lipid associated protein PAP / fibrillin family protein	.	.
rna51490	Pas	Reg-Tit	8.01279324435177	1607.16942778507	1074.11721627149	-7.5207114987659	0.427752661081146	-17.5819163339797	3.38925111737161e-69	2.91553809581282e-66	19	30	21	3	0	0	2026.999481	2345	1488	303	869.889238	1607	2407.978641	2329.000129	3484	1159.000445	1077	2030	>lcl|NW_018744460.1_cds_XP_021730387.1_42949	XP_021730387.1	GeneID:110697316	gene39917	3249179-3252502	Name=XM_021874695.1	gbkey=mRNA	gene=LOC110697316	model_evidence=Supporting evidence includes similarity to: 5 Proteins%2C and 100%25 coverage of the annotated genomic feature by RNAseq alignments%2C including 3 samples with support for all annotated introns	product=desiccation-related protein PCC13-62-like	NP_564518.1	6.1e-109	365.7	desiccation-like protein [Arabidopsis thaliana]	NP_564518.1	7.44e-118	61.871	Dbxref=Araport:AT1G47980,TAIR:AT1G47980,GeneID:841216,Genbank:NP_564518.1	product=desiccation-like protein	.	.
rna56266	Pas	Reg-Tit	3.79283852679253	309.4554757572	207.567930013731	-6.16286528746642	0.35745123682783	-17.2411357201005	1.30448708420283e-66	1.04200564733144e-63	7.215836	11.308118	7.149575	12.173735	0	0	700.909852	723.369541	420.090577	38.199623	160.031978	385.208991	506.444407	455.28267	564.486741	147.075265	141.34545	207.226488	>lcl|NW_018744633.1_cds_XP_021734694.1_46890	XP_021734694.1	GeneID:110701352	gene43634	6605337-6607621	Name=XM_021879002.1	gbkey=mRNA	gene=LOC110701352	model_evidence=Supporting evidence includes similarity to: 15 Proteins%2C and 100%25 coverage of the annotated genomic feature by RNAseq alignments	product=putative pentatricopeptide repeat-containing protein At1g12700%2C mitochondrial	NP_200798.1	2.2e-177	592.5	Pentatricopeptide repeat (PPR) superfamily protein [Arabidopsis thaliana]	NP_001318989.1	9.43e-162	40.000	Dbxref=Araport:AT1G12700,TAIR:AT1G12700,GeneID:837825,Genbank:NP_001318989.1	product=RNA processing FACTOR	.	.
rna2158	Pas	Reg-Tit	349.216902592181	0.484664375794662	116.728743781257	9.28430812113145	0.541932373136533	17.1318573706841	8.58690151386589e-66	6.54731724747015e-63	739	632	484.853531	555	55	547	3	1	1	0	0	0	0	0	0	0	2	0	>lcl|NW_018742205.1_cds_XP_021765507.1_1843	XP_021765507.1	GeneID:110730031	gene1634	4682348-4693506	Name=XM_021909815.1	gbkey=mRNA	gene=LOC110730031	model_evidence=Supporting evidence includes similarity to: 14 Proteins%2C and 100%25 coverage of the annotated genomic feature by RNAseq alignments%2C including 30 samples with support for all annotated introns	product=IAA-amino acid hydrolase ILR1-like	NP_186937.1	2.9e-180	601.1	Peptidase M20/M25/M40 family protein [Arabidopsis thaliana]	NP_186937.1	0.0	64.778	Dbxref=TAIR:AT3G02875,GeneID:821199,Genbank:NP_186937.1,Araport:AT3G02875	product=Peptidase M20/M25/M40 family protein	.	.
rna57329	Pas	Reg-Tit	2078.14900816138	14.2063726318795	702.187251141713	7.1883475392533	0.421037859386749	17.0729243914628	2.3607289323419e-65	1.72174119458996e-62	6713.480268	4953	3109	2102	191	1193.549233	32	42	24	2	10	26	13	8	13	4.000002	10	10	>lcl|NW_018744693.1_cds_XP_021735950.1_47820	XP_021735950.1	GeneID:110702537	gene44462	2044226-2048558	Name=XM_021880258.1	gbkey=mRNA	gene=LOC110702537	model_evidence=Supporting evidence includes similarity to: 10 Proteins%2C and 100%25 coverage of the annotated genomic feature by RNAseq alignments%2C including 12 samples with support for all annotated introns	product=leucoanthocyanidin dioxygenase-like	NP_001031700.1	2e-185	617.3	leucoanthocyanidin dioxygenase [Arabidopsis thaliana]	NP_194019.1	0.0	77.259	Dbxref=TAIR:AT4G22880,GeneID:828387,Genbank:NP_194019.1,Araport:AT4G22880	product=leucoanthocyanidin dioxygenase	.	.
rna6282	Pas	Reg-Tit	1.18013594543076	228.681239108907	152.847538054415	-7.42300626596769	0.436678722182717	-16.9987816875166	8.38443763156747e-65	5.98488293832887e-62	3	4	2	0	0	2	372	329	236	42	138	247	375	287.000016	419	164.000063	159	234	>lcl|NW_018742415.1_cds_XP_021740473.1_5138	XP_021740473.1	GeneID:110706820	gene4761	255605-264634	Name=XM_021884781.1	gbkey=mRNA	gene=LOC110706820	model_evidence=Supporting evidence includes similarity to: 3 Proteins%2C and 100%25 coverage of the annotated genomic feature by RNAseq alignments%2C including 39 samples with support for all annotated introns	product=uncharacterized LOC110706820	NP_177275.1	1.6e-136	455.7	senescence associated gene 18 [Arabidopsis thaliana]	NP_177275.1	3.79e-143	71.174	Dbxref=Araport:AT1G71190,TAIR:AT1G71190,GeneID:843459,Genbank:NP_177275.1	product=senescence associated gene 18	.	.
rna9706	Pas	Reg-Tit	19.3848764572922	422.011621903828	287.802706754983	-4.32908189579793	0.258347970752198	-16.7567869149253	5.05198920848413e-63	3.45896297868233e-60	41	24	33	37	1	49	839	1042	504	54	205	484	737	691.000038	894	166.000064	181	332	>lcl|NW_018742529.1_cds_XP_021754757.1_7964	XP_021754757.1	GeneID:110720059	gene7370	108637-110498	Name=XM_021899065.1	gbkey=mRNA	gene=LOC110720059	model_evidence=Supporting evidence includes similarity to: 10 Proteins%2C and 100%25 coverage of the annotated genomic feature by RNAseq alignments%2C including 56 samples with support for all annotated introns	product=metacaspase-9-like	NP_196040.1	4.8e-111	372.5	metacaspase 9 [Arabidopsis thaliana]	NP_196040.1	2.59e-124	57.188	Dbxref=TAIR:AT5G04200,GeneID:830299,Genbank:NP_196040.1,Araport:AT5G04200	product=metacaspase 9	.	.
rna15017	Pas	Reg-Tit	319.9737463417	20.0706431229476	120.038344195865	3.95334524042015	0.241154220918173	16.3934316611509	2.13068954441644e-60	1.40161771618877e-57	331	464	504	934	66	438	33	40	14	2	12	22	43	14.000001	48	19.000007	7	31	>lcl|NW_018742770.1_cds_XP_021759896.1_12500	XP_021759896.1	GeneID:110724750	gene11570	3310357-3314002	Name=XM_021904204.1	gbkey=mRNA	gene=LOC110724750	model_evidence=Supporting evidence includes similarity to: 1 Protein%2C and 100%25 coverage of the annotated genomic feature by RNAseq alignments%2C including 34 samples with support for all annotated introns	product=putative germin-like protein 2-1	NP_187246.1	5.9e-66	223.7	RmlC-like cupins superfamily protein [Arabidopsis thaliana]	NP_198731.1	9.20e-71	47.907	Dbxref=TAIR:AT5G39150,GeneID:833908,Genbank:NP_198731.1,Araport:AT5G39150	product=RmlC-like cupins superfamily protein	.	.
rna8680	Pas	Reg-Tit	373.905128713711	26.2145077676758	142.111381416354	3.85336036272103	0.235348790845099	16.3729770987318	2.98260269698637e-60	1.88798750719237e-57	879.240003	755.483789	405.76405	580.841791	69	448.650621	54.086351	59.249437	30.183344	5	15	13.080879	27.041318	29.000002	57.223831	14.04273	26.066171	25	>lcl|NW_018742484.1_cds_XP_021754410.1_7116	XP_021754410.1	GeneID:110719728	gene6585	882912-886424	Name=XM_021898718.1	gbkey=mRNA	gene=LOC110719728	model_evidence=Supporting evidence includes similarity to: 2 Proteins%2C and 84%25 coverage of the annotated genomic feature by RNAseq alignments	product=outer envelope pore protein 16%2C chloroplastic-like	NP_180456.1	2.4e-43	148.6	outer plastid envelope protein 16-1 [Arabidopsis thaliana]	NP_180456.1	2.06e-48	53.846	Dbxref=Araport:AT2G28900,TAIR:AT2G28900,GeneID:817439,Genbank:NP_180456.1	product=outer plastid envelope protein 16-1	.	.
rna15752	Pas	Reg-Tit	41.0495350773929	846.387045091001	577.941208419798	-4.3543112092017	0.266068611671606	-16.3653697512279	3.3796887807893e-60	2.09972553530926e-57	96.148151	28.794125	81.106277	31.38276	6.609517	105.139674	1425.01827	1331.692833	945.208885	87.28549	355	660.459797	1866.068151	1164.727788	1860.123525	717.301357	719.570316	793.322699	>lcl|NW_018742815.1_cds_XP_021760684.1_13118	XP_021760684.1	GeneID:110725528	gene12141	62467-66444	Name=XM_021904992.1	gbkey=mRNA	gene=LOC110725528	model_evidence=Supporting evidence includes similarity to: 100%25 coverage of the annotated genomic feature by RNAseq alignments%2C including 60 samples with support for all annotated introns	product=uncharacterized LOC110725528	.	.	.	.	.	.	.	.	.	.	.
rna57110	Pas	Reg-Tit	245.310667511088	1.59863185654463	82.8359770747256	7.18878789628757	0.441805337218088	16.2713921510165	1.57534984483203e-59	9.4377521329053e-57	311	260	314	624	64	435	6	1	7	0	1	0	0	3	1	2.000001	1	0	>lcl|NW_018744689.1_cds_XP_021735657.1_47629	XP_021735657.1	GeneID:110702258	gene44284	312830-316626	Name=XM_021879965.1	gbkey=mRNA	gene=LOC110702258	model_evidence=Supporting evidence includes similarity to: 100%25 coverage of the annotated genomic feature by RNAseq alignments%2C including 2 samples with support for all annotated introns	product=uncharacterized LOC110702258	NP_001078007.1	3.9e-42	146.1	DCD (Development and Cell Death) domain protein [Arabidopsis thaliana]	NP_181059.1	4.06e-39	53.061	Dbxref=Araport:AT2G35140,TAIR:AT2G35140,GeneID:818080,Genbank:NP_181059.1	product=DCD (Development and Cell Death) domain protein	.	.
rna65415	Pas	Reg-Tit	0.879100560315355	311.812534326737	208.168056404597	-8.32345742056918	0.513792122622667	-16.2000487241452	5.03871360765694e-59	2.96568075128566e-56	5	1	2	0	0	0	491.67261	542	281	47	214	409	485	283.000016	429	222.000085	280	385	>lcl|NW_018745067.1_cds_XP_021743326.1_54521	XP_021743326.1	GeneID:110709413	gene50691	585363-591149	Name=XM_021887634.1	gbkey=mRNA	gene=LOC110709413	model_evidence=Supporting evidence includes similarity to: 100%25 coverage of the annotated genomic feature by RNAseq alignments%2C including 3 samples with support for all annotated introns	product=uncharacterized LOC110709413	.	.	.	.	.	.	.	.	.	.	.
rna35339	Pas	Reg-Tit	297.482918586826	0.23156572202214	99.31535001029	9.88087673901886	0.610629132618736	16.1814695880032	6.81482273606491e-59	3.94190496503865e-56	499.488929	487.424978	309.140273	723.288308	54.645177	503.324473	0	0	3	0	0	0	0	0	0	0	0	0	>lcl|NW_018743669.1_cds_XP_021715665.1_29456	XP_021715665.1	GeneID:110683569	gene27393	2252608-2255668	Name=XM_021859973.1	gbkey=mRNA	gene=LOC110683569	model_evidence=Supporting evidence includes similarity to: 100%25 coverage of the annotated genomic feature by RNAseq alignments%2C including 2 samples with support for all annotated introns	product=L10-interacting MYB domain-containing protein-like	NP_001078536.1	1.3e-62	213.2	Myb/SANT-like DNA-binding domain protein [Arabidopsis thaliana]	NP_196199.1	8.93e-30	26.948	Dbxref=TAIR:AT5G05800,GeneID:830465,Genbank:NP_196199.1,Araport:AT5G05800	product=Myb/SANT-like DNA-binding domain protein	.	.
rna38102	Pas	Reg-Tit	200.117409741058	0	66.7058032470192	10.0204348979547	0.620956168421404	16.137105012466	1.39953452886237e-58	7.82549731813397e-56	372.767763	343.4729	298.244355	338.552283	42.509116	248.369203	0	0	0	0	0	0	0	0	0	0	0	0	>lcl|NW_018743850.1_cds_XP_021718259.1_31791	XP_021718259.1	GeneID:110685995	gene29538	3721472-3732440	Name=XM_021862569.1	gbkey=mRNA	gene=LOC110685995	model_evidence=Supporting evidence includes similarity to: 100%25 coverage of the annotated genomic feature by RNAseq alignments%2C including 4 samples with support for all annotated introns	product=uncharacterized LOC110685995%2C transcript variant X3	NP_189639.4	2.8e-08	34.5	Plant transposase (Ptta/En/Spm family) [Arabidopsis thaliana]	.	.	.	.	.	.	.
rna37352	Pas	Reg-Tit	1.84317825633891	128.836322468827	86.5052743979979	-5.99179746856734	0.371876283373279	-16.1123409490272	2.08961022810777e-58	1.13071505714174e-55	0	8.179982	5.62234	0	0	2.970459	174.715887	222.726318	159.66399	18.428792	78.774439	115.639656	190.878174	139.662974	239.04467	94.654061	142.125694	127.106214	>lcl|NW_018743812.1_cds_XP_021717528.1_31169	XP_021717528.1	GeneID:110685335	gene28987	268059-278025	Name=XM_021861836.1	gbkey=mRNA	gene=LOC110685335	model_evidence=Supporting evidence includes similarity to: 4 Proteins%2C and 100%25 coverage of the annotated genomic feature by RNAseq alignments%2C including 60 samples with support for all annotated introns	product=pre-mRNA cleavage factor Im 25 kDa subunit 2-like	NP_194285.2	1.7e-121	404.8	Cleavage/polyadenylation specificity factor, 25kDa subunit [Arabidopsis thaliana]	NP_194285.2	3.77e-132	86.869	Dbxref=TAIR:AT4G25550,GeneID:828660,Genbank:NP_194285.2,Araport:AT4G25550	product=Cleavage/polyadenylation specificity factor%2C 25kDa subunit	.	.
rna43605	Pas	Reg-Tit	7.59810896708103	123.988003091074	85.1913717164095	-4.07979490545057	0.253548099015415	-16.0908124387181	2.95928426778181e-58	1.57588933174304e-55	12	5	5	16	2	23	185	255	131	16	50	101	167	160.000009	240	111.000043	103	176	>lcl|NW_018744062.1_cds_XP_021723216.1_36333	XP_021723216.1	GeneID:110690668	gene33835	858354-860384	Name=XM_021867524.1	gbkey=mRNA	gene=LOC110690668	model_evidence=Supporting evidence includes similarity to: 100%25 coverage of the annotated genomic feature by RNAseq alignments%2C including 41 samples with support for all annotated introns	product=uncharacterized LOC110690668	NP_001327902.1	2.8e-23	83.8	MuDR family transposase [Arabidopsis thaliana]	NP_001323055.1	3.15e-17	20.599	Dbxref=Araport:AT1G06740,GeneID:3766669,Genbank:NP_001323055.1,TAIR:AT1G06740	product=MuDR family transposase	.	.
rna57058	Pas	Reg-Tit	701.922937071598	0	233.974312357199	11.8380025461891	0.737118882464662	16.0598281061625	4.87901481860192e-58	2.55759481483243e-55	2134.283404	1548.989137	769.512325	1212	77	473.595718	0	0	0.030945	0	0	0	0	0	0	0	0	0	>lcl|NW_018744676.1_cds_XP_021735591.1_47579	XP_021735591.1	GeneID:110702205	gene44252	376834-380060	Name=XM_021879898.1	gbkey=mRNA	gene=LOC110702205	model_evidence=Supporting evidence includes similarity to: 9 Proteins%2C and 49%25 coverage of the annotated genomic feature by RNAseq alignments	product=dihydroflavonol 4-reductase-like%2C transcript variant X1	NP_199094.1	2e-166	554.5	dihydroflavonol 4-reductase [Arabidopsis thaliana]	NP_199094.1	0.0	72.673	Dbxref=TAIR:AT5G42800,GeneID:834291,Genbank:NP_199094.1,Araport:AT5G42800	product=dihydroflavonol 4-reductase	.	.
rna8698	Pas	Reg-Tit	1.08914954361724	211.585627429933	141.420134801161	-7.4687206923397	0.465821552683956	-16.0334373738327	7.46374875712313e-58	3.85232780081114e-55	0.666667	4.337559	4.339377	1	0.337027	0.333333	481.857448	354.839753	245.215544	27.763816	104.982083	189.595251	292.490701	258.469394	335.867409	185.871547	189.175076	204.059182	>lcl|NW_018742484.1_cds_XP_021753935.1_7133	XP_021753935.1	GeneID:110719333	gene6594	991831-995413	Name=XM_021898243.1	gbkey=mRNA	gene=LOC110719333	model_evidence=Supporting evidence includes similarity to: 8 Proteins%2C and 100%25 coverage of the annotated genomic feature by RNAseq alignments%2C including 55 samples with support for all annotated introns	product=superoxide dismutase [Fe]%2C chloroplastic-like%2C transcript variant X1	NP_199923.1	2.9e-125	418.4	Fe superoxide dismutase 2 [Arabidopsis thaliana]	NP_199923.1	2.92e-133	68.379	Dbxref=TAIR:AT5G51100,GeneID:835183,Genbank:NP_199923.1,Araport:AT5G51100	product=Fe superoxide dismutase 2	.	.
rna45048	Pas	Reg-Tit	5.56517208208196	558.664204036425	374.297860051644	-6.46997476111365	0.404441721053095	-15.9972980637778	1.33441944883296e-57	6.68185643117863e-55	13	8	5	11	0	19	1480	1767	1056	51	198	377	458	861.000048	1261	330.000127	317	254	>lcl|NW_018744092.1_cds_XP_021724748.1_37582	XP_021724748.1	GeneID:110692067	gene34968	3510066-3512339	Name=XM_021869056.1	gbkey=mRNA	gene=LOC110692067	model_evidence=Supporting evidence includes similarity to: 1 Protein%2C and 92%25 coverage of the annotated genomic feature by RNAseq alignments	product=9-cis-epoxycarotenoid dioxygenase NCED6%2C chloroplastic	NP_189064.1	7.1e-230	766.0	nine-cis-epoxycarotenoid dioxygenase 6 [Arabidopsis thaliana]	NP_189064.1	0.0	59.075	Dbxref=TAIR:AT3G24220,GeneID:822008,Genbank:NP_189064.1,Araport:AT3G24220	product=nine-cis-epoxycarotenoid dioxygenase 6	.	.
rna63925	Pas	Reg-Tit	36.2429050323373	3625.63055784475	2429.16800690728	-6.60664134194621	0.414200481966422	-15.9503468237919	2.83319135191583e-57	1.39780495096212e-54	57	80	73	70	3	48	8880.838072	5489.454853	4759.623602	782	2734	4581	7157.632147	6550.188593	5495	588.000226	502	1676.312146	>lcl|NW_018745003.1_cds_XP_021741876.1_53291	XP_021741876.1	GeneID:110708079	gene49568	5206077-5208179	Name=XM_021886184.1	gbkey=mRNA	gene=LOC110708079	model_evidence=Supporting evidence includes similarity to: 1 Protein%2C and 100%25 coverage of the annotated genomic feature by RNAseq alignments%2C including 36 samples with support for all annotated introns	product=anthocyanin 3'-O-beta-glucosyltransferase-like	NP_567954.1	2.8e-122	410.1	UDP-glucosyltransferase 73B2 [Arabidopsis thaliana]	NP_001189528.1	4.53e-129	41.463	Dbxref=Araport:AT2G15480,TAIR:AT2G15480,GeneID:816040,Genbank:NP_001189528.1	product=UDP-glucosyl transferase 73B5	.	.
rna73691	Pas	Reg-Tit	149.724025268533	0	49.9080084228442	9.59443718534691	0.606147176999731	15.8285603718174	1.97692764390427e-56	9.47484936076347e-54	213.463402	253.41975	226.811269	288.437172	33.321713	223.125286	0	0	0	0	0	0	0	0	0	0	0	0	>lcl|NW_018745617.1_cds_XP_021751060.1_61305	XP_021751060.1	GeneID:110716735	gene57164	631195-646008	Name=XM_021895368.1	gbkey=mRNA	gene=LOC110716735	model_evidence=Supporting evidence includes similarity to: 100%25 coverage of the annotated genomic feature by RNAseq alignments%2C including 45 samples with support for all annotated introns	product=zinc finger protein dpff-1-like%2C transcript variant X2	NP_001324862.1	5.4e-33	115.6	RING/FYVE/PHD zinc finger superfamily protein [Arabidopsis thaliana]	NP_179516.2	1.86e-32	34.677	Dbxref=Araport:AT2G19260,TAIR:AT2G19260,GeneID:816443,Genbank:NP_179516.2	product=RING/FYVE/PHD zinc finger superfamily protein	.	.
rna56801	Pas	Reg-Tit	4.55745571035397	216.472949611651	145.834451644552	-5.40582137116549	0.342032888030878	-15.8049753703143	2.87502649097228e-56	1.35851075698069e-53	15	8	10	2	0	8	450	549	338	29	123	197	286	279.000015	486	119.000046	109	130	>lcl|NW_018744662.1_cds_XP_021735366.1_47344	XP_021735366.1	GeneID:110702033	gene44052	2534736-2536448	Name=XM_021879674.1	gbkey=mRNA	gene=LOC110702033	model_evidence=Supporting evidence includes similarity to: 1 Protein%2C and 100%25 coverage of the annotated genomic feature by RNAseq alignments	product=pentatricopeptide repeat-containing protein At1g61870%2C mitochondrial-like%2C transcript variant X1	NP_200798.1	8e-67	227.3	Pentatricopeptide repeat (PPR) superfamily protein [Arabidopsis thaliana]	NP_564786.1	1.94e-43	30.900	Dbxref=Araport:AT1G61870,TAIR:AT1G61870,GeneID:842484,Genbank:NP_564786.1	product=pentatricopeptide repeat 336	.	.
rna1048	Pas	Reg-Tit	36.9334562643032	390.290837285693	272.505043611896	-3.36775624853015	0.213479785130518	-15.7755276288627	4.58550112490547e-56	2.13665246165908e-53	69	78	55	86	6	24	551.157173	723.562648	344.683897	80	229.720758	455.706767	648	533.783853	554.335677	293.000112	225.757576	417	>lcl|NW_018742204.1_cds_XP_021756492.1_828	XP_021756492.1	GeneID:110721613	gene738	19430890-19437077	Name=XM_021900800.1	gbkey=mRNA	gene=LOC110721613	model_evidence=Supporting evidence includes similarity to: 23 Proteins%2C and 100%25 coverage of the annotated genomic feature by RNAseq alignments%2C including 59 samples with support for all annotated introns	product=truncated transcription factor CAULIFLOWER A-like	NP_177074.1	2.7e-101	339.9	K-box region and MADS-box transcription factor family protein [Arabidopsis thaliana]	NP_177074.1	1.61e-107	59.925	Dbxref=Araport:AT1G69120,TAIR:AT1G69120,GeneID:843244,Genbank:NP_177074.1	product=K-box region and MADS-box transcription factor family protein	AUR62007887-RA|MIKC_MADS	0.0
rna68688	Pas	Reg-Tit	1.55658061162874	304.270016602146	203.36553793864	-7.42491903014279	0.471375841362465	-15.7515900871835	6.69758355008442e-56	3.07804425372304e-53	2.09589	4.06469	3.274038	0	0	6.237885	631.734685	770.090574	481.915275	26.78571	141.64055	388.567605	433.123587	445.501329	720.14122	115.233081	129.188282	233.841086	>lcl|NW_018745291.1_cds_XP_021746305.1_57250	XP_021746305.1	GeneID:110712170	gene53256	1203595-1207188	Name=XM_021890613.1	gbkey=mRNA	gene=LOC110712170	model_evidence=Supporting evidence includes similarity to: 5 Proteins%2C and 100%25 coverage of the annotated genomic feature by RNAseq alignments%2C including 58 samples with support for all annotated introns	product=inositol polyphosphate multikinase beta-like	NP_001331991.1	1.7e-108	363.9	inositol polyphosphate kinase 2 beta [Arabidopsis thaliana]	NP_200984.1	9.27e-119	56.429	Dbxref=TAIR:AT5G61760,GeneID:836298,Genbank:NP_200984.1,Araport:AT5G61760	product=inositol polyphosphate kinase 2 beta	.	.
rna64127	Pas	Reg-Tit	1.22038880656145	240.620433184878	160.820418392106	-7.50171158396637	0.476765160202476	-15.7346052315998	8.76013554789221e-56	3.97153766886805e-53	2	6	3	0	0	0	440	550	325	39	114	284	283	384.000021	455	130.00005	111	220	>lcl|NW_018745024.1_cds_XP_021742081.1_53451	XP_021742081.1	GeneID:110708292	gene49720	2509765-2512205	Name=XM_021886389.1	gbkey=mRNA	gene=LOC110708292	model_evidence=Supporting evidence includes similarity to: 100%25 coverage of the annotated genomic feature by RNAseq alignments%2C including 55 samples with support for all annotated introns	product=uncharacterized LOC110708292	.	.	.	.	.	.	.	.	.	.	.
rna38207	Pas	Reg-Tit	1.11493852717299	278.396855458007	185.969549814395	-7.82836651896584	0.504658791856877	-15.5121968452419	2.86892704261005e-54	1.26644254411216e-51	3	1	6	0	0	0	400	262	176	62	202	343	476	314.000017	429	205.000079	216	355	>lcl|NW_018743850.1_cds_XP_021718320.1_31881	XP_021718320.1	GeneID:110686055	gene29642	5215747-5221393	Name=XM_021862628.1	gbkey=mRNA	gene=LOC110686055	model_evidence=Supporting evidence includes similarity to: 100%25 coverage of the annotated genomic feature by RNAseq alignments	product=uncharacterized LOC110686055	.	.	.	.	.	.	.	.	.	.	.
rna51460	Pas	Reg-Tit	10.6755570574351	144.74921647548	100.057996669465	-3.62517063639448	0.236429824623787	-15.3329667361676	4.60466402758001e-53	1.9805368392472e-50	4.000547	10	21	28	1.001847	38	194	259	125.75301	22	95	169	242	169.000009	262	118.000045	110	153	>lcl|NW_018744460.1_cds_XP_021730363.1_42922	XP_021730363.1	GeneID:110697299	gene39894	3025141-3032960	Name=XM_021874672.1	gbkey=mRNA	gene=LOC110697299	model_evidence=Supporting evidence includes similarity to: 2 Proteins%2C and 96%25 coverage of the annotated genomic feature by RNAseq alignments%2C including 34 samples with support for all annotated introns	product=DNA replication complex GINS protein SLD5-like%2C transcript variant X2	NP_199712.2	1.7e-72	244.5	DNA replication protein-like protein [Arabidopsis thaliana]	NP_199712.2	2.49e-79	54.128	Dbxref=TAIR:AT5G49010,GeneID:834960,Genbank:NP_199712.2,Araport:AT5G49010	product=DNA replication protein-like protein	.	.
rna44853	Pas	Reg-Tit	11.8778556653471	481.255658672234	324.796391003272	-5.37361899559057	0.352390230086971	-15.2490578250831	1.67025835756601e-52	7.00443720474774e-50	5.02357	6.012104	21.024462	34.079923	3	31.076646	652.605961	685.798974	357.309873	56	274.403158	351.611921	610.05715	488.608723	620.655019	688.023141	742.456337	528	>lcl|NW_018744092.1_cds_XP_021724415.1_37399	XP_021724415.1	GeneID:110691775	gene34804	1352207-1357791	Name=XM_021868723.1	gbkey=mRNA	gene=LOC110691775	model_evidence=Supporting evidence includes similarity to: 17 Proteins%2C and 100%25 coverage of the annotated genomic feature by RNAseq alignments%2C including 60 samples with support for all annotated introns	product=superoxide dismutase [Cu-Zn]%2C chloroplastic-like%2C transcript variant X2	NP_565666.1	1e-97	327.6	copper/zinc superoxide dismutase 2 [Arabidopsis thaliana]	NP_565666.1	7.99e-107	77.000	Dbxref=Araport:AT2G28190,TAIR:AT2G28190,GeneID:817365,Genbank:NP_565666.1	product=copper/zinc superoxide dismutase 2	.	.
rna2922	Pas	Reg-Tit	119.960510157589	0.589369516808403	40.3797497304019	7.44987836199738	0.488663824268979	15.245405925315	1.7663180405893e-52	7.31582764737414e-50	204	200	183	212.688561	17	243	4	1	1	0	1	1	0	0	1	0	0	0	>lcl|NW_018742241.1_cds_XP_021772390.1_2448	XP_021772390.1	GeneID:110736477	gene2194	1012213-1028024	Name=XM_021916698.1	gbkey=mRNA	gene=LOC110736477	model_evidence=Supporting evidence includes similarity to: 21 Proteins%2C and 100%25 coverage of the annotated genomic feature by RNAseq alignments%2C including 57 samples with support for all annotated introns	product=aquaporin NIP1-1-like	NP_193626.1	5.4e-114	381.5	NOD26-like intrinsic protein 1;2 [Arabidopsis thaliana]	NP_193626.1	5.20e-128	63.211	Dbxref=TAIR:AT4G18910,GeneID:827626,Genbank:NP_193626.1,Araport:AT4G18910	product=NOD26-like intrinsic protein 1%3B2	.	.
rna34559	Pas	Reg-Tit	82.1513317067045	2.60476199924841	29.1202852350671	4.8830711869413	0.32076988653786	15.2229725790203	2.48957287813168e-52	1.01856927424926e-49	138	134	105	192	18	97	4	3	2	0	1	2	4	2	7	5.000002	1	6	>lcl|NW_018743613.1_cds_XP_021714949.1_28796	XP_021714949.1	GeneID:110682907	gene26789	346539-349659	Name=XM_021859257.1	gbkey=mRNA	gene=LOC110682907	model_evidence=Supporting evidence includes similarity to: 10 Proteins%2C and 100%25 coverage of the annotated genomic feature by RNAseq alignments%2C including 55 samples with support for all annotated introns	product=peptidyl-tRNA hydrolase%2C mitochondrial-like	NP_197484.4	1.3e-84	285.3	Peptidyl-tRNA hydrolase family protein [Arabidopsis thaliana]	NP_197484.4	3.00e-89	74.375	Dbxref=TAIR:AT5G19830,GeneID:832103,Genbank:NP_197484.4,Araport:AT5G19830	product=Peptidyl-tRNA hydrolase family protein	.	.
rna27023	Pas	Reg-Tit	6.95214257353004	142.546708944319	97.348520154056	-4.16194022384052	0.273505344540029	-15.2170343538987	2.72611584579822e-52	1.10190916277933e-49	10	25	15	11	0	5	245	228	148	30	99	175	195	121.000007	174	108.000041	110	157	>lcl|NW_018743252.1_cds_XP_021771048.1_22516	XP_021771048.1	GeneID:110735184	gene20958	9085196-9088157	Name=XM_021915356.1	gbkey=mRNA	gene=LOC110735184	model_evidence=Supporting evidence includes similarity to: 100%25 coverage of the annotated genomic feature by RNAseq alignments%2C including 55 samples with support for all annotated introns	product=uncharacterized LOC110735184	.	.	.	.	.	.	.	.	.	.	.
rna36244	Pas	Reg-Tit	158.372418718008	0.07718857400738	52.8422652886742	9.42633169353647	0.620930737405628	15.180971283402	4.72729498900698e-52	1.88804785221661e-49	206.728627	294.223515	199.822024	299.665298	41.492422	223.901813	0	0	1	0	0	0	0	0	0	0	0	0	>lcl|NW_018743697.1_cds_XP_021716490.1_30269	XP_021716490.1	GeneID:110684350	gene28146	4000926-4006221	Name=XM_021860798.1	gbkey=mRNA	gene=LOC110684350	model_evidence=Supporting evidence includes similarity to: 100%25 coverage of the annotated genomic feature by RNAseq alignments%2C including 5 samples with support for all annotated introns	product=L10-interacting MYB domain-containing protein-like%2C transcript variant X1	NP_199013.1	2.8e-60	205.8	nuclease [Arabidopsis thaliana]	NP_199013.1	1.68e-63	38.291	Dbxref=TAIR:AT5G41980,GeneID:834203,Genbank:NP_199013.1,Araport:AT5G41980	product=nuclease	.	.
rna29380	Pas	Reg-Tit	159.263355708414	1.41995353258291	54.0344209245266	7.23679644668877	0.480001984632316	15.0765969274736	2.30865529927524e-51	8.97811901663516e-49	276.834612	316.116578	297	314.243834	18	202	0	1	4	1	0	2	1.004161	0	4	0	0	1.007032	>lcl|NW_018743292.1_cds_XP_021773198.1_24548	XP_021773198.1	GeneID:110737135	gene22836	13358983-13362448	Name=XM_021917506.1	gbkey=mRNA	gene=LOC110737135	model_evidence=Supporting evidence includes similarity to: 1 Protein%2C and 100%25 coverage of the annotated genomic feature by RNAseq alignments	product=uncharacterized LOC110737135	NP_001323055.1	8.7e-250	832.5	MuDR family transposase [Arabidopsis thaliana]	NP_001323055.1	0.0	51.414	Dbxref=Araport:AT1G06740,GeneID:3766669,Genbank:NP_001323055.1,TAIR:AT1G06740	product=MuDR family transposase	.	.
rna37360	Pas	Reg-Tit	5.86180407821211	391.755770376885	263.124448277327	-5.87330271644329	0.389578624405757	-15.0760394654664	2.32822544471447e-51	8.97811901663516e-49	0.056144	8.337296	8.841102	4.60949	0	37.949287	733.922094	784.33143	404.971847	41.697776	210.576715	372.073599	603.40932	489.167279	816.527683	309.93799	327.325528	384.256438	>lcl|NW_018743812.1_cds_XP_021717536.1_31176	XP_021717536.1	GeneID:110685338	gene28990	312108-319895	Name=XM_021861845.1	gbkey=mRNA	gene=LOC110685338	model_evidence=Supporting evidence includes similarity to: 100%25 coverage of the annotated genomic feature by RNAseq alignments%2C including 38 samples with support for all annotated introns	product=DEAD-box ATP-dependent RNA helicase 8-like%2C transcript variant X2	NP_191975.2	3.6e-281	934.5	RNAhelicase-like 8 [Arabidopsis thaliana]	NP_849535.1	0.0	80.669	Dbxref=TAIR:AT4G00660,GeneID:828042,Genbank:NP_849535.1,Araport:AT4G00660	product=RNAhelicase-like 8	.	.
rna59762	Pas	Reg-Tit	1591.23546219304	76.3891814352954	581.337941687877	4.39395509711688	0.292164027096312	15.0393432784537	4.05553342789566e-51	1.54612603377808e-48	2633.620607	2424.314259	3481.055909	3284.407002	231.021906	1826.264071	83.550008	78.881871	45.927843	10.804896	99.294221	149.96975	105.304162	63.428714	79.127867	55.560955	56.967443	89.832213	>lcl|NW_018744845.1_cds_XP_021738068.1_49781	XP_021738068.1	GeneID:110704567	gene46342	831208-847424	Name=XM_021882376.1	gbkey=mRNA	gene=LOC110704567	model_evidence=Supporting evidence includes similarity to: 11 Proteins%2C and 100%25 coverage of the annotated genomic feature by RNAseq alignments%2C including 31 samples with support for all annotated introns	product=probable low-specificity L-threonine aldolase 1	NP_001031001.2	6.7e-174	579.2	threonine aldolase 1 [Arabidopsis thaliana]	NP_849615.1	0.0	72.779	Dbxref=Araport:AT1G08630,TAIR:AT1G08630,GeneID:837385,Genbank:NP_849615.1	product=threonine aldolase 1	.	.
rna61307	Pas	Reg-Tit	1.43045392167793	220.822686789197	147.691942500024	-7.14288091650594	0.479665506073484	-14.8913791508111	3.74954519202887e-50	1.41341001850985e-47	7.403777	3.140671	3.18256	0	0	0	435.641597	484.632852	348.763403	24	93.066839	246.000404	320.750939	396.326344	482.820874	113.924082	106.412154	148.594034	>lcl|NW_018744890.1_cds_XP_021739576.1_51129	XP_021739576.1	GeneID:110705959	gene47594	277905-281302	Name=XM_021883884.1	gbkey=mRNA	gene=LOC110705959	model_evidence=Supporting evidence includes similarity to: 3 Proteins%2C and 100%25 coverage of the annotated genomic feature by RNAseq alignments%2C including 43 samples with support for all annotated introns	product=uncharacterized LOC110705959	NP_564577.1	8.9e-110	368.1	Putative lysine decarboxylase family protein [Arabidopsis thaliana]	NP_564577.1	9.63e-120	58.219	Dbxref=Araport:AT1G50575,TAIR:AT1G50575,GeneID:841479,Genbank:NP_564577.1	product=Putative lysine decarboxylase family protein	.	.
rna59939	Pas	Reg-Tit	1.11921531001158	136.270083468415	91.2197940822802	-6.84419336825593	0.462085915629565	-14.8115169425389	1.23423163506431e-49	4.60080412497472e-47	0	5	5	0	0	0	235	241	144	16	55	165	201	179.00001	226	127.000049	120	147	>lcl|NW_018744858.1_cds_XP_021738277.1_49929	XP_021738277.1	GeneID:110704774	gene46487	1302648-1305059	Name=XM_021882585.1	gbkey=mRNA	gene=LOC110704774	model_evidence=Supporting evidence includes similarity to: 2 Proteins%2C and 100%25 coverage of the annotated genomic feature by RNAseq alignments%2C including 4 samples with support for all annotated introns	product=uncharacterized LOC110704774	NP_175931.2	1.7e-58	199.3	hypothetical protein (DUF1639) [Arabidopsis thaliana]	NP_175931.2	2.37e-64	56.808	Dbxref=Araport:AT1G55340,TAIR:AT1G55340,GeneID:841980,Genbank:NP_175931.2	product=hypothetical protein (DUF1639)	.	.
rna57153	Pas	Reg-Tit	1.7491576239539	317.628666982798	212.335497196517	-7.36056954637777	0.49994540237825	-14.7227467466715	4.60566583440742e-49	1.69797234152236e-46	5	4	6	1	0	0	785	1147	445	44	109	252	469	436.000024	504	152.000058	104	270	>lcl|NW_018744693.1_cds_XP_021735821.1_47670	XP_021735821.1	GeneID:110702426	gene44323	353679-356594	Name=XM_021880129.1	gbkey=mRNA	gene=LOC110702426	model_evidence=Supporting evidence includes similarity to: 1 Protein%2C and 100%25 coverage of the annotated genomic feature by RNAseq alignments%2C including 31 samples with support for all annotated introns	product=transcription factor bHLH18-like	NP_001324633.1	2.2e-42	146.9	basic helix-loop-helix (bHLH) DNA-binding superfamily protein [Arabidopsis thaliana]	NP_195498.3	4.84e-43	41.379	Dbxref=TAIR:AT4G37850,GeneID:829941,Genbank:NP_195498.3,Araport:AT4G37850	product=basic helix-loop-helix (bHLH) DNA-binding superfamily protein	AUR62017204-RA|bHLH	0.0
rna46494	Pas	Reg-Tit	5.2376193568429	424.642079022432	284.840592467235	-6.32989313616362	0.431463015705124	-14.6707664521811	9.92179474564409e-49	3.61811186871319e-46	6	12	7	18	1	1	1001	844	551	71	412	519	622	563.000031	703	122.000047	91	297	>lcl|NW_018744143.1_cds_XP_021725965.1_38835	XP_021725965.1	GeneID:110693153	gene36067	402161-406595	Name=XM_021870273.1	gbkey=mRNA	gene=LOC110693153	model_evidence=Supporting evidence includes similarity to: 1 Protein%2C and 100%25 coverage of the annotated genomic feature by RNAseq alignments%2C including 20 samples with support for all annotated introns	product=cytochrome P450 71A21-like	NP_680111.1	4e-137	459.3	cytochrome P450, family 71, subfamily A, polypeptide 21 [Arabidopsis thaliana]	NP_680107.1	1.37e-149	45.325	Dbxref=TAIR:AT3G48280,GeneID:823986,Genbank:NP_680107.1,Araport:AT3G48280	product=cytochrome P450%2C family 71%2C subfamily A%2C polypeptide 25	.	.
rna8096	Pas	Reg-Tit	27.1659834891409	317.38026182451	220.642169046053	-3.59752356631407	0.246156262539764	-14.614796021015	2.26030341223293e-48	8.15386227709706e-46	37.71015	35.706707	37.488675	36.649036	7	63.468418	779.155057	343.777902	232.199345	43.049465	147.960666	375.273511	548.995094	532.222457	877.7565	177.630333	201.434566	260.666899	>lcl|NW_018742461.1_cds_XP_021753262.1_6642	XP_021753262.1	GeneID:110718685	gene6133	2306693-2310587	Name=XM_021897570.1	gbkey=mRNA	gene=LOC110718685	model_evidence=Supporting evidence includes similarity to: 10 Proteins%2C and 100%25 coverage of the annotated genomic feature by RNAseq alignments%2C including 24 samples with support for all annotated introns	product=aminoacylase-1-like	NP_568036.2	1.1e-191	638.6	Peptidase M20/M25/M40 family protein [Arabidopsis thaliana]	NP_568036.2	0.0	68.305	Dbxref=TAIR:AT4G38220,GeneID:829978,Genbank:NP_568036.2,Araport:AT4G38220	product=Peptidase M20/M25/M40 family protein	.	.
rna37348	Pas	Reg-Tit	1.8057853447199	179.757978202804	120.440580583443	-6.48834557064483	0.444152587978156	-14.6083705155939	2.48387935231036e-48	8.86507110538937e-46	1.809979	4.643505	5.822763	1.604154	0	1.713852	403.880078	420.430555	268.675226	8.157881	69.613662	140.847027	169.756402	241.42817	345.777079	139.873588	200.70739	189.898211	>lcl|NW_018743812.1_cds_XP_021717524.1_31165	XP_021717524.1	GeneID:110685331	gene28983	227444-230344	Name=XM_021861832.1	gbkey=mRNA	gene=LOC110685331	model_evidence=Supporting evidence includes similarity to: 11 Proteins%2C and 100%25 coverage of the annotated genomic feature by RNAseq alignments%2C including 39 samples with support for all annotated introns	product=bifunctional protein FolD 4%2C chloroplastic-like	NP_191971.1	1e-169	565.1	Amino acid dehydrogenase family protein [Arabidopsis thaliana]	NP_191971.1	0.0	69.786	Dbxref=TAIR:AT4G00620,GeneID:825824,Genbank:NP_191971.1,Araport:AT4G00620	product=Amino acid dehydrogenase family protein	.	.
rna31317	Pas	Reg-Tit	1622.2397724775	125481.561213623	84195.1207332413	-6.2720624377746	0.430858574215763	-14.5571257324769	5.26243123627262e-48	1.85841374258642e-45	2823.091313	4929.233349	4593.932699	1233.318605	80.683562	835.536105	145051.690647	82612.197395	45624.869682	26955.19097	113342.50877	193012.797926	228955.99569	151440.274761	207029.836724	89862.061706	90998.785962	152830.234103	>lcl|NW_018743397.1_cds_XP_021775048.1_26141	XP_021775048.1	GeneID:110738898	gene24330	694500-697940	Name=XM_021919355.1	gbkey=mRNA	gene=LOC110738898	model_evidence=Supporting evidence includes similarity to: 4 Proteins%2C and 100%25 coverage of the annotated genomic feature by RNAseq alignments%2C including 6 samples with support for all annotated introns	product=granule-bound starch synthase 1%2C chloroplastic/amyloplastic-like%2C transcript variant X1	NP_174566.1	1.6e-272	906.6	UDP-Glycosyltransferase superfamily protein [Arabidopsis thaliana]	NP_174566.1	0.0	65.372	Dbxref=Araport:AT1G32900,TAIR:AT1G32900,GeneID:840184,Genbank:NP_174566.1	product=UDP-Glycosyltransferase superfamily protein	.	.
rna64566	Pas	Reg-Tit	5.50497930855544	180.783984029357	122.357649122423	-4.99550248576281	0.345582650230447	-14.4553046353213	2.32100612820236e-47	7.86539743384454e-45	1.408645	8.764014	12.705987	6.481815	0.911455	16.824646	208.00009	301.361076	149	51	122.452262	196.306887	240.451744	171.000009	177.808435	136.968204	168	209.430504	>lcl|NW_018745024.1_cds_XP_021742379.1_53811	XP_021742379.1	GeneID:110708547	gene50059	9270583-9284687	Name=XM_021886688.1	gbkey=mRNA	gene=LOC110708547	model_evidence=Supporting evidence includes similarity to: 100%25 coverage of the annotated genomic feature by RNAseq alignments%2C including 15 samples with support for all annotated introns	product=protein BONZAI 3-like%2C transcript variant X3	NP_172362.3	5.5e-115	386.4	Calcium-dependent phospholipid-binding Copine family protein [Arabidopsis thaliana]	NP_172362.3	5.90e-124	42.215	Dbxref=Araport:AT1G08860,TAIR:AT1G08860,GeneID:837408,Genbank:NP_172362.3	product=Calcium-dependent phospholipid-binding Copine family protein	.	.
rna37670	Pas	Reg-Tit	1.23487745222485	180.9498495756	121.044858867809	-7.07078920631567	0.490921247897841	-14.4031028125046	4.94716829176676e-47	1.64640648634476e-44	0	4	7	0	0	0	179	215	133	35	126	248.589225	322	198.000011	267	147.000056	140	245	>lcl|NW_018743828.1_cds_XP_021717778.1_31396	XP_021717778.1	GeneID:110685544	gene29184	989823-991943	Name=XM_021862086.1	gbkey=mRNA	gene=LOC110685544	model_evidence=Supporting evidence includes similarity to: 100%25 coverage of the annotated genomic feature by RNAseq alignments%2C including 6 samples with support for all annotated introns	product=short-chain dehydrogenase/reductase family 42E member 1-like	NP_180921.1	1.6e-80	270.6	NAD(P)-binding Rossmann-fold superfamily protein [Arabidopsis thaliana]	NP_180921.1	1.08e-85	70.391	Dbxref=Araport:AT2G33630,TAIR:AT2G33630,GeneID:817929,Genbank:NP_180921.1	product=NAD(P)-binding Rossmann-fold superfamily protein	.	.
rna56829	Pas	Reg-Tit	1.32631288513495	282.055850824445	188.479338178008	-7.58709028617094	0.530642987099936	-14.2979186960254	2.25451801980369e-46	7.34338107246545e-44	3	7	2	0	0	0	271	310	197	48	203	346	313	223.000012	304	409.000157	324	382	>lcl|NW_018744662.1_cds_XP_021735390.1_47372	XP_021735390.1	GeneID:110702054	gene44078	2777933-2779977	Name=XM_021879698.1	gbkey=mRNA	gene=LOC110702054	model_evidence=Supporting evidence includes similarity to: 100%25 coverage of the annotated genomic feature by RNAseq alignments%2C including 5 samples with support for all annotated introns	product=uncharacterized LOC110702054	NP_173550.1	9.7e-23	82.0	Copia-like polyprotein/retrotransposon [Arabidopsis thaliana]	NP_173550.1	5.24e-22	29.864	Dbxref=Araport:AT1G21280,TAIR:AT1G21280,GeneID:838724,Genbank:NP_173550.1	product=Copia-like polyprotein/retrotransposon	.	.
rna45563	Pas	Reg-Tit	34.2805605202899	6339.03016247139	4237.44696182102	-7.51458568330647	0.526057369669599	-14.284726565139	2.72476850346892e-46	8.78973639643066e-44	49	141	83	4	4	3	6509	6125.999344	5220	748	3606.998328	7566.999469	14304.998235	7955.00044	13696.995156	5429.000944	5171.999029	8512.999055	>lcl|NW_018744100.1_cds_XP_021725031.1_38011	XP_021725031.1	GeneID:110692326	gene35347	1329755-1332067	Name=XM_021869339.1	gbkey=mRNA	gene=LOC110692326	model_evidence=Supporting evidence includes similarity to: 100%25 coverage of the annotated genomic feature by RNAseq alignments%2C including 6 samples with support for all annotated introns	product=vinorine synthase-like	NP_189233.1	1e-63	217.0	HXXXD-type acyl-transferase family protein [Arabidopsis thaliana]	NP_189233.1	5.19e-68	34.244	Dbxref=TAIR:AT3G26040,GeneID:822201,Genbank:NP_189233.1,Araport:AT3G26040	product=HXXXD-type acyl-transferase family protein	.	.
rna66606	Pas	Reg-Tit	0.679010408431166	317.308692033934	211.765464825433	-8.72024001895553	0.612924573906846	-14.2272644794967	6.20623678493472e-46	1.98298131331214e-43	0	0	6.282717	0	0.074918	0	537.86407	568.060081	386.502067	56	176	441	405.585585	473.866479	787.825146	116.328747	145	280.634219	>lcl|NW_018745170.1_cds_XP_021744089.1_55513	XP_021744089.1	GeneID:110710143	gene51634	4488142-4510527	Name=XM_021888398.1	gbkey=mRNA	gene=LOC110710143	model_evidence=Supporting evidence includes similarity to: 100%25 coverage of the annotated genomic feature by RNAseq alignments%2C including 3 samples with support for all annotated introns	product=uncharacterized LOC110710143%2C transcript variant X2	NP_849757.4	9.5e-09	35.8	Plant transposase (Ptta/En/Spm family) [Arabidopsis thaliana]	NP_849757.4	1.17e-06	24.583	Dbxref=Araport:AT1G40087,TAIR:AT1G40087,GeneID:840721,Genbank:NP_849757.4	product=Plant transposase (Ptta/En/Spm family)	.	.
rna65762	Pas	Reg-Tit	3.26097570894847	89.0559689642104	60.4576378791231	-4.49675689891909	0.316497298107938	-14.2078840034379	8.18618556968399e-46	2.59092773280498e-43	0	2.342124	6.667826	10.031822	0	15.38675	149.026279	113.801175	106.768776	11.661396	70.241385	112.637769	115.044074	90.745008	135.808414	64.476767	88.542335	89.772884	>lcl|NW_018745080.1_cds_XP_021743485.1_54794	XP_021743485.1	GeneID:110709578	gene50963	1863905-1868756	Name=XM_021887793.1	gbkey=mRNA	gene=LOC110709578	model_evidence=Supporting evidence includes similarity to: 6 Proteins%2C and 98%25 coverage of the annotated genomic feature by RNAseq alignments	product=formimidoyltransferase-cyclodeaminase-like	NP_973497.1	2.2e-149	499.6	folic acid binding / transferase [Arabidopsis thaliana]	NP_973497.1	1.00e-160	52.326	Dbxref=Araport:AT2G20830,TAIR:AT2G20830,GeneID:816615,Genbank:NP_973497.1	product=folic acid binding / transferase	.	.
rna17402	Pas	Reg-Tit	0.910176197118114	136.496098887329	91.3007913239255	-6.98590560559125	0.492982523340944	-14.170696271843	1.39114324706714e-45	4.36181913979958e-43	1.432087	2.881091	1.069091	1.752126	0.359917	1.813317	226.348481	236.645637	137.225741	16.362396	82.308861	132.944215	151.288885	144.185994	210.756415	141.271628	145.370839	172.380453	>lcl|NW_018742890.1_cds_XP_021762093.1_14505	XP_021762093.1	GeneID:110726882	gene13486	77394-80240	Name=XM_021906400.1	gbkey=mRNA	gene=LOC110726882	model_evidence=Supporting evidence includes similarity to: 5 Proteins%2C and 100%25 coverage of the annotated genomic feature by RNAseq alignments%2C including 19 samples with support for all annotated introns	product=U3 small nucleolar RNA-associated protein 18 homolog%2C transcript variant X2	NP_196909.1	1.1e-212	709.0	Transducin/WD40 repeat-like superfamily protein [Arabidopsis thaliana]	NP_196909.1	0.0	62.617	Dbxref=TAIR:AT5G14050,GeneID:831254,Genbank:NP_196909.1,Araport:AT5G14050	product=Transducin/WD40 repeat-like superfamily protein	.	.
rna70435	Pas	Reg-Tit	6.96423151172148	134.856208778868	92.225549689819	-4.38261891971551	0.309977064276785	-14.1385264420795	2.19839584268815e-45	6.70490746603133e-43	14	10	3	12	2	14	315	295	109	14	61	195	194	229.000013	312	79.00003	67	102	>lcl|NW_018745448.1_cds_XP_021747696.1_58526	XP_021747696.1	GeneID:110713554	gene54575	7482100-7483351	Name=XM_021892004.1	gbkey=mRNA	gene=LOC110713554	model_evidence=Supporting evidence includes similarity to: 4 Proteins%2C and 100%25 coverage of the annotated genomic feature by RNAseq alignments	product=cytosolic sulfotransferase 5-like	NP_190093.1	4.9e-94	316.5	P-loop containing nucleoside triphosphate hydrolases superfamily protein [Arabidopsis thaliana]	NP_001327292.1	3.27e-99	47.975	Dbxref=GeneID:823642,Genbank:NP_001327292.1,Araport:AT3G45070,TAIR:AT3G45070	product=P-loop containing nucleoside triphosphate hydrolases superfamily protein	.	.
rna75475	Pas	Reg-Tit	3.60002923422109	564.963901635958	377.842610835379	-7.15319940500404	0.508140532942985	-14.0772068773476	5.2441860487478e-45	1.5850197995445e-42	5	14	11	2	0	1	1534	1820.509091	996	51	192	376	834	948.000052	1275	198.000076	204	310	>lcl|NW_018745684.1_cds_XP_021752142.1_62798	XP_021752142.1	GeneID:110717687	gene58506	7021178-7023791	Name=XM_021896450.1	gbkey=mRNA	gene=LOC110717687	model_evidence=Supporting evidence includes similarity to: 2 Proteins%2C and 100%25 coverage of the annotated genomic feature by RNAseq alignments	product=uncharacterized LOC110717687	NP_564147.1	5e-288	958.7	DPP6 N-terminal domain-like protein [Arabidopsis thaliana]	NP_564147.1	0.0	62.411	Dbxref=Araport:AT1G21680,TAIR:AT1G21680,GeneID:838770,Genbank:NP_564147.1	product=DPP6 N-terminal domain-like protein	.	.
rna44466	Pas	Reg-Tit	1.41845901682261	216.530788826384	144.826678889864	-7.09233184808161	0.504702589418736	-14.0524974445838	7.43645350207726e-45	2.22754980840348e-42	9.289832	4.26857	0	0	0	0	332.60914	339.078382	189.876638	55	124.696202	360.509772	357.077673	241.424489	309.42208	142.362389	80.875648	207.347409	>lcl|NW_018744080.1_cds_XP_021724040.1_37055	XP_021724040.1	GeneID:110691424	gene34493	1356207-1373826	Name=XM_021868348.1	gbkey=mRNA	gene=LOC110691424	model_evidence=Supporting evidence includes similarity to: 34 Proteins%2C and 100%25 coverage of the annotated genomic feature by RNAseq alignments%2C including 4 samples with support for all annotated introns	product=epoxide hydrolase A-like%2C transcript variant X1	NP_567228.1	4.1e-138	461.4	alpha/beta-Hydrolases superfamily protein [Arabidopsis thaliana]	NP_567228.1	3.38e-146	58.805	Dbxref=TAIR:AT4G02340,GeneID:828063,Genbank:NP_567228.1,Araport:AT4G02340	product=alpha/beta-Hydrolases superfamily protein	.	.
rna66174	Pas	Reg-Tit	134.061979315019	0.302366735578376	44.8889042620585	8.28515379100233	0.591472441175987	14.0076751074479	1.39910575669946e-44	4.11742096767632e-42	157.344233	178.200226	161.038122	366.567369	26.5258	271.118739	0.789903	0.769692	0.804955	0	0	0	0	0	0.788136	0	0	0.748385	>lcl|NW_018745106.1_cds_XP_021744010.1_55136	XP_021744010.1	GeneID:110710061	gene51281	41798-46769	Name=XM_021888318.1	gbkey=mRNA	gene=LOC110710061	model_evidence=Supporting evidence includes similarity to: 5 Proteins%2C and 100%25 coverage of the annotated genomic feature by RNAseq alignments%2C including 55 samples with support for all annotated introns	product=succinate dehydrogenase assembly factor 2%2C mitochondrial-like%2C transcript variant X2	NP_199917.1	7.7e-67	225.7	succinate dehydrogenase assembly factor [Arabidopsis thaliana]	NP_199917.1	2.74e-72	57.838	Dbxref=TAIR:AT5G51040,GeneID:835177,Genbank:NP_199917.1,Araport:AT5G51040	product=succinate dehydrogenase assembly factor	.	.
rna497	Pas	Reg-Tit	139.743261055163	0.0476146163351601	46.6128300959443	9.25586479288701	0.664554739147405	13.9279193234885	4.28662112752038e-44	1.22916112997591e-41	135	125	185	323	37	342	0	1	0	0	0	0	0	0	0	0	0	0	>lcl|NW_018742204.1_cds_XP_021753308.1_371	XP_021753308.1	GeneID:110718720	gene340	12311498-12315996	Name=XM_021897616.1	gbkey=mRNA	gene=LOC110718720	model_evidence=Supporting evidence includes similarity to: 100%25 coverage of the annotated genomic feature by RNAseq alignments%2C including 38 samples with support for all annotated introns	product=protein FAR1-RELATED SEQUENCE 6-like	NP_175661.1	7.1e-50	171.4	FAR1-related sequence 6 [Arabidopsis thaliana]	NP_175661.1	1.88e-46	30.508	Dbxref=Araport:AT1G52520,TAIR:AT1G52520,GeneID:841683,Genbank:NP_175661.1	product=FAR1-related sequence 6	.	.
rna43604	Pas	Reg-Tit	1.48808405356715	136.462947413107	91.4713262932605	-7.13254714504284	0.512199684737079	-13.9253251370198	4.44514044129664e-44	1.26381370055136e-41	0	1	1	5	1	0	259	240	132	23	77	169	234	147.000008	214	115.000044	77	136	>lcl|NW_018744062.1_cds_XP_021723215.1_36332	XP_021723215.1	GeneID:110690667	gene33834	836726-840914	Name=XM_021867523.1	gbkey=mRNA	gene=LOC110690667	model_evidence=Supporting evidence includes similarity to: 100%25 coverage of the annotated genomic feature by RNAseq alignments	product=putative protease Do-like 14	NP_001330700.1	2.3e-14	54.1	Trypsin family protein with PDZ domain-containing protein [Arabidopsis thaliana]	NP_001330700.1	3.67e-14	25.461	Dbxref=GeneID:832828,Genbank:NP_001330700.1,Araport:AT5G27660,TAIR:AT5G27660	product=Trypsin family protein with PDZ domain-containing protein	.	.
rna50121	Pas	Reg-Tit	574.679845026951	0.192680092667159	191.688401737428	10.8282185893991	0.779186060823752	13.8968330336295	6.62065883248121e-44	1.86652506866313e-41	1846	1239	1117.988597	540	27	454	0	1.019554	1.019452	0	0	0	0	1.02329	0	0	0	0	>lcl|NW_018744315.1_cds_XP_021729196.1_41791	XP_021729196.1	GeneID:110696226	gene38843	140839-141354	Name=XM_021873504.1	gbkey=mRNA	gene=LOC110696226	model_evidence=Supporting evidence includes similarity to: 4 Proteins	product=lachrymatory-factor synthase-like	NP_195013.1	1.6e-35	124.2	Polyketide cyclase/dehydrase and lipid transport superfamily protein [Arabidopsis thaliana]	NP_195013.1	4.47e-37	39.744	Dbxref=TAIR:AT4G32870,GeneID:829423,Genbank:NP_195013.1,Araport:AT4G32870	product=Polyketide cyclase/dehydrase and lipid transport superfamily protein	.	.
rna29988	Pas	Reg-Tit	1.31451261088785	118.309319776259	79.3110507211353	-6.26563423815632	0.452041465073822	-13.8607511086026	1.0952216902735e-43	3.06196604058214e-41	0	6.449473	0	0	0	7.424766	235	241	136.057743	17	79	84	106.319499	179.00001	260	76.761447	80	128	>lcl|NW_018743331.1_cds_XP_021773857.1_25028	XP_021773857.1	GeneID:110737818	gene23294	5283234-5291598	Name=XM_021918165.1	gbkey=mRNA	gene=LOC110737818	model_evidence=Supporting evidence includes similarity to: 2 Proteins%2C and 100%25 coverage of the annotated genomic feature by RNAseq alignments%2C including 19 samples with support for all annotated introns	product=uncharacterized LOC110737818%2C transcript variant X1	NP_565185.1	1.1e-108	365.8	DNA-directed DNA polymerase [Arabidopsis thaliana]	NP_565185.1	1.83e-114	41.894	Dbxref=Araport:AT1G78650,TAIR:AT1G78650,GeneID:844201,Genbank:NP_565185.1	product=DNA-directed DNA polymerase	.	.
rna43065	Pas	Reg-Tit	0.641226520020087	180.047376193481	120.245326302328	-7.91804705949649	0.572794691632293	-13.823534287534	1.83818496066744e-43	5.03556080015089e-41	0	3.695488	0.845994	0.77157	0	0	292.344982	284.849978	183.14492	25.935421	107.647585	208.491181	226.812703	229.036068	248.318766	159.075962	145.937395	236.540181	>lcl|NW_018743992.1_cds_XP_021722730.1_35887	XP_021722730.1	GeneID:110690203	gene33404	10036-15010	Name=XM_021867038.1	gbkey=mRNA	gene=LOC110690203	model_evidence=Supporting evidence includes similarity to: 6 Proteins%2C and 100%25 coverage of the annotated genomic feature by RNAseq alignments%2C including 55 samples with support for all annotated introns	product=succinate dehydrogenase assembly factor 2%2C mitochondrial-like%2C transcript variant X2	NP_199917.1	1.9e-66	224.4	succinate dehydrogenase assembly factor [Arabidopsis thaliana]	NP_199917.1	8.92e-72	57.297	Dbxref=TAIR:AT5G51040,GeneID:835177,Genbank:NP_199917.1,Araport:AT5G51040	product=succinate dehydrogenase assembly factor	.	.
rna57061	Pas	Reg-Tit	6.68381605275136	85.8925961139804	59.4896694269041	-3.81224042230047	0.277982787457531	-13.7139441516065	8.37770658715454e-43	2.23066411343212e-40	13	7	14	8	2	6	131	195	99	15	59	92	93	67.000004	116	81.000031	62.563636	97	>lcl|NW_018744676.1_cds_XP_021735597.1_47582	XP_021735597.1	GeneID:110702211	gene44255	390595-394051	Name=XM_021879905.1	gbkey=mRNA	gene=LOC110702211	model_evidence=Supporting evidence includes similarity to: 13 Proteins%2C and 100%25 coverage of the annotated genomic feature by RNAseq alignments%2C including 2 samples with support for all annotated introns	product=mannan endo-1%2C4-beta-mannosidase 7-like	NP_201447.1	4.3e-169	564.1	Glycosyl hydrolase superfamily protein [Arabidopsis thaliana]	NP_201447.1	6.85e-177	61.719	Dbxref=TAIR:AT5G66460,GeneID:836778,Genbank:NP_201447.1,Araport:AT5G66460	product=Glycosyl hydrolase superfamily protein	.	.
rna30042	Pas	Reg-Tit	38.4172446448623	588.297125172784	405.003831663477	-3.93964960914801	0.288304143390417	-13.6649080475164	1.64511456977053e-42	4.31187099228371e-40	27	58.857457	67.915995	126.38371	8	41.233986	619.586779	643.348776	462.222859	86.811321	275.945843	709.390332	1190.545985	1353.863689	1289.991139	391.514322	338.553549	621.116275	>lcl|NW_018743331.1_cds_XP_021773884.1_25071	XP_021773884.1	GeneID:110737847	gene23344	6719951-6724854	Name=XM_021918192.1	gbkey=mRNA	gene=LOC110737847	model_evidence=Supporting evidence includes similarity to: 1 Protein%2C and 100%25 coverage of the annotated genomic feature by RNAseq alignments%2C including 60 samples with support for all annotated introns	product=protein trichome birefringence-like 41	NP_974314.2	1.3e-124	417.2	TRICHOME BIREFRINGENCE-LIKE 41 [Arabidopsis thaliana]	NP_974314.2	1.05e-130	51.863	Dbxref=TAIR:AT3G14850,GeneID:820714,Genbank:NP_974314.2,Araport:AT3G14850	product=TRICHOME BIREFRINGENCE-LIKE 41	.	.
rna54799	Pas	Reg-Tit	108.923752253368	0.23156572202214	36.462294565804	8.42305799244157	0.618551353775222	13.6173948064827	3.15627318948549e-42	8.14536994108067e-40	146	198	119	248	23	186	0	0	3	0	0	0	0	0	0	0	0	0	>lcl|NW_018744625.1_cds_XP_021733434.1_45589	XP_021733434.1	GeneID:110700235	gene42449	121034-126603	Name=XM_021877742.1	gbkey=mRNA	gene=LOC110700235	model_evidence=Supporting evidence includes similarity to: 87%25 coverage of the annotated genomic feature by RNAseq alignments%2C including 18 samples with support for all annotated introns	product=uncharacterized LOC110700235	.	.	.	.	.	.	.	.	.	.	.
rna35717	Pas	Reg-Tit	79.6864081890738	0	26.5621360630246	8.68630136928446	0.640042454997996	13.5714456149814	5.9143935163982e-42	1.50319687940639e-39	152.101222	80.850726	128.562638	167.017745	17.99997	110.59997	0	0	0	0	0	0	0	0	0	0	0	0	>lcl|NW_018743691.1_cds_XP_021716020.1_29788	XP_021716020.1	GeneID:110683924	gene27706	4504502-4505983	Name=XM_021860328.1	gbkey=mRNA	gene=LOC110683924	model_evidence=Supporting evidence includes similarity to: 7 Proteins	product=F-box/FBD/LRR-repeat protein At5g22660-like	NP_001078614.1	8.5e-27	95.5	FBD, F-box, Skp2-like and Leucine Rich Repeat domains containing protein [Arabidopsis thaliana]	NP_199308.1	2.74e-24	26.907	Dbxref=TAIR:AT5G44950,GeneID:834526,Genbank:NP_199308.1,Araport:AT5G44950	product=F-box/RNI-like/FBD-like domains-containing protein	.	.
rna23940	Pas	Reg-Tit	168.714221498468	0.15437714801476	56.3409919314992	9.2922552529857	0.685796991101458	13.5495713360617	7.96941671813382e-42	2.01027038704264e-39	131	151	252	350	43	467	0	0	2	0	0	0	0	0	0	0	0	0	>lcl|NW_018743175.1_cds_XP_021768176.1_19948	XP_021768176.1	GeneID:110732533	gene18632	3552869-3566383	Name=XM_021912484.1	gbkey=mRNA	gene=LOC110732533	model_evidence=Supporting evidence includes similarity to: 3 Proteins%2C and 100%25 coverage of the annotated genomic feature by RNAseq alignments%2C including 58 samples with support for all annotated introns	product=uncharacterized LOC110732533%2C transcript variant X1	NP_565802.1	9.1e-163	543.1	CAAX protease self-immunity protein [Arabidopsis thaliana]	NP_567542.1	1.25e-158	74.675	Dbxref=TAIR:AT4G17840,GeneID:827507,Genbank:NP_567542.1,Araport:AT4G17840	product=CAAX protease self-immunity protein	.	.
rna24324	Pas	Reg-Tit	41.3926114254721	333.985337788303	236.454429000693	-3.15353797887743	0.232763358886184	-13.5482577411139	8.11330262990708e-42	2.03129246216979e-39	27.189286	26.513898	68.349999	100.88727	15.548483	62.259758	537.404256	521.609601	372.14833	31.997875	266.674554	381.532607	611.159357	375.325325	567.115438	252.513221	234.78799	373.34478	>lcl|NW_018743196.1_cds_XP_021768632.1_20301	XP_021768632.1	GeneID:110732953	gene18933	163348-169803	Name=XM_021912943.1	gbkey=mRNA	gene=LOC110732953	model_evidence=Supporting evidence includes similarity to: 4 Proteins%2C and 100%25 coverage of the annotated genomic feature by RNAseq alignments%2C including 24 samples with support for all annotated introns	product=uncharacterized LOC110732953%2C transcript variant X4	NP_191779.1	5.3e-145	485.6	Putative endonuclease or glycosyl hydrolase [Arabidopsis thaliana]	NP_191779.1	7.91e-162	42.793	Dbxref=TAIR:AT3G62200,GeneID:825393,Genbank:NP_191779.1,Araport:AT3G62200	product=Putative endonuclease or glycosyl hydrolase	.	.
rna39292	Pas	Reg-Tit	12.6064120310566	1275.30606909028	854.406183403873	-6.60178545135518	0.487358652027753	-13.5460516067318	8.36079048827742e-42	2.07774933400903e-39	42.63772	37.404361	8.572465	18.573172	1.086408	4.290016	2953.084988	3305.749269	2632.528385	99.101676	383.594695	927.798454	1367.869344	2379.87547	4226.825137	435.199788	591.121133	493.184523	>lcl|NW_018743906.1_cds_XP_021719256.1_32739	XP_021719256.1	GeneID:110686943	gene30460	1507160-1507865	Name=XM_021863564.1	gbkey=mRNA	gene=LOC110686943	model_evidence=Supporting evidence includes similarity to: 509 Proteins%2C and 100%25 coverage of the annotated genomic feature by RNAseq alignments	product=histone H3.2	NP_189372.1	3.8e-84	280.1	Histone superfamily protein [Arabidopsis thaliana]	NP_568228.1	7.62e-96	100.000	Dbxref=TAIR:AT5G10400,GeneID:830904,Genbank:NP_568228.1,Araport:AT5G10400	product=Histone superfamily protein	.	.
rna17679	Pas	Reg-Tit	5.42311632204106	128.579876642198	87.5276232021454	-4.56054615864643	0.337307441862503	-13.520443348254	1.18459733175632e-41	2.92220999140388e-39	14	6	5	15	1	6	251	370	150	13	46	110	236	241.000013	242	82.000031	68	91	>lcl|NW_018742899.1_cds_XP_021762349.1_14712	XP_021762349.1	GeneID:110727114	gene13677	1917411-1918673	Name=XM_021906657.1	gbkey=mRNA	gene=LOC110727114	model_evidence=Supporting evidence includes similarity to: 3 Proteins%2C and 100%25 coverage of the annotated genomic feature by RNAseq alignments	product=cytosolic sulfotransferase 13-like	NP_568177.1	3.9e-89	300.7	sulfotransferase 2A [Arabidopsis thaliana]	NP_568177.1	2.13e-93	42.727	Dbxref=TAIR:AT5G07010,GeneID:830592,Genbank:NP_568177.1,Araport:AT5G07010	product=sulfotransferase 2A	.	.
rna62592	Pas	Reg-Tit	30.7595135808441	285.295622674187	200.450252976406	-3.19902533339522	0.237939128177506	-13.4447215886607	3.30647908231134e-41	8.03833816901908e-39	82	41	53	38	5	42	565	684	377	34	164	276	448	444.000025	599	160.000061	134	207	>lcl|NW_018744991.1_cds_XP_021740388.1_52188	XP_021740388.1	GeneID:110706740	gene48554	3252553-3256988	Name=XM_021884696.1	gbkey=mRNA	gene=LOC110706740	model_evidence=Supporting evidence includes similarity to: 100%25 coverage of the annotated genomic feature by RNAseq alignments%2C including 5 samples with support for all annotated introns	product=uncharacterized LOC110706740	.	.	.	.	.	.	.	.	.	.	.
rna10692	Pas	Reg-Tit	6.37117786393603	76.4071483892497	53.0618248808118	-3.50617803742004	0.260989836551727	-13.4341554588664	3.81394651167721e-41	9.20533032519846e-39	6.072581	4.026144	5.081081	16.267783	1	27.117391	146.959459	149	92.440191	9	32.537815	83	107	94.835561	144.292172	55.000021	62.805195	84.691358	>lcl|NW_018742577.1_cds_XP_021755787.1_8844	XP_021755787.1	GeneID:110720985	gene8166	2981484-2987342	Name=XM_021900095.1	gbkey=mRNA	gene=LOC110720985	model_evidence=Supporting evidence includes similarity to: 4 Proteins%2C and 100%25 coverage of the annotated genomic feature by RNAseq alignments%2C including 54 samples with support for all annotated introns	product=vacuolar protein sorting-associated protein 22 homolog 1-like	NP_001119065.1	2.1e-135	451.2	EAP30/Vps36 family protein [Arabidopsis thaliana]	NP_194434.2	2.47e-153	78.400	Dbxref=TAIR:AT4G27040,GeneID:828812,Genbank:NP_194434.2,Araport:AT4G27040	product=EAP30/Vps36 family protein	.	.
rna16137	Pas	Reg-Tit	257.215483252839	7.64806898980762	90.8372070774847	5.0807768154313	0.380454698651238	13.3544856547792	1.11525803306161e-40	2.65360225185702e-38	223	251	246	535.767575	77	723	21	21	12	2	0	2	17	7	11	5.000002	5	4	>lcl|NW_018742815.1_cds_XP_021760958.1_13445	XP_021760958.1	GeneID:110725795	gene12472	3905017-3919586	Name=XM_021905266.1	gbkey=mRNA	gene=LOC110725795	model_evidence=Supporting evidence includes similarity to: 15 Proteins%2C and 100%25 coverage of the annotated genomic feature by RNAseq alignments%2C including 30 samples with support for all annotated introns	product=serine carboxypeptidase-like 42	NP_199039.1	7e-244	811.5	serine carboxypeptidase-like 42 [Arabidopsis thaliana]	NP_199039.1	0.0	75.168	Dbxref=TAIR:AT5G42240,GeneID:834229,Genbank:NP_199039.1,Araport:AT5G42240	product=serine carboxypeptidase-like 42	.	.
rna8863	Pas	Reg-Tit	1990.7149729069	1.20959884058925	664.378056862693	10.4736488617866	0.786377047827807	13.3188638843386	1.79823118639827e-40	4.24851113186447e-38	7012.519732	5271	2959	1489	116	946.450767	3	8	6	0	0	2	1	0	0	0	0	0	>lcl|NW_018742484.1_cds_XP_021753852.1_7274	XP_021753852.1	GeneID:110719267	gene6711	3419304-3420945	Name=XM_021898160.1	gbkey=mRNA	gene=LOC110719267	model_evidence=Supporting evidence includes similarity to: 10 Proteins%2C and 75%25 coverage of the annotated genomic feature by RNAseq alignments	product=leucoanthocyanidin dioxygenase-like	NP_001031700.1	1.9e-184	613.9	leucoanthocyanidin dioxygenase [Arabidopsis thaliana]	NP_194019.1	0.0	76.522	Dbxref=TAIR:AT4G22880,GeneID:828387,Genbank:NP_194019.1,Araport:AT4G22880	product=leucoanthocyanidin dioxygenase	.	.
rna43235	Pas	Reg-Tit	19.6734634051208	231.594619983829	160.954234457593	-3.69196441343358	0.27777167084226	-13.2913640985735	2.59798315235118e-40	6.0950864879881e-38	15	23.027841	10	30	7	64	426	525	320	26	106	202	307	354.300118	479	177.000068	181	166	>lcl|NW_018744032.1_cds_XP_021722880.1_36011	XP_021722880.1	GeneID:110690367	gene33543	870291-877062	Name=XM_021867188.1	gbkey=mRNA	gene=LOC110690367	model_evidence=Supporting evidence includes similarity to: 1 Protein%2C and 100%25 coverage of the annotated genomic feature by RNAseq alignments%2C including 56 samples with support for all annotated introns	product=50S ribosomal protein L10%2C chloroplastic-like	NP_001185039.1	4.1e-27	97.0	gamma carbonic anhydrase 1 [Arabidopsis thaliana]	NP_001185039.1	5.42e-29	59.184	Dbxref=Araport:AT1G19580,TAIR:AT1G19580,GeneID:838545,Genbank:NP_001185039.1	product=gamma carbonic anhydrase 1	.	.
rna8401	Pas	Reg-Tit	1.71876771703403	113.515343514982	76.2498182489993	-5.82996694650527	0.439452921030838	-13.2664198313433	3.62489537981219e-40	8.44525104842494e-38	7	2.002487	2	6	0	0	143	136	105	17	66	183	250.678024	177.379142	262	58.193584	60	94.193897	>lcl|NW_018742461.1_cds_XP_021753494.1_6897	XP_021753494.1	GeneID:110718874	gene6370	4445734-4451241	Name=XM_021897802.1	gbkey=mRNA	gene=LOC110718874	model_evidence=Supporting evidence includes similarity to: 6 Proteins%2C and 100%25 coverage of the annotated genomic feature by RNAseq alignments%2C including 1 sample with support for all annotated introns	product=endoglucanase 24-like	NP_568050.1	1.6e-263	876.9	glycosyl hydrolase 9B18 [Arabidopsis thaliana]	NP_568050.1	0.0	63.818	Dbxref=TAIR:AT4G39010,GeneID:830056,Genbank:NP_568050.1,Araport:AT4G39010	product=glycosyl hydrolase 9B18	.	.
rna17299	Pas	Reg-Tit	125.400878172513	0.215017682433189	41.9436378457933	8.39010054368431	0.638639769793465	13.1374539145873	2.00872461387856e-39	4.61580151171313e-37	122	134	216	294	36	190	0	0	1	0	0	0	0	0	3	0	0	0	>lcl|NW_018742881.1_cds_XP_021761998.1_14411	XP_021761998.1	GeneID:110726791	gene13398	1463782-1465164	Name=XM_021906306.1	gbkey=mRNA	gene=LOC110726791	model_evidence=Supporting evidence includes similarity to: 100%25 coverage of the annotated genomic feature by RNAseq alignments%2C including 5 samples with support for all annotated introns	product=uncharacterized LOC110726791	NP_001078536.1	7.2e-12	46.6	Myb/SANT-like DNA-binding domain protein [Arabidopsis thaliana]	.	.	.	.	.	.	.
rna22642	Pas	Reg-Tit	6.26825177163274	72.7885119451519	50.6150918873122	-3.67443939000904	0.280236996428102	-13.1118997021928	2.81458784894265e-39	6.42357875810728e-37	6	12	4	9.058824	2	15	128	130	75	9	44	80	67	75.000004	108	62.000024	91	84	>lcl|NW_018743070.1_cds_XP_021766998.1_18861	XP_021766998.1	GeneID:110731446	gene17605	963417-994572	Name=XM_021911306.1	gbkey=mRNA	gene=LOC110731446	model_evidence=Supporting evidence includes similarity to: 5 Proteins%2C and 100%25 coverage of the annotated genomic feature by RNAseq alignments%2C including 3 samples with support for all annotated introns	product=ribosomal RNA-processing protein 8-like	NP_198869.2	4.5e-111	372.1	S-adenosyl-L-methionine-dependent methyltransferases superfamily protein [Arabidopsis thaliana]	NP_198869.2	1.65e-120	69.298	Dbxref=TAIR:AT5G40530,GeneID:834051,Genbank:NP_198869.2,Araport:AT5G40530	product=S-adenosyl-L-methionine-dependent methyltransferases superfamily protein	.	.
rna63873	Pas	Reg-Tit	18.3536668333758	186.190375859915	130.244806184402	-3.34429414718551	0.257533121789741	-12.9858797343974	1.47137709293336e-38	3.29088200605476e-36	10.014858	20.008041	15.019526	65.093257	4	48.090496	308.564179	314	176.250272	20	118	182	286.644055	187.270139	283.286153	188.000072	182.365796	232.387659	>lcl|NW_018745003.1_cds_XP_021741830.1_53243	XP_021741830.1	GeneID:110708043	gene49527	4771105-4773991	Name=XM_021886138.1	Note=The sequence of the model RefSeq transcript was modified relative to this genomic sequence to represent the inferred CDS: deleted 1 base in 1 codon	exception=unclassified transcription discrepancy	gbkey=mRNA	gene=LOC110708043	NP_190938.1	0	1160.8	Pentatricopeptide repeat (PPR) superfamily protein [Arabidopsis thaliana]	NP_190938.1	0.0	65.752	Dbxref=TAIR:AT3G53700,GeneID:824537,Genbank:NP_190938.1,Araport:AT3G53700	product=Pentatricopeptide repeat (PPR) superfamily protein	.	.
rna32883	Pas	Reg-Tit	0.557541126261531	162.022941443225	108.20114133757	-7.74882601312004	0.598541444086436	-12.9461812372027	2.46935512308603e-38	5.4863837764512e-36	0	0	0	0	0	6	213	206.606951	149	39	141.244125	205.948504	181	164.478138	287.940176	118.000045	123	141.809592	>lcl|NW_018743555.1_cds_XP_021776457.1_27366	XP_021776457.1	GeneID:110740286	gene25555	574014-588785	Name=XM_021920767.1	gbkey=mRNA	gene=LOC110740286	model_evidence=Supporting evidence includes similarity to: 2 Proteins%2C and 100%25 coverage of the annotated genomic feature by RNAseq alignments%2C including 20 samples with support for all annotated introns	product=carboxyl-terminal-processing peptidase 2%2C chloroplastic-like%2C transcript variant X2	NP_849401.1	1.7e-208	695.6	Peptidase S41 family protein [Arabidopsis thaliana]	NP_849401.1	0.0	71.910	Dbxref=TAIR:AT4G17740,GeneID:827495,Genbank:NP_849401.1,Araport:AT4G17740	product=Peptidase S41 family protein	.	.
rna16227	Pas	Reg-Tit	0.845855122423841	210.696001985474	140.745953031124	-7.75081341097308	0.598778369164305	-12.9443777700097	2.52803196149515e-38	5.57979896553952e-36	4	0	2	0	0	2	184.946079	319.885118	148.819982	26.861287	171.557265	276.744952	259.113778	128.681038	191.552076	319.375237	246.13558	264.792131	>lcl|NW_018742815.1_cds_XP_021761009.1_13515	XP_021761009.1	GeneID:110725854	gene12553	5065017-5067845	Name=XM_021905317.1	gbkey=mRNA	gene=LOC110725854	model_evidence=Supporting evidence includes similarity to: 100%25 coverage of the annotated genomic feature by RNAseq alignments%2C including 6 samples with support for all annotated introns	product=uncharacterized LOC110725854%2C transcript variant X2	.	.	.	.	.	.	.	.	.	AUR62009484-RA|MIKC_MADS	0.0
rna64181	Pas	Reg-Tit	78.5915528987003	7.10728009042276	30.9353710265153	3.36279560613138	0.260232994359299	12.922249211368	3.37139905344092e-38	7.39261874796664e-36	99	93	141	189	13	157	14	15	4	0	4	11	6	16.000001	14	4.000002	4	13	>lcl|NW_018745024.1_cds_XP_021742742.1_53493	XP_021742742.1	GeneID:110708827	gene49756	3650219-3655678	Name=XM_021887050.1	gbkey=mRNA	gene=LOC110708827	model_evidence=Supporting evidence includes similarity to: 8 Proteins%2C and 97%25 coverage of the annotated genomic feature by RNAseq alignments	product=peroxisome biogenesis protein 12-like	NP_187096.2	2.5e-180	600.2	peroxin-12 [Arabidopsis thaliana]	NP_187096.2	0.0	71.067	Dbxref=TAIR:AT3G04460,GeneID:819602,Genbank:NP_187096.2,Araport:AT3G04460	product=peroxin-12	.	.
rna39542	Pas	Reg-Tit	2117.57940513725	0.840786499389993	706.420326045343	11.127866006109	0.861213892442416	12.921140849865	3.42032130062611e-38	7.45119216329256e-36	6605.510423	4900	2915.262839	2395	225	1467	1	2	9	0	0	0	0	0	0	0	0	0	>lcl|NW_018743919.1_cds_XP_021719396.1_32951	XP_021719396.1	GeneID:110687076	gene30664	1161734-1163699	Name=XM_021863704.1	gbkey=mRNA	gene=LOC110687076	model_evidence=Supporting evidence includes similarity to: 31 Proteins%2C and 95%25 coverage of the annotated genomic feature by RNAseq alignments	product=anthocyanidin reductase ((2S)-flavan-3-ol-forming)-like	NP_176365.1	2.4e-136	455.8	NAD(P)-binding Rossmann-fold superfamily protein [Arabidopsis thaliana]	NP_176365.1	9.64e-147	61.702	Dbxref=Araport:AT1G61720,TAIR:AT1G61720,GeneID:842469,Genbank:NP_176365.1	product=NAD(P)-binding Rossmann-fold superfamily protein	.	.
rna37374	Pas	Reg-Tit	1.31782601003615	86.8845637114607	58.3623178109859	-5.91524005823538	0.458495315010601	-12.9014187595322	4.41885949476436e-38	9.56440756063544e-36	0	8.481749	2.634144	0	0	1.342105	169.042329	205.14208	109.301146	12.974376	40.273935	98.571408	99.895788	121.565188	129.729716	79.200094	54.46065	64.530409	>lcl|NW_018743812.1_cds_XP_021717549.1_31188	XP_021717549.1	GeneID:110685345	gene28998	376399-380083	Name=XM_021861857.1	gbkey=mRNA	gene=LOC110685345	model_evidence=Supporting evidence includes similarity to: 2 Proteins%2C and 100%25 coverage of the annotated genomic feature by RNAseq alignments%2C including 57 samples with support for all annotated introns	product=O-glucosyltransferase rumi homolog	NP_197774.1	6.9e-156	521.0	O-glucosyltransferase rumi-like protein (DUF821) [Arabidopsis thaliana]	NP_197774.1	5.98e-163	50.827	Dbxref=TAIR:AT5G23850,GeneID:832450,Genbank:NP_197774.1,Araport:AT5G23850	product=O-glucosyltransferase rumi-like protein (DUF821)	.	.
rna75164	Pas	Reg-Tit	2.00306645235056	219.460152309679	146.974457023903	-6.63809623749382	0.514927490149845	-12.8913223016354	5.03726381144689e-38	1.07640231598874e-35	4	6	8	0	0	0	144	168	119	34	149	324	420	269.000015	297	215.000082	212	352	>lcl|NW_018745684.1_cds_XP_021752835.1_62519	XP_021752835.1	GeneID:110718302	gene58261	4159562-4160521	Name=XM_021897143.1	gbkey=mRNA	gene=LOC110718302	model_evidence=Supporting evidence includes similarity to: 1 Protein%2C and 100%25 coverage of the annotated genomic feature by RNAseq alignments	product=zinc finger protein 11-like	NP_189580.1	1.5e-17	66.1	zinc finger (C2H2 type) family protein [Arabidopsis thaliana]	NP_199167.1	3.39e-13	53.704	Dbxref=TAIR:AT5G43540,GeneID:834374,Genbank:NP_199167.1,Araport:AT5G43540	product=C2H2 and C2HC zinc fingers superfamily protein	.	.
rna21203	Pas	Reg-Tit	1.61482151190549	328.14427367487	219.301122953882	-7.50668024661209	0.58284069179857	-12.879471787475	5.87361652469996e-38	1.24717696700734e-35	2	4.999999	5	0	0	3	937.700226	1118.918489	735.822323	28.999999	123.999992	193.999987	361.942804	509.920567	703.999978	124.000036	97.999982	125.999958	>lcl|NW_018743021.1_cds_XP_021765725.1_17690	XP_021765725.1	GeneID:110730247	gene16489	2009737-2011980	Name=XM_021910032.1	gbkey=mRNA	gene=LOC110730247	model_evidence=Supporting evidence includes similarity to: 4 Proteins%2C and 100%25 coverage of the annotated genomic feature by RNAseq alignments%2C including 38 samples with support for all annotated introns	product=probable purine permease 11%2C transcript variant X1	NP_001322786.1	1.2e-113	381.3	purine permease 11 [Arabidopsis thaliana]	NP_001319981.1	9.93e-123	50.678	Dbxref=TAIR:AT4G18220,GeneID:827548,Genbank:NP_001319981.1,Araport:AT4G18220	product=Drug/metabolite transporter superfamily protein	.	.
rna60254	Pas	Reg-Tit	7.57437149329604	77.5231794111696	54.2069101052117	-3.72808398519078	0.290361827109019	-12.8394425063011	9.85818077383325e-38	2.06707566738332e-35	6.369047	2	4.151321	21.660416	4	11	131.733134	157.807368	90.015264	12.692557	33.6	95.493825	110.025	72.287669	131.162923	64.468257	52.52	88.33846	>lcl|NW_018744874.1_cds_XP_021738586.1_50211	XP_021738586.1	GeneID:110705064	gene46759	1403953-1408634	Name=XM_021882894.1	gbkey=mRNA	gene=LOC110705064	model_evidence=Supporting evidence includes similarity to: 1 Protein%2C and 100%25 coverage of the annotated genomic feature by RNAseq alignments%2C including 6 samples with support for all annotated introns	product=dehydrodolichyl diphosphate synthase complex subunit NUS1-like	NP_001077518.1	1.4e-66	226.2	Undecaprenyl pyrophosphate synthetase family protein [Arabidopsis thaliana]	NP_001077518.1	4.72e-71	45.312	Dbxref=Araport:AT1G11755,TAIR:AT1G11755,GeneID:5007686,Genbank:NP_001077518.1	product=Undecaprenyl pyrophosphate synthetase family protein	.	.
rna12972	Pas	Reg-Tit	18.553341393092	151.775540845023	107.368141027713	-3.27899598740581	0.256196155181684	-12.79877125822	1.66565901138782e-37	3.44945643043519e-35	23	16	23	41	8	16	149	260	168	13	90	151.65368	216	250.000014	340	175.000067	102	157.679654	>lcl|NW_018742720.1_cds_XP_021758056.1_10845	XP_021758056.1	GeneID:110723079	gene10039	898666-903115	Name=XM_021902364.1	gbkey=mRNA	gene=LOC110723079	model_evidence=Supporting evidence includes similarity to: 2 Proteins%2C and 97%25 coverage of the annotated genomic feature by RNAseq alignments	product=two-on-two hemoglobin-3-like	NP_567901.1	1.6e-85	286.4	hemoglobin 3 [Arabidopsis thaliana]	NP_567901.1	1.67e-96	74.286	Dbxref=TAIR:AT4G32690,GeneID:829404,Genbank:NP_567901.1,Araport:AT4G32690	product=hemoglobin 3	.	.
rna15457	Pas	Reg-Tit	28.4472781287015	217.398340410453	154.414652983202	-3.16372281231406	0.247634574128619	-12.7757718139586	2.23915430393439e-37	4.60867409464385e-35	20.236407	20.482574	34.696246	59.057767	12.545455	45.495539	442.739799	406.433545	318.584201	24.571429	136.668275	241.07305	298.087569	277.350615	486.961674	143.662033	113.888836	164.281694	>lcl|NW_018742810.1_cds_XP_021760336.1_12853	XP_021760336.1	GeneID:110725167	gene11898	483350-487653	Name=XM_021904644.1	gbkey=mRNA	gene=LOC110725167	model_evidence=Supporting evidence includes similarity to: 4 Proteins%2C and 100%25 coverage of the annotated genomic feature by RNAseq alignments%2C including 32 samples with support for all annotated introns	product=chitinase domain-containing protein 1-like	NP_001328747.1	2.4e-169	564.9	Glycosyl hydrolase superfamily protein [Arabidopsis thaliana]	NP_192013.1	0.0	59.207	Dbxref=TAIR:AT4G01040,GeneID:827924,Genbank:NP_192013.1,Araport:AT4G01040	product=Glycosyl hydrolase superfamily protein	.	.
rna63834	Pas	Reg-Tit	61.2019133920492	1.32229239781465	21.2821660625595	5.51630532010071	0.434113477374695	12.7070584250473	5.40288198772117e-37	1.10525175491498e-34	101	78	97	116	16	79	0	0	0	0	1	2	4	4	1	3.000001	0	2	>lcl|NW_018745003.1_cds_XP_021741794.1_53207	XP_021741794.1	GeneID:110708008	gene49493	4410977-4415386	Name=XM_021886102.1	gbkey=mRNA	gene=LOC110708008	model_evidence=Supporting evidence includes similarity to: 100%25 coverage of the annotated genomic feature by RNAseq alignments%2C including 35 samples with support for all annotated introns	product=uncharacterized LOC110708008%2C transcript variant X1	.	.	.	.	.	.	.	.	.	.	.
rna22367	Pas	Reg-Tit	0.83476691603554	85.2871787958831	57.1363748359339	-6.50016164563276	0.512416444142429	-12.6853103953588	7.13307090456629e-37	1.45034785319572e-34	0	6	0	2	0	0	171	172	88	6	65	88	102	100.000006	155	66.000025	74	97	>lcl|NW_018743066.1_cds_XP_021766663.1_18620	XP_021766663.1	GeneID:110731137	gene17371	828840-831484	Name=XM_021910971.1	gbkey=mRNA	gene=LOC110731137	model_evidence=Supporting evidence includes similarity to: 1 Protein	product=sperm-associated antigen 1-like	NP_189160.3	4.8e-18	66.6	rotamase FKBP 1 [Arabidopsis thaliana]	NP_189160.3	1.47e-17	37.600	Dbxref=TAIR:AT3G25230,GeneID:822117,Genbank:NP_189160.3,Araport:AT3G25230	product=rotamase FKBP 1	.	.
rna12956	Pas	Reg-Tit	48.1423365405786	0	16.0474455135262	8.00398778270346	0.631199023487343	12.6806086271836	7.57414460957746e-37	1.53075287654647e-34	66	69	87	100	7	98	0	0	0	0	0	0	0	0	0	0	0	0	>lcl|NW_018742720.1_cds_XP_021757924.1_10830	XP_021757924.1	GeneID:110722960	gene10026	744940-746534	Name=XM_021902232.1	gbkey=mRNA	gene=LOC110722960	model_evidence=Supporting evidence includes similarity to: 1 Protein	product=uncharacterized LOC110722960	NP_194638.1	1.1e-22	82.0	Ribonuclease H-like superfamily protein [Arabidopsis thaliana]	NP_194638.1	5.94e-22	25.479	Dbxref=TAIR:AT4G29090,GeneID:829030,Genbank:NP_194638.1,Araport:AT4G29090	product=Ribonuclease H-like superfamily protein	.	.
rna37383	Pas	Reg-Tit	0.452673605620777	178.718300101643	119.296424602969	-8.42461855036512	0.664727053098713	-12.673801240814	8.26119746944754e-37	1.6596102628892e-34	0	0	3.746668	0	0	0	272.486487	363.725263	176.81058	25.720205	115.893449	177.04875	267.21393	215.378501	345.549578	157.603464	127.924427	160.520416	>lcl|NW_018743812.1_cds_XP_021717551.1_31197	XP_021717551.1	GeneID:110685347	gene29008	610371-613402	Name=XM_021861859.1	gbkey=mRNA	gene=LOC110685347	model_evidence=Supporting evidence includes similarity to: 7 Proteins%2C and 100%25 coverage of the annotated genomic feature by RNAseq alignments%2C including 58 samples with support for all annotated introns	product=F-box/LRR-repeat protein At1g06630-like	NP_001154312.1	4.8e-36	125.8	F-box/RNI-like superfamily protein [Arabidopsis thaliana]	NP_001327549.1	2.76e-38	30.040	Dbxref=GeneID:825088,Genbank:NP_001327549.1,Araport:AT3G59190,TAIR:AT3G59190	product=F-box/RNI-like superfamily protein	.	.
rna19257	Pas	Reg-Tit	1.56358803486792	2333.53202330386	1556.20921154753	-10.3716580933488	0.818545615331134	-12.6708370298374	8.57940069867116e-37	1.71327567880785e-34	0	5	4	0	0	6	485	239	316	452	2198	2962	2687	722.00004	1696	4440.001703	2912	5156	>lcl|NW_018742951.1_cds_XP_021763775.1_16065	XP_021763775.1	GeneID:110728435	gene14972	3532735-3535625	Name=XM_021908083.1	gbkey=mRNA	gene=LOC110728435	model_evidence=Supporting evidence includes similarity to: 100%25 coverage of the annotated genomic feature by RNAseq alignments%2C including 1 sample with support for all annotated introns	product=uncharacterized LOC110728435	NP_001322371.1	2.2e-07	31.2	Cysteine proteinases superfamily protein [Arabidopsis thaliana]	NP_001322371.1	4.96e-07	26.708	Dbxref=Araport:AT1G10570,GeneID:837598,Genbank:NP_001322371.1,TAIR:AT1G10570	product=Cysteine proteinases superfamily protein	.	.
rna32810	Pas	Reg-Tit	50.4037764320856	0	16.8012588106952	7.99898085553664	0.631682471759688	12.6629773868092	9.48331950696765e-37	1.8825792079246e-34	58	76	78	84.736602	13	94	0	0	0	0	0	0	0	0	0	0	0	0	>lcl|NW_018743548.1_cds_XP_021776395.1_27309	XP_021776395.1	GeneID:110740220	gene25501	82239-87590	Name=XM_021920703.1	gbkey=mRNA	gene=LOC110740220	model_evidence=Supporting evidence includes similarity to: 3 Proteins%2C and 100%25 coverage of the annotated genomic feature by RNAseq alignments%2C including 52 samples with support for all annotated introns	product=uncharacterized LOC110740220	NP_196734.1	2.7e-168	561.2	Core-2/I-branching beta-1,6-N-acetylglucosaminyltransferase family protein [Arabidopsis thaliana]	NP_196734.1	1.18e-176	61.680	Dbxref=TAIR:AT5G11730,GeneID:831045,Genbank:NP_196734.1,Araport:AT5G11730	product=Core-2/I-branching beta-1%2C6-N-acetylglucosaminyltransferase family protein	.	.
rna39123	Pas	Reg-Tit	524.922101565774	2.83192334744806	176.861982753557	7.43108067925494	0.58854429876546	12.6262045097412	1.51406821665561e-36	2.97049559067715e-34	104.870911	143.540407	988.560844	1728.349095	176.281843	977.117061	3.696028	7.750171	6.950484	0	1.917958	0	4.56501	1.643801	6.13041	0	4.098004	4.451059	>lcl|NW_018743894.1_cds_XP_021719137.1_32618	XP_021719137.1	GeneID:110686847	gene30358	3963687-3966591	Name=XM_021863445.1	gbkey=mRNA	gene=LOC110686847	model_evidence=Supporting evidence includes similarity to: 100%25 coverage of the annotated genomic feature by RNAseq alignments%2C including 53 samples with support for all annotated introns	product=uncharacterized LOC110686847	NP_189639.4	2.9e-07	31.9	Plant transposase (Ptta/En/Spm family) [Arabidopsis thaliana]	NP_189639.4	7.49e-06	25.616	Dbxref=TAIR:AT3G30200,GeneID:822713,Genbank:NP_189639.4,Araport:AT3G30200	product=Plant transposase (Ptta/En/Spm family)	.	.
rna21016	Pas	Reg-Tit	130.387729603599	0.200194918294918	43.5960398133964	8.48304985579308	0.674051533543985	12.5851651300182	2.54809387882754e-36	4.94138737229972e-34	307	259	216	205	11	186	3	1	0	0	0	0	0	0	0	0	0	0	>lcl|NW_018743021.1_cds_XP_021765487.1_17519	XP_021765487.1	GeneID:110730013	gene16321	350360-362282	Name=XM_021909795.1	gbkey=mRNA	gene=LOC110730013	model_evidence=Supporting evidence includes similarity to: 77%25 coverage of the annotated genomic feature by RNAseq alignments	product=uncharacterized LOC110730013	.	.	.	.	.	.	.	.	.	.	.
rna41304	Pas	Reg-Tit	24.84301851069	296.157864221685	205.71958231802	-3.56165518252027	0.284419045175628	-12.5225621945287	5.61914596727327e-36	1.0834294715865e-33	62	42	35	33	4	36.09863	788	736	468	29	100	232.989336	422	462.000026	647.07577	152.000058	185	190.505317	>lcl|NW_018743937.1_cds_XP_021721170.1_34482	XP_021721170.1	GeneID:110688716	gene32075	2251803-2260726	Name=XM_021865478.1	gbkey=mRNA	gene=LOC110688716	model_evidence=Supporting evidence includes similarity to: 14 Proteins%2C and 100%25 coverage of the annotated genomic feature by RNAseq alignments%2C including 53 samples with support for all annotated introns	product=ATP sulfurylase 2-like	NP_564099.1	1.5e-252	839.4	Pseudouridine synthase/archaeosine transglycosylase-like family protein [Arabidopsis thaliana]	NP_564099.1	0.0	75.417	Dbxref=Araport:AT1G19920,TAIR:AT1G19920,GeneID:838580,Genbank:NP_564099.1	product=Pseudouridine synthase/archaeosine transglycosylase-like family protein	.	.
rna63999	Pas	Reg-Tit	0	284.038129100572	189.358752733714	-10.7880103266942	0.861729241346101	-12.5190254770075	5.87520629774805e-36	1.12632740618942e-33	0	0.011799	0	0	0	0	292.116212	347.985214	241.681785	57.952637	183.389768	213.778728	359.537157	292.323889	531.189742	323.668559	331.014377	301.024195	>lcl|NW_018745018.1_cds_XP_021741996.1_53351	XP_021741996.1	GeneID:110708215	gene49622	6109-14449	Name=XM_021886302.1	gbkey=mRNA	gene=LOC110708215	model_evidence=Supporting evidence includes similarity to: 1 Protein%2C and 100%25 coverage of the annotated genomic feature by RNAseq alignments%2C including 15 samples with support for all annotated introns	product=kinesin-like protein KIN-7E%2C transcript variant X3	NP_001318888.1	1.4e-230	769.6	ATP binding microtubule motor family protein [Arabidopsis thaliana]	NP_201432.2	0.0	60.000	Dbxref=GeneID:836763,Genbank:NP_201432.2,Araport:AT5G66310,TAIR:AT5G66310	product=ATP binding microtubule motor family protein	.	.
rna57803	Pas	Reg-Tit	84.7835384818271	0.512194698642531	28.6026426263707	7.07843146774238	0.565832817774611	12.5097577330022	6.60252894837952e-36	1.2514590038937e-33	98	140	157.466321	184.73667	13.882814	144.371303	4.395855	0	4	0	0	0	0	0	0	0	0	0	>lcl|NW_018744704.1_cds_XP_021736302.1_48176	XP_021736302.1	GeneID:110702867	gene44808	769339-773746	Name=XM_021880610.1	gbkey=mRNA	gene=LOC110702867	model_evidence=Supporting evidence includes similarity to: 1 Protein%2C and 100%25 coverage of the annotated genomic feature by RNAseq alignments%2C including 49 samples with support for all annotated introns	product=probable protein phosphatase 2C 21%2C transcript variant X1	NP_001324497.1	5.7e-92	309.1	Protein phosphatase 2C family protein [Arabidopsis thaliana]	NP_180079.1	1.10e-98	59.671	Dbxref=Araport:AT2G25070,TAIR:AT2G25070,GeneID:817045,Genbank:NP_180079.1	product=Protein phosphatase 2C family protein	.	.
rna13411	Pas	Reg-Tit	0.334517722599439	279.043968757093	186.140818412262	-9.40061200228941	0.752521649753754	-12.492148239676	8.23982720274573e-36	1.55302226306133e-33	0	2	1	0	0	0	423	238	292	33	166	340	409	347.000019	686	222.000085	293	278	>lcl|NW_018742730.1_cds_XP_021758410.1_11224	XP_021758410.1	GeneID:110723373	gene10379	672277-673984	Name=XM_021902718.1	gbkey=mRNA	gene=LOC110723373	model_evidence=Supporting evidence includes similarity to: 100%25 coverage of the annotated genomic feature by RNAseq alignments%2C including 3 samples with support for all annotated introns	product=uncharacterized LOC110723373%2C transcript variant X1	.	.	.	.	.	.	.	.	.	.	.
rna8144	Pas	Reg-Tit	80.9430542946408	0.128375024775807	27.0666014480641	8.25857071308526	0.662816046737751	12.4598231345368	1.2364452709492e-35	2.31740236843992e-33	79	110	130	179	11	226	0	1	0	0	0	0	0	0	0	0	0	1	>lcl|NW_018742461.1_cds_XP_021753302.1_6682	XP_021753302.1	GeneID:110718718	gene6168	2707635-2710475	Name=XM_021897610.1	gbkey=mRNA	gene=LOC110718718	model_evidence=Supporting evidence includes similarity to: 100%25 coverage of the annotated genomic feature by RNAseq alignments%2C including 5 samples with support for all annotated introns	product=uncharacterized LOC110718718	.	.	.	.	.	.	.	.	.	.	.
rna61974	Pas	Reg-Tit	89.9357493518046	0.324998108637458	30.1952485230265	7.49577390063084	0.604988648997074	12.389941386598	2.9625985665712e-35	5.49128283480094e-33	82	118	143	219	25	130.792853	3	2	1	0	0	0	0	0	0	0	0	0	>lcl|NW_018744988.1_cds_XP_021740152.1_51622	XP_021740152.1	GeneID:110706543	gene48070	822189-824384	Name=XM_021884459.1	gbkey=mRNA	gene=LOC110706543	model_evidence=Supporting evidence includes similarity to: 100%25 coverage of the annotated genomic feature by RNAseq alignments%2C including 7 samples with support for all annotated introns	product=uncharacterized LOC110706543%2C transcript variant X1	.	.	.	.	.	.	.	.	.	.	.
rna28930	Pas	Reg-Tit	61.9652096865657	0.07718857400738	20.7065289448602	8.06396930341226	0.653309161850613	12.3432668241934	5.2962500956359e-35	9.70950242942562e-33	76	67	72	117	17	150	0	0	1	0	0	0	0	0	0	0	0	0	>lcl|NW_018743292.1_cds_XP_021771774.1_24168	XP_021771774.1	GeneID:110735905	gene22475	8444099-8445484	Name=XM_021916082.1	gbkey=mRNA	gene=LOC110735905	model_evidence=Supporting evidence includes similarity to: 2 Proteins	product=protein FAR-RED IMPAIRED RESPONSE 1-like	NP_175661.1	7.4e-18	66.4	FAR1-related sequence 6 [Arabidopsis thaliana]	NP_188856.2	5.29e-18	27.551	Dbxref=TAIR:AT3G22170,GeneID:821781,Genbank:NP_188856.2,Araport:AT3G22170	product=far-red elongated hypocotyls 3	.	.
rna18652	Pas	Reg-Tit	0.565842007025972	412.424390515557	275.13820767938	-9.3009977564327	0.755522558770729	-12.3106817241379	7.93500854561188e-35	1.44680218313442e-32	0	0	5	0	0	0	289.509891	411.224459	106.852625	76.580556	503.747478	600.36233	533.57616	245.529359	453.640741	414.991822	410.925897	664.209655	>lcl|NW_018742914.1_cds_XP_021762952.1_15546	XP_021762952.1	GeneID:110727680	gene14478	5774478-5777110	Name=XM_021907260.1	gbkey=mRNA	gene=LOC110727680	model_evidence=Supporting evidence includes similarity to: 61%25 coverage of the annotated genomic feature by RNAseq alignments%2C including 2 samples with support for all annotated introns	product=uncharacterized LOC110727680	.	.	.	.	.	.	.	.	.	.	.
rna10905	Pas	Reg-Tit	0	286.18450686187	190.789671241247	-10.8195243595387	0.880434445929534	-12.2888471817067	1.03978248138879e-34	1.88560337665473e-32	0	0	0	0	0	0	483.043504	326.849232	181.389349	18.575562	101.829317	210.312558	549.195192	485.430666	638.04394	300.565612	330.502392	376.827567	>lcl|NW_018742597.1_cds_XP_021755962.1_9038	XP_021755962.1	GeneID:110721138	gene8348	752746-757938	Name=XM_021900270.1	gbkey=mRNA	gene=LOC110721138	model_evidence=Supporting evidence includes similarity to: 4 Proteins%2C and 100%25 coverage of the annotated genomic feature by RNAseq alignments%2C including 56 samples with support for all annotated introns	product=DEAD-box ATP-dependent RNA helicase 28-like	NP_193396.3	8.2e-259	861.1	DEA(D/H)-box RNA helicase family protein [Arabidopsis thaliana]	NP_193396.3	0.0	73.840	Dbxref=TAIR:AT4G16630,GeneID:827364,Genbank:NP_193396.3,Araport:AT4G16630	product=DEA(D/H)-box RNA helicase family protein	.	.
rna67669	Pas	Reg-Tit	21.7279623838106	4949.4319974904	3306.8639857882	-7.78576768030055	0.636838853385982	-12.2256480409522	2.26766047017394e-34	4.09020113515406e-32	68	80	43	2	0	5	15206.997757	19659.998775	8069.998385	690	1956	4212	7098.997878	7785.00043	6624.998182	1331.000511	813	1882	>lcl|NW_018745265.1_cds_XP_021745443.1_56393	XP_021745443.1	GeneID:110711378	gene52469	83724-85729	Name=XM_021889751.1	gbkey=mRNA	gene=LOC110711378	model_evidence=Supporting evidence includes similarity to: 3 Proteins%2C and 100%25 coverage of the annotated genomic feature by RNAseq alignments%2C including 41 samples with support for all annotated introns	product=berberine bridge enzyme-like 10	NP_174359.1	4.4e-154	515.1	FAD-binding Berberine family protein [Arabidopsis thaliana]	NP_199253.1	1.07e-153	44.341	Dbxref=TAIR:AT5G44400,GeneID:834466,Genbank:NP_199253.1,Araport:AT5G44400	product=FAD-binding Berberine family protein	.	.
rna47419	Pas	Reg-Tit	202.671338462578	2.18490419430193	69.0137156170607	6.32888945476304	0.51947468763265	12.1832489733139	3.81764913179138e-34	6.84910752526573e-32	505.835963	435.341206	349.321485	181.812423	30.060139	210.174893	3.386865	10.160477	0	0	0	0	3.726953	5.050499	8.806338	0	3.629839	1.671714	>lcl|NW_018744167.1_cds_XP_021726835.1_39610	XP_021726835.1	GeneID:110693962	gene36776	2392072-2395763	Name=XM_021871143.1	gbkey=mRNA	gene=LOC110693962	model_evidence=Supporting evidence includes similarity to: 5 Proteins%2C and 96%25 coverage of the annotated genomic feature by RNAseq alignments	product=calmodulin-interacting protein 111-like	NP_001117544.1	9.4e-299	993.4	P-loop containing nucleoside triphosphate hydrolases superfamily protein [Arabidopsis thaliana]	NP_001319315.1	0.0	68.413	Dbxref=Araport:AT1G64110,TAIR:AT1G64110,GeneID:842716,Genbank:NP_001319315.1	product=P-loop containing nucleoside triphosphate hydrolases superfamily protein	.	.
rna49006	Pas	Reg-Tit	14.3574731502437	143.47912131803	100.438571928768	-3.28306156784625	0.269630206125109	-12.1761638468759	4.16411474776124e-34	7.43095136556606e-32	31	23	37	14	2	15	253	297	182	24	80	155	257	190.00001	289.367684	63.000024	62	140	>lcl|NW_018744290.1_cds_XP_021728185.1_40890	XP_021728185.1	GeneID:110695244	gene37995	2232359-2238890	Name=XM_021872493.1	gbkey=mRNA	gene=LOC110695244	model_evidence=Supporting evidence includes similarity to: 23 Proteins%2C and 100%25 coverage of the annotated genomic feature by RNAseq alignments%2C including 48 samples with support for all annotated introns	product=magnesium transporter MRS2-I-like	NP_851269.1	2.8e-188	626.8	magnesium transporter 9 [Arabidopsis thaliana]	NP_850802.2	0.0	71.717	Dbxref=TAIR:AT5G09690,GeneID:830828,Genbank:NP_850802.2,Araport:AT5G09690	product=magnesium transporter 7	.	.
rna38928	Pas	Reg-Tit	565.241352452358	0.991514070268845	189.074793530965	9.82108983350893	0.806636907194829	12.1753539243114	4.20565807774344e-34	7.46537687038172e-32	163.791159	176.223916	1250.465352	1472.074466	113.831504	1780.26338	3.818094	1	1.618104	1	0	0	0	0	0	0	0	0	>lcl|NW_018743893.1_cds_XP_021718905.1_32470	XP_021718905.1	GeneID:110686614	gene30207	712821-714850	Name=XM_021863213.1	gbkey=mRNA	gene=LOC110686614	model_evidence=Supporting evidence includes similarity to: 100%25 coverage of the annotated genomic feature by RNAseq alignments%2C including 8 samples with support for all annotated introns	product=uncharacterized LOC110686614	NP_173550.1	2.5e-13	51.3	Copia-like polyprotein/retrotransposon [Arabidopsis thaliana]	NP_173550.1	1.15e-13	28.671	Dbxref=Araport:AT1G21280,TAIR:AT1G21280,GeneID:838724,Genbank:NP_173550.1	product=Copia-like polyprotein/retrotransposon	.	.
rna34903	Pas	Reg-Tit	82.0404743689597	917.009875560904	638.686741830256	-3.51708212669006	0.289683532956147	-12.1411185882716	6.39458175351886e-34	1.12911485920423e-31	60	64	65	219	26	222	1468	1264	630	158	654	917	617	999.477542	1999	987.000379	951	993	>lcl|NW_018743623.1_cds_XP_021715232.1_29073	XP_021715232.1	GeneID:110683192	gene27068	917060-920347	Name=XM_021859540.1	gbkey=mRNA	gene=LOC110683192	model_evidence=Supporting evidence includes similarity to: 1 Protein%2C and 100%25 coverage of the annotated genomic feature by RNAseq alignments%2C including 58 samples with support for all annotated introns	product=cylicin-2-like	.	.	.	.	.	.	.	.	.	.	.
rna74409	Pas	Reg-Tit	11.0323769940437	92.3387204100287	65.2366059380337	-3.21536619550733	0.266639795563343	-12.0588383617459	1.74222859212016e-33	3.06021083963555e-31	10	10	17	32	4	9	145	164	63	18	65	104.717241	151	77.000004	162	73.000028	54	123	>lcl|NW_018745666.1_cds_XP_021751529.1_61874	XP_021751529.1	GeneID:110717190	gene57708	412661-418603	Name=XM_021895837.1	gbkey=mRNA	gene=LOC110717190	model_evidence=Supporting evidence includes similarity to: 100%25 coverage of the annotated genomic feature by RNAseq alignments%2C including 28 samples with support for all annotated introns	product=uncharacterized LOC110717190	.	.	.	.	.	.	.	.	.	.	.
rna9408	Pas	Reg-Tit	69.9958476166164	0.36725677381569	23.5767870547493	7.33420743133335	0.60895022057377	12.0440180223974	2.0854501430043e-33	3.60643128080676e-31	76.383769	75.591438	108.285953	180.35762	16.141456	132.523126	0	1.656867	0	0	0	0	1.321268	0	0	1.947797	0	0	>lcl|NW_018742493.1_cds_XP_021754506.1_7742	XP_021754506.1	GeneID:110719832	gene7156	88656-92980	Name=XM_021898813.1	gbkey=mRNA	gene=LOC110719832	model_evidence=Supporting evidence includes similarity to: 2 Proteins%2C and 100%25 coverage of the annotated genomic feature by RNAseq alignments%2C including 23 samples with support for all annotated introns	product=uncharacterized LOC110719832%2C transcript variant X1	NP_001118622.1	4e-74	250.9	RNA-binding (RRM/RBD/RNP motifs) family protein [Arabidopsis thaliana]	NP_001118622.1	3.70e-77	61.140	Dbxref=TAIR:AT3G13700,GeneID:820579,Genbank:NP_001118622.1,Araport:AT3G13700	product=RNA-binding (RRM/RBD/RNP motifs) family protein	.	.
rna49558	Pas	Reg-Tit	2.10673368970851	321.354014396632	214.938254160991	-7.11483661233717	0.59258718226779	-12.0063964007949	3.28865689520253e-33	5.62914031516069e-31	6	6	7	0	0	0	942	1009	495	37	136	405	478	484.000027	583	55.000021	74	184	>lcl|NW_018744304.1_cds_XP_021728730.1_41302	XP_021728730.1	GeneID:110695810	gene38414	5438412-5440367	Name=XM_021873038.1	gbkey=mRNA	gene=LOC110695810	model_evidence=Supporting evidence includes similarity to: 4 Proteins%2C and 100%25 coverage of the annotated genomic feature by RNAseq alignments%2C including 51 samples with support for all annotated introns	product=secoisolariciresinol dehydrogenase-like	NP_175644.1	1.5e-68	232.5	NAD(P)-binding Rossmann-fold superfamily protein [Arabidopsis thaliana]	NP_175644.1	3.24e-72	43.223	Dbxref=Araport:AT1G52340,TAIR:AT1G52340,GeneID:841665,Genbank:NP_175644.1	product=NAD(P)-binding Rossmann-fold superfamily protein	.	.
rna19694	Pas	Reg-Tit	0.892878507201194	85.1568137472263	57.0688353338846	-6.45388823416971	0.537707299514108	-12.0026048372445	3.44287430524321e-33	5.86319746530986e-31	0	5	3	0	0	0	120	109	72	11	49	135	161	139.000008	164	55.000021	48	94	>lcl|NW_018742966.1_cds_XP_021764273.1_16415	XP_021764273.1	GeneID:110728918	gene15310	95251-100298	Name=XM_021908581.1	gbkey=mRNA	gene=LOC110728918	model_evidence=Supporting evidence includes similarity to: 100%25 coverage of the annotated genomic feature by RNAseq alignments%2C including 3 samples with support for all annotated introns	product=nuclear pore complex protein NUP98B-like	.	.	.	.	NP_001320546.1	5.49e-10	36.686	Dbxref=Araport:AT1G59660,GeneID:842256,Genbank:NP_001320546.1,TAIR:AT1G59660	product=Nucleoporin autopeptidase	.	.
rna35407	Pas	Reg-Tit	0.412869775586663	186.70777836236	124.609475500102	-8.5014355812702	0.710776997936006	-11.960763510858	5.70350733555391e-33	9.56734838002491e-31	1.99256	1.217224	0	0.970847	0	0.386087	388.154538	457.049306	167.536411	9.000107	136.44901	129.700935	340.116904	289.985715	515.735953	105.380711	113.811831	153.346242	>lcl|NW_018743688.1_cds_XP_021715718.1_29517	XP_021715718.1	GeneID:110683636	gene27458	67002-71770	Name=XM_021860028.1	gbkey=mRNA	gene=LOC110683636	model_evidence=Supporting evidence includes similarity to: 100%25 coverage of the annotated genomic feature by RNAseq alignments%2C including 5 samples with support for all annotated introns	product=protein FAR1-RELATED SEQUENCE 6-like%2C transcript variant X3	NP_001329443.1	1.1e-89	302.8	FRS (FAR1 Related Sequences) transcription factor family [Arabidopsis thaliana]	NP_188856.2	9.68e-93	29.517	Dbxref=TAIR:AT3G22170,GeneID:821781,Genbank:NP_188856.2,Araport:AT3G22170	product=far-red elongated hypocotyls 3	.	.
rna29350	Pas	Reg-Tit	7.32532169637908	246.198036180686	166.57379801925	-4.92676026696604	0.412025104491128	-11.957427383098	5.93729455935158e-33	9.86090570156862e-31	5.461123	34.735695	12.085889	16.446126	0.065297	1.734449	541.889778	775.972569	271.792984	31.068816	116.045399	217.666241	337.312853	316.704174	549.516531	153.606812	103.548054	202.035761	>lcl|NW_018743292.1_cds_XP_021773180.1_24522	XP_021773180.1	GeneID:110737116	gene22807	12709796-12713074	Name=XM_021917486.1	gbkey=mRNA	gene=LOC110737116	model_evidence=Supporting evidence includes similarity to: 1 Protein%2C and 98%25 coverage of the annotated genomic feature by RNAseq alignments%2C including 53 samples with support for all annotated introns	product=trihelix transcription factor GTL2-like%2C transcript variant X1	NP_568506.2	2e-102	345.4	Duplicated homeodomain-like superfamily protein [Arabidopsis thaliana]	NP_568506.2	2.04e-91	35.511	Dbxref=TAIR:AT5G28300,GeneID:832914,Genbank:NP_568506.2,Araport:AT5G28300	product=Duplicated homeodomain-like superfamily protein	AUR62001029-RA|Trihelix	0.0
rna16226	Pas	Reg-Tit	1.43971818613266	92.4402823231492	62.1067609441437	-5.83613132754229	0.49145477396653	-11.8752154556133	1.59223300839556e-32	2.60136823768645e-30	4	5	4	0	0	0	69	86	81	25	70	122	161	106.000006	140	68.000026	75	86	>lcl|NW_018742815.1_cds_XP_021761010.1_13513	XP_021761010.1	GeneID:110725855	gene12552	5063058-5065345	Name=XM_021905318.1	gbkey=mRNA	gene=LOC110725855	model_evidence=Supporting evidence includes similarity to: 15 Proteins%2C and 100%25 coverage of the annotated genomic feature by RNAseq alignments%2C including 4 samples with support for all annotated introns	product=vacuolar iron transporter homolog 4-like	NP_189952.1	3.1e-84	283.3	Vacuolar iron transporter (VIT) family protein [Arabidopsis thaliana]	NP_189952.1	1.46e-94	67.677	Dbxref=TAIR:AT3G43660,GeneID:823468,Genbank:NP_189952.1,Araport:AT3G43660	product=Vacuolar iron transporter (VIT) family protein	.	.
rna37350	Pas	Reg-Tit	0.91729121083872	96.146138784443	64.4031895932416	-6.47322058863058	0.545115645483202	-11.874949182375	1.5973109689213e-32	2.60136823768645e-30	0	0	4.325567	0	0	4.74469	204.115465	175.451393	73.899186	16.99979	30.851998	94.221989	128.452538	150.793416	269.70328	40.205995	65.000006	113.904357	>lcl|NW_018743812.1_cds_XP_021717526.1_31167	XP_021717526.1	GeneID:110685333	gene28985	247278-254633	Name=XM_021861834.1	gbkey=mRNA	gene=LOC110685333	model_evidence=Supporting evidence includes similarity to: 9 Proteins%2C and 100%25 coverage of the annotated genomic feature by RNAseq alignments%2C including 42 samples with support for all annotated introns	product=AUGMIN subunit 7-like	NP_568354.1	9.7e-178	591.3	nuclear matrix protein [Arabidopsis thaliana]	NP_568354.1	0.0	81.651	Dbxref=TAIR:AT5G17620,GeneID:831628,Genbank:NP_568354.1,Araport:AT5G17620	product=nuclear matrix protein	.	.
rna915	Pas	Reg-Tit	0.447686124004633	194.380062741253	129.73593720217	-8.52403019256756	0.72188304968742	-11.8080486808196	3.54697673430715e-32	5.6665486885367e-30	0	2	2	0	0	0	182	244	107	26	136	194	272	151.000008	271	256.000098	270	279	>lcl|NW_018742204.1_cds_XP_021755576.1_721	XP_021755576.1	GeneID:110720828	gene648	18144569-18147698	Name=XM_021899884.1	gbkey=mRNA	gene=LOC110720828	model_evidence=Supporting evidence includes similarity to: 100%25 coverage of the annotated genomic feature by RNAseq alignments%2C including 18 samples with support for all annotated introns	product=uncharacterized LOC110720828	.	.	.	.	.	.	.	.	.	.	.
rna69328	Pas	Reg-Tit	0	319.594826104882	213.063217403255	-10.9699959640087	0.933819679550843	-11.7474456838232	7.27858377458471e-32	1.15183588232803e-29	0	0	0	0	0	0	247.469187	279.128337	100.8243	41.031649	216.307922	331.334863	357.881008	266.016488	329.963773	484.078313	516.836343	585.488341	>lcl|NW_018745347.1_cds_XP_021746950.1_57734	XP_021746950.1	GeneID:110712804	gene53751	13850-42209	Name=XM_021891258.1	gbkey=mRNA	gene=LOC110712804	model_evidence=Supporting evidence includes similarity to: 100%25 coverage of the annotated genomic feature by RNAseq alignments%2C including 1 sample with support for all annotated introns	product=dnaJ protein homolog ANJ1-like%2C transcript variant X4	NP_189997.1	7.5e-142	473.3	DNAJ homologue 3 [Arabidopsis thaliana]	NP_568412.1	4.89e-144	73.929	Dbxref=TAIR:AT5G22060,GeneID:832267,Genbank:NP_568412.1,Araport:AT5G22060	product=DNAJ homologue 2	.	.
rna37758	Pas	Reg-Tit	11.3255054436932	268.082477792147	182.496820342663	-4.43440965878692	0.377592712802468	-11.7438962894041	7.59070356448603e-32	1.19558926706546e-29	39.138233	29.124334	19.05696	16.171781	0	4.007632	513.244606	635.422994	231.955224	40	121	297.802048	514.754738	488.720211	507.515822	153.193988	79.345232	249.390944	>lcl|NW_018743850.1_cds_XP_021717981.1_31477	XP_021717981.1	GeneID:110685768	gene29258	322646-329052	Name=XM_021862289.1	gbkey=mRNA	gene=LOC110685768	model_evidence=Supporting evidence includes similarity to: 38 Proteins%2C and 100%25 coverage of the annotated genomic feature by RNAseq alignments%2C including 58 samples with support for all annotated introns	product=squalene monooxygenase-like	NP_564734.1	1.6e-260	866.6	FAD/NAD(P)-binding oxidoreductase family protein [Arabidopsis thaliana]	NP_564734.1	0.0	75.049	Dbxref=Araport:AT1G58440,TAIR:AT1G58440,GeneID:842213,Genbank:NP_564734.1	product=FAD/NAD(P)-binding oxidoreductase family protein	.	.
rna35668	Pas	Reg-Tit	51.6839743302511	0.171517344070801	17.3423363394642	7.63021670273064	0.650624787820027	11.7275222917595	9.21157113856581e-32	1.43739069826858e-29	101	58	96	107	6	100	0	0	0	0	0	0	0	1	0	0	1	0	>lcl|NW_018743691.1_cds_XP_021715909.1_29745	XP_021715909.1	GeneID:110683802	gene27662	3806244-3811416	Name=XM_021860214.1	gbkey=mRNA	gene=LOC110683802	model_evidence=Supporting evidence includes similarity to: 100%25 coverage of the annotated genomic feature by RNAseq alignments%2C including 10 samples with support for all annotated introns	product=uncharacterized LOC110683802%2C transcript variant X1	.	.	.	.	.	.	.	.	.	AUR62009484-RA|MIKC_MADS	0.0
rna46333	Pas	Reg-Tit	2.23142319678399	322.531702362341	215.764942640489	-7.03843112194006	0.601247945421879	-11.7063703510893	1.18233505253475e-31	1.8363962350689e-29	2	9	9	0	0	0	553	645	442	66	130	567	423	570.000031	804	62.000024	75	182	>lcl|NW_018744137.1_cds_XP_021725780.1_38680	XP_021725780.1	GeneID:110692996	gene35945	1024279-1029022	Name=XM_021870088.1	gbkey=mRNA	gene=LOC110692996	model_evidence=Supporting evidence includes similarity to: 2 Proteins%2C and 100%25 coverage of the annotated genomic feature by RNAseq alignments%2C including 7 samples with support for all annotated introns	product=anthocyanidin 3-O-glucosyltransferase 7-like	NP_197207.1	1.5e-149	500.2	UDP-glucosyl transferase 78D2 [Arabidopsis thaliana]	NP_197207.1	3.95e-163	49.011	Dbxref=TAIR:AT5G17050,GeneID:831568,Genbank:NP_197207.1,Araport:AT5G17050	product=UDP-glucosyl transferase 78D2	.	.
rna69932	Pas	Reg-Tit	0.774722624179856	79.1759628813361	53.0422161289507	-6.47793346306098	0.554116419656078	-11.6905639920969	1.42437568245126e-31	2.20213731661555e-29	0	7	0	0	0	0	97	98	76	18	53	84	90	90.872244	151	69.000026	58	95	>lcl|NW_018745413.1_cds_XP_021747546.1_58191	XP_021747546.1	GeneID:110713400	gene54222	432885-434065	Name=XM_021891854.1	gbkey=mRNA	gene=LOC110713400	model_evidence=Supporting evidence includes similarity to: 3 Proteins	product=F-box/kelch-repeat protein At3g23880-like	NP_189030.1	1.5e-14	55.0	F-box and associated interaction domains-containing protein [Arabidopsis thaliana]	NP_192993.2	7.21e-13	25.735	Dbxref=TAIR:AT4G12560,GeneID:826869,Genbank:NP_192993.2,Araport:AT4G12560	product=F-box and associated interaction domains-containing protein	.	.
rna56655	Pas	Reg-Tit	0.334517722599439	164.392601031799	109.706573262066	-8.61781202742926	0.738343331546541	-11.6718221174671	1.77578540354752e-31	2.72035728327012e-29	0	2.374126	1.331693	0	0	0	227.676626	253.509417	150.690043	28.563774	102.651272	201.218508	293.944182	174.597683	270.089945	117.896216	129.325775	187.66298	>lcl|NW_018744662.1_cds_XP_021735227.1_47205	XP_021735227.1	GeneID:110701929	gene43945	1224583-1241146	Name=XM_021879537.1	gbkey=mRNA	gene=LOC110701929	model_evidence=Supporting evidence includes similarity to: 1 Protein%2C and 100%25 coverage of the annotated genomic feature by RNAseq alignments%2C including 12 samples with support for all annotated introns	product=protein ENHANCED DOWNY MILDEW 2-like%2C transcript variant X3	NP_001190545.1	4.4e-137	459.2	ENHANCED DOWNY MILDEW 2 [Arabidopsis thaliana]	NP_001318757.1	2.15e-95	61.261	Dbxref=TAIR:AT5G48090,GeneID:834861,Genbank:NP_001318757.1,Araport:AT5G48090	product=EDM2-like protein1	.	.
rna28557	Pas	Reg-Tit	48.4602081284155	629.172925246406	435.602019540409	-3.7442063534918	0.322002872774608	-11.6278663020271	2.97439493876455e-31	4.45482034824161e-29	34.274227	21.186775	86.02859	123.581898	15	103.021366	1194.130419	1506.040279	967.311441	81	255.759067	484.529474	1136.556242	1151.774873	1370.776637	267.026464	315.765344	426.237383	>lcl|NW_018743292.1_cds_XP_021772575.1_23827	XP_021772575.1	GeneID:110736618	gene22190	5463791-5468194	Name=XM_021916883.1	gbkey=mRNA	gene=LOC110736618	model_evidence=Supporting evidence includes similarity to: 3 Proteins%2C and 100%25 coverage of the annotated genomic feature by RNAseq alignments%2C including 59 samples with support for all annotated introns	product=farnesylcysteine lyase-like	NP_201196.1	1.5e-198	661.7	farnesylcysteine lyase [Arabidopsis thaliana]	NP_201196.1	0.0	61.635	Dbxref=TAIR:AT5G63910,GeneID:836512,Genbank:NP_201196.1,Araport:AT5G63910	product=farnesylcysteine lyase	.	.
rna69761	Pas	Reg-Tit	7.87278382849228	68.4400534454315	48.2509635731184	-3.46493161670844	0.298834952058032	-11.5948003834423	4.37885384717708e-31	6.52916300973084e-29	4	4.007883	4.009982	20	4	16.02509	109	95	67	9	63	70	103.609288	75.000004	149	43.135397	62	61.158969	>lcl|NW_018745410.1_cds_XP_021747263.1_58075	XP_021747263.1	GeneID:110713111	gene54087	2720998-2734852	Name=XM_021891571.1	gbkey=mRNA	gene=LOC110713111	model_evidence=Supporting evidence includes similarity to: 3 Proteins%2C and 96%25 coverage of the annotated genomic feature by RNAseq alignments	product=cell wall integrity protein scw1-like	NP_001326439.1	8.6e-155	517.1	RNA-binding (RRM/RBD/RNP motifs) family protein [Arabidopsis thaliana]	NP_683582.2	2.26e-134	70.154	Dbxref=TAIR:AT3G21215,GeneID:821675,Genbank:NP_683582.2,Araport:AT3G21215	product=RNA-binding (RRM/RBD/RNP motifs) family protein	.	.
rna51291	Pas	Reg-Tit	5.17663817616734	240.722810934151	162.207420014823	-5.38324424978523	0.464577288844856	-11.5874029554272	4.7738847459642e-31	7.08668404169704e-29	9	13	14	4	0	9	136	118	115	57	221	409	500	297.000016	497	139.000053	99	335	>lcl|NW_018744460.1_cds_XP_021730228.1_42767	XP_021730228.1	GeneID:110697190	gene39761	1880362-1881917	Name=XM_021874536.1	gbkey=mRNA	gene=LOC110697190	model_evidence=Supporting evidence includes similarity to: 1 Protein%2C and 100%25 coverage of the annotated genomic feature by RNAseq alignments	product=probable carboxylesterase 5	NP_175389.1	6.3e-61	207.7	carboxyesterase 5 [Arabidopsis thaliana]	NP_173353.1	1.11e-59	41.328	Dbxref=Araport:AT1G19190,TAIR:AT1G19190,GeneID:838502,Genbank:NP_173353.1	product=alpha/beta-Hydrolases superfamily protein	.	.
rna32519	Pas	Reg-Tit	27.7577910434254	250.88565581162	176.509700888889	-3.07539691102955	0.265455384651009	-11.5853626969095	4.88892851628126e-31	7.22549175298326e-29	87.559328	64.529856	50.250004	27.736584	1.037037	23.387089	439.877526	377.297583	258.783877	36.800015	173.511473	321.760164	386.129853	329.47354	439.806543	172.494281	161.797498	248.953173	>lcl|NW_018743518.1_cds_XP_021776119.1_27052	XP_021776119.1	GeneID:110739950	gene25241	16252-41968	Name=XM_021920427.1	gbkey=mRNA	gene=LOC110739950	model_evidence=Supporting evidence includes similarity to: 8 Proteins%2C and 100%25 coverage of the annotated genomic feature by RNAseq alignments%2C including 45 samples with support for all annotated introns	product=V-type proton ATPase subunit a1-like	NP_850122.1	0	1485.3	vacuolar proton ATPase A1 [Arabidopsis thaliana]	NP_850122.1	0.0	78.773	Dbxref=Araport:AT2G28520,TAIR:AT2G28520,GeneID:817400,Genbank:NP_850122.1	product=vacuolar proton ATPase A1	.	.
rna498	Pas	Reg-Tit	57.1544871543608	0	19.0514957181203	8.21091240609001	0.709466844947032	11.5733560554236	5.62389429807657e-31	8.27526446518293e-29	57	41	127	124	13	114	0	0	0	0	0	0	0	0	0	0	0	0	>lcl|NW_018742204.1_cds_XP_021763158.1_370	XP_021763158.1	GeneID:110727859	gene341	12312567-12313703	Name=XM_021907466.1	gbkey=mRNA	gene=LOC110727859	model_evidence=Supporting evidence includes similarity to: 1 Protein	product=protein FAR-RED IMPAIRED RESPONSE 1-like	NP_001329443.1	4e-37	130.0	FRS (FAR1 Related Sequences) transcription factor family [Arabidopsis thaliana]	NP_567455.4	9.07e-37	31.208	Dbxref=TAIR:AT4G15090,GeneID:827173,Genbank:NP_567455.4,Araport:AT4G15090	product=FRS (FAR1 Related Sequences) transcription factor family	.	.
rna40509	Pas	Reg-Tit	0.447686124004633	114.088590760918	76.2082892152801	-7.7532985667023	0.67498202515371	-11.4866741302284	1.53924505574578e-30	2.25502761463821e-28	0	2	2	0	0	0	158	157	99	20	74	117	192	144.000008	164	76.000029	104	158	>lcl|NW_018743920.1_cds_XP_021720468.1_33828	XP_021720468.1	GeneID:110688096	gene31495	5269106-5274644	Name=XM_021864776.1	gbkey=mRNA	gene=LOC110688096	model_evidence=Supporting evidence includes similarity to: 100%25 coverage of the annotated genomic feature by RNAseq alignments%2C including 3 samples with support for all annotated introns	product=putative F-box/LRR-repeat protein At5g54820	NP_200293.1	2.7e-15	57.6	F-box/RNI-like superfamily protein [Arabidopsis thaliana]	NP_200293.1	3.25e-16	26.027	Dbxref=TAIR:AT5G54820,GeneID:835572,Genbank:NP_200293.1,Araport:AT5G54820	product=F-box/RNI-like superfamily protein	.	.
rna49148	Pas	Reg-Tit	0.332023981791367	140.195435638397	93.5742984195286	-8.42960148382382	0.734546847674669	-11.4759208490366	1.74311995442326e-30	2.52688851571139e-28	0	3.478262	0	0	0	0	252.524051	265.293842	150.204482	17.31181	85.357151	161.397958	207.951126	176.947299	267.421055	89.184015	124.332925	128.750909	>lcl|NW_018744298.1_cds_XP_021728354.1_41011	XP_021728354.1	GeneID:110695432	gene38124	304554-308140	Name=XM_021872662.1	gbkey=mRNA	gene=LOC110695432	model_evidence=Supporting evidence includes similarity to: 100%25 coverage of the annotated genomic feature by RNAseq alignments%2C including 60 samples with support for all annotated introns	product=uncharacterized LOC110695432	.	.	.	.	.	.	.	.	.	.	.
rna60745	Pas	Reg-Tit	0	167.451079673431	111.634053115621	-10.0323968839255	0.87444751058196	-11.4728405793605	1.80630855124915e-30	2.6008517418823e-28	0	0	0	0	0	0	234.542138	255.399076	221.588749	27	169.006732	315.750682	171.590651	173.578832	236.935882	91.444879	75.029731	155.312094	>lcl|NW_018744878.1_cds_XP_021739066.1_50644	XP_021739066.1	GeneID:110705490	gene47141	2283644-2289034	Name=XM_021883373.1	gbkey=mRNA	gene=LOC110705490	model_evidence=Supporting evidence includes similarity to: 100%25 coverage of the annotated genomic feature by RNAseq alignments%2C including 33 samples with support for all annotated introns	product=putative F-box/FBD/LRR-repeat protein At1g78760%2C transcript variant X1	NP_189328.2	1.2e-12	48.3	Protein with RNI-like/FBD-like domain [Arabidopsis thaliana]	NP_197659.1	3.08e-15	25.806	Dbxref=TAIR:AT5G22670,GeneID:832330,Genbank:NP_197659.1,Araport:AT5G22670	product=F-box/RNI-like/FBD-like domains-containing protein	.	.
rna72528	Pas	Reg-Tit	68.16583541547	0	22.72194513849	8.4581145471022	0.73771856443751	11.4652320747158	1.97230158160922e-30	2.81569130899607e-28	87.209388	31.168431	108.920562	169.544967	19.454431	134.522034	0	0	0	0	0	0	0	0	0	0	0	0	>lcl|NW_018745523.1_cds_XP_021749613.1_60343	XP_021749613.1	GeneID:110715358	gene56239	2527987-2543513	Name=XM_021893921.1	gbkey=mRNA	gene=LOC110715358	model_evidence=Supporting evidence includes similarity to: 1 Protein%2C and 100%25 coverage of the annotated genomic feature by RNAseq alignments%2C including 3 samples with support for all annotated introns	product=MMS19 nucleotide excision repair protein homolog%2C transcript variant X3	NP_001318759.1	3.2e-287	957.0	ARM repeat superfamily protein [Arabidopsis thaliana]	NP_199623.2	0.0	42.944	Dbxref=GeneID:834864,Genbank:NP_199623.2,Araport:AT5G48120,TAIR:AT5G48120	product=ARM repeat superfamily protein	.	.
rna19567	Pas	Reg-Tit	107.15199373174	0.0807604084406465	35.771171516207	8.86960642617671	0.775064496277685	11.4437010968426	2.52863372304777e-30	3.59462427010718e-28	130.993787	36.766929	109	258.200398	37.99945	243.802031	0	0	0	0	0	0	0	0	0	0	0	1	>lcl|NW_018742963.1_cds_XP_021764116.1_16299	XP_021764116.1	GeneID:110728776	gene15207	160617-162452	Name=XM_021908424.1	gbkey=mRNA	gene=LOC110728776	model_evidence=Supporting evidence includes similarity to: 100%25 coverage of the annotated genomic feature by RNAseq alignments%2C including 10 samples with support for all annotated introns	product=uncharacterized LOC110728776%2C transcript variant X1	NP_173550.1	4.8e-09	37.5	Copia-like polyprotein/retrotransposon [Arabidopsis thaliana]	NP_173550.1	5.42e-09	23.129	Dbxref=Araport:AT1G21280,TAIR:AT1G21280,GeneID:838724,Genbank:NP_173550.1	product=Copia-like polyprotein/retrotransposon	.	.
rna6970	Pas	Reg-Tit	17.9642879874947	334.613307557501	229.063634367499	-4.34113966105881	0.380856559080651	-11.3983586669424	4.2607610652065e-30	6.00606188977365e-28	13.021417	6.008433	17	71.095249	7	22	725.283765	840.475201	548.461196	38	156	267	482.432996	569.000031	789	157.00006	147.335269	205	>lcl|NW_018742418.1_cds_XP_021746019.1_5703	XP_021746019.1	GeneID:110711882	gene5260	6802855-6816418	Name=XM_021890327.1	gbkey=mRNA	gene=LOC110711882	model_evidence=Supporting evidence includes similarity to: 3 Proteins%2C and 100%25 coverage of the annotated genomic feature by RNAseq alignments%2C including 2 samples with support for all annotated introns	product=histone-lysine N-methyltransferase%2C H3 lysine-9 specific SUVH4-like	NP_196900.1	1.4e-210	703.1	histone-lysine N-methyltransferase, H3 lysine-9 specific SUVH4-like protein [Arabidopsis thaliana]	NP_196900.1	0.0	56.530	Dbxref=TAIR:AT5G13960,GeneID:831244,Genbank:NP_196900.1,Araport:AT5G13960	product=histone-lysine N-methyltransferase%2C H3 lysine-9 specific SUVH4-like protein	.	.
rna37406	Pas	Reg-Tit	0	139.632271544198	93.0881810294653	-9.78753131991362	0.862713390804005	-11.3450555239349	7.84764150873597e-30	1.09700218740243e-27	0	0	0	0	0	0	206.903025	346.598287	110.281204	11.849571	134.137361	185.296147	180.962186	189.650934	151.011165	87.910029	114.280274	158.666041	>lcl|NW_018743812.1_cds_XP_021717562.1_31209	XP_021717562.1	GeneID:110685352	gene29016	661927-665067	Name=XM_021861870.1	gbkey=mRNA	gene=LOC110685352	model_evidence=Supporting evidence includes similarity to: 1 Protein%2C and 100%25 coverage of the annotated genomic feature by RNAseq alignments%2C including 33 samples with support for all annotated introns	product=F-box/LRR-repeat protein At1g06630-like	NP_001321696.1	1.4e-35	124.2	F-box/RNI-like superfamily protein [Arabidopsis thaliana]	NP_001327549.1	1.94e-38	30.891	Dbxref=GeneID:825088,Genbank:NP_001327549.1,Araport:AT3G59190,TAIR:AT3G59190	product=F-box/RNI-like superfamily protein	.	.
rna44120	Pas	Reg-Tit	57.3042142144555	508.85241171832	358.336345883699	-3.12862134495383	0.276330444149279	-11.3220291545715	1.02081314801224e-29	1.4210481453387e-27	49.120228	56	100	259	9	52	814	928	667	73	319	669	850.702739	595.000033	1126	284.000109	285	402	>lcl|NW_018744066.1_cds_XP_021723678.1_36793	XP_021723678.1	GeneID:110691051	gene34227	3066355-3074602	Name=XM_021867986.1	gbkey=mRNA	gene=LOC110691051	model_evidence=Supporting evidence includes similarity to: 5 Proteins%2C and 100%25 coverage of the annotated genomic feature by RNAseq alignments%2C including 60 samples with support for all annotated introns	product=probable sulfate transporter 3.5	NP_568377.1	1.4e-277	923.6	sulfate transporter 3;5 [Arabidopsis thaliana]	NP_568377.1	0.0	65.169	Dbxref=TAIR:AT5G19600,GeneID:832080,Genbank:NP_568377.1,Araport:AT5G19600	product=sulfate transporter 3%3B5	.	.
rna43884	Pas	Reg-Tit	138.394818434677	1457.80704167978	1018.00296726474	-3.39427652073449	0.299993339078383	-11.3145062859133	1.11226672471451e-29	1.535614664504e-27	123	116.338686	300.735895	309.534602	27	313	1681.367191	1845	781.396447	290	873.660864	1462.635652	2319	1030.722104	1377.531458	1617.00062	1582.100141	2689	>lcl|NW_018744066.1_cds_XP_021723485.1_36582	XP_021723485.1	GeneID:110690892	gene34035	883982-887585	Name=XM_021867793.1	gbkey=mRNA	gene=LOC110690892	model_evidence=Supporting evidence includes similarity to: 15 Proteins%2C and 100%25 coverage of the annotated genomic feature by RNAseq alignments%2C including 54 samples with support for all annotated introns	product=inositol oxygenase 1-like	NP_001154337.1	3.3e-165	550.6	myo-inositol oxygenase 1 [Arabidopsis thaliana]	NP_001154337.1	4.03e-179	77.124	Dbxref=Araport:AT1G14520,TAIR:AT1G14520,GeneID:838014,Genbank:NP_001154337.1	product=myo-inositol oxygenase 1	.	.
rna14497	Pas	Reg-Tit	89.8378005286643	2.05868528463737	31.3183903659797	5.71318689757621	0.505105701455032	11.3108739044492	1.1592906273369e-29	1.59397710067728e-27	219	170	158	157	13	55	2	2	0	1	1	1	0	2	8	1	2	3	>lcl|NW_018742738.1_cds_XP_021759410.1_12081	XP_021759410.1	GeneID:110724296	gene11169	13601994-13607949	Name=XM_021903718.1	gbkey=mRNA	gene=LOC110724296	model_evidence=Supporting evidence includes similarity to: 7 Proteins%2C and 100%25 coverage of the annotated genomic feature by RNAseq alignments%2C including 10 samples with support for all annotated introns	product=cytochrome P450 94B3-like	NP_190421.1	4.9e-198	660.3	cytochrome P450, family 94, subfamily B, polypeptide 3 [Arabidopsis thaliana]	NP_190421.1	0.0	57.087	Dbxref=TAIR:AT3G48520,GeneID:824011,Genbank:NP_190421.1,Araport:AT3G48520	product=cytochrome P450%2C family 94%2C subfamily B%2C polypeptide 3	.	.
rna4854	Pas	Reg-Tit	0	154.380182069731	102.920121379821	-9.91044177453107	0.877857822955769	-11.2893472215835	1.4813272143951e-29	2.01202618282354e-27	0	0	0	0	0	0	173	171	82	27	144	219	216	126.000007	204	162.000062	122	224.855588	>lcl|NW_018742345.1_cds_XP_021727245.1_3989	XP_021727245.1	GeneID:110694378	gene3662	4610156-4612841	Name=XM_021871553.1	gbkey=mRNA	gene=LOC110694378	model_evidence=Supporting evidence includes similarity to: 100%25 coverage of the annotated genomic feature by RNAseq alignments%2C including 8 samples with support for all annotated introns	product=uncharacterized LOC110694378%2C transcript variant X2	.	.	.	.	.	.	.	.	.	.	.
rna18687	Pas	Reg-Tit	0.502613625133082	87.5951807536662	58.5643250441552	-7.11502812762549	0.630579356916598	-11.2833191406971	1.5864509455517e-29	2.14612269243202e-27	0	1.002416	1	0	0	3.008031	122.17852	142.394718	57	13	72	124	157	94.000005	170.566488	64.000025	57	88	>lcl|NW_018742914.1_cds_XP_021763326.1_15570	XP_021763326.1	GeneID:110728029	gene14506	5987081-5990672	Name=XM_021907634.1	Note=The sequence of the model RefSeq transcript was modified relative to this genomic sequence to represent the inferred CDS: inserted 1 base in 1 codon%3B deleted 2 bases in 1 codon	exception=unclassified transcription discrepancy	gbkey=mRNA	gene=LOC110728029	NP_180916.1	3.5e-85	287.7	Protein kinase superfamily protein [Arabidopsis thaliana]	NP_179957.1	3.33e-78	30.975	Dbxref=Araport:AT2G23770,TAIR:AT2G23770,GeneID:816909,Genbank:NP_179957.1	product=protein kinase family protein / peptidoglycan-binding LysM domain-containing protein	.	.
rna35643	Pas	Reg-Tit	0.452673605620777	124.957027320779	83.4555760823927	-7.89850887762823	0.700932918405731	-11.2685660356676	1.87600240419479e-29	2.52763070916992e-27	0	0	4.188072	0	0	0	122	209	154	17	51	153	173	253.000014	284.706028	114.000044	91	77	>lcl|NW_018743691.1_cds_XP_021715894.1_29728	XP_021715894.1	GeneID:110683790	gene27645	3529870-3532864	Name=XM_021860202.1	gbkey=mRNA	gene=LOC110683790	model_evidence=Supporting evidence includes similarity to: 10 Proteins%2C and 100%25 coverage of the annotated genomic feature by RNAseq alignments%2C including 10 samples with support for all annotated introns	product=cytochrome P450 CYP73A100-like%2C transcript variant X1	NP_180607.1	8.5e-212	705.9	cinnamate-4-hydroxylase [Arabidopsis thaliana]	NP_180607.1	0.0	64.606	Dbxref=Araport:AT2G30490,TAIR:AT2G30490,GeneID:817599,Genbank:NP_180607.1	product=cinnamate-4-hydroxylase	.	.
rna61150	Pas	Reg-Tit	167.281322873148	8.81670224388152	61.6382424536372	4.18521619868369	0.374256651565368	11.1827436631482	4.95344805946361e-29	6.59457257725971e-27	159.993619	174.581391	276.001451	350.852736	44	350.4103	11.195447	11.863887	6.31699	1.131922	3.292551	25.364395	30.735316	6.859813	19.582643	3.499257	3.15284	6.058374	>lcl|NW_018744878.1_cds_XP_021739371.1_51002	XP_021739371.1	GeneID:110705759	gene47485	5612191-5614395	Name=XM_021883679.1	gbkey=mRNA	gene=LOC110705759	model_evidence=Supporting evidence includes similarity to: 100%25 coverage of the annotated genomic feature by RNAseq alignments%2C including 16 samples with support for all annotated introns	product=protein FAR1-RELATED SEQUENCE 8-like	NP_178118.2	4.6e-55	188.5	FAR1-related sequence 8 [Arabidopsis thaliana]	NP_188856.2	1.56e-52	31.382	Dbxref=TAIR:AT3G22170,GeneID:821781,Genbank:NP_188856.2,Araport:AT3G22170	product=far-red elongated hypocotyls 3	.	.
rna11210	Pas	Reg-Tit	0.991795162535512	73.137133856607	49.0886876252498	-6.06799765415917	0.543209933481519	-11.1706308742707	5.67761826218602e-29	7.49915019992436e-27	3	5	1	0	0	0	66	142	61	7	36	72	83	118.000007	120	69.000026	111.991071	79	>lcl|NW_018742616.1_cds_XP_021756167.1_9315	XP_021756167.1	GeneID:110721338	gene8596	1267482-1268515	Name=XM_021900475.1	gbkey=mRNA	gene=LOC110721338	model_evidence=Supporting evidence includes similarity to: 100%25 coverage of the annotated genomic feature by RNAseq alignments%2C including 58 samples with support for all annotated introns	product=putative cysteine proteinase inhibitor 7	NP_196775.1	8.4e-09	37.2	cystatin-1 [Arabidopsis thaliana]	NP_196775.1	8.49e-08	36.364	Dbxref=TAIR:AT5G12140,GeneID:831087,Genbank:NP_196775.1,Araport:AT5G12140	product=cystatin-1	.	.
rna55298	Pas	Reg-Tit	5.96962800807006	289.158523424882	194.762224952611	-5.4692214381164	0.49008568787511	-11.1597248673586	6.41899165448621e-29	8.44512749083756e-27	17	17	16	4	0	1	723	662	457	37	149	359	462	443.000024	706.68115	80.000031	72	131	>lcl|NW_018744626.1_cds_XP_021733807.1_46025	XP_021733807.1	GeneID:110700561	gene42855	3847740-3853728	Name=XM_021878115.1	gbkey=mRNA	gene=LOC110700561	model_evidence=Supporting evidence includes similarity to: 5 Proteins%2C and 100%25 coverage of the annotated genomic feature by RNAseq alignments%2C including 1 sample with support for all annotated introns	product=ABC transporter A family member 10-like	NP_001318860.1	5.7e-243	810.0	ABC2 homolog 14 [Arabidopsis thaliana]	NP_190363.3	0.0	49.626	Dbxref=TAIR:AT3G47790,GeneID:823933,Genbank:NP_190363.3,Araport:AT3G47790	product=ABC2 homolog 7	.	.
rna27739	Pas	Reg-Tit	0	118.308997650642	78.8726651004278	-9.52073943961187	0.853934612041912	-11.1492604999885	7.22039293509076e-29	9.42556274627859e-27	0	0	0	0	0	0	272.802754	188.213622	75.858804	21	96.120187	109.600914	178.81444	125.312951	169.469495	107.520628	83.776563	109.421063	>lcl|NW_018743285.1_cds_XP_021771635.1_23083	XP_021771635.1	GeneID:110735762	gene21534	3499075-3515442	Name=XM_021915943.1	gbkey=mRNA	gene=LOC110735762	model_evidence=Supporting evidence includes similarity to: 2 Proteins%2C and 100%25 coverage of the annotated genomic feature by RNAseq alignments%2C including 30 samples with support for all annotated introns	product=imidazole glycerol phosphate synthase hisHF%2C chloroplastic-like%2C transcript variant X1	NP_194420.1	0	1032.4	HIS HF [Arabidopsis thaliana]	NP_194420.1	0.0	79.041	Dbxref=TAIR:AT4G26900,GeneID:828797,Genbank:NP_194420.1,Araport:AT4G26900	product=HIS HF	.	.
rna961	Pas	Reg-Tit	6.83062899406895	48.9268809710891	34.8947969787491	-3.09504493477919	0.27806126558225	-11.1308021572091	8.88324699637274e-29	1.15513199023763e-26	4	6	9	16.372093	3	9	81.61597	79.278173	59	10	20.909092	57	49	73.663641	72	35.000013	34.336635	60.428571	>lcl|NW_018742204.1_cds_XP_021755867.1_754	XP_021755867.1	GeneID:110721057	gene678	18503846-18508088	Name=XM_021900175.1	gbkey=mRNA	gene=LOC110721057	model_evidence=Supporting evidence includes similarity to: 7 Proteins%2C and 100%25 coverage of the annotated genomic feature by RNAseq alignments%2C including 47 samples with support for all annotated introns	product=probable histone chaperone ASF1A	NP_198627.1	7e-92	308.3	anti- silencing function 1b [Arabidopsis thaliana]	NP_176846.1	2.53e-99	73.737	Dbxref=Araport:AT1G66740,TAIR:AT1G66740,GeneID:842992,Genbank:NP_176846.1	product=ASF1 like histone chaperone	.	.
rna16574	Pas	Reg-Tit	0.442698642388489	120.171047700918	80.2615980147416	-7.84826292948847	0.705810107156178	-11.1195105452802	1.00823591517894e-28	1.30599639839144e-26	0	4.239169	0	0	0	0	311.142207	322.006862	138.457039	14.501953	49.908881	79.489593	169.290707	195.889457	172.710424	84.352668	99.743383	78	>lcl|NW_018742861.1_cds_XP_021761271.1_13782	XP_021761271.1	GeneID:110726115	gene12817	1134598-1141354	Name=XM_021905579.1	gbkey=mRNA	gene=LOC110726115	model_evidence=Supporting evidence includes similarity to: 2 Proteins%2C and 100%25 coverage of the annotated genomic feature by RNAseq alignments%2C including 38 samples with support for all annotated introns	product=uncharacterized LOC110726115	NP_001117529.1	5.9e-36	125.6	CAP-gly domain linker [Arabidopsis thaliana]	NP_001117529.1	7.72e-40	47.531	Dbxref=Araport:AT1G61415,TAIR:AT1G61415,GeneID:6240406,Genbank:NP_001117529.1	product=CAP-gly domain linker	.	.
rna60874	Pas	Reg-Tit	64.2555771040711	519.662894757501	367.860455539691	-3.07313028095695	0.27646715017526	-11.1157158418597	1.05203485037466e-28	1.35748912289306e-26	53.207108	31.175333	91.819636	129.85911	22.200503	162.986678	632.810624	598.116137	379.343031	83	436.437599	632.946005	753.852965	450.669676	831.271159	477.966336	520.998675	679.245993	>lcl|NW_018744878.1_cds_XP_021739149.1_50750	XP_021739149.1	GeneID:110705566	gene47251	3400457-3409628	Name=XM_021883457.1	Note=The sequence of the model RefSeq transcript was modified relative to this genomic sequence to represent the inferred CDS: inserted 2 bases in 1 codon	exception=unclassified transcription discrepancy	gbkey=mRNA	gene=LOC110705566	NP_567908.1	0	1013.1	nuclear pore complex Nup85-like protein [Arabidopsis thaliana]	NP_567908.1	0.0	61.878	Dbxref=TAIR:AT4G32910,GeneID:829427,Genbank:NP_567908.1,Araport:AT4G32910	product=nuclear pore complex Nup85-like protein	.	.
rna27408	Pas	Reg-Tit	2.46138819985671	78.5523418640852	53.1886906426757	-5.98234792548362	0.539246590129089	-11.0939003324092	1.34301509430009e-28	1.72631468960435e-26	0	1	2.01345	2.013811	2	3	117	62	63	10	38	96	87	87.000005	126	92.000035	112	100	>lcl|NW_018743284.1_cds_XP_021771351.1_22808	XP_021771351.1	GeneID:110735468	gene21247	107148-109255	Name=XM_021915659.1	gbkey=mRNA	gene=LOC110735468	model_evidence=Supporting evidence includes similarity to: 100%25 coverage of the annotated genomic feature by RNAseq alignments%2C including 5 samples with support for all annotated introns	product=uncharacterized LOC110735468	NP_568828.1	5.1e-43	148.5	Na-translocating NADH-quinone reductase subunit A [Arabidopsis thaliana]	NP_568828.1	9.00e-45	54.795	Dbxref=TAIR:AT5G55640,GeneID:835658,Genbank:NP_568828.1,Araport:AT5G55640	product=Na-translocating NADH-quinone reductase subunit A	.	.
rna40209	Pas	Reg-Tit	9.2314629241046	233.571484697225	158.791477439518	-4.85157176358364	0.43761835389536	-11.0863077848506	1.46198224543337e-28	1.87206268519253e-26	1.004392	3.007702	12.039517	13.027897	4	32.070859	209.114286	227	162.195652	30	149	209.432265	362.044862	240.000013	365.963696	255.471883	377.179602	311.482545	>lcl|NW_018743920.1_cds_XP_021720229.1_33551	XP_021720229.1	GeneID:110687894	gene31243	2599533-2605883	Name=XM_021864537.1	gbkey=mRNA	gene=LOC110687894	model_evidence=Supporting evidence includes similarity to: 7 Proteins%2C and 100%25 coverage of the annotated genomic feature by RNAseq alignments%2C including 4 samples with support for all annotated introns	product=elongator complex protein 3-like	NP_568725.1	0	1199.4	radical SAM domain-containing protein / GCN5-related N-acetyltransferase (GNAT) family protein [Arabidopsis thaliana]	NP_568725.1	0.0	90.796	Dbxref=TAIR:AT5G50320,GeneID:835098,Genbank:NP_568725.1,Araport:AT5G50320	product=radical SAM domain-containing protein / GCN5-related N-acetyltransferase (GNAT) family protein	.	.
rna61937	Pas	Reg-Tit	5.66798312461863	314.532673212434	211.577776516495	-5.62441060313952	0.507368556446233	-11.0854536247469	1.47600361871661e-28	1.88283062373854e-26	10.756157	0	4	21.074462	0	23.677024	221.995365	209.524631	182.086004	57.971874	244.239213	329.372943	426.567947	194.303999	407.48803	408.704699	440.74908	497.983121	>lcl|NW_018744978.1_cds_XP_021740085.1_51599	XP_021740085.1	GeneID:110706473	gene48050	97044-116804	Name=XM_021884394.1	gbkey=mRNA	gene=LOC110706473	model_evidence=Supporting evidence includes similarity to: 4 Proteins%2C and 100%25 coverage of the annotated genomic feature by RNAseq alignments%2C including 7 samples with support for all annotated introns	product=formin-like protein 13%2C transcript variant X3	NP_001318825.1	0	1217.3	actin binding protein [Arabidopsis thaliana]	NP_001318825.1	0.0	61.836	Dbxref=TAIR:AT5G58160,GeneID:835928,Genbank:NP_001318825.1,Araport:AT5G58160	product=actin binding protein	.	.
rna39070	Pas	Reg-Tit	0.929235210435885	55.5465976500368	37.3408101701698	-5.57908637434246	0.505144596303106	-11.0445334171105	2.3297479835488e-28	2.96063314773026e-26	0	0	0	0	0	10.064952	101.172846	122.948708	57	5	34.248218	52	54.067479	64.342647	120.679256	52.00002	52.930692	55.136195	>lcl|NW_018743894.1_cds_XP_021719111.1_32580	XP_021719111.1	GeneID:110686832	gene30329	1947434-1971625	Name=XM_021863419.1	gbkey=mRNA	gene=LOC110686832	model_evidence=Supporting evidence includes similarity to: 100%25 coverage of the annotated genomic feature by RNAseq alignments%2C including 7 samples with support for all annotated introns	product=uncharacterized LOC110686832%2C transcript variant X1	.	.	.	.	.	.	.	.	.	.	.
rna46144	Pas	Reg-Tit	101.40878525208	0.963364366043836	34.4451713280558	6.7973755884918	0.615760691549263	11.0389891426643	2.47805221813707e-28	3.13721410816154e-26	61	55	149	284	24	296	0	0	1	0	1	1	0	1	1	1	2	3	>lcl|NW_018744128.1_cds_XP_021725556.1_38503	XP_021725556.1	GeneID:110692789	gene35786	1800642-1803149	Name=XM_021869864.1	gbkey=mRNA	gene=LOC110692789	model_evidence=Supporting evidence includes similarity to: 1 Protein%2C and 100%25 coverage of the annotated genomic feature by RNAseq alignments	product=F-box/kelch-repeat protein SKIP25-like	NP_174420.1	9.1e-107	358.7	KAR-UP F-box 1 [Arabidopsis thaliana]	NP_174420.1	5.36e-106	48.787	Dbxref=Araport:AT1G31350,TAIR:AT1G31350,GeneID:840024,Genbank:NP_174420.1	product=KAR-UP F-box 1	.	.
rna7635	Pas	Reg-Tit	98.0546466488355	0	32.6848822162785	8.98727155660881	0.816186331352597	11.0112987823687	3.37108587133681e-28	4.25175037208567e-26	44.889941	54.834904	123	233.012131	31	294.004873	0	0	0	0	0	0	0	0	0	0	0	0	>lcl|NW_018742455.1_cds_XP_021751451.1_6231	XP_021751451.1	GeneID:110717116	gene5764	772036-774194	Name=XM_021895764.1	gbkey=mRNA	gene=LOC110717116	model_evidence=Supporting evidence includes similarity to: 100%25 coverage of the annotated genomic feature by RNAseq alignments%2C including 2 samples with support for all annotated introns	product=uncharacterized LOC110717116%2C transcript variant X2	.	.	.	.	.	.	.	.	.	.	.
rna10535	Pas	Reg-Tit	38.7821739330364	0.988580089666547	13.5864447041232	5.40730157202093	0.491158527076759	11.0092796397198	3.44749104476479e-28	4.33183060152861e-26	47	68	71	86	5	71	2	1	1	0	1	3	0	1	0	3.000001	0	0	>lcl|NW_018742577.1_cds_XP_021755427.1_8694	XP_021755427.1	GeneID:110720681	gene8031	1443991-1445667	Name=XM_021899735.1	gbkey=mRNA	gene=LOC110720681	model_evidence=Supporting evidence includes similarity to: 18 Proteins	product=endo-1%2C3(4)-beta-glucanase 1-like	NP_197091.1	2.3e-179	599.1	glycosyl hydrolase family 81 protein [Arabidopsis thaliana]	NP_197091.1	0.0	51.103	Dbxref=TAIR:AT5G15870,GeneID:831444,Genbank:NP_197091.1,Araport:AT5G15870	product=glycosyl hydrolase family 81 protein	.	.
rna64150	Pas	Reg-Tit	103.456708246323	3.89871264278161	37.0847111772955	4.62603213182182	0.422610115355727	10.9463355554751	6.91904059438588e-28	8.59729232966859e-26	146.34641	96.463159	147.855594	292.302108	15.531487	235.605571	0	11.424981	3.318428	0	0.5	9.56089	6.500206	10.000001	6.430594	5.000002	3	2	>lcl|NW_018745024.1_cds_XP_021742099.1_53472	XP_021742099.1	GeneID:110708305	gene49735	2836199-2854968	Name=XM_021886407.1	gbkey=mRNA	gene=LOC110708305	model_evidence=Supporting evidence includes similarity to: 100%25 coverage of the annotated genomic feature by RNAseq alignments%2C including 5 samples with support for all annotated introns	product=uncharacterized LOC110708305	NP_189872.1	7e-08	34.0	zinc knuckle (CCHC-type) family protein [Arabidopsis thaliana]	.	.	.	.	.	.	.
rna1348	Pas	Reg-Tit	305.065859721085	2428.91216025259	1720.96339340876	-3.00279805874717	0.274749107920218	-10.9292367916227	8.3548140940828e-28	1.03430132118961e-25	170.611866	155	377.257008	717	89	979.058478	3134.5847	3488.434771	2309.706631	336	1601.208901	2507.408843	3712.655908	3166.123971	4201.133994	2235.685432	2226.711888	2757.299955	>lcl|NW_018742204.1_cds_XP_021758503.1_1100	XP_021758503.1	GeneID:110723452	gene982	21730584-21737321	Name=XM_021902811.1	gbkey=mRNA	gene=LOC110723452	model_evidence=Supporting evidence includes similarity to: 4 Proteins%2C and 100%25 coverage of the annotated genomic feature by RNAseq alignments%2C including 56 samples with support for all annotated introns	product=lanC-like protein GCL1	NP_201331.1	4.2e-171	571.2	GCR2-like 1 [Arabidopsis thaliana]	NP_201331.1	0.0	63.325	Dbxref=TAIR:AT5G65280,GeneID:836653,Genbank:NP_201331.1,Araport:AT5G65280	product=GCR2-like 1	.	.
rna29356	Pas	Reg-Tit	66.3962807413507	0.07718857400738	22.1835526297885	8.17937513020669	0.74874789242609	10.924070989641	8.84407731412876e-28	1.08783550502248e-25	40	46	102	189	19	144	0	0	1	0	0	0	0	0	0	0	0	0	>lcl|NW_018743292.1_cds_XP_021771845.1_24528	XP_021771845.1	GeneID:110735985	gene22814	12823938-12835965	Name=XM_021916153.1	gbkey=mRNA	gene=LOC110735985	model_evidence=Supporting evidence includes similarity to: 1 Protein%2C and 94%25 coverage of the annotated genomic feature by RNAseq alignments	product=ankyrin repeat-containing protein At2g01680-like	NP_001189592.1	3.3e-38	133.3	Ankyrin repeat family protein [Arabidopsis thaliana]	NP_199929.1	1.98e-35	28.869	Dbxref=TAIR:AT5G51160,GeneID:835190,Genbank:NP_199929.1,Araport:AT5G51160	product=Ankyrin repeat family protein	.	.
rna60725	Pas	Reg-Tit	50.1982458503416	0.14284384900548	16.8279778494509	7.26622965072441	0.665162686492446	10.9239886696605	8.85209970106822e-28	1.08783550502248e-25	52.855344	65.104151	55.104369	101.412439	15.753115	96.845584	0	2.942297	0	0	0	0	0	0	0	0	0	0	>lcl|NW_018744878.1_cds_XP_021739049.1_50625	XP_021739049.1	GeneID:110705476	gene47128	2169057-2174692	Name=XM_021883357.1	gbkey=mRNA	gene=LOC110705476	model_evidence=Supporting evidence includes similarity to: 100%25 coverage of the annotated genomic feature by RNAseq alignments%2C including 24 samples with support for all annotated introns	product=PITH domain-containing protein 1-like%2C transcript variant X2	NP_565614.1	1.1e-109	366.4	PITH domain protein (DUF1000) [Arabidopsis thaliana]	NP_565614.1	5.17e-122	76.847	Dbxref=Araport:AT2G25950,TAIR:AT2G25950,GeneID:817136,Genbank:NP_565614.1	product=PITH domain protein (DUF1000)	.	.
rna39780	Pas	Reg-Tit	0	169.478362113221	112.985574742147	-10.0543605399029	0.921848999655207	-10.9067326033477	1.07034517424768e-27	1.30105109604476e-25	0	0	5e-06	0	0	0.000304	415.339923	453.843614	335.901471	28.638973	86.307094	170.205876	247.26338	175.648868	87.12911	87.149764	36.692971	193.336401	>lcl|NW_018743919.1_cds_XP_021719746.1_33163	XP_021719746.1	GeneID:110687406	gene30862	3258847-3266457	Name=XM_021864053.1	gbkey=mRNA	gene=LOC110687406	model_evidence=Supporting evidence includes similarity to: 16 Proteins%2C and 100%25 coverage of the annotated genomic feature by RNAseq alignments%2C including 27 samples with support for all annotated introns	product=protein STRUBBELIG-RECEPTOR FAMILY 8-like%2C transcript variant X1	NP_193944.2	1.4e-281	937.3	STRUBBELIG-receptor family 8 [Arabidopsis thaliana]	NP_193944.2	0.0	67.381	Dbxref=TAIR:AT4G22130,GeneID:828302,Genbank:NP_193944.2,Araport:AT4G22130	product=STRUBBELIG-receptor family 8	.	.
rna73375	Pas	Reg-Tit	14.6951390389668	5175.04779170075	3454.93024081349	-8.41480543787267	0.772406383696483	-10.8942722580854	1.22743893700184e-27	1.48127154307462e-25	16	67	49	0	0	0	16006	22195	8325	744	2219	3859	6151	8295.000458	6663	1642.00063	828	1720	>lcl|NW_018745569.1_cds_XP_021750669.1_61051	XP_021750669.1	GeneID:110716358	gene56911	791007-801579	Name=XM_021894977.1	gbkey=mRNA	gene=LOC110716358	model_evidence=Supporting evidence includes similarity to: 6 Proteins%2C and 92%25 coverage of the annotated genomic feature by RNAseq alignments	product=antiviral protein MAP-like	.	.	.	.	.	.	.	.	.	.	.
rna65034	Pas	Reg-Tit	82.7319179001945	3.53313921761888	29.9327321118108	4.68527637446225	0.430545936467637	10.8821753444059	1.40177143582287e-27	1.68559246954915e-25	142.295752	96.219037	113.925595	180.059134	10.066154	216.487212	6.258165	0.273906	2.725407	1.002692	4.676771	3.527801	10.013483	6.109622	6.083178	0.00045	0	2.476779	>lcl|NW_018745026.1_cds_XP_021742983.1_54230	XP_021742983.1	GeneID:110709075	gene50404	856725-863249	Name=XM_021887287.1	gbkey=mRNA	gene=LOC110709075	model_evidence=Supporting evidence includes similarity to: 100%25 coverage of the annotated genomic feature by RNAseq alignments%2C including 21 samples with support for all annotated introns	product=uncharacterized LOC110709075%2C transcript variant X2	.	.	.	.	.	.	.	.	.	.	.
rna21577	Pas	Reg-Tit	144.773525554693	2626.46972031949	1799.23765539789	-4.17009698581639	0.383517936244257	-10.8732776011824	1.54547092197442e-27	1.85175014147571e-25	368.25397	330.607575	299.036786	122.046086	15.011005	123.094954	4035.24911	6228.672679	3140.56946	648	2822.510769	4469.631394	3178.392879	2053.755865	3119.025606	986.064863	796.491662	1418.429372	>lcl|NW_018743033.1_cds_XP_021766053.1_18007	XP_021766053.1	GeneID:110730551	gene16791	1530839-1535410	Name=XM_021910361.1	gbkey=mRNA	gene=LOC110730551	model_evidence=Supporting evidence includes similarity to: 8 Proteins%2C and 100%25 coverage of the annotated genomic feature by RNAseq alignments%2C including 8 samples with support for all annotated introns	product=pyruvate decarboxylase 1-like	NP_195033.1	0	1077.8	Thiamine pyrophosphate dependent pyruvate decarboxylase family protein [Arabidopsis thaliana]	NP_195033.1	0.0	79.929	Dbxref=TAIR:AT4G33070,GeneID:829444,Genbank:NP_195033.1,Araport:AT4G33070	product=Thiamine pyrophosphate dependent pyruvate decarboxylase family protein	.	.
rna13889	Pas	Reg-Tit	43.1154926228084	0.07718857400738	14.4232899236077	7.60480606505262	0.699498786522534	10.8717930775247	1.57082902994768e-27	1.86888413612662e-25	83	89	89	65	4	57	0	0	1	0	0	0	0	0	0	0	0	0	>lcl|NW_018742733.1_cds_XP_021758625.1_11639	XP_021758625.1	GeneID:110723585	gene10751	3158288-3159676	Name=XM_021902933.1	gbkey=mRNA	gene=LOC110723585	model_evidence=Supporting evidence includes similarity to: 100%25 coverage of the annotated genomic feature by RNAseq alignments%2C including 23 samples with support for all annotated introns	product=uncharacterized LOC110723585	.	.	.	.	.	.	.	.	.	.	.
rna13668	Pas	Reg-Tit	1.59818783324179	69.0283487947302	46.5516284742341	-5.19269307914143	0.478041172179047	-10.8624390143461	1.74037739981726e-27	2.04869899601647e-25	0	1	5	1	0	9	71	89	58	11	56.255112	91	118	44.000002	80.760195	68.000026	62	103	>lcl|NW_018742733.1_cds_XP_021758821.1_11445	XP_021758821.1	GeneID:110723760	gene10569	1495877-1503929	Name=XM_021903129.1	gbkey=mRNA	gene=LOC110723760	model_evidence=Supporting evidence includes similarity to: 6 Proteins%2C and 100%25 coverage of the annotated genomic feature by RNAseq alignments%2C including 7 samples with support for all annotated introns	product=F-box/LRR-repeat protein At4g14103-like	NP_176127.1	3.7e-42	146.4	F-box/RNI-like superfamily protein [Arabidopsis thaliana]	NP_176127.1	1.64e-42	33.418	Dbxref=Araport:AT1G58310,TAIR:AT1G58310,GeneID:842200,Genbank:NP_176127.1	product=F-box/RNI-like superfamily protein	.	.
rna71304	Pas	Reg-Tit	0.872870526432107	123.742652768775	82.7860586879943	-6.97283354002311	0.642852111630267	-10.8467148413654	2.06722317606277e-27	2.41649025553065e-25	1.006877	3	3	0	0	1	328.633762	340	204.653204	14	42	84	235	242.605849	273	32.000012	39	57	>lcl|NW_018745454.1_cds_XP_021748359.1_59280	XP_021748359.1	GeneID:110714187	gene55262	5015653-5018800	Name=XM_021892667.1	gbkey=mRNA	gene=LOC110714187	model_evidence=Supporting evidence includes similarity to: 1 Protein%2C and 100%25 coverage of the annotated genomic feature by RNAseq alignments%2C including 53 samples with support for all annotated introns	product=F-box protein At2g43440-like	NP_181872.3	3.9e-15	56.9	F-box and associated interaction domains-containing protein [Arabidopsis thaliana]	NP_001078049.1	1.11e-11	22.475	Dbxref=Araport:AT2G43445,TAIR:AT2G43445,GeneID:5007959,Genbank:NP_001078049.1	product=F-box and associated interaction domains-containing protein	.	.
rna56942	Pas	Reg-Tit	21.6759467324969	5915.45795556388	3950.86395262009	-8.05689217304714	0.743165673373232	-10.8413136689655	2.19299147710853e-27	2.55460663421924e-25	30	100	65	0	0	0	17735	12475	10365	980	2497	5190	8631	9993.000552	9710	2561.000983	1658	2914	>lcl|NW_018744662.1_cds_XP_021735486.1_47469	XP_021735486.1	GeneID:110702126	gene44162	3904869-3907172	Name=XM_021879794.1	gbkey=mRNA	gene=LOC110702126	model_evidence=Supporting evidence includes similarity to: 11 Proteins%2C and 100%25 coverage of the annotated genomic feature by RNAseq alignments%2C including 51 samples with support for all annotated introns	product=antiviral protein MAP-like	.	.	.	.	.	.	.	.	.	.	.
rna44711	Pas	Reg-Tit	6.43836473193877	514.542539710617	345.174481384391	-6.39150398827085	0.589898950586205	-10.8349133049302	2.35188079249985e-27	2.72080167957164e-25	0	4.715597	6.027001	0	2	38.166333	440.186518	503	344.341883	76	353	449	764.977894	406.869904	625.788996	702.000269	689.363607	827.663316	>lcl|NW_018744080.1_cds_XP_021724219.1_37276	XP_021724219.1	GeneID:110691585	gene34701	4724522-4766508	Name=XM_021868526.1	gbkey=mRNA	gene=LOC110691585	model_evidence=Supporting evidence includes similarity to: 100%25 coverage of the annotated genomic feature by RNAseq alignments%2C including 1 sample with support for all annotated introns	product=uncharacterized LOC110691585%2C transcript variant X1	NP_564492.1	3e-90	303.3	transmembrane protein [Arabidopsis thaliana]	NP_564492.1	8.06e-96	68.224	Dbxref=Araport:AT1G44920,TAIR:AT1G44920,GeneID:841058,Genbank:NP_564492.1	product=transmembrane protein	.	.
rna18650	Pas	Reg-Tit	0	213.165158011951	142.1101053413	-10.3842856530675	0.960607325660317	-10.8101254026242	3.08248398687205e-27	3.54158408477981e-25	0	0	0	0	0	0	149	151.178822	56	31.429691	160.76177	156.60477	193.447731	161.042978	270.677232	383.966972	371.122676	340.425222	>lcl|NW_018742914.1_cds_XP_021763305.1_15545	XP_021763305.1	GeneID:110728009	gene14476	5768609-5771584	Name=XM_021907613.1	gbkey=mRNA	gene=LOC110728009	model_evidence=Supporting evidence includes similarity to: 100%25 coverage of the annotated genomic feature by RNAseq alignments%2C including 2 samples with support for all annotated introns	product=uncharacterized LOC110728009	.	.	.	.	.	.	.	.	.	AUR62009484-RA|MIKC_MADS	0.0
rna70558	Pas	Reg-Tit	187.35740640237	1.36911324058865	63.3652109611824	8.57376223959785	0.793650906386587	10.8029388873672	3.33359451294008e-27	3.81702260459477e-25	149.326585	138.627745	249.844606	446.093645	57	449.054834	2	2.028169	0	2	0	0	0	0	0	0	0	0	>lcl|NW_018745448.1_cds_XP_021747947.1_58624	XP_021747947.1	GeneID:110713814	gene54674	10050423-10058261	Name=XM_021892254.1	gbkey=mRNA	gene=LOC110713814	model_evidence=Supporting evidence includes similarity to: 100%25 coverage of the annotated genomic feature by RNAseq alignments%2C including 15 samples with support for all annotated introns	product=protein PLASTID REDOX INSENSITIVE 2-like%2C transcript variant X1	NP_001077502.1	3e-58	197.6	Serine/Threonine-kinase [Arabidopsis thaliana]	NP_563872.1	1.34e-62	54.491	Dbxref=Araport:AT1G10522,TAIR:AT1G10522,GeneID:837593,Genbank:NP_563872.1	product=Serine/Threonine-kinase	.	.
rna73545	Pas	Reg-Tit	14.4269430050387	116.06020484391	82.1824508976195	-3.125149965036	0.291568013626366	-10.718425269518	8.34113374908825e-27	9.32788987160539e-25	3.993827	11.496306	20.138001	35.997806	5.488882	34.981555	142.465699	164.065266	88.506009	19.444149	87.954487	101.452492	180.970625	114.950517	196.455366	110.949942	100.577471	167.999499	>lcl|NW_018745587.1_cds_XP_021750781.1_61191	XP_021750781.1	GeneID:110716460	gene57050	244732-258824	Name=XM_021895088.1	gbkey=mRNA	gene=LOC110716460	model_evidence=Supporting evidence includes similarity to: 1 Protein%2C and 100%25 coverage of the annotated genomic feature by RNAseq alignments%2C including 3 samples with support for all annotated introns	product=DNA repair protein REV1-like%2C transcript variant X1	NP_199288.4	0	1132.1	DNA-directed DNA polymerase [Arabidopsis thaliana]	NP_199288.4	0.0	50.855	Dbxref=TAIR:AT5G44750,GeneID:834504,Genbank:NP_199288.4,Araport:AT5G44750	product=DNA-directed DNA polymerase	.	.
rna7063	Pas	Reg-Tit	1.31930546189577	800.513800801519	534.115635688311	-9.07886891881781	0.847787294915309	-10.7088994766367	9.24543156915839e-27	1.03048167346742e-24	5	6	1	0	0	0	2244	2961	1360	60	114	629	1233	2555.000141	1654	97.000037	44	75	>lcl|NW_018742418.1_cds_XP_021746591.1_5789	XP_021746591.1	GeneID:110712432	gene5342	7784744-7785735	Name=XM_021890899.1	gbkey=mRNA	gene=LOC110712432	model_evidence=Supporting evidence includes similarity to: 1 Protein%2C and 100%25 coverage of the annotated genomic feature by RNAseq alignments	product=miraculin-like	NP_565062.1	1.2e-16	62.4	Kunitz family trypsin and protease inhibitor protein [Arabidopsis thaliana]	NP_565062.1	1.36e-15	27.624	Dbxref=Araport:AT1G73325,TAIR:AT1G73325,GeneID:843667,Genbank:NP_565062.1	product=Kunitz family trypsin and protease inhibitor protein	.	.
rna69397	Pas	Reg-Tit	150.961570818749	7.77541915447842	55.504136375902	4.18952199438896	0.391835087242187	10.6920542105498	1.10887359088041e-26	1.22777558087283e-24	411.232412	234.234173	208	100	14	395	15	26	17	0	3	6	14	6	11	5.000002	9	5	>lcl|NW_018745395.1_cds_XP_021747119.1_57792	XP_021747119.1	GeneID:110712968	gene53811	53750-55261	Name=XM_021891427.1	gbkey=mRNA	gene=LOC110712968	model_evidence=Supporting evidence includes similarity to: 2 Proteins%2C and 85%25 coverage of the annotated genomic feature by RNAseq alignments	product=protein ALP1-like	NP_196762.1	1.4e-172	576.1	nuclease [Arabidopsis thaliana]	NP_196762.1	0.0	63.904	Dbxref=TAIR:AT5G12010,GeneID:831074,Genbank:NP_196762.1,Araport:AT5G12010	product=nuclease	.	.
rna38752	Pas	Reg-Tit	9.7408622817736	93.3452781483049	65.4771395261278	-3.16773519231899	0.296569164772814	-10.6812695606626	1.24556450856724e-26	1.37008012124336e-24	14	13	20.004393	29	1	13	113	106	64	12	68	190	149.04626	110.000006	202	45.000017	87	91.043461	>lcl|NW_018743863.1_cds_XP_021718821.1_32337	XP_021718821.1	GeneID:110686509	gene30064	1349543-1354755	Name=XM_021863129.1	gbkey=mRNA	gene=LOC110686509	model_evidence=Supporting evidence includes similarity to: 10 Proteins%2C and 95%25 coverage of the annotated genomic feature by RNAseq alignments	product=enoyl-[acyl-carrier-protein] reductase [NADH] 1%2C chloroplastic-like	NP_565331.1	8.8e-178	592.5	NAD(P)-binding Rossmann-fold superfamily protein [Arabidopsis thaliana]	NP_849940.1	0.0	72.405	Dbxref=Araport:AT2G05990,TAIR:AT2G05990,GeneID:815152,Genbank:NP_849940.1	product=NAD(P)-binding Rossmann-fold superfamily protein	.	.
rna53310	Pas	Reg-Tit	0.551353361362577	93.0775819218827	62.2355057350426	-7.17801989384984	0.672641091975658	-10.6713966474555	1.38528313534549e-26	1.50892415284759e-24	1.50101	1.5	0.500245	0	0	0	167.000356	92.062192	95.056653	15.965327	71.050594	22.505522	143.264854	118.425185	184.303955	86.649989	91.516588	104.568114	>lcl|NW_018744537.1_cds_XP_021732028.1_44445	XP_021732028.1	GeneID:110698817	gene41318	5235241-5238711	Name=XM_021876336.1	gbkey=mRNA	gene=LOC110698817	model_evidence=Supporting evidence includes similarity to: 100%25 coverage of the annotated genomic feature by RNAseq alignments%2C including 2 samples with support for all annotated introns	product=uncharacterized LOC110698817%2C transcript variant X2	NP_001319843.1	6.1e-19	70.2	Myb/SANT-like DNA-binding domain protein [Arabidopsis thaliana]	NP_567224.1	5.66e-12	24.121	Dbxref=TAIR:AT4G02210,GeneID:827547,Genbank:NP_567224.1,Araport:AT4G02210	product=Myb/SANT-like DNA-binding domain protein	.	.
rna52630	Pas	Reg-Tit	0.113168401405194	111.614307491319	74.4472611280142	-9.00868519550915	0.844626692312857	-10.6658779286746	1.47004105310029e-26	1.59091636420844e-24	0	0	1	0	0	0	181	229	124	9	49	108	163	154.000009	253	115.000044	86	110	>lcl|NW_018744517.1_cds_XP_021731484.1_43843	XP_021731484.1	GeneID:110698370	gene40770	1939883-1964331	Name=XM_021875792.1	gbkey=mRNA	gene=LOC110698370	model_evidence=Supporting evidence includes similarity to: 8 Proteins%2C and 100%25 coverage of the annotated genomic feature by RNAseq alignments%2C including 56 samples with support for all annotated introns	product=nudix hydrolase 26%2C chloroplastic-like	NP_187673.1	1.2e-91	307.6	nudix hydrolase homolog 26 [Arabidopsis thaliana]	NP_187673.1	4.07e-94	69.072	Dbxref=TAIR:AT3G10620,GeneID:820231,Genbank:NP_187673.1,Araport:AT3G10620	product=nudix hydrolase homolog 26	.	.
rna62703	Pas	Reg-Tit	947.990984188879	22.5464155760995	331.027938447026	5.34592910440486	0.501305567297308	10.6640130354554	1.49982918724099e-26	1.61793470748386e-24	2209	2121	1199	1545	154	831	50	70	48	1	5	11	20	56.000003	97	6.000002	3	6	>lcl|NW_018744996.1_cds_XP_021740843.1_52287	XP_021740843.1	GeneID:110707139	gene48641	188891-191986	Name=XM_021885151.1	gbkey=mRNA	gene=LOC110707139	model_evidence=Supporting evidence includes similarity to: 96%25 coverage of the annotated genomic feature by RNAseq alignments	product=polygalacturonase inhibitor 1-like	NP_193747.2	1.5e-106	357.5	Leucine-rich repeat transmembrane protein kinase [Arabidopsis thaliana]	NP_196304.1	8.06e-80	48.814	Dbxref=TAIR:AT5G06860,GeneID:830577,Genbank:NP_196304.1,Araport:AT5G06860	product=polygalacturonase inhibiting protein 1	.	.
rna35249	Pas	Reg-Tit	0	84.9992478371172	56.6661652247448	-9.05061931579344	0.850079711556525	-10.6467889925539	1.80483554391412e-26	1.93451845567971e-24	0.000349	0	0	0.090309	0	0	131.902279	145.851742	66.031838	13	47.938836	125.525902	141.689231	95.632822	98.249171	75.672623	73.670516	89.832443	>lcl|NW_018743669.1_cds_XP_021715586.1_29374	XP_021715586.1	GeneID:110683503	gene27321	1539665-1546316	Name=XM_021859894.1	gbkey=mRNA	gene=LOC110683503	model_evidence=Supporting evidence includes similarity to: 1 Protein%2C and 100%25 coverage of the annotated genomic feature by RNAseq alignments%2C including 2 samples with support for all annotated introns	product=bifunctional aspartokinase/homoserine dehydrogenase 1-like%2C transcript variant X3	NP_197605.1	1.1e-160	536.1	Glyceraldehyde-3-phosphate dehydrogenase-like family protein [Arabidopsis thaliana]	NP_197605.1	0.0	67.021	Dbxref=TAIR:AT5G21060,GeneID:832230,Genbank:NP_197605.1,Araport:AT5G21060	product=Glyceraldehyde-3-phosphate dehydrogenase-like family protein	.	.
rna42786	Pas	Reg-Tit	0.294264861468746	93.9004135913776	62.6983640147413	-7.83567747846441	0.736276562901305	-10.6423019192514	1.8939161779797e-26	2.0235348361478e-24	1	0	0	0	0	2	147	156	99	12	62	90	147	98.000005	178	69.000026	89	111	>lcl|NW_018743979.1_cds_XP_021722496.1_35667	XP_021722496.1	GeneID:110689986	gene33187	754587-756048	Name=XM_021866804.1	gbkey=mRNA	gene=LOC110689986	model_evidence=Supporting evidence includes similarity to: 100%25 coverage of the annotated genomic feature by RNAseq alignments%2C including 13 samples with support for all annotated introns	product=uncharacterized LOC110689986	.	.	.	.	.	.	.	.	.	.	.
rna36421	Pas	Reg-Tit	3.30431718452191	304.950919119699	204.402051807974	-6.39660826538829	0.60154334153151	-10.6336614899647	2.07790865134369e-26	2.20606827037751e-24	17.075825	4.242813	9	0	0	0	753.581119	901.008724	544.896114	34.103175	102.196666	279.9444	503.918453	536.691189	645.942082	97.771244	83.226629	148.042665	>lcl|NW_018743722.1_cds_XP_021716703.1_30424	XP_021716703.1	GeneID:110684569	gene28302	1549861-1553815	Name=XM_021861011.1	gbkey=mRNA	gene=LOC110684569	model_evidence=Supporting evidence includes similarity to: 12 Proteins%2C and 100%25 coverage of the annotated genomic feature by RNAseq alignments%2C including 9 samples with support for all annotated introns	product=WAT1-related protein At2g37460-like%2C transcript variant X1	NP_181282.1	1.1e-151	506.4	nodulin MtN21 /EamA-like transporter family protein [Arabidopsis thaliana]	NP_181282.1	2.00e-169	65.084	Dbxref=Araport:AT2G37460,TAIR:AT2G37460,GeneID:818323,Genbank:NP_181282.1	product=nodulin MtN21 /EamA-like transporter family protein	.	.
rna29126	Pas	Reg-Tit	3.13164919875827	84.0831808718005	57.0993369807864	-4.56682458232554	0.430951149756092	-10.5970817920088	3.07423574032208e-26	3.20302903267284e-24	4	9	11	1	0	4	125	109	37	21	66	109	164	85.000005	117	40.000015	47	126	>lcl|NW_018743292.1_cds_XP_021773019.1_24332	XP_021773019.1	GeneID:110736984	gene22636	10608119-10612094	Name=XM_021917327.1	gbkey=mRNA	gene=LOC110736984	model_evidence=Supporting evidence includes similarity to: 4 Proteins%2C and 100%25 coverage of the annotated genomic feature by RNAseq alignments%2C including 31 samples with support for all annotated introns	product=phosphoenolpyruvate/phosphate translocator 2%2C chloroplastic-like	NP_566142.1	3.2e-148	495.5	phosphoenolpyruvate (pep)/phosphate translocator 2 [Arabidopsis thaliana]	NP_566142.1	7.44e-154	65.103	Dbxref=TAIR:AT3G01550,GeneID:821114,Genbank:NP_566142.1,Araport:AT3G01550	product=phosphoenolpyruvate (pep)/phosphate translocator 2	.	.
rna13971	Pas	Reg-Tit	0	97.1847179979137	64.7898119986092	-9.24165841496336	0.87254128983539	-10.5916574065015	3.2577199222588e-26	3.38369181646627e-24	0	0	0	0	0	0	92	102	58	15	79	107	124	105.000006	163	100.000038	120	128	>lcl|NW_018742733.1_cds_XP_021759012.1_11717	XP_021759012.1	GeneID:110723908	gene10814	3694447-3697192	Name=XM_021903320.1	gbkey=mRNA	gene=LOC110723908	model_evidence=Supporting evidence includes similarity to: 100%25 coverage of the annotated genomic feature by RNAseq alignments%2C including 13 samples with support for all annotated introns	product=FBD-associated F-box protein At4g10400-like%2C transcript variant X1	NP_001078367.1	2.4e-19	70.7	F-box/RNI-like/FBD-like domains-containing protein [Arabidopsis thaliana]	NP_192778.2	1.22e-18	27.700	Dbxref=GeneID:826632,Genbank:NP_192778.2,Araport:AT4G10400,TAIR:AT4G10400	product=F-box/RNI-like/FBD-like domains-containing protein	.	.
rna50340	Pas	Reg-Tit	0.32751029936026	126.354409903485	84.3454433687769	-8.22305503546315	0.778533987024851	-10.5622300021703	4.45939947771358e-26	4.57518021644687e-24	1.565624	0.894325	0	0	0	0	175.753975	138.837785	54.492727	29.704745	101.25398	176.899884	149.412711	104.408038	197.979827	127.653702	111.212575	142.478381	>lcl|NW_018744367.1_cds_XP_021729444.1_41979	XP_021729444.1	GeneID:110696461	gene39021	192745-199693	Name=XM_021873751.1	gbkey=mRNA	gene=LOC110696461	model_evidence=Supporting evidence includes similarity to: 3 Proteins%2C and 100%25 coverage of the annotated genomic feature by RNAseq alignments%2C including 1 sample with support for all annotated introns	product=ribosomal RNA small subunit methyltransferase NEP1-like%2C transcript variant X1	NP_191259.1	5.1e-89	299.7	nucleolar essential protein-like protein [Arabidopsis thaliana]	NP_191259.1	4.33e-97	65.581	Dbxref=TAIR:AT3G57000,GeneID:824867,Genbank:NP_191259.1,Araport:AT3G57000	product=nucleolar essential protein-like protein	.	.
rna9688	Pas	Reg-Tit	3.92711171878302	43.1680323299811	30.0877254595817	-3.84868888453306	0.365391711039943	-10.5330492407157	6.08314115072485e-26	6.12862770167172e-24	0	7.439604	5.710401	4.995487	1.975499	4.140226	57.978983	59.435618	41.769708	10.306731	17.320339	42.406052	54.654447	49.867958	96.069029	29.957612	51.864321	39.20193	>lcl|NW_018742523.1_cds_XP_021754591.1_7947	XP_021754591.1	GeneID:110719916	gene7354	5040987-5053669	Name=XM_021898899.1	gbkey=mRNA	gene=LOC110719916	model_evidence=Supporting evidence includes similarity to: 3 Proteins%2C and 66%25 coverage of the annotated genomic feature by RNAseq alignments	product=DEAD-box ATP-dependent RNA helicase 28-like	NP_193396.3	3.7e-256	853.5	DEA(D/H)-box RNA helicase family protein [Arabidopsis thaliana]	NP_193396.3	0.0	73.840	Dbxref=TAIR:AT4G16630,GeneID:827364,Genbank:NP_193396.3,Araport:AT4G16630	product=DEA(D/H)-box RNA helicase family protein	.	.
rna55095	Pas	Reg-Tit	1.96425057328899	101.474984845879	68.3047400883493	-5.43819830746954	0.516506727602554	-10.5288044024359	6.36376002690625e-26	6.3921492557688e-24	0	1	2	6	0	12	185	289	125	17	40	103	165.61165	208.000011	195	30.000012	31	77	>lcl|NW_018744626.1_cds_XP_021733661.1_45854	XP_021733661.1	GeneID:110700428	gene42689	2157681-2160581	Name=XM_021877969.1	gbkey=mRNA	gene=LOC110700428	model_evidence=Supporting evidence includes similarity to: 13 Proteins%2C and 100%25 coverage of the annotated genomic feature by RNAseq alignments%2C including 32 samples with support for all annotated introns	product=cytochrome P450 CYP72A219-like	NP_188086.1	2.6e-170	568.4	cytochrome P450, family 72, subfamily A, polypeptide 14 [Arabidopsis thaliana]	NP_188086.1	0.0	50.288	Dbxref=TAIR:AT3G14680,GeneID:820696,Genbank:NP_188086.1,Araport:AT3G14680	product=cytochrome P450%2C family 72%2C subfamily A%2C polypeptide 14	.	.
rna49046	Pas	Reg-Tit	62.2115321565814	0.581253247996899	21.1246795508584	6.74590180504222	0.642422051288287	10.5007320211289	8.57128398361978e-26	8.53287852719466e-24	54.549892	48.211711	88.953072	188.878213	12	158.493623	0	0	1.249156	0	1.185889	0	1.040668	1.210495	0	0	0	2.524404	>lcl|NW_018744290.1_cds_XP_021728219.1_40927	XP_021728219.1	GeneID:110695273	gene38030	2492137-2495140	Name=XM_021872527.1	gbkey=mRNA	gene=LOC110695273	model_evidence=Supporting evidence includes similarity to: 4 Proteins%2C and 100%25 coverage of the annotated genomic feature by RNAseq alignments%2C including 6 samples with support for all annotated introns	product=uncharacterized tRNA/rRNA methyltransferase YsgA-like	NP_195515.2	4.7e-119	398.6	tRNA/rRNA methyltransferase (SpoU) family protein [Arabidopsis thaliana]	NP_195515.2	4.85e-131	63.103	Dbxref=TAIR:AT4G38020,GeneID:829958,Genbank:NP_195515.2,Araport:AT4G38020	product=tRNA/rRNA methyltransferase (SpoU) family protein	AUR62043608-RA|FAR1	0.0
rna35660	Pas	Reg-Tit	142.253462576642	0	47.4178208588808	9.52372821352587	0.910063467079072	10.4649055346581	1.25201357018388e-25	1.23905024383772e-23	45	54	151	450	64	240	0	0	0	0	0	0	0	0	0	0	0	0	>lcl|NW_018743691.1_cds_XP_021715905.1_29741	XP_021715905.1	GeneID:110683801	gene27661	3798707-3804132	Name=XM_021860213.1	gbkey=mRNA	gene=LOC110683801	model_evidence=Supporting evidence includes similarity to: 100%25 coverage of the annotated genomic feature by RNAseq alignments%2C including 15 samples with support for all annotated introns	product=uncharacterized LOC110683801%2C transcript variant X5	.	.	.	.	.	.	.	.	.	.	.
rna27386	Pas	Reg-Tit	1025.25567752902	7.62167114337779	346.833006605257	7.0053163816365	0.671195214855086	10.4370773607928	1.67900471380399e-25	1.64224283216939e-23	2907.970928	3065.991935	2431	628	19	280	5	8	6	0	7	11	18	19.000001	34	0	1	9	>lcl|NW_018743283.1_cds_XP_021771310.1_22790	XP_021771310.1	GeneID:110735423	gene21226	1824005-1837647	Name=XM_021915618.1	gbkey=mRNA	gene=LOC110735423	model_evidence=Supporting evidence includes similarity to: 14 Proteins%2C and 96%25 coverage of the annotated genomic feature by RNAseq alignments	product=12-oxophytodienoate reductase 3-like	NP_001077884.1	5.2e-170	567.1	oxophytodienoate-reductase 3 [Arabidopsis thaliana]	NP_973431.1	0.0	65.782	Dbxref=Araport:AT2G06050,TAIR:AT2G06050,GeneID:815160,Genbank:NP_973431.1	product=oxophytodienoate-reductase 3	.	.
rna45881	Pas	Reg-Tit	1.42136946998003	82.2339349885294	55.2964131490129	-5.52605484172804	0.531453143496574	-10.3980095128813	2.53166265352168e-25	2.45476157118494e-23	0	0	1.782992	14.444431	0	0	95.531205	137.977293	59.44238	16.377106	53.809498	137.808419	108.770407	82.809198	176.282819	43.862182	87.252608	61.557459	>lcl|NW_018744119.1_cds_XP_021725354.1_38277	XP_021725354.1	GeneID:110692631	gene35592	18955-30351	Name=XM_021869662.1	gbkey=mRNA	gene=LOC110692631	model_evidence=Supporting evidence includes similarity to: 1 Protein%2C and 100%25 coverage of the annotated genomic feature by RNAseq alignments%2C including 44 samples with support for all annotated introns	product=uncharacterized LOC110692631%2C transcript variant X1	NP_564052.1	6.5e-212	705.9	Transmembrane Fragile-X-F-associated protein [Arabidopsis thaliana]	NP_564052.1	0.0	67.220	Dbxref=Araport:AT1G18470,TAIR:AT1G18470,GeneID:838427,Genbank:NP_564052.1	product=Transmembrane Fragile-X-F-associated protein	.	.
rna44423	Pas	Reg-Tit	43.7095471485635	0.0476146163351601	14.601592127078	7.5842972372756	0.730491114539041	10.3824633678967	2.9798533705033e-25	2.88101154832897e-23	39	33	53	124	10	117	0	1	0	0	0	0	0	0	0	0	0	0	>lcl|NW_018744080.1_cds_XP_021724015.1_37019	XP_021724015.1	GeneID:110691399	gene34450	587818-589869	Name=XM_021868323.1	gbkey=mRNA	gene=LOC110691399	model_evidence=Supporting evidence includes similarity to: 100%25 coverage of the annotated genomic feature by RNAseq alignments%2C including 36 samples with support for all annotated introns	product=uncharacterized LOC110691399	NP_199616.1	8e-33	115.4	Copia-like polyprotein/retrotransposon [Arabidopsis thaliana]	NP_199616.1	3.40e-33	35.071	Dbxref=TAIR:AT5G48050,GeneID:834857,Genbank:NP_199616.1,Araport:AT5G48050	product=Copia-like polyprotein/retrotransposon	.	.
rna73015	Pas	Reg-Tit	183.844864035962	12.1450286472431	69.3783071101495	4.01190863130789	0.38655793879503	10.3785441422151	3.10473537101018e-25	2.99312548741438e-23	267.428924	373.621428	405.557629	260.610873	23.452663	279.838477	12.138777	8.059041	6.017595	3.111112	9.148762	4.141241	25.583405	17.203818	9.388489	5.036234	18.397618	24.46154	>lcl|NW_018745540.1_cds_XP_021750335.1_60785	XP_021750335.1	GeneID:110716010	gene56643	97786-104804	Name=XM_021894643.1	gbkey=mRNA	gene=LOC110716010	model_evidence=Supporting evidence includes similarity to: 10 Proteins%2C and 100%25 coverage of the annotated genomic feature by RNAseq alignments%2C including 29 samples with support for all annotated introns	product=peroxisomal adenine nucleotide carrier 1-like	NP_566251.1	1.8e-135	452.4	peroxisomal adenine nucleotide carrier 1 [Arabidopsis thaliana]	NP_566251.1	1.24e-153	66.352	Dbxref=TAIR:AT3G05290,GeneID:819693,Genbank:NP_566251.1,Araport:AT3G05290	product=peroxisomal adenine nucleotide carrier 1	.	.
rna10645	Pas	Reg-Tit	0.27120651831358	98.9015831827763	66.0247909612887	-7.91077865189967	0.762665458451767	-10.3725408883192	3.30614816697087e-25	3.1781651820546e-23	0	0	0	1	0	2	117	128	85	11	79	104	110.376712	98.000005	162.359202	110.000042	121.436823	126	>lcl|NW_018742577.1_cds_XP_021755747.1_8799	XP_021755747.1	GeneID:110720951	gene8122	2555168-2556889	Name=XM_021900055.1	gbkey=mRNA	gene=LOC110720951	model_evidence=Supporting evidence includes similarity to: 10 Proteins%2C and 100%25 coverage of the annotated genomic feature by RNAseq alignments	product=ATP synthase gamma chain 2%2C chloroplastic-like	NP_173022.1	3.1e-151	504.8	ATPase, F1 complex, gamma subunit protein [Arabidopsis thaliana]	NP_173022.1	1.75e-172	69.714	Dbxref=Araport:AT1G15700,TAIR:AT1G15700,GeneID:838139,Genbank:NP_173022.1	product=ATPase%2C F1 complex%2C gamma subunit protein	.	.
rna8951	Pas	Reg-Tit	0	71.2646208212573	47.5097472141715	-8.77251468643166	0.847848921575754	-10.3467899329608	4.327528058169e-25	4.10124968428e-23	0	0	0	0	0	0	124	173	60	15	43	71	100	84.000005	97	56.000021	45	66	>lcl|NW_018742484.1_cds_XP_021754118.1_7349	XP_021754118.1	GeneID:110719471	gene6779	4376452-4379150	Name=XM_021898426.1	gbkey=mRNA	gene=LOC110719471	model_evidence=Supporting evidence includes similarity to: 100%25 coverage of the annotated genomic feature by RNAseq alignments%2C including 4 samples with support for all annotated introns	product=F-box protein SKIP23-like	NP_200326.2	1.9e-12	48.4	F-box SKIP23-like protein (DUF295) [Arabidopsis thaliana]	NP_200326.2	7.28e-12	26.071	Dbxref=TAIR:AT5G55150,GeneID:835608,Genbank:NP_200326.2,Araport:AT5G55150	product=F-box SKIP23-like protein (DUF295)	.	.
rna32477	Pas	Reg-Tit	0	104.359678429407	69.5731189529377	-9.38070550215193	0.907365630627794	-10.3383963261442	4.72376050591837e-25	4.4641532736072e-23	0	0	0	0	0	0	191.999541	188.865247	105.554933	0	46.499694	70.034061	193.885513	168.587325	280.347373	70.000135	111.646763	137.857866	>lcl|NW_018743514.1_cds_XP_021776050.1_27032	XP_021776050.1	GeneID:110739879	gene25221	1537790-1546645	Name=XM_021920358.1	gbkey=mRNA	gene=LOC110739879	model_evidence=Supporting evidence includes similarity to: 23 Proteins%2C and 100%25 coverage of the annotated genomic feature by RNAseq alignments%2C including 56 samples with support for all annotated introns	product=cationic amino acid transporter 4%2C vacuolar-like	NP_001154586.1	2.7e-235	783.9	cationic amino acid transporter 4 [Arabidopsis thaliana]	NP_001154586.1	0.0	60.561	Dbxref=TAIR:AT3G03720,GeneID:821176,Genbank:NP_001154586.1,Araport:AT3G03720	product=cationic amino acid transporter 4	.	.
rna34667	Pas	Reg-Tit	4.37389144584584	46.4137475691724	32.4004621947302	-3.2384076352523	0.313353149836431	-10.3346899079927	4.90997527931806e-25	4.62710001814162e-23	7	14.252183	9.145547	9.167349	0	3.057471	54	68.50632	68.995184	5	30.325396	63.580504	59.243305	79.341412	89.887406	36.277453	34.773487	33.192103	>lcl|NW_018743616.1_cds_XP_021715036.1_28879	XP_021715036.1	GeneID:110683009	gene26886	1574734-1585085	Name=XM_021859344.1	gbkey=mRNA	gene=LOC110683009	model_evidence=Supporting evidence includes similarity to: 7 Proteins%2C and 100%25 coverage of the annotated genomic feature by RNAseq alignments%2C including 10 samples with support for all annotated introns	product=omega-amidase%2C chloroplastic-like	NP_196765.2	1.4e-178	594.6	Nitrilase/cyanide hydratase and apolipoprotein N-acyltransferase family protein [Arabidopsis thaliana]	NP_196765.2	0.0	85.000	Dbxref=TAIR:AT5G12040,GeneID:831077,Genbank:NP_196765.2,Araport:AT5G12040	product=Nitrilase/cyanide hydratase and apolipoprotein N-acyltransferase family protein	.	.
rna44572	Pas	Reg-Tit	0.349001949722798	67.4644105192079	45.0926076627128	-7.0132783544328	0.678990904005164	-10.3289724693859	5.21158475480716e-25	4.89757582462256e-23	0	0	0	3.016673	0	1	112	116.480473	79	13	32	73.435285	93	91.000005	165	46.000018	34	61	>lcl|NW_018744080.1_cds_XP_021724120.1_37151	XP_021724120.1	GeneID:110691490	gene34579	2924644-2927443	Name=XM_021868428.1	gbkey=mRNA	gene=LOC110691490	model_evidence=Supporting evidence includes similarity to: 3 Proteins%2C and 100%25 coverage of the annotated genomic feature by RNAseq alignments%2C including 5 samples with support for all annotated introns	product=uncharacterized protein YwbO-like	NP_001331080.1	9e-66	222.2	Thioredoxin superfamily protein [Arabidopsis thaliana]	NP_198706.1	3.17e-73	65.278	Dbxref=TAIR:AT5G38900,GeneID:833882,Genbank:NP_198706.1,Araport:AT5G38900	product=Thioredoxin superfamily protein	.	.
rna41093	Pas	Reg-Tit	19.7354226409998	223.12917624817	155.331258379113	-3.38152600251739	0.328003353585416	-10.309425088353	6.38823204706594e-25	5.98655857393897e-23	68	49	27	27	0	17	444	454	262	32	134	259	391	362.00002	480.476247	93.000036	91	162	>lcl|NW_018743920.1_cds_XP_021720938.1_34322	XP_021720938.1	GeneID:110688489	gene31940	9200168-9202335	Name=XM_021865246.1	gbkey=mRNA	gene=LOC110688489	model_evidence=Supporting evidence includes similarity to: 100%25 coverage of the annotated genomic feature by RNAseq alignments%2C including 54 samples with support for all annotated introns	product=protein SODIUM POTASSIUM ROOT DEFECTIVE 1-like	NP_001189699.1	4.7e-33	116.4	Chloroplast-targeted copper chaperone protein [Arabidopsis thaliana]	NP_974723.1	4.03e-30	76.471	Dbxref=TAIR:AT5G02600,GeneID:831874,Genbank:NP_974723.1,Araport:AT5G02600	product=Heavy metal transport/detoxification superfamily protein	.	.
rna17114	Pas	Reg-Tit	141.565672510733	11.7781698397056	55.040670730048	3.59745186952863	0.349011573574176	10.3075431931602	6.51453813313899e-25	6.07100666190777e-23	359.957505	324.98936	214.525667	168.7533	21.588911	101.092477	19	47	11	2	9	11.093529	11	13.000001	15	7.000003	6	11	>lcl|NW_018742881.1_cds_XP_021761848.1_14243	XP_021761848.1	GeneID:110726685	gene13269	243722-253389	Name=XM_021906156.1	gbkey=mRNA	gene=LOC110726685	model_evidence=Supporting evidence includes similarity to: 42 Proteins%2C and 98%25 coverage of the annotated genomic feature by RNAseq alignments	product=ATPase 10%2C plasma membrane-type-like	NP_173169.2	0	1666.7	autoinhibited H[+]-ATPase isoform 10 [Arabidopsis thaliana]	NP_173169.2	0.0	77.719	Dbxref=Araport:AT1G17260,TAIR:AT1G17260,GeneID:838297,Genbank:NP_173169.2	product=autoinhibited H[+]-ATPase isoform 10	.	.
rna25100	Pas	Reg-Tit	3.74201221347966	276.563053396842	185.622706335721	-6.08136007809774	0.591802190565067	-10.2760012974793	9.0400777883831e-25	8.35497437251969e-23	8	16.277808	8.718042	1.029847	0	0	496.74849	550.804043	299.884087	17	51.902051	114.594752	568.958634	655.421775	1084.532488	151.060512	102.337617	276.524474	>lcl|NW_018743199.1_cds_XP_021769485.1_20945	XP_021769485.1	GeneID:110733707	gene19507	2964195-2965216	Name=XM_021913793.1	gbkey=mRNA	gene=LOC110733707	model_evidence=Supporting evidence includes similarity to: 2 Proteins	product=glutathione S-transferase T3-like	NP_190352.1	9.6e-22	79.3	DNA binding protein [Arabidopsis thaliana]	NP_190352.1	4.15e-18	33.663	Dbxref=TAIR:AT3G47680,GeneID:823922,Genbank:NP_190352.1,Araport:AT3G47680	product=DNA binding protein	.	.
rna60851	Pas	Reg-Tit	36.8928553002576	0.128048674660633	12.3829842165263	7.13291019683878	0.694272244105406	10.2739382963952	9.23556874336163e-25	8.51220043327031e-23	38	38	62	100	5	95	1	0	1	0	0	0	0	0	0	0	0	0	>lcl|NW_018744878.1_cds_XP_021739471.1_50732	XP_021739471.1	GeneID:110705846	gene47230	3240137-3242569	Name=XM_021883779.1	gbkey=mRNA	gene=LOC110705846	model_evidence=Supporting evidence includes similarity to: 1 Protein	product=protein FAR-RED IMPAIRED RESPONSE 1-like	NP_001329443.1	8.1e-68	231.0	FRS (FAR1 Related Sequences) transcription factor family [Arabidopsis thaliana]	NP_567455.4	1.06e-71	32.334	Dbxref=TAIR:AT4G15090,GeneID:827173,Genbank:NP_567455.4,Araport:AT4G15090	product=FRS (FAR1 Related Sequences) transcription factor family	.	.
rna62709	Pas	Reg-Tit	0.110674660597122	100.789927429761	67.2301765067063	-8.81592416980157	0.859157426900012	-10.2611278140386	1.05467662661027e-24	9.69406743730081e-23	0	1	0	0	0	0	105.914365	126.144024	87.323459	14.221936	75.089597	107.019163	142.811215	95.661926	148.218048	114.666719	104.84422	137.840789	>lcl|NW_018744996.1_cds_XP_021740899.1_52289	XP_021740899.1	GeneID:110707206	gene48644	221853-233212	Name=XM_021885209.1	gbkey=mRNA	gene=LOC110707206	model_evidence=Supporting evidence includes similarity to: 3 Proteins%2C and 100%25 coverage of the annotated genomic feature by RNAseq alignments%2C including 2 samples with support for all annotated introns	product=probable tRNA N6-adenosine threonylcarbamoyltransferase%2C mitochondrial%2C transcript variant X3	NP_566039.1	8.8e-212	704.7	glycoprotease 1 [Arabidopsis thaliana]	NP_566039.1	0.0	74.048	Dbxref=Araport:AT2G45270,TAIR:AT2G45270,GeneID:819135,Genbank:NP_566039.1	product=glycoprotease 1	.	.
rna14518	Pas	Reg-Tit	20.6325714667994	277.071748246871	191.592022653514	-3.66663010429245	0.357365131871667	-10.2601786724094	1.06509483470509e-24	9.76307830861236e-23	27	75	42	24	1	19	516.962712	316	301	42	240	499	466	381.000021	491	143.000055	80	216	>lcl|NW_018742738.1_cds_XP_021759420.1_12099	XP_021759420.1	GeneID:110724306	gene11188	14343482-14349542	Name=XM_021903728.1	gbkey=mRNA	gene=LOC110724306	model_evidence=Supporting evidence includes similarity to: 23 Proteins%2C and 100%25 coverage of the annotated genomic feature by RNAseq alignments%2C including 59 samples with support for all annotated introns	product=nucleotide pyrophosphatase/phosphodiesterase-like	NP_199851.2	1.9e-281	936.9	purple acid phosphatase 27 [Arabidopsis thaliana]	NP_199851.2	0.0	63.975	Dbxref=TAIR:AT5G50400,GeneID:835108,Genbank:NP_199851.2,Araport:AT5G50400	product=purple acid phosphatase 27	.	.
rna37342	Pas	Reg-Tit	0	137.46634753143	91.6442316876199	-9.76040317955347	0.95309073438411	-10.240791172795	1.30167525144658e-24	1.18026764894004e-22	0	0	0	0	0	0	366.610048	405.485871	246.537045	13.941583	34.293026	154.698984	184.65086	234.315316	388.071523	33.185899	30.277404	57.261636	>lcl|NW_018743812.1_cds_XP_021717516.1_31160	XP_021717516.1	GeneID:110685325	gene28977	191901-196077	Name=XM_021861824.1	gbkey=mRNA	gene=LOC110685325	model_evidence=Supporting evidence includes similarity to: 5 Proteins%2C and 100%25 coverage of the annotated genomic feature by RNAseq alignments%2C including 40 samples with support for all annotated introns	product=NAD-dependent malic enzyme 59 kDa isoform%2C mitochondrial-like	NP_191966.2	2.5e-187	623.9	NAD-dependent malic enzyme 2 [Arabidopsis thaliana]	NP_191966.2	0.0	75.272	Dbxref=TAIR:AT4G00570,GeneID:828222,Genbank:NP_191966.2,Araport:AT4G00570	product=NAD-dependent malic enzyme 2	.	.
rna56807	Pas	Reg-Tit	0.223843062002317	114.275424613801	76.2582307632016	-8.51276410040022	0.832005144537183	-10.2316243550821	1.43098746153664e-24	1.29402151878956e-22	0	1	1	0	0	0	167	160	110	19	67	137	110	103.000006	203	132.939588	93.943095	148.985572	>lcl|NW_018744662.1_cds_XP_021735369.1_47350	XP_021735369.1	GeneID:110702036	gene44058	2558036-2560589	Name=XM_021879677.1	gbkey=mRNA	gene=LOC110702036	model_evidence=Supporting evidence includes similarity to: 100%25 coverage of the annotated genomic feature by RNAseq alignments%2C including 11 samples with support for all annotated introns	product=uncharacterized LOC110702036	.	.	.	.	.	.	.	.	.	.	.
rna62892	Pas	Reg-Tit	14.0956320313055	164.094541886478	114.094905268087	-3.63171699256061	0.355437176440337	-10.2176059041765	1.65374761905713e-24	1.49144029225128e-22	32.140803	19.486139	22	26.323712	4	5	307	419	189	2	123	189	251.56452	223.000012	224	119.000046	124	195	>lcl|NW_018744996.1_cds_XP_021741024.1_52437	XP_021741024.1	GeneID:110707312	gene48788	2535804-2539194	Name=XM_021885332.1	gbkey=mRNA	gene=LOC110707312	model_evidence=Supporting evidence includes similarity to: 100%25 coverage of the annotated genomic feature by RNAseq alignments%2C including 3 samples with support for all annotated introns	product=putative disease resistance protein RGA3	NP_001319549.1	1.2e-86	293.2	NB-ARC domain-containing disease resistance protein [Arabidopsis thaliana]	NP_188065.1	6.00e-82	29.257	Dbxref=GeneID:820670,Genbank:NP_188065.1,Araport:AT3G14470,TAIR:AT3G14470	product=NB-ARC domain-containing disease resistance protein	.	.
rna37450	Pas	Reg-Tit	1.56234679656402	95.2091610899164	63.9935563254656	-5.65464089722449	0.554420565108055	-10.1991903855919	1.99932141880821e-24	1.79826365360849e-22	0	0	4.478069	13.356925	0	0	115.71383	134.611484	54.284653	13.494928	85.392903	116.461913	175.720975	67.433394	119.368567	89.756757	64.476685	174.273345	>lcl|NW_018743812.1_cds_XP_021717576.1_31223	XP_021717576.1	GeneID:110685362	gene29028	744075-756768	Name=XM_021861884.1	gbkey=mRNA	gene=LOC110685362	model_evidence=Supporting evidence includes similarity to: 100%25 coverage of the annotated genomic feature by RNAseq alignments%2C including 12 samples with support for all annotated introns	product=uncharacterized LOC110685362%2C transcript variant X1	NP_193346.5	5.4e-16	59.9	response regulator 2 [Arabidopsis thaliana]	NP_194920.1	3.57e-14	28.378	Dbxref=TAIR:AT4G31920,GeneID:829322,Genbank:NP_194920.1,Araport:AT4G31920	product=response regulator 10	AUR62033367-RA|ARR-B	0.0
rna43564	Pas	Reg-Tit	1.11658784155238	62.2195548267111	41.8518991649916	-5.56272437927852	0.546287175626821	-10.1827841242946	2.36690715473674e-24	2.1118980886772e-22	2	4	0	1	0	4	52.757	81	45.632872	8	69.813688	81	75.212342	51.203565	54.407184	78.00003	63	79	>lcl|NW_018744062.1_cds_XP_021723196.1_36306	XP_021723196.1	GeneID:110690649	gene33807	423259-435256	Name=XM_021867502.1	gbkey=mRNA	gene=LOC110690649	model_evidence=Supporting evidence includes similarity to: 100%25 coverage of the annotated genomic feature by RNAseq alignments%2C including 1 sample with support for all annotated introns	product=protein FAR-RED IMPAIRED RESPONSE 1-like%2C transcript variant X1	NP_195531.1	1.4e-67	229.9	FAR1-related sequence 5 [Arabidopsis thaliana]	NP_195531.1	6.14e-65	31.702	Dbxref=TAIR:AT4G38180,GeneID:829974,Genbank:NP_195531.1,Araport:AT4G38180	product=FAR1-related sequence 5	AUR62029690-RA|FAR1	0.0
rna35875	Pas	Reg-Tit	2440.65710321885	7.57146445187477	818.600010707533	8.33065040782606	0.818276125616955	10.1807325755044	2.41734603701323e-24	2.14549053427928e-22	2155.203685	1594.188142	4722.241305	6844.408628	553	4831.385528	13	5	63.136659	1.001362	2.000695	0	1.001222	2.006107	1.001047	2.001044	4.005473	1.000696	>lcl|NW_018743697.1_cds_XP_021716039.1_29924	XP_021716039.1	GeneID:110683951	gene27847	1435135-1442531	Name=XM_021860347.1	gbkey=mRNA	gene=LOC110683951	model_evidence=Supporting evidence includes similarity to: 5 Proteins%2C and 100%25 coverage of the annotated genomic feature by RNAseq alignments%2C including 9 samples with support for all annotated introns	product=4-hydroxyphenylpyruvate dioxygenase-like	NP_973779.1	6.7e-68	228.0	dessication-induced 1VOC superfamily protein [Arabidopsis thaliana]	NP_973779.1	4.11e-74	75.373	Dbxref=Araport:AT1G07645,TAIR:AT1G07645,GeneID:2745745,Genbank:NP_973779.1	product=dessication-induced 1VOC superfamily protein	.	.
rna61250	Pas	Reg-Tit	0	253.152298205148	168.768198803432	-10.6335334499768	1.04829677271634	-10.143628909992	3.53710309711755e-24	3.12279662645255e-22	0	0	0	0	0	0	302.005797	324.102522	197.614253	47.257635	0	333.900988	289.562295	237.17071	437.444429	309.857407	346.559599	390.196459	>lcl|NW_018744887.1_cds_XP_021739528.1_51084	XP_021739528.1	GeneID:110705915	gene47552	634843-638105	Name=XM_021883836.1	gbkey=mRNA	gene=LOC110705915	model_evidence=Supporting evidence includes similarity to: 100%25 coverage of the annotated genomic feature by RNAseq alignments%2C including 1 sample with support for all annotated introns	product=3-ketoacyl-CoA thiolase 2%2C peroxisomal-like%2C transcript variant X2	NP_180873.1	6e-54	183.8	peroxisomal 3-ketoacyl-CoA thiolase 3 [Arabidopsis thaliana]	NP_180873.1	1.84e-56	80.000	Dbxref=Araport:AT2G33150,TAIR:AT2G33150,GeneID:817876,Genbank:NP_180873.1	product=peroxisomal 3-ketoacyl-CoA thiolase 3	.	.
rna26072	Pas	Reg-Tit	46.8232834089667	3646.51702838856	2446.61911339536	-6.26865345010888	0.619316380288911	-10.1218918950352	4.41792159294279e-24	3.88002229114235e-22	114	108	82	45	4	65	8357	8117.523628	5689.79227	14	970	216	7617	9889.000546	13968.878482	1447.000555	1231	2584	>lcl|NW_018743212.1_cds_XP_021770196.1_21761	XP_021770196.1	GeneID:110734370	gene20259	2158316-2161057	Name=XM_021914504.1	gbkey=mRNA	gene=LOC110734370	model_evidence=Supporting evidence includes similarity to: 3 Proteins%2C and 100%25 coverage of the annotated genomic feature by RNAseq alignments%2C including 2 samples with support for all annotated introns	product=flavanone 3-dioxygenase 2-like	NP_197841.1	1.6e-78	265.3	2-oxoglutarate (2OG) and Fe(II)-dependent oxygenase superfamily protein [Arabidopsis thaliana]	NP_197841.1	2.17e-84	42.262	Dbxref=TAIR:AT5G24530,GeneID:832524,Genbank:NP_197841.1,Araport:AT5G24530	product=2-oxoglutarate (2OG) and Fe(II)-dependent oxygenase superfamily protein	.	.
rna743	Pas	Reg-Tit	29.4301966760423	0	9.81006555868075	7.31046489265577	0.722696199608041	10.1155435667444	4.71393015648334e-24	4.12918127466996e-22	65	37	44	59	2	71	0	0	0	0	0	0	0	0	0	0	0	0.5	>lcl|NW_018742204.1_cds_XP_021754694.1_569	XP_021754694.1	GeneID:110720003	gene506	15985197-15988545	Name=XM_021899002.1	gbkey=mRNA	gene=LOC110720003	model_evidence=Supporting evidence includes similarity to: 100%25 coverage of the annotated genomic feature by RNAseq alignments%2C including 56 samples with support for all annotated introns	product=serine/threonine-protein kinase TIO-like%2C transcript variant X1	NP_001319189.1	5.3e-23	82.6	kinase family with ARM repeat domain-containing protein [Arabidopsis thaliana]	NP_001321239.1	9.87e-22	65.672	Dbxref=Araport:AT1G50240,GeneID:841446,Genbank:NP_001321239.1,TAIR:AT1G50240	product=kinase family with ARM repeat domain-containing protein	.	.
rna11284	Pas	Reg-Tit	313.536198766073	32.1620735045928	125.953448591753	3.30834669777395	0.327612476163967	10.0983538127472	5.61772601346665e-24	4.8826189125853e-22	217	198	766	891	63	566	50	36	24	5	33	21	27	31.000002	63	46.000018	24	37	>lcl|NW_018742616.1_cds_XP_021756436.1_9389	XP_021756436.1	GeneID:110721567	gene8662	1933580-1943901	Name=XM_021900744.1	gbkey=mRNA	gene=LOC110721567	model_evidence=Supporting evidence includes similarity to: 6 Proteins%2C and 100%25 coverage of the annotated genomic feature by RNAseq alignments%2C including 9 samples with support for all annotated introns	product=eukaryotic translation initiation factor 4G-like	NP_001078319.1	0	1090.5	eukaryotic translation initiation factor 4G [Arabidopsis thaliana]	NP_001078317.1	0.0	53.236	Dbxref=TAIR:AT3G60240,GeneID:825194,Genbank:NP_001078317.1,Araport:AT3G60240	product=eukaryotic translation initiation factor 4G	.	.
rna66002	Pas	Reg-Tit	2.43900878652516	105.612836156612	71.2215603665831	-5.20584348292256	0.516233353897046	-10.0842834807624	6.48364812295983e-24	5.60618327003039e-22	0	2.607873	0	3.82628	0	18.609831	162.457389	121.753123	155.145702	10.46737	54.911458	88.645511	133.69495	108.499319	171.458982	98.939939	177.809097	90.988768	>lcl|NW_018745082.1_cds_XP_021743868.1_55008	XP_021743868.1	GeneID:110709917	gene51151	1411447-1421232	Name=XM_021888176.1	gbkey=mRNA	gene=LOC110709917	model_evidence=Supporting evidence includes similarity to: 100%25 coverage of the annotated genomic feature by RNAseq alignments%2C including 48 samples with support for all annotated introns	product=uncharacterized LOC110709917%2C transcript variant X1	NP_195962.2	1.4e-85	289.1	5'-AMP-activated protein kinase-like protein [Arabidopsis thaliana]	NP_195962.2	7.78e-62	47.101	Dbxref=TAIR:AT5G03420,GeneID:831846,Genbank:NP_195962.2,Araport:AT5G03420	product=5'-AMP-activated protein kinase-like protein	.	.
rna73971	Pas	Reg-Tit	0	79.5961044833211	53.0640696555474	-8.96485003713101	0.891618394878942	-10.0545817455327	8.76930139413816e-24	7.54362288389592e-22	0	0	0	0	0	0	48	80	54	10	41	89	106	87.000005	188	103.00004	97	112	>lcl|NW_018745650.1_cds_XP_021751229.1_61509	XP_021751229.1	GeneID:110716886	gene57372	1257837-1266141	Name=XM_021895537.1	gbkey=mRNA	gene=LOC110716886	model_evidence=Supporting evidence includes similarity to: 81%25 coverage of the annotated genomic feature by RNAseq alignments	product=uncharacterized LOC110716886	NP_564570.1	3.1e-19	70.7	Saccharopine dehydrogenase [Arabidopsis thaliana]	NP_564570.1	9.68e-21	44.167	Dbxref=Araport:AT1G50450,TAIR:AT1G50450,GeneID:841467,Genbank:NP_564570.1	product=Saccharopine dehydrogenase	.	.
rna1479	Pas	Reg-Tit	17.4458601080482	609.997495283229	412.480283558169	-5.09851643380078	0.507412921391327	-10.0480618818706	9.36919145529332e-24	8.01854602381724e-22	53	45	28	10	2	11	1830	1877	1144	68	111	578	964	1116.000062	1327	177.000068	124	194	>lcl|NW_018742204.1_cds_XP_021759337.1_1216	XP_021759337.1	GeneID:110724233	gene1098	22879768-22882931	Name=XM_021903645.1	gbkey=mRNA	gene=LOC110724233	model_evidence=Supporting evidence includes similarity to: 11 Proteins%2C and 100%25 coverage of the annotated genomic feature by RNAseq alignments%2C including 14 samples with support for all annotated introns	product=2-oxoglutarate-dependent dioxygenase DAO-like	NP_172865.1	1.7e-105	354.0	2-oxoglutarate (2OG) and Fe(II)-dependent oxygenase superfamily protein [Arabidopsis thaliana]	NP_172865.1	2.01e-117	56.803	Dbxref=Araport:AT1G14130,TAIR:AT1G14130,GeneID:837972,Genbank:NP_172865.1	product=2-oxoglutarate (2OG) and Fe(II)-dependent oxygenase superfamily protein	.	.
rna24420	Pas	Reg-Tit	0.555867043793683	54.2055802867584	36.3223425391035	-6.43699936166624	0.641243836755472	-10.0383021133362	1.03439244343553e-23	8.78552711008065e-22	0	4	1	0	0	0	114	114	46	6	30	52	44	74.000004	124	32.000012	57	64	>lcl|NW_018743196.1_cds_XP_021768719.1_20392	XP_021768719.1	GeneID:110733019	gene19009	1076661-1081466	Name=XM_021913027.1	gbkey=mRNA	gene=LOC110733019	model_evidence=Supporting evidence includes similarity to: 2 Proteins%2C and 100%25 coverage of the annotated genomic feature by RNAseq alignments%2C including 14 samples with support for all annotated introns	product=pentatricopeptide repeat-containing protein At4g01990%2C mitochondrial-like	NP_171739.1	3.3e-97	327.5	Tetratricopeptide repeat (TPR)-like superfamily protein [Arabidopsis thaliana]	NP_171739.1	3.13e-103	37.030	Dbxref=Araport:AT1G02370,TAIR:AT1G02370,GeneID:837735,Genbank:NP_171739.1	product=Tetratricopeptide repeat (TPR)-like superfamily protein	.	.
rna74275	Pas	Reg-Tit	9.95237615606543	232.633060945786	158.406166015879	-4.55154620485376	0.457552811742523	-9.94758656934019	2.58373056924041e-23	2.156258131031e-21	16	2	21.170726	19.231636	2	25	638.842362	750.454423	357.573664	21	60	158.744982	375.788969	456.299811	555.869961	51.00002	83.658135	145.658664	>lcl|NW_018745651.1_cds_XP_021751395.1_61763	XP_021751395.1	GeneID:110717064	gene57600	338810-343100	Name=XM_021895703.1	gbkey=mRNA	gene=LOC110717064	model_evidence=Supporting evidence includes similarity to: 3 Proteins%2C and 100%25 coverage of the annotated genomic feature by RNAseq alignments%2C including 25 samples with support for all annotated introns	product=formamidase-like	NP_568029.1	9.8e-267	886.6	Acetamidase/Formamidase family protein [Arabidopsis thaliana]	NP_568029.1	0.0	82.960	Dbxref=TAIR:AT4G37560,GeneID:829911,Genbank:NP_568029.1,Araport:AT4G37560	product=Acetamidase/Formamidase family protein	.	.
rna70262	Pas	Reg-Tit	0	53.2657284306818	35.5104856204546	-8.36973872548197	0.844684368596552	-9.90871742943265	3.81512108355763e-23	3.16815587208601e-21	0	0	0	0	0	0	91.911416	84.540217	50.129858	9.343104	25.828561	68.485418	91.476149	47.729855	82.940343	40.88448	47.049234	61.759506	>lcl|NW_018745448.1_cds_XP_021747773.1_58404	XP_021747773.1	GeneID:110713626	gene54440	1303386-1307035	Name=XM_021892082.1	gbkey=mRNA	gene=LOC110713626	model_evidence=Supporting evidence includes similarity to: 100%25 coverage of the annotated genomic feature by RNAseq alignments%2C including 4 samples with support for all annotated introns	product=protein ALP1-like%2C transcript variant X2	NP_199013.1	8.9e-54	183.8	nuclease [Arabidopsis thaliana]	NP_199013.1	9.65e-56	33.993	Dbxref=TAIR:AT5G41980,GeneID:834203,Genbank:NP_199013.1,Araport:AT5G41980	product=nuclease	.	.
rna70811	Pas	Reg-Tit	2.9047469372898	83.9165743516844	56.9126318802195	-4.66803648365277	0.471222315013574	-9.90622968167013	3.91128483681494e-23	3.23999246889641e-21	6	10	0	8	0	5	198	254	124	9	27	69	127	184.00001	150	40.000015	27	51	>lcl|NW_018745454.1_cds_XP_021748305.1_58823	XP_021748305.1	GeneID:110714141	gene54855	1340980-1342453	Name=XM_021892613.1	gbkey=mRNA	gene=LOC110714141	model_evidence=Supporting evidence includes similarity to: 100%25 coverage of the annotated genomic feature by RNAseq alignments%2C including 35 samples with support for all annotated introns	product=transcription factor bHLH18-like	NP_001077944.1	2.6e-20	74.4	basic helix-loop-helix (bHLH) DNA-binding superfamily protein [Arabidopsis thaliana]	NP_195498.3	7.69e-20	34.884	Dbxref=TAIR:AT4G37850,GeneID:829941,Genbank:NP_195498.3,Araport:AT4G37850	product=basic helix-loop-helix (bHLH) DNA-binding superfamily protein	AUR62004248-RA|bHLH	0.0
rna71979	Pas	Reg-Tit	4.88809281210954	55.2471928603321	38.4608261775913	-3.24044501745606	0.328277498897261	-9.87105430113626	5.55773432531961e-23	4.53665277080651e-21	2	9	10	20	0	9	77	84	54	11	38	74	50	40.000002	81	46.000018	65	59	>lcl|NW_018745470.1_cds_XP_021749346.1_59897	XP_021749346.1	GeneID:110715079	gene55798	712360-717256	Name=XM_021893654.1	gbkey=mRNA	gene=LOC110715079	model_evidence=Supporting evidence includes similarity to: 100%25 coverage of the annotated genomic feature by RNAseq alignments%2C including 1 sample with support for all annotated introns	product=uncharacterized LOC110715079	.	.	.	.	.	.	.	.	.	.	.
rna30119	Pas	Reg-Tit	79.3045145979511	1.16854234110574	27.2138664267209	6.64679650401378	0.675479017119737	9.84012283957526	7.56184519131153e-23	6.1278344039447e-21	64.093704	62	79.14684	155	27	223	0	4	0	1	0	0	0	3.052632	0	1	0	1	>lcl|NW_018743331.1_cds_XP_021773933.1_25125	XP_021773933.1	GeneID:110737891	gene23397	8521844-8537426	Name=XM_021918241.1	gbkey=mRNA	gene=LOC110737891	model_evidence=Supporting evidence includes similarity to: 3 Proteins%2C and 100%25 coverage of the annotated genomic feature by RNAseq alignments%2C including 32 samples with support for all annotated introns	product=fatty-acid-binding protein 3%2C chloroplastic-like	NP_175757.1	5.2e-90	302.9	Chalcone-flavanone isomerase family protein [Arabidopsis thaliana]	NP_175757.1	5.15e-101	68.372	Dbxref=Araport:AT1G53520,TAIR:AT1G53520,GeneID:841787,Genbank:NP_175757.1	product=Chalcone-flavanone isomerase family protein	.	.
rna43173	Pas	Reg-Tit	0.0929235210435885	118.562427987264	79.0725931651907	-9.06627552057592	0.922332163546272	-9.82972933061016	8.38438142621009e-23	6.77801475826319e-21	0	0	0	0	0	1	274	199	113	12	13	35	189	182.00001	258.520455	128.000049	132	154	>lcl|NW_018744026.1_cds_XP_021722811.1_35965	XP_021722811.1	GeneID:110690295	gene33499	3956734-3968732	Name=XM_021867119.1	gbkey=mRNA	gene=LOC110690295	model_evidence=Supporting evidence includes similarity to: 3 Proteins%2C and 100%25 coverage of the annotated genomic feature by RNAseq alignments%2C including 31 samples with support for all annotated introns	product=DEAD-box ATP-dependent RNA helicase 36-like	NP_173078.1	7e-193	642.6	RNA helicase 36 [Arabidopsis thaliana]	NP_173078.1	0.0	63.368	Dbxref=Araport:AT1G16280,TAIR:AT1G16280,GeneID:838197,Genbank:NP_173078.1	product=RNA helicase 36	.	.
rna18419	Pas	Reg-Tit	108.122826114231	9.16094153414129	42.1482363941713	3.71146877375188	0.378202902891959	9.81343280385168	9.85574756105455e-23	7.92926798383259e-21	304	210	190	145	14	68	7	16	9	3	5	5	7	10.000001	11	7.000003	7	18	>lcl|NW_018742914.1_cds_XP_021763149.1_15341	XP_021763149.1	GeneID:110727876	gene14285	2979710-2985153	Name=XM_021907457.1	Note=The sequence of the model RefSeq transcript was modified relative to this genomic sequence to represent the inferred CDS: inserted 1 base in 1 codon	exception=unclassified transcription discrepancy	gbkey=mRNA	gene=LOC110727876	NP_849578.5	5.9e-188	627.1	beta glucosidase 11 [Arabidopsis thaliana]	NP_849578.5	0.0	57.660	Dbxref=Araport:AT1G02850,TAIR:AT1G02850,GeneID:839435,Genbank:NP_849578.5	product=beta glucosidase 11	.	.
rna55261	Pas	Reg-Tit	5.18559560889981	63.4125860095126	44.0035892093083	-3.62049769732597	0.369324223996704	-9.80303338390899	1.09254401202066e-22	8.74791385663036e-21	7	3	17	8	1	7	47	113	56	8	45	35	71	93.000005	142	65.000025	80	69	>lcl|NW_018744626.1_cds_XP_021733790.1_46001	XP_021733790.1	GeneID:110700545	gene42834	3649519-3655837	Name=XM_021878098.1	gbkey=mRNA	gene=LOC110700545	model_evidence=Supporting evidence includes similarity to: 100%25 coverage of the annotated genomic feature by RNAseq alignments%2C including 2 samples with support for all annotated introns	product=uncharacterized LOC110700545	NP_565638.1	1e-09	39.0	HSP20-like chaperones superfamily protein [Arabidopsis thaliana]	NP_565638.1	5.50e-09	33.333	Dbxref=Araport:AT2G27140,TAIR:AT2G27140,GeneID:817256,Genbank:NP_565638.1	product=HSP20-like chaperones superfamily protein	.	.
rna18688	Pas	Reg-Tit	23.5941063526592	207.844192367145	146.427497028983	-3.21910530152763	0.328593608447537	-9.79661569418989	1.16421037336812e-22	9.25547246827652e-21	33	24	52	32	8	22	191	214	112	57.76	176	313	293	171.366176	264.383721	153.000059	155	295	>lcl|NW_018742914.1_cds_XP_021763327.1_15571	XP_021763327.1	GeneID:110728030	gene14507	5992177-5996166	Name=XM_021907635.1	gbkey=mRNA	gene=LOC110728030	model_evidence=Supporting evidence includes similarity to: 4 Proteins%2C and 100%25 coverage of the annotated genomic feature by RNAseq alignments%2C including 61 samples with support for all annotated introns	product=serine/threonine receptor-like kinase NFP	NP_180916.1	8.4e-89	299.6	Protein kinase superfamily protein [Arabidopsis thaliana]	NP_179957.1	5.19e-76	30.508	Dbxref=Araport:AT2G23770,TAIR:AT2G23770,GeneID:816909,Genbank:NP_179957.1	product=protein kinase family protein / peptidoglycan-binding LysM domain-containing protein	.	.
rna11971	Pas	Reg-Tit	0	71.7855724601082	47.8570483067388	-8.78945867160962	0.89960436690358	-9.7703601660614	1.50914613173771e-22	1.19411187673746e-20	0	0	0	0	0	0	59.604748	77.773284	31.355549	16.213645	65.49638	91.284755	110.01348	56.443811	79.233691	78.282277	58.872964	111.886758	>lcl|NW_018742651.1_cds_XP_021757045.1_9985	XP_021757045.1	GeneID:110722108	gene9206	2131507-2137284	Name=XM_021901348.1	gbkey=mRNA	gene=LOC110722108	model_evidence=Supporting evidence includes similarity to: 100%25 coverage of the annotated genomic feature by RNAseq alignments%2C including 8 samples with support for all annotated introns	product=uncharacterized LOC110722108%2C transcript variant X2	.	.	.	.	.	.	.	.	.	.	.
rna15081	Pas	Reg-Tit	662.833636333615	0.717431947310543	221.422833409412	9.6276165342214	0.986155882336575	9.76277351954738	1.6264517624053e-22	1.28088803232243e-20	2546.086915	1583.010863	732.487675	747	42	321.404282	5	0	6	0	0	0	0	0	0	0	0	0	>lcl|NW_018742770.1_cds_XP_021759656.1_12559	XP_021759656.1	GeneID:110724547	gene11622	3838223-3839858	Name=XM_021903964.1	gbkey=mRNA	gene=LOC110724547	model_evidence=Supporting evidence includes similarity to: 13 Proteins%2C and 42%25 coverage of the annotated genomic feature by RNAseq alignments	product=dihydroflavonol 4-reductase-like	NP_199094.1	2.2e-166	554.4	dihydroflavonol 4-reductase [Arabidopsis thaliana]	NP_199094.1	0.0	73.926	Dbxref=TAIR:AT5G42800,GeneID:834291,Genbank:NP_199094.1,Araport:AT5G42800	product=dihydroflavonol 4-reductase	.	.
rna64125	Pas	Reg-Tit	0	75.266502406303	50.1776682708687	-8.8690679973559	0.909981742733247	-9.7464241103525	1.91080630056702e-22	1.4943039761707e-20	0	0	0	0	0	0	121.919111	47.991782	29.136779	14.790493	49.856599	107.575826	86.765444	44.542353	176.114765	78.28152	101.949007	66.530231	>lcl|NW_018745024.1_cds_XP_021742077.1_53450	XP_021742077.1	GeneID:110708289	gene49719	2447955-2468220	Name=XM_021886385.1	gbkey=mRNA	gene=LOC110708289	model_evidence=Supporting evidence includes similarity to: 2 Proteins%2C and 100%25 coverage of the annotated genomic feature by RNAseq alignments%2C including 34 samples with support for all annotated introns	product=translation factor GUF1 homolog%2C chloroplastic%2C transcript variant X2	NP_196482.2	0	1112.9	Small GTP-binding protein [Arabidopsis thaliana]	NP_196482.2	0.0	85.515	Dbxref=TAIR:AT5G08650,GeneID:830766,Genbank:NP_196482.2,Araport:AT5G08650	product=Small GTP-binding protein	.	.
rna19565	Pas	Reg-Tit	0	57.3262025416496	38.2174683610997	-8.49998709066961	0.876418108147828	-9.69855256486313	3.05805956957255e-22	2.37488056712013e-20	0	0	0	0	0	0	68	43	59	5	47	63	66	54.000003	125	63.000024	65	78	>lcl|NW_018742963.1_cds_XP_021764221.1_16298	XP_021764221.1	GeneID:110728858	gene15205	150841-151783	Name=XM_021908529.1	gbkey=mRNA	gene=LOC110728858	model_evidence=Supporting evidence includes similarity to: 1 Protein	product=zinc finger BED domain-containing protein RICESLEEPER 1-like	NP_001325676.1	1.1e-22	82.5	BED zinc finger and hAT dimerization domain-containing protein DAYSLEEPER [Arabidopsis thaliana]	NP_001325676.1	1.58e-13	25.862	Dbxref=GeneID:3769417,Genbank:NP_001325676.1,Araport:AT3G42170,TAIR:AT3G42170	product=BED zinc finger and hAT dimerization domain-containing protein DAYSLEEPER	.	.
rna71977	Pas	Reg-Tit	0	101.950922080484	67.9672813869895	-9.31925918210043	0.961311567849962	-9.69431711192613	3.18762891286861e-22	2.46978666045794e-20	0	0	0	0	0	0	59	80	36	14	54	123	98	57.000003	128	176.000068	174	184	>lcl|NW_018745470.1_cds_XP_021749325.1_59896	XP_021749325.1	GeneID:110715060	gene55797	707296-711422	Name=XM_021893633.1	gbkey=mRNA	gene=LOC110715060	model_evidence=Supporting evidence includes similarity to: 100%25 coverage of the annotated genomic feature by RNAseq alignments%2C including 2 samples with support for all annotated introns	product=uncharacterized LOC110715060%2C transcript variant X1	.	.	.	.	.	.	.	.	.	.	.
rna27556	Pas	Reg-Tit	2.46038558792729	59.8220560675709	40.701499241023	-4.80845480431249	0.497921209091409	-9.65705962412569	4.58844709641822e-22	3.53880026753413e-20	0	3	1	4	1	9	97	84	34	10	64	105	110	87.000005	114	25.00001	22	38	>lcl|NW_018743285.1_cds_XP_021771539.1_22932	XP_021771539.1	GeneID:110735657	gene21370	697913-702662	Name=XM_021915847.1	gbkey=mRNA	gene=LOC110735657	model_evidence=Supporting evidence includes similarity to: 7 Proteins%2C and 100%25 coverage of the annotated genomic feature by RNAseq alignments%2C including 57 samples with support for all annotated introns	product=tryptophan aminotransferase-related protein 4-like	NP_564435.1	2.2e-161	539.2	Pyridoxal phosphate (PLP)-dependent transferases superfamily protein [Arabidopsis thaliana]	NP_564435.1	4.25e-177	52.954	Dbxref=Araport:AT1G34060,TAIR:AT1G34060,GeneID:840303,Genbank:NP_564435.1	product=Pyridoxal phosphate (PLP)-dependent transferases superfamily protein	.	.
rna59445	Pas	Reg-Tit	4920.90204308481	0	1640.30068102827	30	3.116549955386	9.62602891962446	6.20824474097734e-22	4.71222630803278e-20	8452.726565	3e-05	0.000123	1e-06	2e-06	43094.028757	0	0	0	0	1.9e-05	9e-06	2.9e-05	1.7e-05	0	0	5.3e-05	2.5e-05	>lcl|NW_018744830.1_cds_XP_021737796.1_49513	XP_021737796.1	GeneID:110704314	gene46101	362105-365024	Name=XM_021882104.1	gbkey=mRNA	gene=LOC110704314	model_evidence=Supporting evidence includes similarity to: 5 Proteins%2C and 100%25 coverage of the annotated genomic feature by RNAseq alignments%2C including 8 samples with support for all annotated introns	product=late embryogenesis abundant protein ECP63-like%2C transcript variant X2	NP_181202.1	5.5e-67	228.4	embryonic cell protein 63 [Arabidopsis thaliana]	NP_181202.1	3.42e-79	41.420	Dbxref=Araport:AT2G36640,TAIR:AT2G36640,GeneID:818236,Genbank:NP_181202.1	product=embryonic cell protein 63	.	.
rna15285	Pas	Reg-Tit	0	55.8255986377826	37.2170657585217	-8.4198098845783	0.876643360166835	-9.60460121773569	7.64533011101991e-22	5.7768734210497e-20	0	0	0	0	0	0	87	108	40	12	42.988271	50.708286	27.738808	53.88797	96.002255	51.983013	42.925417	81.426772	>lcl|NW_018742798.1_cds_XP_021760131.1_12728	XP_021760131.1	GeneID:110724956	gene11769	1022355-1025236	Name=XM_021904438.1	gbkey=mRNA	gene=LOC110724956	model_evidence=Supporting evidence includes similarity to: 100%25 coverage of the annotated genomic feature by RNAseq alignments%2C including 3 samples with support for all annotated introns	product=uncharacterized LOC110724956%2C transcript variant X1	.	.	.	.	.	.	.	.	.	AUR62028812-RA|HD-ZIP	1.49e-30
rna66730	Pas	Reg-Tit	0.442698642388489	52.1612186773481	34.9217119990282	-6.62251736030151	0.692638218949744	-9.5612935860561	1.16293905832745e-21	8.65087416138082e-20	0	4	0	0	0	0	63	105	42	8	45	61	72	52.000003	58	38.000015	45	75	>lcl|NW_018745174.1_cds_XP_021744634.1_55626	XP_021744634.1	GeneID:110710616	gene51724	690878-695943	Name=XM_021888942.1	gbkey=mRNA	gene=LOC110710616	model_evidence=Supporting evidence includes similarity to: 100%25 coverage of the annotated genomic feature by RNAseq alignments%2C including 3 samples with support for all annotated introns	product=uncharacterized LOC110710616	.	.	.	.	.	.	.	.	.	.	.
rna59225	Pas	Reg-Tit	0.113168401405194	63.5724277312356	42.4193412879588	-8.16021162044545	0.854496613624569	-9.54972961897625	1.3003521581093e-21	9.63035641333532e-20	0	0	1.014882	0	0	0	138	126.269825	85	10	21	67.376945	62	89.000005	101	52.00002	55	56	>lcl|NW_018744821.1_cds_XP_021737555.1_49328	XP_021737555.1	GeneID:110704082	gene45925	1128342-1129255	Name=XM_021881863.1	gbkey=mRNA	gene=LOC110704082	model_evidence=Supporting evidence includes similarity to: 1 Protein%2C and 100%25 coverage of the annotated genomic feature by RNAseq alignments	product=uncharacterized LOC110704082	NP_177318.1	1.1e-40	140.5	hypothetical protein AT1G71730 [Arabidopsis thaliana]	NP_177318.1	5.06e-41	76.471	Dbxref=Araport:AT1G71730,TAIR:AT1G71730,GeneID:843503,Genbank:NP_177318.1	product=hypothetical protein	.	.
rna49903	Pas	Reg-Tit	6.55229919111778	201.307741198586	136.38926052943	-5.03748576020454	0.527934152487208	-9.5418827072882	1.4026244916779e-21	1.03421206750114e-19	5.044916	21.076277	14.097221	5.062098	2	0	120.935287	159.213462	98.762438	40	197.806041	343.249623	388.315173	128.545117	238.090599	142.888036	151.49408	368.571247	>lcl|NW_018744311.1_cds_XP_021728970.1_41593	XP_021728970.1	GeneID:110696015	gene38667	1522018-1524991	Name=XM_021873278.1	gbkey=mRNA	gene=LOC110696015	model_evidence=Supporting evidence includes similarity to: 39 Proteins%2C and 100%25 coverage of the annotated genomic feature by RNAseq alignments%2C including 3 samples with support for all annotated introns	product=xanthine dehydrogenase 1-like	NP_195215.2	0	1016.7	xanthine dehydrogenase 1 [Arabidopsis thaliana]	NP_195215.2	0.0	66.021	Dbxref=TAIR:AT4G34890,GeneID:829641,Genbank:NP_195215.2,Araport:AT4G34890	product=xanthine dehydrogenase 1	.	.
rna74768	Pas	Reg-Tit	7.67890417351317	85.0401882681998	59.2530935699709	-3.40678036741893	0.357059325840683	-9.54121660146471	1.41166400768962e-21	1.0385946446048e-19	5	12	27	17	1	5	98	115	74	16	62	142	183.973483	114.000006	154	41.000016	41	74	>lcl|NW_018745684.1_cds_XP_021751826.1_62161	XP_021751826.1	GeneID:110717436	gene57973	1342111-1346948	Name=XM_021896134.1	gbkey=mRNA	gene=LOC110717436	model_evidence=Supporting evidence includes similarity to: 5 Proteins%2C and 100%25 coverage of the annotated genomic feature by RNAseq alignments%2C including 4 samples with support for all annotated introns	product=TPR repeat-containing thioredoxin TTL1-like	NP_201320.1	2.8e-178	595.9	tetratricopeptide repeat (TPR)-containing protein [Arabidopsis thaliana]	NP_201320.1	0.0	48.657	Dbxref=TAIR:AT5G65160,GeneID:836639,Genbank:NP_201320.1,Araport:AT5G65160	product=tetratricopeptide repeat (TPR)-containing protein	.	.
rna19224	Pas	Reg-Tit	43.9957468206446	0	14.6652489402149	7.81220483457791	0.819690932374082	9.53067128844688	1.56269428200057e-21	1.14219674219689e-19	17	55	43.381275	116.279115	16	84.598981	0	0	0	0	0	0	0	0	0	0	0	0	>lcl|NW_018742951.1_cds_XP_021763842.1_16039	XP_021763842.1	GeneID:110728515	gene14947	2655786-2669221	Name=XM_021908151.1	gbkey=mRNA	gene=LOC110728515	model_evidence=Supporting evidence includes similarity to: 100%25 coverage of the annotated genomic feature by RNAseq alignments%2C including 3 samples with support for all annotated introns	product=uncharacterized LOC110728515%2C transcript variant X2	NP_849757.4	3.2e-08	34.4	Plant transposase (Ptta/En/Spm family) [Arabidopsis thaliana]	NP_849757.4	7.52e-06	27.374	Dbxref=Araport:AT1G40087,TAIR:AT1G40087,GeneID:840721,Genbank:NP_849757.4	product=Plant transposase (Ptta/En/Spm family)	.	.
rna11760	Pas	Reg-Tit	0.660008080336664	38.8231375451754	26.1020943902291	-5.73544806832057	0.60246777603213	-9.51992504245522	1.73304020955052e-21	1.26395143456979e-19	4.190478	0	2.44023	0	0	0	51.737899	74.542274	46.421867	2.023601	32.059029	29.796048	48.116726	35.992026	83.65505	30.003953	49.71109	46.028777	>lcl|NW_018742630.1_cds_XP_021756835.1_9819	XP_021756835.1	GeneID:110721910	gene9051	3451242-3461649	Name=XM_021901143.1	gbkey=mRNA	gene=LOC110721910	model_evidence=Supporting evidence includes similarity to: 100%25 coverage of the annotated genomic feature by RNAseq alignments%2C including 7 samples with support for all annotated introns	product=autophagy-related protein 18b-like%2C transcript variant X1	NP_001320091.1	6.1e-143	477.9	autophagy 18 B-like protein [Arabidopsis thaliana]	NP_001320091.1	8.30e-165	61.725	Dbxref=TAIR:AT4G30510,GeneID:829174,Genbank:NP_001320091.1,Araport:AT4G30510	product=autophagy 18 B-like protein	.	.
rna50137	Pas	Reg-Tit	0.932034056184262	76.3649541871188	51.2206474768073	-6.06547531232409	0.637460113854689	-9.51506640258082	1.81596879619018e-21	1.32156045864174e-19	0	2	1	7	0	0	206.73967	208	90.717424	6	47	77	112.757964	154.000009	194	19.000007	22	35	>lcl|NW_018744329.1_cds_XP_021729221.1_41805	XP_021729221.1	GeneID:110696250	gene38858	15451-17152	Name=XM_021873529.1	gbkey=mRNA	gene=LOC110696250	model_evidence=Supporting evidence includes similarity to: 1 Protein%2C and 100%25 coverage of the annotated genomic feature by RNAseq alignments%2C including 24 samples with support for all annotated introns	product=protein NRT1/ PTR FAMILY 1.1-like	NP_188239.1	1.3e-88	298.1	Major facilitator superfamily protein [Arabidopsis thaliana]	NP_188239.1	3.24e-94	54.839	Dbxref=TAIR:AT3G16180,GeneID:820864,Genbank:NP_188239.1,Araport:AT3G16180	product=Major facilitator superfamily protein	.	.
rna59846	Pas	Reg-Tit	394.533621309675	3.0221045473118	133.5259434681	6.94724997164313	0.731811573578144	9.49322232999816	2.2400056981421e-21	1.62310909647882e-19	823	2086.997124	514	88	5	48	3	7	4	0	3	2	4	5	10	0	3	4	>lcl|NW_018744855.1_cds_XP_021738141.1_49854	XP_021738141.1	GeneID:110704632	gene46413	561062-561830	Name=XM_021882449.1	gbkey=mRNA	gene=LOC110704632	model_evidence=Supporting evidence includes similarity to: 16 Proteins%2C and 100%25 coverage of the annotated genomic feature by RNAseq alignments	product=pEARLI1-like lipid transfer protein 1	NP_172673.1	1e-39	136.4	extensin-like protein [Arabidopsis thaliana]	NP_567392.1	8.27e-40	55.814	Dbxref=TAIR:AT4G12520,GeneID:826864,Genbank:NP_567392.1,Araport:AT4G12520	product=Bifunctional inhibitor/lipid-transfer protein/seed storage 2S albumin superfamily protein	.	.
rna31185	Pas	Reg-Tit	1.55813964432997	51.3735662186506	34.7684240272104	-5.5691066099048	0.587349859736226	-9.48175353682018	2.50045271578264e-21	1.80403630455467e-19	0	0	0	3	1	5	121	121	46	8	36	43	54	53.000003	101	72.000028	20.594337	20.515694	>lcl|NW_018743391.1_cds_XP_021774926.1_26020	XP_021774926.1	GeneID:110738801	gene24233	3179835-3182552	Name=XM_021919232.1	gbkey=mRNA	gene=LOC110738801	model_evidence=Supporting evidence includes similarity to: 1 Protein%2C and 100%25 coverage of the annotated genomic feature by RNAseq alignments%2C including 12 samples with support for all annotated introns	product=F-box protein At3g07870-like%2C transcript variant X1	NP_566322.1	1.7e-17	64.8	F-box and associated interaction domains-containing protein [Arabidopsis thaliana]	NP_566322.1	1.54e-16	28.213	Dbxref=TAIR:AT3G07870,GeneID:819978,Genbank:NP_566322.1,Araport:AT3G07870	product=F-box and associated interaction domains-containing protein	.	.
rna27407	Pas	Reg-Tit	0.263642473496395	91.6659502116769	61.1985142989501	-7.81837001795165	0.824765773151087	-9.47950348143196	2.5549587120334e-21	1.83940579034353e-19	0	0	0	2.02974	0	1.043693	93.719627	37.169957	82.006217	8	55	95	159.845073	84.482763	130.133338	116.769276	139.083651	140.527473	>lcl|NW_018743284.1_cds_XP_021771350.1_22807	XP_021771350.1	GeneID:110735467	gene21246	102177-106762	Name=XM_021915658.1	gbkey=mRNA	gene=LOC110735467	model_evidence=Supporting evidence includes similarity to: 4 Proteins%2C and 100%25 coverage of the annotated genomic feature by RNAseq alignments%2C including 6 samples with support for all annotated introns	product=cysteine synthase 2-like	NP_175984.1	6.5e-206	685.4	Pyridoxal-5'-phosphate-dependent enzyme family protein [Arabidopsis thaliana]	NP_175984.1	0.0	72.685	Dbxref=Araport:AT1G55880,TAIR:AT1G55880,GeneID:842038,Genbank:NP_175984.1	product=Pyridoxal-5'-phosphate-dependent enzyme family protein	.	.
rna16417	Pas	Reg-Tit	43.2480461121751	0	14.416015370725	7.7906715404228	0.82239166897796	9.47318879105959	2.71428493438871e-21	1.94575951418391e-19	55.206235	37.315574	17.122647	106.534889	15.299839	103.451797	0	0	0	0	0	0	0	0	0	0	0	0	>lcl|NW_018742817.1_cds_XP_021761134.1_13672	XP_021761134.1	GeneID:110725964	gene12696	3118133-3122905	Name=XM_021905442.1	gbkey=mRNA	gene=LOC110725964	model_evidence=Supporting evidence includes similarity to: 100%25 coverage of the annotated genomic feature by RNAseq alignments%2C including 7 samples with support for all annotated introns	product=photosystem II stability/assembly factor HCF136%2C chloroplastic-like%2C transcript variant X2	NP_197703.1	3.3e-16	61.0	photosystem II stability/assembly factor, chloroplast (HCF136) [Arabidopsis thaliana]	NP_001332175.1	1.01e-13	73.684	Dbxref=GeneID:832376,Genbank:NP_001332175.1,Araport:AT5G23120,TAIR:AT5G23120	product=photosystem II stability/assembly factor%2C chloroplast (HCF136)	.	.
rna40287	Pas	Reg-Tit	3.6753187454718	50.8352057121454	35.1152433899208	-4.74793814056204	0.501398589347667	-9.46938870877007	2.81486121015344e-21	2.00927188807315e-19	5	1	3	2	3	0	59	70	51	15	32	71	72	52.000003	82	21.000008	37	54	>lcl|NW_018743920.1_cds_XP_021720294.1_33627	XP_021720294.1	GeneID:110687951	gene31311	3291714-3298579	Name=XM_021864602.1	gbkey=mRNA	gene=LOC110687951	model_evidence=Supporting evidence includes similarity to: 9 Proteins%2C and 100%25 coverage of the annotated genomic feature by RNAseq alignments%2C including 57 samples with support for all annotated introns	product=pumilio homolog 5-like	NP_001327304.1	2e-193	645.9	pumilio 5 [Arabidopsis thaliana]	NP_001327305.1	0.0	40.535	Dbxref=GeneID:821569,Genbank:NP_001327305.1,Araport:AT3G20250,TAIR:AT3G20250	product=pumilio 5	.	.
rna58627	Pas	Reg-Tit	0	111.125254302239	74.0835028681593	-9.4392330577638	0.998013396121593	-9.45802240174918	3.13822058465999e-21	2.23533253492055e-19	0	0	0	0	0	0	36.024456	40.030211	27.03281	21.565606	128.57383	167.543833	143.567319	76.515827	106.734079	160.928733	111.373733	178.513611	>lcl|NW_018744745.1_cds_XP_021737061.1_48880	XP_021737061.1	GeneID:110703588	gene45486	515754-518779	Name=XM_021881369.1	gbkey=mRNA	gene=LOC110703588	model_evidence=Supporting evidence includes similarity to: 100%25 coverage of the annotated genomic feature by RNAseq alignments%2C including 1 sample with support for all annotated introns	product=uncharacterized LOC110703588%2C transcript variant X1	.	.	.	.	.	.	.	.	.	.	.
rna35707	Pas	Reg-Tit	306.600544348519	24.0561752400985	118.237631609572	3.62106837918168	0.383160405257433	9.45052862847039	3.37123774120796e-21	2.38108747325865e-19	143	172	275	868	126	660	39	70	39	1	15	21	37	19.000001	27	16.000006	32	22	>lcl|NW_018743691.1_cds_XP_021716016.1_29781	XP_021716016.1	GeneID:110683921	gene27697	4306034-4307512	Name=XM_021860324.1	gbkey=mRNA	gene=LOC110683921	model_evidence=Supporting evidence includes similarity to: 2 Proteins	product=F-box/FBD/LRR-repeat protein At5g22660-like	NP_001078614.1	2.4e-23	84.1	FBD, F-box, Skp2-like and Leucine Rich Repeat domains containing protein [Arabidopsis thaliana]	NP_173137.1	4.62e-23	24.948	Dbxref=Araport:AT1G16930,TAIR:AT1G16930,GeneID:838264,Genbank:NP_173137.1	product=F-box/RNI-like/FBD-like domains-containing protein	.	.
rna37347	Pas	Reg-Tit	0.0853594762264033	62.9606858426965	42.0022437205398	-8.16195603546791	0.863905192486896	-9.44774508412474	3.46208280845808e-21	2.44011378447395e-19	0	0	0	1	0	0	72.584239	87.74226	59.352966	6	25.921526	51	108.352687	78.616343	120.646855	56.925471	88.811933	86.769574	>lcl|NW_018743812.1_cds_XP_021717521.1_31163	XP_021717521.1	GeneID:110685328	gene28982	220632-226599	Name=XM_021861828.1	gbkey=mRNA	gene=LOC110685328	model_evidence=Supporting evidence includes similarity to: 3 Proteins%2C and 95%25 coverage of the annotated genomic feature by RNAseq alignments%2C including 17 samples with support for all annotated introns	product=putative threonine aspartase%2C transcript variant X1	NP_191968.3	1.3e-167	559.1	N-terminal nucleophile aminohydrolases (Ntn hydrolases) superfamily protein [Arabidopsis thaliana]	NP_191968.3	0.0	65.757	Dbxref=TAIR:AT4G00590,GeneID:827968,Genbank:NP_191968.3,Araport:AT4G00590	product=N-terminal nucleophile aminohydrolases (Ntn hydrolases) superfamily protein	.	.
rna13891	Pas	Reg-Tit	29.6255382049855	0	9.87517940166182	7.23871926330612	0.766250164214856	9.44693991775301	3.48880919852083e-21	2.45379580295965e-19	28.148244	20.847291	32.56023	88.310788	9.421727	58.910367	0	0	0	0	0	0	0	0	0	0	0	0	>lcl|NW_018742733.1_cds_XP_021758961.1_11641	XP_021758961.1	GeneID:110723872	gene10752	3163400-3166479	Name=XM_021903268.1	gbkey=mRNA	gene=LOC110723872	model_evidence=Supporting evidence includes similarity to: 100%25 coverage of the annotated genomic feature by RNAseq alignments%2C including 40 samples with support for all annotated introns	product=uncharacterized LOC110723872%2C transcript variant X1	.	.	.	.	.	.	.	.	.	.	.
rna37988	Pas	Reg-Tit	0	100.461311416615	66.9742076110768	-9.31088317502149	0.986514326293702	-9.43816316383578	3.79371271177906e-21	2.65710371122079e-19	0	0	0	0	0	0	83.32293	67.494302	85.982656	0	62.208031	66.230812	178.740974	110.555562	159.181355	157.539619	172.102607	160.080726	>lcl|NW_018743850.1_cds_XP_021718171.1_31685	XP_021718171.1	GeneID:110685922	gene29440	2307007-2313794	Name=XM_021862480.1	gbkey=mRNA	gene=LOC110685922	model_evidence=Supporting evidence includes similarity to: 1 Protein%2C and 100%25 coverage of the annotated genomic feature by RNAseq alignments%2C including 5 samples with support for all annotated introns	product=uncharacterized LOC110685922%2C transcript variant X2	NP_177317.2	7.3e-177	590.4	Nucleic acid-binding proteins superfamily [Arabidopsis thaliana]	NP_177317.2	0.0	59.959	Dbxref=Araport:AT1G71720,TAIR:AT1G71720,GeneID:843502,Genbank:NP_177317.2	product=Nucleic acid-binding proteins superfamily	.	.
rna47211	Pas	Reg-Tit	15.7991827650897	226.327068359649	156.151106494796	-4.14568042863361	0.439376457745592	-9.43537223160475	3.89608413059699e-21	2.72311930202913e-19	13.758462	1.911009	4.047935	32.698945	9.72913	25.708372	298.981071	563.083682	279.97019	14.015557	137.160997	322.427638	310.904768	356.107725	493.42708	184.133836	142.816524	141.885082	>lcl|NW_018744151.1_cds_XP_021726569.1_39441	XP_021726569.1	GeneID:110693706	gene36624	4795139-4800258	Name=XM_021870877.1	gbkey=mRNA	gene=LOC110693706	model_evidence=Supporting evidence includes similarity to: 100%25 coverage of the annotated genomic feature by RNAseq alignments%2C including 3 samples with support for all annotated introns	product=protein ALP1-like%2C transcript variant X3	NP_001118381.1	2.1e-17	65.1	Myb/SANT-like DNA-binding domain protein [Arabidopsis thaliana]	NP_198078.1	9.10e-08	25.424	Dbxref=TAIR:AT5G27260,GeneID:832784,Genbank:NP_198078.1,Araport:AT5G27260	product=Myb/SANT-like DNA-binding domain protein	.	.
rna2316	Pas	Reg-Tit	0.998802585774691	194.817285690964	130.211124655901	-7.42853546779994	0.790701330064922	-9.39486906793239	5.72890312912767e-21	3.97105312146909e-19	1	6	2	0	0	0	578	628	342	23	56	217	269	393.000022	482	15.000006	20	40	>lcl|NW_018742205.1_cds_XP_021766324.1_1953	XP_021766324.1	GeneID:110730808	gene1744	6355501-6358239	Name=XM_021910632.1	gbkey=mRNA	gene=LOC110730808	model_evidence=Supporting evidence includes similarity to: 87 Proteins%2C and 100%25 coverage of the annotated genomic feature by RNAseq alignments%2C including 48 samples with support for all annotated introns	product=cationic peroxidase 1-like	NP_196153.1	4.5e-120	402.0	Peroxidase superfamily protein [Arabidopsis thaliana]	NP_196153.1	2.69e-134	64.667	Dbxref=TAIR:AT5G05340,GeneID:830416,Genbank:NP_196153.1,Araport:AT5G05340	product=Peroxidase superfamily protein	.	.
rna75089	Pas	Reg-Tit	2.90591088489777	36.2527475395831	25.1371353213547	-3.33443018216495	0.355183963039423	-9.38789621477039	6.12106032786151e-21	4.22542084237502e-19	4	6	2	12	0	6	61	77	29	10	15	30	50.724638	52.514854	85.586207	22.000008	20	26	>lcl|NW_018745684.1_cds_XP_021752236.1_62451	XP_021752236.1	GeneID:110717777	gene58218	3818377-3820978	Name=XM_021896544.1	gbkey=mRNA	gene=LOC110717777	model_evidence=Supporting evidence includes similarity to: 2 Proteins%2C and 100%25 coverage of the annotated genomic feature by RNAseq alignments%2C including 58 samples with support for all annotated introns	product=polyubiquitin 9-like	NP_568868.1	4.7e-45	153.2	Ubiquitin-like superfamily protein [Arabidopsis thaliana]	NP_851206.1	6.85e-51	76.842	Dbxref=TAIR:AT5G57860,GeneID:835896,Genbank:NP_851206.1,Araport:AT5G57860	product=Ubiquitin-like superfamily protein	.	.
rna36587	Pas	Reg-Tit	1.2869870720197	39.4441091966801	26.72506848846	-4.65025647863752	0.497091863063752	-9.35492375589566	8.366003324749e-21	5.69312465602442e-19	1	3	2	4	0	3	45	31	27	8	29	46	57	26.000001	58	36.000014	47	61	>lcl|NW_018743754.1_cds_XP_021716860.1_30564	XP_021716860.1	GeneID:110684726	gene28443	67356-72689	Name=XM_021861168.1	gbkey=mRNA	gene=LOC110684726	model_evidence=Supporting evidence includes similarity to: 100%25 coverage of the annotated genomic feature by RNAseq alignments%2C including 35 samples with support for all annotated introns	product=uncharacterized LOC110684726%2C transcript variant X1	NP_567865.1	1.7e-23	84.9	CemA-like proton extrusion protein-like protein [Arabidopsis thaliana]	NP_567865.1	5.39e-23	59.091	Dbxref=TAIR:AT4G31040,GeneID:829231,Genbank:NP_567865.1,Araport:AT4G31040	product=CemA-like proton extrusion protein-like protein	.	.
rna25661	Pas	Reg-Tit	32.0123330789612	0.0476146163351601	10.7025207705438	7.11809518588759	0.761412803439539	9.34853623912409	8.88690493615229e-21	6.02316714551461e-19	35	20	33	67	9	97	0	1	0	0	0	0	0	0	0	0	0	0	>lcl|NW_018743206.1_cds_XP_021769839.1_21406	XP_021769839.1	GeneID:110734086	gene19957	1354761-1355875	Name=XM_021914147.1	gbkey=mRNA	gene=LOC110734086	model_evidence=Supporting evidence includes similarity to: 4 Proteins	product=zinc finger MYM-type protein 1-like	NP_173360.1	1.7e-77	262.1	TTF-type zinc finger protein with HAT dimerization domain-containing protein [Arabidopsis thaliana]	NP_173360.1	1.99e-80	41.108	Dbxref=Araport:AT1G19260,TAIR:AT1G19260,GeneID:838509,Genbank:NP_173360.1	product=TTF-type zinc finger protein with HAT dimerization domain-containing protein	.	.
rna48556	Pas	Reg-Tit	82.6621727799431	0.0508601006532527	27.5879643270832	8.49424037768777	0.908892690085292	9.34570216082457	9.12817637573336e-21	6.17421752478787e-19	18.838015	38	83.727491	253.110287	35.924522	162.520797	1.263365	0	0	0	0	0	0	0	0	0	0	0	>lcl|NW_018744268.1_cds_XP_021727713.1_40505	XP_021727713.1	GeneID:110694856	gene37653	4304778-4325626	Name=XM_021872021.1	gbkey=mRNA	gene=LOC110694856	model_evidence=Supporting evidence includes similarity to: 98%25 coverage of the annotated genomic feature by RNAseq alignments%2C including 8 samples with support for all annotated introns	product=uncharacterized LOC110694856	NP_849757.4	9.3e-07	28.3	Plant transposase (Ptta/En/Spm family) [Arabidopsis thaliana]	.	.	.	.	.	.	.
rna37345	Pas	Reg-Tit	0	52.642720149822	35.095146766548	-8.35727073353374	0.894840779614801	-9.33939414018577	9.68869228094983e-21	6.52702685408807e-19	0	0	0	0	0	0	57.333508	53.94992	19.499975	9.333112	20.36336	49.110971	98.967661	87.208313	85.454505	65.333122	55.43469	71.333294	>lcl|NW_018743812.1_cds_XP_021717522.1_31162	XP_021717522.1	GeneID:110685329	gene28980	215375-217517	Name=XM_021861830.1	gbkey=mRNA	gene=LOC110685329	model_evidence=Supporting evidence includes similarity to: 11 Proteins%2C and 100%25 coverage of the annotated genomic feature by RNAseq alignments%2C including 60 samples with support for all annotated introns	product=(+)-neomenthol dehydrogenase-like	NP_001190151.1	6.2e-115	384.8	NAD(P)-binding Rossmann-fold superfamily protein [Arabidopsis thaliana]	NP_191681.1	9.88e-130	61.775	Dbxref=TAIR:AT3G61220,GeneID:825294,Genbank:NP_191681.1,Araport:AT3G61220	product=NAD(P)-binding Rossmann-fold superfamily protein	.	.
rna6695	Pas	Reg-Tit	14.7150617588287	102.599271177017	73.3045347042877	-3.10710016924665	0.333279847036353	-9.32279643331612	1.13313623012103e-20	7.61835418523655e-19	12.013982	10.019385	4.016374	31.018043	8	27.028139	121.352162	145.378256	72.123788	19	76.063619	87.121556	128.281345	128.000007	150.216672	99.322919	106.3581	138.092542	>lcl|NW_018742418.1_cds_XP_021744001.1_5448	XP_021744001.1	GeneID:110710046	gene5052	4212663-4216070	Name=XM_021888309.1	gbkey=mRNA	gene=LOC110710046	model_evidence=Supporting evidence includes similarity to: 1 Protein%2C and 100%25 coverage of the annotated genomic feature by RNAseq alignments%2C including 31 samples with support for all annotated introns	product=glucose-6-phosphate isomerase%2C cytosolic-like	NP_001332179.1	3.8e-85	285.7	Sugar isomerase (SIS) family protein [Arabidopsis thaliana]	NP_001332179.1	7.86e-82	86.395	Dbxref=GeneID:834283,Genbank:NP_001332179.1,Araport:AT5G42740,TAIR:AT5G42740	product=Sugar isomerase (SIS) family protein	.	.
rna17677	Pas	Reg-Tit	10.5292460230336	288.799127210229	196.042500147831	-4.95827656386216	0.531891718595996	-9.32196608916987	1.14204113072707e-20	7.66286757895252e-19	14	9	8	19	5	14	823.2933	496	614	37	94	251	474	624.000034	839	43.000016	29	78	>lcl|NW_018742899.1_cds_XP_021762348.1_14710	XP_021762348.1	GeneID:110727113	gene13674	1846400-1847837	Name=XM_021906656.1	gbkey=mRNA	gene=LOC110727113	model_evidence=Supporting evidence includes similarity to: 7 Proteins%2C and 100%25 coverage of the annotated genomic feature by RNAseq alignments	product=probable carboxylesterase 6	NP_564936.1	3.6e-44	152.7	alpha/beta-Hydrolases superfamily protein [Arabidopsis thaliana]	NP_564936.1	4.54e-47	33.882	Dbxref=Araport:AT1G68620,TAIR:AT1G68620,GeneID:843192,Genbank:NP_564936.1	product=alpha/beta-Hydrolases superfamily protein	.	.
rna32960	Pas	Reg-Tit	44.6805714174945	1.68599372381837	16.0175196217104	4.57622625134348	0.492717990989157	9.28771900972494	1.57630088166359e-20	1.04927218807405e-18	39	34	79	117	12	83	2	1	0	0	0	0	5	2	7	3.000001	3	2	>lcl|NW_018743555.1_cds_XP_021776438.1_27425	XP_021776438.1	GeneID:110740264	gene25612	2763659-2765313	Name=XM_021920746.1	gbkey=mRNA	gene=LOC110740264	model_evidence=Supporting evidence includes similarity to: 100%25 coverage of the annotated genomic feature by RNAseq alignments%2C including 13 samples with support for all annotated introns	product=uncharacterized LOC110740264	.	.	.	.	.	.	.	.	.	.	.
rna66763	Pas	Reg-Tit	0	43.3105619033249	28.8737079355499	-8.11894348418932	0.874608917646241	-9.2829415758064	1.64862920424813e-20	1.09524477570931e-18	0	0	0	0	0	0	74	71	57	4	28	39	93	73.000004	118	26.00001	16	30	>lcl|NW_018745174.1_cds_XP_021744597.1_55654	XP_021744597.1	GeneID:110710580	gene51748	1080901-1084149	Name=XM_021888905.1	gbkey=mRNA	gene=LOC110710580	model_evidence=Supporting evidence includes similarity to: 100%25 coverage of the annotated genomic feature by RNAseq alignments%2C including 37 samples with support for all annotated introns	product=F-box protein At2g17036-like	NP_176751.1	1.9e-06	28.8	ascorbic acid mannose pathway regulator (DUF295) [Arabidopsis thaliana]	NP_001318237.1	5.35e-07	26.009	Dbxref=Araport:AT2G17036,TAIR:AT2G17036,GeneID:816208,Genbank:NP_001318237.1	product=F-box SKIP23-like protein (DUF295)	.	.
rna31469	Pas	Reg-Tit	0.325253458144707	53.17717555639	35.5598681903082	-6.98636280824021	0.753691864505853	-9.26952132198045	1.86983174326034e-20	1.23486191249294e-18	3	0	0	0	0	0	74	85	31	9	28	48	86	62.000003	90	50.000019	58	68	>lcl|NW_018743405.1_cds_XP_021775156.1_26247	XP_021775156.1	GeneID:110739010	gene24441	5666194-5669809	Name=XM_021919464.1	gbkey=mRNA	gene=LOC110739010	model_evidence=Supporting evidence includes similarity to: 100%25 coverage of the annotated genomic feature by RNAseq alignments%2C including 25 samples with support for all annotated introns	product=zinc finger MYM-type protein 1-like	NP_173360.1	4.3e-114	382.6	TTF-type zinc finger protein with HAT dimerization domain-containing protein [Arabidopsis thaliana]	NP_173360.1	2.80e-121	46.632	Dbxref=Araport:AT1G19260,TAIR:AT1G19260,GeneID:838509,Genbank:NP_173360.1	product=TTF-type zinc finger protein with HAT dimerization domain-containing protein	.	.
rna14018	Pas	Reg-Tit	366.910155210128	4727.73648849363	3274.12771073246	-3.69111062621088	0.398338880891063	-9.2662574588603	1.92792053964289e-20	1.26823149381332e-18	318	317	557	1040	102	646.99369	2348	2806	1378	738.964608	1387.963782	7943.900438	12635.977389	8131.990408	11427.977035	4658.991261	2881.980982	6559.996728	>lcl|NW_018742733.1_cds_XP_021759047.1_11752	XP_021759047.1	GeneID:110723942	gene10850	4088070-4089609	Name=XM_021903355.1	gbkey=mRNA	gene=LOC110723942	model_evidence=Supporting evidence includes similarity to: 1 Protein%2C and 100%25 coverage of the annotated genomic feature by RNAseq alignments%2C including 61 samples with support for all annotated introns	product=protein GOS9-like	NP_001185041.1	1.5e-14	55.6	Mannose-binding lectin superfamily protein [Arabidopsis thaliana]	.	.	.	.	.	.	.
rna3510	Pas	Reg-Tit	2.44148831190046	255.826019323929	171.364508986586	-6.58178976944803	0.710385567952827	-9.2650949939978	1.94903757231715e-20	1.27961372825182e-18	6.758619	6.420513	8.592233	0	0	0	573.663745	613	305.249983	42	2.203709	327.656576	498.398704	506.000028	456.333323	130.00005	84	211.851875	>lcl|NW_018742249.1_cds_XP_021714816.1_2991	XP_021714816.1	GeneID:110682784	gene2683	184607-188312	Name=XM_021859124.1	gbkey=mRNA	gene=LOC110682784	model_evidence=Supporting evidence includes similarity to: 100%25 coverage of the annotated genomic feature by RNAseq alignments%2C including 61 samples with support for all annotated introns	product=uncharacterized LOC110682784	.	.	.	.	.	.	.	.	.	.	.
rna48853	Pas	Reg-Tit	4.03799724252196	50.9327024456593	35.3011340446135	-3.45639467072513	0.373603316076366	-9.25150961459516	2.21344079173702e-20	1.43912257988343e-18	1	9	4	16	0	12	62	55	71	2	39	37	92	58.000003	102	53.00002	52	66	>lcl|NW_018744290.1_cds_XP_021728049.1_40748	XP_021728049.1	GeneID:110695134	gene37878	1144184-1152153	Name=XM_021872357.1	gbkey=mRNA	gene=LOC110695134	model_evidence=Supporting evidence includes similarity to: 100%25 coverage of the annotated genomic feature by RNAseq alignments%2C including 35 samples with support for all annotated introns	product=uncharacterized LOC110695134	NP_680382.1	3.2e-10	40.4	Polynucleotidyl transferase, ribonuclease H-like superfamily protein [Arabidopsis thaliana]	NP_680382.1	2.50e-08	31.579	Dbxref=TAIR:AT5G42905,GeneID:834302,Genbank:NP_680382.1,Araport:AT5G42905	product=Polynucleotidyl transferase%2C ribonuclease H-like superfamily protein	.	.
rna54220	Pas	Reg-Tit	0	90.6719124096455	60.4479416064303	-9.13885050246185	0.989677810757734	-9.23416732508614	2.60302685858171e-20	1.68588702854358e-18	0	0	0	0	0	0	64	67	67	25	112	6	166	101.000006	204	51.00002	56	144	>lcl|NW_018744593.1_cds_XP_021733040.1_45189	XP_021733040.1	GeneID:110699836	gene42029	3985258-3989053	Name=XM_021877348.1	gbkey=mRNA	gene=LOC110699836	model_evidence=Supporting evidence includes similarity to: 95%25 coverage of the annotated genomic feature by RNAseq alignments%2C including 3 samples with support for all annotated introns	product=uncharacterized LOC110699836	.	.	.	.	.	.	.	.	.	.	.
rna69692	Pas	Reg-Tit	30.8498799108417	0.0476146163351601	10.3150363811707	7.05029239769178	0.763797437244499	9.23057875544418	2.6917351554608e-20	1.73663505251066e-18	34	17	34	67	10	79	0	1	0	0	0	0	0	0	0	0	0	0	>lcl|NW_018745410.1_cds_XP_021747368.1_58025	XP_021747368.1	GeneID:110713219	gene54046	1213723-1219027	Name=XM_021891676.1	gbkey=mRNA	gene=LOC110713219	model_evidence=Supporting evidence includes similarity to: 100%25 coverage of the annotated genomic feature by RNAseq alignments%2C including 2 samples with support for all annotated introns	product=uncharacterized LOC110713219%2C transcript variant X1	.	.	.	.	.	.	.	.	.	.	.
rna46874	Pas	Reg-Tit	0	90.8516432667395	60.5677621778263	-9.146283546163	0.992611608436977	-9.21436286702839	3.13132356461474e-20	2.01250525420038e-18	0	0	0	0	0	0	37.89063	50	34	18	87	53	94.626355	50.000003	84.859346	149.354325	164.684409	141.534064	>lcl|NW_018744151.1_cds_XP_021726338.1_39172	XP_021726338.1	GeneID:110693526	gene36384	1559345-1566575	Name=XM_021870645.1	gbkey=mRNA	gene=LOC110693526	model_evidence=Supporting evidence includes similarity to: 100%25 coverage of the annotated genomic feature by RNAseq alignments%2C including 18 samples with support for all annotated introns	product=heterogeneous nuclear ribonucleoprotein U-like protein 1%2C transcript variant X1	.	.	.	.	.	.	.	.	.	.	.
rna22498	Pas	Reg-Tit	98.021892024033	0	32.673964008011	8.98561180833229	0.975486645744413	9.21141447454177	3.21855302829314e-20	2.06461253434429e-18	31.024568	36.7093	56.149262	381.807355	42.595117	167.831141	0	0	0	0	0	0	0	0	0	0	0	0	>lcl|NW_018743066.1_cds_XP_021766686.1_18736	XP_021766686.1	GeneID:110731162	gene17490	1880411-1888366	Name=XM_021910994.1	gbkey=mRNA	gene=LOC110731162	model_evidence=Supporting evidence includes similarity to: 2 Proteins%2C and 99%25 coverage of the annotated genomic feature by RNAseq alignments	product=dnaJ protein homolog ANJ1-like	NP_189997.1	9.2e-164	545.8	DNAJ homologue 3 [Arabidopsis thaliana]	NP_568412.1	4.30e-166	76.415	Dbxref=TAIR:AT5G22060,GeneID:832267,Genbank:NP_568412.1,Araport:AT5G22060	product=DNAJ homologue 2	.	.
rna45123	Pas	Reg-Tit	5.7578006656089	63.9169360213814	44.5305575694573	-3.60820970211333	0.391860108480674	-9.20790257549596	3.32559333228595e-20	2.12920478444392e-18	1	8	4	20	2	10	162	177	78	10	23	65	99	94.000005	121	26.00001	28	48	>lcl|NW_018744092.1_cds_XP_021724618.1_37650	XP_021724618.1	GeneID:110691946	gene35024	4214487-4217721	Name=XM_021868926.1	gbkey=mRNA	gene=LOC110691946	model_evidence=Supporting evidence includes similarity to: 6 Proteins%2C and 100%25 coverage of the annotated genomic feature by RNAseq alignments%2C including 52 samples with support for all annotated introns	product=uncharacterized oxidoreductase At1g06690%2C chloroplastic-like	NP_563770.1	2.2e-190	633.8	NAD(P)-linked oxidoreductase superfamily protein [Arabidopsis thaliana]	NP_563770.1	0.0	76.309	Dbxref=Araport:AT1G06690,TAIR:AT1G06690,GeneID:837179,Genbank:NP_563770.1	product=NAD(P)-linked oxidoreductase superfamily protein	.	.
rna45129	Pas	Reg-Tit	144.654241590326	4.2385271461862	51.0437652942327	5.2768394897639	0.574949986969106	9.1779104432738	4.395373458414e-20	2.79810975628712e-18	512	447.992457	189	92	5	66	8	5	2	2	1	1	7	6	11	1	3	4	>lcl|NW_018744092.1_cds_XP_021724625.1_37656	XP_021724625.1	GeneID:110691951	gene35029	4270792-4281956	Name=XM_021868933.1	gbkey=mRNA	gene=LOC110691951	model_evidence=Supporting evidence includes similarity to: 2 Proteins%2C and 68%25 coverage of the annotated genomic feature by RNAseq alignments	product=protein DETOXIFICATION 41-like	NP_191462.1	7.1e-246	818.1	MATE efflux family protein [Arabidopsis thaliana]	NP_191462.1	0.0	74.349	Dbxref=TAIR:AT3G59030,GeneID:825072,Genbank:NP_191462.1,Araport:AT3G59030	product=MATE efflux family protein	.	.
rna30477	Pas	Reg-Tit	0.170718952452807	81.5349385523656	54.4135320190613	-7.99639288024185	0.871877381494141	-9.17146499033888	4.66633639291569e-20	2.96497953874865e-18	0	0	0	2.170529	0.032941	0.006254	60.074355	89.864571	81.211658	27.888322	68.371039	117.490978	102.750876	72.363476	94.016283	57.795882	62.604566	64.540028	>lcl|NW_018743373.1_cds_XP_021774219.1_25413	XP_021774219.1	GeneID:110738154	gene23670	1840601-1852211	Name=XM_021918525.1	gbkey=mRNA	gene=LOC110738154	model_evidence=Supporting evidence includes similarity to: 4 Proteins%2C and 100%25 coverage of the annotated genomic feature by RNAseq alignments%2C including 24 samples with support for all annotated introns	product=anoctamin-like protein At1g73020%2C transcript variant X1	NP_001185388.1	7.7e-267	888.3	anoctamin-like protein [Arabidopsis thaliana]	NP_177445.2	0.0	65.667	Dbxref=Araport:AT1G73020,TAIR:AT1G73020,GeneID:843633,Genbank:NP_177445.2	product=anoctamin-like protein	.	.
rna69231	Pas	Reg-Tit	0.226336802810389	90.9937096279363	60.7379186862277	-8.18723674488716	0.893017459087064	-9.16805899098212	4.81612448532512e-20	3.05436976102405e-18	0	0	2	0	0	0	100.904178	78.686785	69.428331	12	88.636556	98.010015	43.472025	92.787572	153.429281	160.689071	73.304273	113.975365	>lcl|NW_018745324.1_cds_XP_021746872.1_57658	XP_021746872.1	GeneID:110712726	gene53672	4107951-4130077	Name=XM_021891180.1	gbkey=mRNA	gene=LOC110712726	model_evidence=Supporting evidence includes similarity to: 13 Proteins%2C and 95%25 coverage of the annotated genomic feature by RNAseq alignments	product=glucan endo-1%2C3-beta-glucosidase 3-like	NP_565269.1	1.2e-235	784.5	O-Glycosyl hydrolases family 17 protein [Arabidopsis thaliana]	NP_565269.1	0.0	72.391	Dbxref=Araport:AT2G01630,TAIR:AT2G01630,GeneID:814692,Genbank:NP_565269.1	product=O-Glycosyl hydrolases family 17 protein	.	.
rna25417	Pas	Reg-Tit	2.5641576765467	46.6262756706571	31.9389030059536	-4.02789047204571	0.439983096681204	-9.15464821814319	5.45351994150751e-20	3.42621985988081e-18	1	5.033937	9	6	0	4	133	112	85.238764	3	26	36.328768	52.357388	66.177902	105.812381	25.173621	28	24.355556	>lcl|NW_018743204.1_cds_XP_021769596.1_21227	XP_021769596.1	GeneID:110733834	gene19760	929509-939552	Name=XM_021913904.1	gbkey=mRNA	gene=LOC110733834	model_evidence=Supporting evidence includes similarity to: 3 Proteins%2C and 100%25 coverage of the annotated genomic feature by RNAseq alignments%2C including 25 samples with support for all annotated introns	product=putative deoxyribonuclease TATDN1	NP_190807.3	3.9e-191	635.4	TatD related DNase [Arabidopsis thaliana]	NP_190807.3	0.0	86.262	Dbxref=TAIR:AT3G52390,GeneID:824404,Genbank:NP_190807.3,Araport:AT3G52390	product=TatD related DNase	.	.
rna4768	Pas	Reg-Tit	31.6011348740481	0	10.5337116246827	7.40230860892827	0.808853324138351	9.15160807036769	5.6092261725932e-20	3.51745661428653e-18	60	38	61	92	1.000102	57	0	0	0	0	0	0	0	0	0	0	0	0	>lcl|NW_018742345.1_cds_XP_021726329.1_3934	XP_021726329.1	GeneID:110693516	gene3605	1249899-1250324	Name=XM_021870637.1	gbkey=mRNA	gene=LOC110693516	model_evidence=Supporting evidence includes similarity to: 2 Proteins	product=uncharacterized protein At4g04775-like	NP_001190673.2	2.4e-08	35.7	zinc ion binding protein [Arabidopsis thaliana]	NP_001320681.1	4.30e-07	30.508	Dbxref=Araport:AT1G52603,GeneID:28717348,Genbank:NP_001320681.1	product=GRF zinc finger protein	.	.
rna70077	Pas	Reg-Tit	0.442698642388489	50.1299050203626	33.5675028943712	-6.56554285962169	0.71797508794704	-9.1445273935549	5.98911593743317e-20	3.73473699972017e-18	0	3.924299	0	0	0	0	83.379226	49.15924	46.458949	8.259145	29.972689	58.969813	51.800313	80.876772	106.206458	19.867702	73.843326	42.721863	>lcl|NW_018745413.1_cds_XP_021747573.1_58265	XP_021747573.1	GeneID:110713432	gene54304	3915953-3920821	Name=XM_021891881.1	gbkey=mRNA	gene=LOC110713432	model_evidence=Supporting evidence includes similarity to: 100%25 coverage of the annotated genomic feature by RNAseq alignments%2C including 6 samples with support for all annotated introns	product=uncharacterized LOC110713432%2C transcript variant X1	.	.	.	.	.	.	.	.	.	.	.
rna30887	Pas	Reg-Tit	102.195356219614	6.39308996205645	38.3271787145757	3.90585177588089	0.427252658935447	9.14178459558987	6.14300995711998e-20	3.82359630893169e-18	330.64706	224	144	107	11	74	7	12	8	0	4	7.09589	18	10.000001	19	1	8	3	>lcl|NW_018743391.1_cds_XP_021774698.1_25762	XP_021774698.1	GeneID:110738611	gene23994	95507-105623	Name=XM_021919006.1	gbkey=mRNA	gene=LOC110738611	model_evidence=Supporting evidence includes similarity to: 100%25 coverage of the annotated genomic feature by RNAseq alignments%2C including 48 samples with support for all annotated introns	product=1%2C4-dihydroxy-2-naphthoyl-CoA thioesterase 1-like	NP_175266.1	1.1e-59	202.5	Thioesterase superfamily protein [Arabidopsis thaliana]	NP_175266.1	4.69e-66	58.553	Dbxref=Araport:AT1G48320,TAIR:AT1G48320,GeneID:841252,Genbank:NP_175266.1	product=Thioesterase superfamily protein	.	.
rna35035	Pas	Reg-Tit	0	41.7365878686377	27.8243919124251	-8.00328263945478	0.878883249257785	-9.10619544315304	8.53215526944714e-20	5.27155206509543e-18	0	0	0	0	0	0	47	31	36	7	38	49	50	40.000002	61	52.00002	39	49	>lcl|NW_018743669.1_cds_XP_021715407.1_29188	XP_021715407.1	GeneID:110683362	gene27167	242818-250461	Name=XM_021859715.1	gbkey=mRNA	gene=LOC110683362	model_evidence=Supporting evidence includes similarity to: 84 Proteins%2C and 100%25 coverage of the annotated genomic feature by RNAseq alignments%2C including 12 samples with support for all annotated introns	product=senescence-associated protein 13-like%2C transcript variant X1	NP_180496.1	9.3e-95	317.7	senescence-associated gene 13 [Arabidopsis thaliana]	NP_180496.1	2.56e-105	63.556	Dbxref=Araport:AT2G29350,TAIR:AT2G29350,GeneID:817484,Genbank:NP_180496.1	product=senescence-associated gene 13	.	.
rna36382	Pas	Reg-Tit	0.341437904905613	44.4327596637945	29.7356524108315	-6.43398635168312	0.707650547844354	-9.09203896087178	9.71988516069663e-20	5.97238877758628e-18	0	0	0	3.60581	0	0	105	103	47	8	18	48	66	70.000004	89	21.000008	23	30	>lcl|NW_018743712.1_cds_XP_021716680.1_30400	XP_021716680.1	GeneID:110684541	gene28275	137994-143468	Name=XM_021860988.1	gbkey=mRNA	gene=LOC110684541	model_evidence=Supporting evidence includes similarity to: 3 Proteins%2C and 100%25 coverage of the annotated genomic feature by RNAseq alignments%2C including 8 samples with support for all annotated introns	product=uncharacterized LOC110684541	NP_196734.1	7.4e-168	559.7	Core-2/I-branching beta-1,6-N-acetylglucosaminyltransferase family protein [Arabidopsis thaliana]	NP_196734.1	3.77e-176	61.417	Dbxref=TAIR:AT5G11730,GeneID:831045,Genbank:NP_196734.1,Araport:AT5G11730	product=Core-2/I-branching beta-1%2C6-N-acetylglucosaminyltransferase family protein	.	.
rna6743	Pas	Reg-Tit	1.9522153158312	69.152276184323	46.7522558948257	-4.99754624165417	0.550093443539603	-9.08490421099589	1.03790033649323e-19	6.36572548245177e-18	12	0	5	1	0	0	118.142512	115.105119	55	9	38	98	112	144.000008	185	46.000018	20	45.150502	>lcl|NW_018742418.1_cds_XP_021744399.1_5496	XP_021744399.1	GeneID:110710411	gene5088	4691925-4695302	Name=XM_021888707.1	gbkey=mRNA	gene=LOC110710411	model_evidence=Supporting evidence includes similarity to: 82 Proteins%2C and 100%25 coverage of the annotated genomic feature by RNAseq alignments%2C including 1 sample with support for all annotated introns	product=glyceraldehyde-3-phosphate dehydrogenase%2C cytosolic	NP_172801.1	2.2e-201	669.3	glyceraldehyde-3-phosphate dehydrogenase C2 [Arabidopsis thaliana]	NP_172801.1	0.0	88.095	Dbxref=Araport:AT1G13440,TAIR:AT1G13440,GeneID:837904,Genbank:NP_172801.1	product=glyceraldehyde-3-phosphate dehydrogenase C2	.	.
rna46295	Pas	Reg-Tit	0	38.9869278059563	25.9912852039708	-7.91429346438486	0.871193219349627	-9.08442959449699	1.0424383603378e-19	6.38189134141842e-18	0	0	0	0	0	0	90.557203	86.439401	66.016347	8	20	35.391499	37.331013	46.811089	51.681583	22.000008	18.92009	37	>lcl|NW_018744137.1_cds_XP_021725746.1_38645	XP_021725746.1	GeneID:110692965	gene35907	614533-620794	Name=XM_021870054.1	gbkey=mRNA	gene=LOC110692965	model_evidence=Supporting evidence includes similarity to: 100%25 coverage of the annotated genomic feature by RNAseq alignments%2C including 2 samples with support for all annotated introns	product=uncharacterized LOC110692965%2C transcript variant X2	NP_001078685.1	1.3e-89	302.8	DNA double-strand break repair protein [Arabidopsis thaliana]	NP_001078685.1	2.84e-74	36.321	Dbxref=TAIR:AT5G40520,GeneID:834050,Genbank:NP_001078685.1,Araport:AT5G40520	product=DNA double-strand break repair protein	.	.
rna20265	Pas	Reg-Tit	21.3692318354743	188.380217206973	132.709888749807	-3.14922608746004	0.346891374858537	-9.07842141864812	1.10160894396282e-19	6.73185400018374e-18	42	28	32	42	5	25	121	116	89	46	145	309	352	213.000012	252	164.000063	126	274	>lcl|NW_018742980.1_cds_XP_021764782.1_16876	XP_021764782.1	GeneID:110729359	gene15730	1098392-1131750	Name=XM_021909090.1	gbkey=mRNA	gene=LOC110729359	model_evidence=Supporting evidence includes similarity to: 1 Protein%2C and 96%25 coverage of the annotated genomic feature by RNAseq alignments	product=ABC transporter G family member 39-like	NP_176867.2	0	1973.9	pleiotropic drug resistance 11 [Arabidopsis thaliana]	NP_176867.2	0.0	62.611	Dbxref=Araport:AT1G66950,TAIR:AT1G66950,GeneID:843013,Genbank:NP_176867.2	product=pleiotropic drug resistance 11	.	.
rna50748	Pas	Reg-Tit	0	69.0291260857371	46.0194173904914	-8.7759399732524	0.966909706206923	-9.07627663360565	1.12352561712725e-19	6.85330198709127e-18	0	0	0	0	0	0	77.456213	124.705196	18.696226	0.234756	56.711304	109.534729	130.98232	54.250565	96.648344	58.131973	121.300871	85.597578	>lcl|NW_018744367.1_cds_XP_021729683.1_42303	XP_021729683.1	GeneID:110696644	gene39310	9030211-9033301	Name=XM_021873991.1	gbkey=mRNA	gene=LOC110696644	model_evidence=Supporting evidence includes similarity to: 100%25 coverage of the annotated genomic feature by RNAseq alignments%2C including 3 samples with support for all annotated introns	product=replication protein A 70 kDa DNA-binding subunit D-like%2C transcript variant X1	NP_196419.1	1.9e-08	35.7	RPA70-kDa subunit B [Arabidopsis thaliana]	NP_196419.1	1.20e-06	26.613	Dbxref=TAIR:AT5G08020,GeneID:830696,Genbank:NP_196419.1,Araport:AT5G08020	product=RPA70-kDa subunit B	.	.
rna26075	Pas	Reg-Tit	812.667198030333	40.1906467750836	297.682830526833	4.31743788791632	0.475737549605133	9.07525145219216	1.13415319259125e-19	6.90557267844716e-18	1673.313005	2015	1519	657.402865	99	1048.487531	174.055257	101	39	4	6	12	91	95.053136	55.079491	7.000003	14	38	>lcl|NW_018743212.1_cds_XP_021770197.1_21764	XP_021770197.1	GeneID:110734371	gene20262	2169731-2173599	Name=XM_021914505.1	gbkey=mRNA	gene=LOC110734371	model_evidence=Supporting evidence includes similarity to: 4 Proteins%2C and 100%25 coverage of the annotated genomic feature by RNAseq alignments%2C including 14 samples with support for all annotated introns	product=protein DOWNY MILDEW RESISTANCE 6-like	NP_197841.1	1.7e-79	269.2	2-oxoglutarate (2OG) and Fe(II)-dependent oxygenase superfamily protein [Arabidopsis thaliana]	NP_197841.1	8.90e-83	40.964	Dbxref=TAIR:AT5G24530,GeneID:832524,Genbank:NP_197841.1,Araport:AT5G24530	product=2-oxoglutarate (2OG) and Fe(II)-dependent oxygenase superfamily protein	.	.
rna44310	Pas	Reg-Tit	0.113168401405194	77.4103010955018	51.6445901974696	-8.42198761827551	0.928142154349422	-9.07402770018444	1.14696939683656e-19	6.97095585044741e-18	0	0	1	0	0	0	54	45	30	19	80	125	129	46.000003	133	58.000022	65	109	>lcl|NW_018744072.1_cds_XP_021723847.1_36922	XP_021723847.1	GeneID:110691243	gene34369	2064394-2067111	Name=XM_021868155.1	gbkey=mRNA	gene=LOC110691243	model_evidence=Supporting evidence includes similarity to: 100%25 coverage of the annotated genomic feature by RNAseq alignments%2C including 6 samples with support for all annotated introns	product=uncharacterized LOC110691243	NP_196419.1	3.4e-07	31.4	RPA70-kDa subunit B [Arabidopsis thaliana]	NP_196419.1	2.26e-06	28.261	Dbxref=TAIR:AT5G08020,GeneID:830696,Genbank:NP_196419.1,Araport:AT5G08020	product=RPA70-kDa subunit B	.	.
rna2314	Pas	Reg-Tit	1.55692647078393	222.349336610862	148.751866564169	-7.01225158057643	0.773509672959453	-9.06549953505754	1.24034590955259e-19	7.5248399492911e-18	0	11	3	0	0	0	752.915956	805	384	6	66	149	288	488.000027	482.766296	36.000014	75	106	>lcl|NW_018742205.1_cds_XP_021766343.1_1951	XP_021766343.1	GeneID:110730826	gene1742	6345945-6348662	Name=XM_021910651.1	gbkey=mRNA	gene=LOC110730826	model_evidence=Supporting evidence includes similarity to: 84 Proteins%2C and 100%25 coverage of the annotated genomic feature by RNAseq alignments%2C including 38 samples with support for all annotated introns	product=cationic peroxidase 1-like	NP_196153.1	1.1e-125	420.1	Peroxidase superfamily protein [Arabidopsis thaliana]	NP_196153.1	7.38e-144	65.886	Dbxref=TAIR:AT5G05340,GeneID:830416,Genbank:NP_196153.1,Araport:AT5G05340	product=Peroxidase superfamily protein	.	.
rna40745	Pas	Reg-Tit	207.549869425005	16.9852373312348	80.5067813624914	3.594228433829	0.396614164776584	9.0622795478161	1.27752293820498e-19	7.73639297000702e-18	718	567	197	204	17	140	31	45	28	2	3	15	26	21.000001	29	12.000005	14	17	>lcl|NW_018743920.1_cds_XP_021720675.1_34041	XP_021720675.1	GeneID:110688263	gene31678	7009385-7013115	Name=XM_021864983.1	gbkey=mRNA	gene=LOC110688263	model_evidence=Supporting evidence includes similarity to: 1 Protein%2C and 98%25 coverage of the annotated genomic feature by RNAseq alignments	product=uncharacterized LOC110688263	NP_195765.3	1e-104	352.6	RING/U-box superfamily protein [Arabidopsis thaliana]	NP_195765.3	4.21e-100	42.472	Dbxref=TAIR:AT5G01450,GeneID:831860,Genbank:NP_195765.3,Araport:AT5G01450	product=RING/U-box superfamily protein	.	.
rna60437	Pas	Reg-Tit	5.79464886973068	41.2077181425221	29.4033617182583	-3.03741334864822	0.335373308120173	-9.05681303522175	1.34317557195141e-19	8.11931482223382e-18	12	7	1	15	2	7	91	78	47	2	23	28	78	70.000004	101	25.00001	28	41	>lcl|NW_018744874.1_cds_XP_021738391.1_50369	XP_021738391.1	GeneID:110704886	gene46904	2582626-2583015	Name=XM_021882699.1	gbkey=mRNA	gene=LOC110704886	model_evidence=Supporting evidence includes similarity to: 1 Protein	product=B1-hordein-like	.	.	.	.	.	.	.	.	.	.	.
rna8463	Pas	Reg-Tit	41.9715716285888	0.874179930936262	14.5733104968204	5.50888479894279	0.608329758227062	9.05575425900268	1.35627156331733e-19	8.18373285570739e-18	131.06064	107.046064	39	39	6	34	1	1.000778	1	0	1	0	2.001361	1.000688	2	0	2	1	>lcl|NW_018742461.1_cds_XP_021753544.1_6942	XP_021753544.1	GeneID:110718912	gene6409	4843278-4845168	Name=XM_021897852.1	gbkey=mRNA	gene=LOC110718912	model_evidence=Supporting evidence includes similarity to: 38 Proteins%2C and 100%25 coverage of the annotated genomic feature by RNAseq alignments%2C including 56 samples with support for all annotated introns	product=probable cysteine protease RD19B	NP_565512.1	1e-104	350.6	Papain family cysteine protease [Arabidopsis thaliana]	NP_565512.1	3.90e-110	70.892	Dbxref=Araport:AT2G21430,TAIR:AT2G21430,GeneID:816682,Genbank:NP_565512.1	product=Papain family cysteine protease	.	.
rna33974	Pas	Reg-Tit	1522.00920858555	172.821018987787	622.550415520375	3.14711192116771	0.347778958222863	9.04917289202694	1.44055333230014e-19	8.66113328769485e-18	1494	1803	1646	3855	313	4122	118	104	85	31	212	205	175	145.000008	275	129.000049	186	328	>lcl|NW_018743574.1_cds_XP_021714393.1_28309	XP_021714393.1	GeneID:110682368	gene26348	6628143-6631817	Name=XM_021858702.1	gbkey=mRNA	gene=LOC110682368	model_evidence=Supporting evidence includes similarity to: 2 Proteins%2C and 100%25 coverage of the annotated genomic feature by RNAseq alignments%2C including 19 samples with support for all annotated introns	product=probable indole-3-acetic acid-amido synthetase GH3.1%2C transcript variant X2	NP_179101.1	3e-300	998.1	Auxin-responsive GH3 family protein [Arabidopsis thaliana]	NP_179101.1	0.0	75.261	Dbxref=Araport:AT2G14960,TAIR:AT2G14960,GeneID:815985,Genbank:NP_179101.1	product=Auxin-responsive GH3 family protein	.	.
rna47888	Pas	Reg-Tit	41.6082585723186	563.912573473256	389.811135172944	-3.70575727882636	0.41142801756563	-9.00706106684927	2.11652226607096e-19	1.26122922743188e-17	137.651177	93.241394	100.978406	36.784975	0	18.627968	767.784216	857.52878	787.731571	64.444344	450.857809	543.249493	1152.862422	768.553754	1276.068347	406.465924	168.485767	544.746473	>lcl|NW_018744239.1_cds_XP_021727121.1_39992	XP_021727121.1	GeneID:110694252	gene37163	5146714-5157008	Name=XM_021871429.1	gbkey=mRNA	gene=LOC110694252	model_evidence=Supporting evidence includes similarity to: 1 Protein%2C and 100%25 coverage of the annotated genomic feature by RNAseq alignments%2C including 3 samples with support for all annotated introns	product=uncharacterized LOC110694252%2C transcript variant X1	NP_177267.2	2.1e-197	658.8	transmembrane protein [Arabidopsis thaliana]	NP_177267.2	0.0	55.009	Dbxref=Araport:AT1G71110,TAIR:AT1G71110,GeneID:843451,Genbank:NP_177267.2	product=transmembrane protein	.	.
rna54681	Pas	Reg-Tit	12.58422669854	130.032341340519	90.8829697931927	-3.28125656525061	0.364425168647933	-9.00392411815167	2.1779069535443e-19	1.29550709901521e-17	30	23	17	33	1	13	229	268	198	23	46	200	185	223.000012	328	35.000013	37	82	>lcl|NW_018744620.1_cds_XP_021733323.1_45500	XP_021733323.1	GeneID:110700140	gene42373	647606-651356	Name=XM_021877631.1	gbkey=mRNA	gene=LOC110700140	model_evidence=Supporting evidence includes similarity to: 12 Proteins%2C and 100%25 coverage of the annotated genomic feature by RNAseq alignments%2C including 23 samples with support for all annotated introns	product=patellin-3-like	NP_177361.1	3.2e-159	532.6	Sec14p-like phosphatidylinositol transfer family protein [Arabidopsis thaliana]	NP_177361.1	3.62e-175	67.347	Dbxref=Araport:AT1G72160,TAIR:AT1G72160,GeneID:843547,Genbank:NP_177361.1	product=Sec14p-like phosphatidylinositol transfer family protein	.	.
rna16232	Pas	Reg-Tit	0	38.2045528944475	25.4697019296317	-7.85997134144703	0.874859635164162	-8.98426561876084	2.60467901997862e-19	1.54389357670075e-17	0	0	0	0	0	0	52.388036	48.556281	28	8	27.71585	55.501136	26.275367	42.404562	47.535947	36.383313	31.86811	55.025163	>lcl|NW_018742815.1_cds_XP_021761014.1_13519	XP_021761014.1	GeneID:110725857	gene12556	5075192-5080296	Name=XM_021905322.1	gbkey=mRNA	gene=LOC110725857	model_evidence=Supporting evidence includes similarity to: 100%25 coverage of the annotated genomic feature by RNAseq alignments%2C including 1 sample with support for all annotated introns	product=uncharacterized LOC110725857	NP_200908.1	2.6e-14	54.5	Replication factor-A protein 1-like protein [Arabidopsis thaliana]	NP_200908.1	7.21e-11	26.531	Dbxref=TAIR:AT5G61000,GeneID:836221,Genbank:NP_200908.1,Araport:AT5G61000	product=Replication factor-A protein 1-like protein	.	.
rna52669	Pas	Reg-Tit	0.216835638763138	58.095225300479	38.8024287465737	-7.53249830517116	0.838658573313699	-8.98160293694826	2.66850297888918e-19	1.57893485782633e-17	2.175764	0	0	0	0	0	86.910609	171.436276	53.493078	10.850838	33.172532	51.274965	53.900261	56.873784	104.004327	42.565163	54.51416	55.200522	>lcl|NW_018744535.1_cds_XP_021731532.1_43874	XP_021731532.1	GeneID:110698420	gene40803	40373-48701	Name=XM_021875840.1	Note=The sequence of the model RefSeq transcript was modified relative to this genomic sequence to represent the inferred CDS: inserted 1 base in 1 codon%3B deleted 4 bases in 2 codons	exception=unclassified transcription discrepancy	gbkey=mRNA	gene=LOC110698420	NP_174383.1	2.8e-184	614.1	GTP-binding family protein [Arabidopsis thaliana]	NP_174383.1	0.0	64.545	Dbxref=Araport:AT1G30960,TAIR:AT1G30960,GeneID:839983,Genbank:NP_174383.1	product=GTP-binding family protein	.	.
rna807	Pas	Reg-Tit	0.432428725259172	50.4943178029034	33.8070214436886	-6.59961228070052	0.73591837627639	-8.96785906351915	3.02333563768866e-19	1.78573745262002e-17	0	0	3	0	0	1	62	91	19	4	26	47	80	40.000002	95	70.000027	62	79	>lcl|NW_018742204.1_cds_XP_021754989.1_624	XP_021754989.1	GeneID:110720294	gene551	16788584-16790605	Name=XM_021899297.1	gbkey=mRNA	gene=LOC110720294	model_evidence=Supporting evidence includes similarity to: 100%25 coverage of the annotated genomic feature by RNAseq alignments%2C including 39 samples with support for all annotated introns	product=uncharacterized LOC110720294	.	.	.	.	.	.	.	.	.	.	.
rna28359	Pas	Reg-Tit	0	221.090249777616	147.393499851744	-24.8755734372001	2.77905388377927	-8.95109432112612	3.51975461140775e-19	2.06473831061412e-17	0	0	0	0	0	0	0	0	0	0	0	0	1326.624621	490.295031	1289.246366	1.194452	218.112794	378.09441	>lcl|NW_018743292.1_cds_XP_021772402.1_23647	XP_021772402.1	GeneID:110736491	gene22048	4036906-4047241	Name=XM_021916710.1	gbkey=mRNA	gene=LOC110736491	model_evidence=Supporting evidence includes similarity to: 100%25 coverage of the annotated genomic feature by RNAseq alignments%2C including 1 sample with support for all annotated introns	product=protein EFR3 homolog A-like%2C transcript variant X2	NP_001031947.2	1.3e-288	961.0	Uncharacterized protein AT5G26850 [Arabidopsis thaliana]	NP_198037.3	0.0	50.150	Dbxref=TAIR:AT5G26850,GeneID:832743,Genbank:NP_198037.3,Araport:AT5G26850	product=Uncharacterized protein	.	.
rna34295	Pas	Reg-Tit	0	58.5092398055136	39.0061598703424	-8.49897116729701	0.949491484678883	-8.95107676523434	3.52031450615898e-19	2.06473831061412e-17	0	0	0	0	0	0	77.618681	127.307848	11.903906	17.278587	15.488943	24.461957	145.611908	96.37118	133.414004	58.027693	27.04518	45.619207	>lcl|NW_018743591.1_cds_XP_021714724.1_28586	XP_021714724.1	GeneID:110682704	gene26603	526981-537225	Name=XM_021859032.1	gbkey=mRNA	gene=LOC110682704	model_evidence=Supporting evidence includes similarity to: 3 Proteins%2C and 100%25 coverage of the annotated genomic feature by RNAseq alignments%2C including 2 samples with support for all annotated introns	product=nuclear pore complex protein NUP1-like%2C transcript variant X2	NP_001327263.1	1.1e-84	286.8	nuclear pore complex protein [Arabidopsis thaliana]	NP_187676.1	4.20e-76	32.403	Dbxref=TAIR:AT3G10650,GeneID:820234,Genbank:NP_187676.1,Araport:AT3G10650	product=nuclear pore complex protein	.	.
rna29476	Pas	Reg-Tit	0	52.320139347221	34.8800928981473	-8.37750812321464	0.937250981013212	-8.93838288028055	3.94906724532614e-19	2.30814036608792e-17	0	0	0.139972	0.118433	0	0	73.108705	16.665589	36.475764	2.502767	18.594189	37.311705	107.853028	77.389896	145.649567	53.051242	60.904545	94.78544	>lcl|NW_018743303.1_cds_XP_021773346.1_24622	XP_021773346.1	GeneID:110737300	gene22896	1093-12437	Name=XM_021917654.1	gbkey=mRNA	gene=LOC110737300	model_evidence=Supporting evidence includes similarity to: 2 Proteins%2C and 100%25 coverage of the annotated genomic feature by RNAseq alignments%2C including 3 samples with support for all annotated introns	product=myosin-9-like%2C transcript variant X3	NP_565741.4	2.2e-50	173.6	early endosome antigen [Arabidopsis thaliana]	NP_565741.4	1.79e-49	38.719	Dbxref=Araport:AT2G32240,TAIR:AT2G32240,GeneID:817784,Genbank:NP_565741.4	product=early endosome antigen	.	.
rna46869	Pas	Reg-Tit	1.09094871746235	103.440675886421	69.3241001634348	-6.3862716171649	0.714843472021869	-8.93380420625779	4.116054890273e-19	2.38962885539802e-17	7	3	0	0	0	0	232	310	157	20	31	76	222	170.000009	254	25.00001	17	32	>lcl|NW_018744151.1_cds_XP_021726333.1_39168	XP_021726333.1	GeneID:110693522	gene36380	1504360-1506582	Name=XM_021870641.1	gbkey=mRNA	gene=LOC110693522	model_evidence=Supporting evidence includes similarity to: 100%25 coverage of the annotated genomic feature by RNAseq alignments%2C including 3 samples with support for all annotated introns	product=uncharacterized LOC110693522	NP_173550.1	7e-31	109.0	Copia-like polyprotein/retrotransposon [Arabidopsis thaliana]	NP_173550.1	1.06e-32	25.751	Dbxref=Araport:AT1G21280,TAIR:AT1G21280,GeneID:838724,Genbank:NP_173550.1	product=Copia-like polyprotein/retrotransposon	.	.
rna22541	Pas	Reg-Tit	0.329767140575813	65.3451144649139	43.6733320234679	-7.30183745896248	0.818509813314033	-8.92089177208316	4.62548453088986e-19	2.67091876982485e-17	1	2.000876	0.5	0	0	0	196.570726	206.75603	113.58888	7.024906	22.032968	36.536824	98.551685	96.52853	122.554893	31.515849	26.019447	32.526012	>lcl|NW_018743066.1_cds_XP_021766921.1_18774	XP_021766921.1	GeneID:110731372	gene17524	2255694-2259196	Name=XM_021911229.1	gbkey=mRNA	gene=LOC110731372	model_evidence=Supporting evidence includes similarity to: 100%25 coverage of the annotated genomic feature by RNAseq alignments%2C including 14 samples with support for all annotated introns	product=F-box/kelch-repeat protein At3g23880-like	NP_189030.1	8.5e-25	88.6	F-box and associated interaction domains-containing protein [Arabidopsis thaliana]	NP_189030.1	2.09e-19	25.948	Dbxref=TAIR:AT3G23880,GeneID:821971,Genbank:NP_189030.1,Araport:AT3G23880	product=F-box and associated interaction domains-containing protein	.	.
rna35263	Pas	Reg-Tit	2.75294003125334	28.2499529129055	19.7509486190214	-3.57137076150102	0.401114716141879	-8.90361439702898	5.40570069094529e-19	3.10540843288568e-17	1	3.448896	7	8.197787	1	0	73.36765	52.048193	31.238753	4	19.389603	25.921463	32.124827	36.093602	42.465003	26.071197	17.317481	23.509989	>lcl|NW_018743669.1_cds_XP_021715597.1_29383	XP_021715597.1	GeneID:110683514	gene27332	1602604-1607374	Name=XM_021859905.1	gbkey=mRNA	gene=LOC110683514	model_evidence=Supporting evidence includes similarity to: 100%25 coverage of the annotated genomic feature by RNAseq alignments%2C including 16 samples with support for all annotated introns	product=NADH--cytochrome b5 reductase 1-like%2C transcript variant X2	NP_197279.1	1.1e-120	402.9	NADH:cytochrome B5 reductase 1 [Arabidopsis thaliana]	NP_197279.1	1.24e-127	69.804	Dbxref=TAIR:AT5G17770,GeneID:831645,Genbank:NP_197279.1,Araport:AT5G17770	product=NADH:cytochrome B5 reductase 1	.	.
rna30247	Pas	Reg-Tit	0.329767140575813	64.065767345794	42.8204339440546	-7.27351300922827	0.817124315398315	-8.90135426417059	5.5169364651006e-19	3.16389233278051e-17	1	1.999124	0.5	0	0	0	196.429274	192.24397	113.41112	6.975094	21.967032	36.463176	98.448315	96.471481	122.445107	31.484175	25.980553	32.473988	>lcl|NW_018743345.1_cds_XP_021774021.1_25222	XP_021774021.1	GeneID:110737978	gene23496	15934-19433	Name=XM_021918329.1	gbkey=mRNA	gene=LOC110737978	model_evidence=Supporting evidence includes similarity to: 100%25 coverage of the annotated genomic feature by RNAseq alignments%2C including 14 samples with support for all annotated introns	product=F-box/kelch-repeat protein At3g23880-like	NP_189030.1	8.5e-25	88.6	F-box and associated interaction domains-containing protein [Arabidopsis thaliana]	NP_189030.1	2.09e-19	25.948	Dbxref=TAIR:AT3G23880,GeneID:821971,Genbank:NP_189030.1,Araport:AT3G23880	product=F-box and associated interaction domains-containing protein	.	.
rna15635	Pas	Reg-Tit	1.52937459393987	49.3805211073492	33.4301389362128	-4.72964705583322	0.533154066646132	-8.87107001843878	7.24463827730846e-19	4.06438745092678e-17	0	1.492596	0	9.388164	0	7.448131	115.933767	170.298047	87.267642	4.510469	22.532433	39.660824	71.964687	59.551726	71.026182	25.031745	22.014339	37.907706	>lcl|NW_018742810.1_cds_XP_021760463.1_13010	XP_021760463.1	GeneID:110725284	gene12045	1756887-1761308	Name=XM_021904773.1	gbkey=mRNA	gene=LOC110725284	model_evidence=Supporting evidence includes similarity to: 100%25 coverage of the annotated genomic feature by RNAseq alignments%2C including 4 samples with support for all annotated introns	product=protein-tyrosine-phosphatase PTP1-like%2C transcript variant X3	NP_001031266.1	1.1e-111	374.5	protein tyrosine phosphatase 1 [Arabidopsis thaliana]	NP_177331.1	1.33e-120	55.921	Dbxref=Araport:AT1G71860,TAIR:AT1G71860,GeneID:843516,Genbank:NP_177331.1	product=protein tyrosine phosphatase 1	.	.
rna22721	Pas	Reg-Tit	3.71409854647203	45.7161293325086	31.7154524038298	-3.42132495779146	0.386749564016127	-8.84635763325334	9.04221588449843e-19	5.03915781908701e-17	5	6	11	5	0	9	91	111	75	10	18	37	73	57.446299	105.478095	20.000008	18	24	>lcl|NW_018743074.1_cds_XP_021767102.1_18924	XP_021767102.1	GeneID:110731552	gene17666	458387-460170	Name=XM_021911410.1	gbkey=mRNA	gene=LOC110731552	model_evidence=Supporting evidence includes similarity to: 2 Proteins%2C and 100%25 coverage of the annotated genomic feature by RNAseq alignments%2C including 28 samples with support for all annotated introns	product=uncharacterized LOC110731552	NP_566061.1	1.3e-53	183.5	LDL receptor wingless signaling/trafficking chaperone [Arabidopsis thaliana]	NP_566061.1	2.07e-46	56.287	Dbxref=Araport:AT2G46000,TAIR:AT2G46000,GeneID:819208,Genbank:NP_566061.1	product=LDL receptor wingless signaling/trafficking chaperone	.	.
rna11940	Pas	Reg-Tit	0.226336802810389	56.7376503262933	37.9005458184657	-7.48649478846673	0.848545240842288	-8.8227408841931	1.11691592374385e-18	6.20387621286133e-17	0	0	2	0	0	0	67	67	42	11	55	91	68	57.000003	116	40.000015	30	66.390893	>lcl|NW_018742651.1_cds_XP_021757024.1_9961	XP_021757024.1	GeneID:110722094	gene9185	1767933-1774195	Name=XM_021901332.1	gbkey=mRNA	gene=LOC110722094	model_evidence=Supporting evidence includes similarity to: 100%25 coverage of the annotated genomic feature by RNAseq alignments%2C including 2 samples with support for all annotated introns	product=uncharacterized LOC110722094	.	.	.	.	.	.	.	.	.	.	.
rna60071	Pas	Reg-Tit	3.62963733324499	992.378231582712	662.79536683289	-8.00158559566125	0.912729644231856	-8.76665466737996	1.84053210523377e-18	1.0040327089185e-16	11	13	8	0	0	1	70	67	94	102	868	306	901	295.000016	429	2274.000872	2623	2083	>lcl|NW_018744874.1_cds_XP_021738401.1_50044	XP_021738401.1	GeneID:110704897	gene46599	79910-81165	Name=XM_021882709.1	gbkey=mRNA	gene=LOC110704897	model_evidence=Supporting evidence includes similarity to: 100%25 coverage of the annotated genomic feature by RNAseq alignments%2C including 4 samples with support for all annotated introns	product=uncharacterized LOC110704897	.	.	.	.	.	.	.	.	.	.	.
rna39129	Pas	Reg-Tit	0.113168401405194	43.4226632970063	28.9861649984726	-7.61049178536022	0.868355803508955	-8.76425510672796	1.88015648125278e-18	1.02398327580437e-16	0	0	1	0	0	0	63	70	66	7	23	60	64	76.000004	92	25.00001	15	32	>lcl|NW_018743894.1_cds_XP_021719074.1_32622	XP_021719074.1	GeneID:110686790	gene30363	4043340-4044396	Name=XM_021863382.1	gbkey=mRNA	gene=LOC110686790	model_evidence=Supporting evidence includes similarity to: 100%25 coverage of the annotated genomic feature by RNAseq alignments%2C including 2 samples with support for all annotated introns	product=uncharacterized LOC110686790	.	.	.	.	.	.	.	.	.	.	.
rna46188	Pas	Reg-Tit	3.77096006225371	68.7493295550892	47.0898730574774	-3.94177023301259	0.450312549946038	-8.7534096784221	2.07001564908107e-18	1.12555842805544e-16	9.226415	0	4	21.574063	0	5	102.419753	79.185707	49.358974	17	72	75.299132	88.69657	50.832361	71.302341	41.526738	65.587368	89.081967	>lcl|NW_018744128.1_cds_XP_021725598.1_38545	XP_021725598.1	GeneID:110692825	gene35824	2169190-2172425	Name=XM_021869906.1	gbkey=mRNA	gene=LOC110692825	model_evidence=Supporting evidence includes similarity to: 1 EST%2C 3 Proteins%2C and 100%25 coverage of the annotated genomic feature by RNAseq alignments%2C including 5 samples with support for all annotated introns	product=protein LOW PSII ACCUMULATION 3%2C chloroplastic%2C transcript variant X1	NP_568702.1	8e-143	476.8	LOW PSII ACCUMULATION protein (DUF1995) [Arabidopsis thaliana]	NP_568702.1	9.86e-158	80.843	Dbxref=TAIR:AT5G48790,GeneID:834937,Genbank:NP_568702.1,Araport:AT5G48790	product=LOW PSII ACCUMULATION protein (DUF1995)	.	.
rna18657	Pas	Reg-Tit	0	48.3413051926827	32.2275367951218	-8.21417195984629	0.940210364771161	-8.73652564109475	2.40389362441894e-18	1.29868320782014e-16	0	0	0	0	0	0	37.345954	42.636338	8.955292	12.037359	47.248196	69.109129	67.047751	33.332925	61.844653	52.219419	47.100394	67.985039	>lcl|NW_018742914.1_cds_XP_021762954.1_15548	XP_021762954.1	GeneID:110727682	gene14481	5781048-5784876	Name=XM_021907262.1	gbkey=mRNA	gene=LOC110727682	model_evidence=Supporting evidence includes similarity to: 98%25 coverage of the annotated genomic feature by RNAseq alignments%2C including 1 sample with support for all annotated introns	product=replication protein A 70 kDa DNA-binding subunit B-like	NP_200908.1	2.6e-18	67.5	Replication factor-A protein 1-like protein [Arabidopsis thaliana]	NP_196419.1	1.45e-13	22.392	Dbxref=TAIR:AT5G08020,GeneID:830696,Genbank:NP_196419.1,Araport:AT5G08020	product=RPA70-kDa subunit B	.	.
rna18665	Pas	Reg-Tit	0	48.3413051926827	32.2275367951218	-8.21417195984629	0.940210364771161	-8.73652564109475	2.40389362441894e-18	1.29868320782014e-16	0	0	0	0	0	0	37.314547	42.591464	8.94395	11.962641	47.174951	69.040137	67.18121	33.301782	61.76221	52.124079	47.362433	67.912241	>lcl|NW_018742914.1_cds_XP_021762958.1_15552	XP_021762958.1	GeneID:110727685	gene14487	5801702-5805530	Name=XM_021907266.1	gbkey=mRNA	gene=LOC110727685	model_evidence=Supporting evidence includes similarity to: 98%25 coverage of the annotated genomic feature by RNAseq alignments%2C including 1 sample with support for all annotated introns	product=replication protein A 70 kDa DNA-binding subunit B-like	NP_200908.1	2.6e-18	67.5	Replication factor-A protein 1-like protein [Arabidopsis thaliana]	NP_196419.1	1.45e-13	22.392	Dbxref=TAIR:AT5G08020,GeneID:830696,Genbank:NP_196419.1,Araport:AT5G08020	product=RPA70-kDa subunit B	.	.
rna63181	Pas	Reg-Tit	0.441925470766387	242.307815426447	161.685852107887	-8.65963567811582	0.991545897307839	-8.73346932464521	2.46977722332718e-18	1.33213112645344e-16	0	0	0	3	0	2	214.573515	243.706731	140.22189	2.035443	7.154076	8.166275	560.25268	361.357996	549.43239	404.182538	335.63902	574.249278	>lcl|NW_018745000.1_cds_XP_021741314.1_52653	XP_021741314.1	GeneID:110707594	gene49002	4790637-4792172	Name=XM_021885622.1	gbkey=mRNA	gene=LOC110707594	model_evidence=Supporting evidence includes similarity to: 9 Proteins	product=ATP-dependent DNA helicase PIF1-like	NP_198230.1	3.6e-40	139.6	PIF1 helicase [Arabidopsis thaliana]	NP_198230.1	7.61e-41	34.328	Dbxref=TAIR:AT5G28780,GeneID:832993,Genbank:NP_198230.1,Araport:AT5G28780	product=PIF1 helicase	.	.
rna40506	Pas	Reg-Tit	0.110674660597122	44.7826079017481	29.8919634880311	-7.69951414524377	0.881710316496195	-8.7324759631266	2.49157214958495e-18	1.33743606474281e-16	0	0.666667	0	0	0	0	66.030263	81.340775	49.04793	2.34103	13.03493	23.690334	78.564254	80.681897	127.045291	44.361494	38.709448	54.062454	>lcl|NW_018743920.1_cds_XP_021720465.1_33825	XP_021720465.1	GeneID:110688094	gene31494	5243468-5247691	Name=XM_021864773.1	gbkey=mRNA	gene=LOC110688094	model_evidence=Supporting evidence includes similarity to: 100%25 coverage of the annotated genomic feature by RNAseq alignments%2C including 4 samples with support for all annotated introns	product=uncharacterized LOC110688094%2C transcript variant X1	.	.	.	.	.	.	.	.	.	.	.
rna63186	Pas	Reg-Tit	0	52.0389900900446	34.6926600600297	-8.3687689172745	0.958656759188822	-8.72968227372206	2.55389054100244e-18	1.36869766389922e-16	0	0	0	0	0	0	53.17914	61.296395	36.822604	2.025383	16.644942	14.500713	114.468965	39.127925	127.670414	95.357465	65.162985	85.541206	>lcl|NW_018745000.1_cds_XP_021741230.1_52658	XP_021741230.1	GeneID:110707520	gene49003	4792175-4800920	Name=XM_021885535.1	gbkey=mRNA	gene=LOC110707520	model_evidence=Supporting evidence includes similarity to: 100%25 coverage of the annotated genomic feature by RNAseq alignments%2C including 1 sample with support for all annotated introns	product=uncharacterized LOC110707520%2C transcript variant X2	.	.	.	.	.	.	.	.	.	.	.
rna45322	Pas	Reg-Tit	0	33.9879496331371	22.658633088758	-7.79142635021479	0.892898858511922	-8.72598982061613	2.63862420984255e-18	1.4073641274405e-16	0	0	0	0	0	0	28.792474	47	39.768714	0	19.68892	30.70951	45.295377	59.18199	93.456598	29.000011	27.87753	63.622104	>lcl|NW_018744093.1_cds_XP_021724827.1_37816	XP_021724827.1	GeneID:110692138	gene35169	2379214-2390729	Name=XM_021869137.1	gbkey=mRNA	gene=LOC110692138	model_evidence=Supporting evidence includes similarity to: 100%25 coverage of the annotated genomic feature by RNAseq alignments%2C including 16 samples with support for all annotated introns	product=probable E3 ubiquitin-protein ligase ARI7%2C transcript variant X2	NP_001324417.1	2.8e-13	51.5	IBR domain-containing protein [Arabidopsis thaliana]	NP_001324417.1	5.12e-11	31.481	Dbxref=Araport:AT2G31510,GeneID:817709,Genbank:NP_001324417.1,TAIR:AT2G31510	product=IBR domain-containing protein	.	.
rna49240	Pas	Reg-Tit	0	29.8370608962578	19.8913739308385	-7.50810698082745	0.860857557341077	-8.72166006652444	2.74152331143146e-18	1.45992643770181e-16	0	0	0	0	0	0	49	37.973684	29	6	25.909721	31	60	22.000001	58	22.000008	17	26	>lcl|NW_018744301.1_cds_XP_021728426.1_41075	XP_021728426.1	GeneID:110695507	gene38188	1855124-1857108	Name=XM_021872734.1	gbkey=mRNA	gene=LOC110695507	model_evidence=Supporting evidence includes similarity to: 100%25 coverage of the annotated genomic feature by RNAseq alignments%2C including 60 samples with support for all annotated introns	product=uncharacterized LOC110695507	NP_001118673.1	3.5e-06	26.9	far-red elongated hypocotyls 3 [Arabidopsis thaliana]	NP_567455.4	4.76e-06	21.633	Dbxref=TAIR:AT4G15090,GeneID:827173,Genbank:NP_567455.4,Araport:AT4G15090	product=FRS (FAR1 Related Sequences) transcription factor family	.	.
rna62113	Pas	Reg-Tit	3.06992061827343	74.3379766662939	50.5819579836204	-4.40632431202191	0.505330367363152	-8.71969031866105	2.78963716218534e-18	1.48319393271245e-16	12	1	5	3	0	9	152	147	64	17	57	163	126	94.000005	70	20.000008	25	33	>lcl|NW_018744988.1_cds_XP_021740271.1_51754	XP_021740271.1	GeneID:110706633	gene48180	2031446-2032446	Name=XM_021884579.1	gbkey=mRNA	gene=LOC110706633	model_evidence=Supporting evidence includes similarity to: 1 Protein%2C and 100%25 coverage of the annotated genomic feature by RNAseq alignments	product=uncharacterized LOC110706633	NP_173663.2	1.4e-12	49.5	hypothetical protein AT1G22470 [Arabidopsis thaliana]	NP_173663.2	2.13e-09	77.778	Dbxref=Araport:AT1G22470,TAIR:AT1G22470,GeneID:838853,Genbank:NP_173663.2	product=hypothetical protein	.	.
rna70234	Pas	Reg-Tit	40.1360246620047	440.188345085672	306.837571611116	-3.45920446719299	0.396874390919292	-8.71611912066266	2.87900402390337e-18	1.52587213266878e-16	21.492503	27.46605	55.32352	133.39871	9.213913	105.451158	367.105203	419.292092	243.123064	61.041305	415.314871	363.04996	502.441717	308.071531	435.339237	616.571728	597.758951	792.733093	>lcl|NW_018745448.1_cds_XP_021747827.1_58383	XP_021747827.1	GeneID:110713677	gene54419	474110-491611	Name=XM_021892136.1	gbkey=mRNA	gene=LOC110713677	model_evidence=Supporting evidence includes similarity to: 9 Proteins%2C and 100%25 coverage of the annotated genomic feature by RNAseq alignments%2C including 12 samples with support for all annotated introns	product=serine/threonine-protein kinase STY8-like%2C transcript variant X2	NP_195303.2	3.9e-211	703.8	ACT-like protein tyrosine kinase family protein [Arabidopsis thaliana]	NP_195303.2	0.0	59.785	Dbxref=TAIR:AT4G35780,GeneID:829731,Genbank:NP_195303.2,Araport:AT4G35780	product=ACT-like protein tyrosine kinase family protein	.	.
rna62785	Pas	Reg-Tit	0	62.5763596103239	41.7175730735492	-8.61065084314582	0.988057714690918	-8.71472457035507	2.91466401725012e-18	1.54233538035843e-16	0	0	0	0	0	0	19.76575	51.561582	40.137529	10.173706	94.100691	15.40525	125.737772	58.304147	123.070786	25.269054	98.556327	78.833907	>lcl|NW_018744996.1_cds_XP_021740948.1_52347	XP_021740948.1	GeneID:110707241	gene48692	1192268-1203688	Name=XM_021885255.1	gbkey=mRNA	gene=LOC110707241	model_evidence=Supporting evidence includes similarity to: 3 Proteins%2C and 100%25 coverage of the annotated genomic feature by RNAseq alignments%2C including 22 samples with support for all annotated introns	product=uncharacterized LOC110707241%2C transcript variant X1	NP_001327768.1	0	1133.2	exostosin family protein [Arabidopsis thaliana]	NP_191322.3	0.0	69.466	Dbxref=TAIR:AT3G57630,GeneID:824932,Genbank:NP_191322.3,Araport:AT3G57630	product=exostosin family protein	.	.
rna69318	Pas	Reg-Tit	0.110674660597122	100.325765792983	66.9207354155208	-8.79823851068079	1.00982844973859	-8.71260708980657	2.96964543019489e-18	1.56648796442781e-16	0	1	0	0	0	0	46	35	25	37	84	172	115	40.000002	76	94.000036	146	121	>lcl|NW_018745344.1_cds_XP_021746946.1_57732	XP_021746946.1	GeneID:110712800	gene53746	89042-93805	Name=XM_021891254.1	gbkey=mRNA	gene=LOC110712800	model_evidence=Supporting evidence includes similarity to: 100%25 coverage of the annotated genomic feature by RNAseq alignments%2C including 3 samples with support for all annotated introns	product=uncharacterized LOC110712800%2C transcript variant X1	.	.	.	.	.	.	.	.	.	.	.
rna54009	Pas	Reg-Tit	9.31988719623008	126.712946971964	87.5819270467193	-3.64574242574625	0.419300133304943	-8.69482772879261	3.47356397200164e-18	1.82370262436124e-16	36.235045	14.472751	18.009038	16.07441	0	5.053949	333.405105	352.00276	179.579714	7.239015	58.428402	163.983022	212.517785	197.874263	266.943905	55.980545	56.955703	55.896528	>lcl|NW_018744593.1_cds_XP_021732976.1_45010	XP_021732976.1	GeneID:110699767	gene41862	490664-494829	Name=XM_021877284.1	gbkey=mRNA	gene=LOC110699767	model_evidence=Supporting evidence includes similarity to: 98%25 coverage of the annotated genomic feature by RNAseq alignments	product=exosome complex exonuclease RRP44 homolog A-like	NP_565418.1	1.6e-160	534.3	ribonuclease II family protein [Arabidopsis thaliana]	NP_565418.1	1.15e-173	84.643	Dbxref=Araport:AT2G17510,TAIR:AT2G17510,GeneID:816257,Genbank:NP_565418.1	product=ribonuclease II family protein	.	.
rna35612	Pas	Reg-Tit	0.553373302985611	91.5487109933767	61.2169317632463	-7.11711613983479	0.81862416868286	-8.69399708939206	3.49906654587592e-18	1.83136011774713e-16	0	5	0	0	0	0	197	259	57	24	90	141	142	115.000006	131	16.000006	13	30	>lcl|NW_018743691.1_cds_XP_021715767.1_29700	XP_021715767.1	GeneID:110683681	gene27618	3210748-3212576	Name=XM_021860075.1	gbkey=mRNA	gene=LOC110683681	model_evidence=Supporting evidence includes similarity to: 100%25 coverage of the annotated genomic feature by RNAseq alignments%2C including 21 samples with support for all annotated introns	product=uncharacterized LOC110683681	NP_189872.1	5.6e-08	34.4	zinc knuckle (CCHC-type) family protein [Arabidopsis thaliana]	.	.	.	.	.	.	.
rna44188	Pas	Reg-Tit	0.332023981791367	48.6369885920889	32.5353337219897	-6.85825603485399	0.789138401495361	-8.69081522564113	3.59847890861322e-18	1.87753295342247e-16	0	3	0	0	0	0	52.449274	63.164704	43.571427	7	41.653853	78.953491	59.657142	26.093023	82.854731	28.799999	42.29577	87.694213	>lcl|NW_018744069.1_cds_XP_021723784.1_36828	XP_021723784.1	GeneID:110691174	gene34262	362704-365561	Name=XM_021868092.1	gbkey=mRNA	gene=LOC110691174	model_evidence=Supporting evidence includes similarity to: 100%25 coverage of the annotated genomic feature by RNAseq alignments%2C including 4 samples with support for all annotated introns	product=uncharacterized LOC110691174%2C transcript variant X1	NP_180979.1	1.3e-10	42.7	Polynucleotidyl transferase, ribonuclease H-like superfamily protein [Arabidopsis thaliana]	NP_180979.1	3.85e-10	26.882	Dbxref=Araport:AT2G34320,TAIR:AT2G34320,GeneID:817994,Genbank:NP_180979.1	product=Polynucleotidyl transferase%2C ribonuclease H-like superfamily protein	.	.
rna19907	Pas	Reg-Tit	38.7240476860613	0.195925576985252	13.0386329466773	6.87218688717623	0.792564956823098	8.67081849634453	4.2902512385727e-18	2.22807490406928e-16	28.156642	22.611314	27.53244	94.251003	18	73.581595	1	0	1	0	0	0	0	1	0	0	0	0	>lcl|NW_018742969.1_cds_XP_021764469.1_16597	XP_021764469.1	GeneID:110729078	gene15473	300345-304298	Name=XM_021908777.1	gbkey=mRNA	gene=LOC110729078	model_evidence=Supporting evidence includes similarity to: 100%25 coverage of the annotated genomic feature by RNAseq alignments%2C including 11 samples with support for all annotated introns	product=uncharacterized LOC110729078	.	.	.	.	.	.	.	.	.	.	.
rna51743	Pas	Reg-Tit	74.014385361899	7297.18764903591	4889.46322781124	-6.61290642135519	0.764053976025157	-8.65502520614781	4.9280274280093e-18	2.54746366998897e-16	272.316886	245.063382	127.624116	18.779754	1	5.107931	11993.602392	13335.585167	12828.60489	633.080839	2382.533882	9310.21808	8820.90026	18527.319478	37005.545544	353.494458	641.106865	916.70143	>lcl|NW_018744489.1_cds_XP_021730717.1_43158	XP_021730717.1	GeneID:110697646	gene40112	38486-38998	Name=XM_021875025.1	gbkey=mRNA	gene=LOC110697646	model_evidence=Supporting evidence includes similarity to: 7 Proteins	product=BURP domain protein USPL1-like	NP_175357.1	1.2e-27	97.9	unknown seed protein like 1 [Arabidopsis thaliana]	NP_175357.1	3.68e-29	37.805	Dbxref=Araport:AT1G49320,TAIR:AT1G49320,GeneID:841355,Genbank:NP_175357.1	product=unknown seed protein like 1	.	.
rna27410	Pas	Reg-Tit	0.219092479978691	47.0464938150411	31.437360036687	-7.26909444559654	0.840259735367148	-8.65100889598183	5.10461228587346e-18	2.63468673198106e-16	1.249999	1.296611	0	0	0	0	80.169494	47.777639	36	4	42	61	68	63.000003	114	37.000014	29	58	>lcl|NW_018743284.1_cds_XP_021771353.1_22810	XP_021771353.1	GeneID:110735470	gene21249	124863-128805	Name=XM_021915661.1	gbkey=mRNA	gene=LOC110735470	model_evidence=Supporting evidence includes similarity to: 19 Proteins%2C and 100%25 coverage of the annotated genomic feature by RNAseq alignments%2C including 8 samples with support for all annotated introns	product=two-pore potassium channel 1-like	NP_200374.1	3.2e-130	435.7	Outward rectifying potassium channel protein [Arabidopsis thaliana]	NP_851196.1	2.35e-138	63.051	Dbxref=TAIR:AT5G55630,GeneID:835657,Genbank:NP_851196.1,Araport:AT5G55630	product=Outward rectifying potassium channel protein	.	.
rna65423	Pas	Reg-Tit	29.9621688057568	0	9.98738960191895	7.23989720743047	0.837431063032744	8.64536500617889	5.36335727938401e-18	2.763982693795e-16	20	16	51	64	12	51	0	0	0	0	0	0	0	0	0	0	0	0	>lcl|NW_018745067.1_cds_XP_021743332.1_54528	XP_021743332.1	GeneID:110709417	gene50698	734141-741770	Name=XM_021887641.1	gbkey=mRNA	gene=LOC110709417	model_evidence=Supporting evidence includes similarity to: 100%25 coverage of the annotated genomic feature by RNAseq alignments%2C including 13 samples with support for all annotated introns	product=uncharacterized LOC110709417%2C transcript variant X2	NP_849757.4	6e-21	76.6	Plant transposase (Ptta/En/Spm family) [Arabidopsis thaliana]	NP_849757.4	7.95e-20	27.551	Dbxref=Araport:AT1G40087,TAIR:AT1G40087,GeneID:840721,Genbank:NP_849757.4	product=Plant transposase (Ptta/En/Spm family)	.	.
rna39063	Pas	Reg-Tit	1.31868043416377	63.5023594336779	42.7744664338398	-5.30800334783947	0.614238212544102	-8.64160392407751	5.54292970741021e-18	2.85214338579609e-16	0	1	0	0	0	13	59	76	43	14	41	67	89	53.000003	70	60.000023	93	81	>lcl|NW_018743894.1_cds_XP_021719169.1_32573	XP_021719169.1	GeneID:110686870	gene30321	1744790-1746741	Name=XM_021863477.1	gbkey=mRNA	gene=LOC110686870	model_evidence=Supporting evidence includes similarity to: 85%25 coverage of the annotated genomic feature by RNAseq alignments	product=uncharacterized LOC110686870	NP_001327639.1	8.7e-07	29.7	RNA-directed DNA polymerase (reverse transcriptase)-related family protein [Arabidopsis thaliana]	NP_189068.2	7.23e-07	33.766	Dbxref=TAIR:AT3G24255,GeneID:822013,Genbank:NP_189068.2,Araport:AT3G24255	product=RNA-directed DNA polymerase (reverse transcriptase)-related family protein	.	.
rna35254	Pas	Reg-Tit	0	80.9027766860001	53.9351844573334	-8.99642087163254	1.0421854784315	-8.63226465712444	6.01490119138295e-18	3.09025911285921e-16	0	0	0	0	0	0	207	225	179	7	22	68	58	221.000012	251	10.000004	11	17	>lcl|NW_018743669.1_cds_XP_021715589.1_29377	XP_021715589.1	GeneID:110683504	gene27323	1549697-1552070	Name=XM_021859897.1	gbkey=mRNA	gene=LOC110683504	model_evidence=Supporting evidence includes similarity to: 2 Proteins%2C and 100%25 coverage of the annotated genomic feature by RNAseq alignments%2C including 21 samples with support for all annotated introns	product=(+)-neomenthol dehydrogenase-like	NP_191681.1	2.4e-82	277.7	NAD(P)-binding Rossmann-fold superfamily protein [Arabidopsis thaliana]	NP_191681.1	5.03e-92	48.185	Dbxref=TAIR:AT3G61220,GeneID:825294,Genbank:NP_191681.1,Araport:AT3G61220	product=NAD(P)-binding Rossmann-fold superfamily protein	.	.
rna50775	Pas	Reg-Tit	0.113168401405194	35.2665231539261	23.5487382364192	-7.31689208132117	0.84884770312438	-8.6197936972553	6.70748483897307e-18	3.43032635461445e-16	0	0	1.004339	0	0	0	61.520577	59.498066	37.226442	5	14.108214	38.091613	60	38.840859	53.474177	23.000009	34.805569	49.579813	>lcl|NW_018744367.1_cds_XP_021729700.1_42323	XP_021729700.1	GeneID:110696654	gene39325	9624717-9627286	Name=XM_021874008.1	gbkey=mRNA	gene=LOC110696654	model_evidence=Supporting evidence includes similarity to: 100%25 coverage of the annotated genomic feature by RNAseq alignments%2C including 37 samples with support for all annotated introns	product=phosphatidylinositol 3%2C4%2C5-trisphosphate 3-phosphatase and protein-tyrosine-phosphatase PTEN2A-like	NP_188573.1	2.2e-44	152.6	PTEN 2 [Arabidopsis thaliana]	NP_188573.1	1.10e-45	52.903	Dbxref=TAIR:AT3G19420,GeneID:821476,Genbank:NP_188573.1,Araport:AT3G19420	product=PTEN 2	.	.
rna37552	Pas	Reg-Tit	0	31.3507330230579	20.9004886820386	-7.58334162482727	0.880015781644818	-8.6172791249873	6.85638520668565e-18	3.49051391956141e-16	0	0	0	0	0	0	45.669139	56.655526	15.775807	6	21.693	34.471127	38.843915	27.096515	36.478286	46.291413	20.422157	38.894716	>lcl|NW_018743814.1_cds_XP_021717687.1_31296	XP_021717687.1	GeneID:110685468	gene29100	67626-70038	Name=XM_021861998.1	gbkey=mRNA	gene=LOC110685468	model_evidence=Supporting evidence includes similarity to: 100%25 coverage of the annotated genomic feature by RNAseq alignments%2C including 3 samples with support for all annotated introns	product=uncharacterized LOC110685468%2C transcript variant X3	NP_001320375.1	1e-90	304.6	lysine ketoglutarate reductase trans-splicing protein (DUF707) [Arabidopsis thaliana]	NP_001320375.1	4.08e-94	73.964	Dbxref=Araport:AT1G67850,GeneID:843111,Genbank:NP_001320375.1,TAIR:AT1G67850	product=lysine ketoglutarate reductase trans-splicing protein (DUF707)	.	.
rna18653	Pas	Reg-Tit	0	48.6010133469417	32.4006755646278	-8.25257644523188	0.958416334360829	-8.6106383513753	7.26548565281932e-18	3.6820208182241e-16	0	0	0.5	0	0	0	34.481219	45.286008	9.509491	5.011627	54.409772	79.049071	63.334454	29.972627	57.221166	55.02708	58.976702	88.554509	>lcl|NW_018742914.1_cds_XP_021762953.1_15547	XP_021762953.1	GeneID:110727681	gene14479	5776599-5777162	Name=XM_021907261.1	gbkey=mRNA	gene=LOC110727681	model_evidence=Supporting evidence includes similarity to: 11 Proteins	product=ATP-dependent DNA helicase PIF1-like	NP_190737.2	3.1e-33	116.5	PIF1 helicase [Arabidopsis thaliana]	NP_190737.2	3.19e-35	39.153	Dbxref=TAIR:AT3G51690,GeneID:824332,Genbank:NP_190737.2,Araport:AT3G51690	product=PIF1 helicase	.	.
rna2315	Pas	Reg-Tit	0.110674660597122	75.4225847154906	50.3186146971928	-8.4161915052561	0.979181524657972	-8.59512898611508	8.31713212966054e-18	4.20228111171659e-16	0	1	0	0	0	0	217	236	106	8	32	72	115	112.000006	258	10.000004	13	23	>lcl|NW_018742205.1_cds_XP_021766334.1_1952	XP_021766334.1	GeneID:110730815	gene1743	6351796-6355426	Name=XM_021910642.1	gbkey=mRNA	gene=LOC110730815	model_evidence=Supporting evidence includes similarity to: 81 Proteins%2C and 100%25 coverage of the annotated genomic feature by RNAseq alignments%2C including 24 samples with support for all annotated introns	product=cationic peroxidase 1-like	NP_196153.1	2e-128	429.1	Peroxidase superfamily protein [Arabidopsis thaliana]	NP_196153.1	2.35e-146	64.901	Dbxref=TAIR:AT5G05340,GeneID:830416,Genbank:NP_196153.1,Araport:AT5G05340	product=Peroxidase superfamily protein	.	.
rna59985	Pas	Reg-Tit	0	32.2455917149444	21.4970611432963	-7.63877374691391	0.888856169810412	-8.59393679918227	8.40392601677416e-18	4.23974908175573e-16	0	0	0	0	0	0	39.517873	46.78743	24.807301	5.017786	23.941595	20.515313	31.768089	19.226155	56.910401	43.743431	41.442139	42.580067	>lcl|NW_018744858.1_cds_XP_021738308.1_49973	XP_021738308.1	GeneID:110704799	gene46527	2081131-2086719	Name=XM_021882618.1	gbkey=mRNA	gene=LOC110704799	model_evidence=Supporting evidence includes similarity to: 100%25 coverage of the annotated genomic feature by RNAseq alignments%2C including 9 samples with support for all annotated introns	product=uncharacterized LOC110704799%2C transcript variant X5	.	.	.	.	.	.	.	.	.	.	.
rna44286	Pas	Reg-Tit	0	31.9531992616106	21.3021328410737	-7.61590368938299	0.88731307699083	-8.58310768416828	9.23438374079667e-18	4.6447427304346e-16	0	0	0	0	0	0	31	45	24	6	20	63.929116	35.349394	22.000001	44	38.000015	22.656149	39	>lcl|NW_018744072.1_cds_XP_021723830.1_36902	XP_021723830.1	GeneID:110691228	gene34353	1800606-1803418	Name=XM_021868138.1	gbkey=mRNA	gene=LOC110691228	model_evidence=Supporting evidence includes similarity to: 100%25 coverage of the annotated genomic feature by RNAseq alignments%2C including 5 samples with support for all annotated introns	product=uncharacterized LOC110691228%2C transcript variant X2	.	.	.	.	.	.	.	.	.	.	.
rna18661	Pas	Reg-Tit	0	48.6369709108367	32.4246472738911	-8.25364076829528	0.962195203630496	-8.57792757348316	9.65977380838973e-18	4.84418163673643e-16	0	0	0.5	0	0	0	34.447616	45.24876	9.490509	4.988373	54.590228	78.950929	63.547701	30.027376	57.164885	54.905171	58.966998	88.440203	>lcl|NW_018742914.1_cds_XP_021762957.1_15551	XP_021762957.1	GeneID:110727684	gene14485	5797254-5797817	Name=XM_021907265.1	gbkey=mRNA	gene=LOC110727684	model_evidence=Supporting evidence includes similarity to: 11 Proteins	product=ATP-dependent DNA helicase PIF1-like	NP_190737.2	3.1e-33	116.5	PIF1 helicase [Arabidopsis thaliana]	NP_190737.2	3.19e-35	39.153	Dbxref=TAIR:AT3G51690,GeneID:824332,Genbank:NP_190737.2,Araport:AT3G51690	product=PIF1 helicase	.	.
rna64930	Pas	Reg-Tit	0.82085966003861	56.7771104273746	38.1250268382626	-5.87488301075372	0.685441778733515	-8.57094386865168	1.02640269860077e-17	5.11660982694757e-16	5.078808	0	0	0	0	3	19.788933	31.91495	31.847231	4.593911	31.43225	68.815196	127.748396	78.82667	141.874073	56.231991	76.35043	76.000545	>lcl|NW_018745024.1_cds_XP_021742673.1_54142	XP_021742673.1	GeneID:110708763	gene50325	12030620-12032734	Name=XM_021886981.1	gbkey=mRNA	gene=LOC110708763	model_evidence=Supporting evidence includes similarity to: 100%25 coverage of the annotated genomic feature by RNAseq alignments%2C including 13 samples with support for all annotated introns	product=universal stress protein A-like protein%2C transcript variant X2	NP_191814.1	7.6e-28	98.5	Adenine nucleotide alpha hydrolases-like superfamily protein [Arabidopsis thaliana]	NP_191814.1	3.49e-31	38.562	Dbxref=TAIR:AT3G62550,GeneID:825429,Genbank:NP_191814.1,Araport:AT3G62550	product=Adenine nucleotide alpha hydrolases-like superfamily protein	.	.
rna16565	Pas	Reg-Tit	500.68251939578	3.04021296956797	168.920981778305	7.24237398193355	0.846390353903908	8.55677755367683	1.16066184552312e-17	5.74322186658628e-16	1233.891869	1043.488513	632.003955	926.986797	71.716446	436.418574	28	4	13	0	0	0	0	3	3	0	0	1	>lcl|NW_018742861.1_cds_XP_021761219.1_13775	XP_021761219.1	GeneID:110726068	gene12812	1053267-1057702	Name=XM_021905527.1	gbkey=mRNA	gene=LOC110726068	model_evidence=Supporting evidence includes similarity to: 11 Proteins%2C and 100%25 coverage of the annotated genomic feature by RNAseq alignments%2C including 4 samples with support for all annotated introns	product=leucoanthocyanidin reductase-like	NP_177664.4	2.9e-73	248.5	NAD(P)-binding Rossmann-fold superfamily protein [Arabidopsis thaliana]	NP_177664.4	1.95e-79	39.216	Dbxref=Araport:AT1G75290,TAIR:AT1G75290,GeneID:843866,Genbank:NP_177664.4	product=NAD(P)-binding Rossmann-fold superfamily protein	.	.
rna62616	Pas	Reg-Tit	137.882091465314	1191.75761296206	840.465772463147	-3.10350149148942	0.362851312543387	-8.55309429566504	1.19831924186405e-17	5.91211944783781e-16	373.341263	341.357069	155.265411	215	18	94	3139.196947	3335.528529	1598.528895	158	461.732696	1227.963176	2103.043154	2013.63451	2365.814378	423.260793	285.651009	718.352366	>lcl|NW_018744991.1_cds_XP_021740746.1_52211	XP_021740746.1	GeneID:110707032	gene48572	3455921-3459971	Name=XM_021885054.1	gbkey=mRNA	gene=LOC110707032	model_evidence=Supporting evidence includes similarity to: 99 Proteins%2C and 100%25 coverage of the annotated genomic feature by RNAseq alignments%2C including 57 samples with support for all annotated introns	product=farnesyl pyrophosphate synthase 1-like	NP_199588.1	1.7e-183	610.8	farnesyl diphosphate synthase 1 [Arabidopsis thaliana]	NP_199588.1	0.0	76.246	Dbxref=TAIR:AT5G47770,GeneID:834828,Genbank:NP_199588.1,Araport:AT5G47770	product=farnesyl diphosphate synthase 1	.	.
rna37939	Pas	Reg-Tit	4.93865673854069	145.331721355058	98.5340331495521	-4.73777291675037	0.554313451043431	-8.54710075649808	1.26218998355265e-17	6.21809276919352e-16	17.985921	6.182264	0	0	0	25.246148	181.873343	307.500065	227.285075	7.399903	92.108004	130.983321	362.775943	193.221001	287.874488	82.702459	97.522274	135.207432	>lcl|NW_018743850.1_cds_XP_021718134.1_31644	XP_021718134.1	GeneID:110685891	gene29399	1558066-1560397	Name=XM_021862442.1	gbkey=mRNA	gene=LOC110685891	model_evidence=Supporting evidence includes similarity to: 4 Proteins%2C and 100%25 coverage of the annotated genomic feature by RNAseq alignments	product=LRR receptor-like serine/threonine-protein kinase ERL1	NP_201434.1	6.4e-145	484.9	Leucine-rich repeat (LRR) family protein [Arabidopsis thaliana]	NP_201434.1	1.52e-156	58.168	Dbxref=TAIR:AT5G66330,GeneID:836765,Genbank:NP_201434.1,Araport:AT5G66330	product=Leucine-rich repeat (LRR) family protein	.	.
rna677	Pas	Reg-Tit	0.688460667220259	71.9069064792098	48.16742454188	-6.404212796276	0.750641360015011	-8.53165457888962	1.44269276332174e-17	7.07615490009956e-16	0	0.666667	1	0	0	4.664505	23.690335	33.318697	20.968426	9.927416	52.433754	82.833496	91.902533	61.334284	112.568684	84.889789	130.846642	133.218055	>lcl|NW_018742204.1_cds_XP_021754247.1_508	XP_021754247.1	GeneID:110719583	gene462	15260362-15263337	Name=XM_021898564.1	gbkey=mRNA	gene=LOC110719583	model_evidence=Supporting evidence includes similarity to: 100%25 coverage of the annotated genomic feature by RNAseq alignments%2C including 26 samples with support for all annotated introns	product=uncharacterized LOC110719583%2C transcript variant X3	.	.	.	.	.	.	.	.	.	.	.
rna28162	Pas	Reg-Tit	2.413391581871	34.8415777661484	24.0321823713893	-3.63335673217597	0.425967316581633	-8.52966082312014	1.46777417223975e-17	7.17818596275093e-16	8	9	0	1	0	5	31	79	29	8	22	39	50	44.000002	63	36.000014	16	28	>lcl|NW_018743292.1_cds_XP_021772230.1_23459	XP_021772230.1	GeneID:110736339	gene21870	2449388-2451405	Name=XM_021916538.1	gbkey=mRNA	gene=LOC110736339	model_evidence=Supporting evidence includes similarity to: 100%25 coverage of the annotated genomic feature by RNAseq alignments%2C including 55 samples with support for all annotated introns	product=jasmonate-induced protein homolog%2C transcript variant X1	.	.	.	.	.	.	.	.	.	.	.
rna17926	Pas	Reg-Tit	59.4019294432876	0.913781171748536	20.4098305955949	5.97265306535738	0.700319068479467	8.52847414011618	1.48290637957458e-17	7.24163407981768e-16	38.240366	37.573544	40.103148	127.857195	30.333355	112.982789	0	0	3.635471	0	1.175437	1.180258	1.221111	1.136386	0	0	1.324105	2.351579	>lcl|NW_018742904.1_cds_XP_021762565.1_14927	XP_021762565.1	GeneID:110727309	gene13879	404745-411248	Name=XM_021906873.1	gbkey=mRNA	gene=LOC110727309	model_evidence=Supporting evidence includes similarity to: 11 Proteins%2C and 100%25 coverage of the annotated genomic feature by RNAseq alignments%2C including 2 samples with support for all annotated introns	product=transmembrane emp24 domain-containing protein p24beta2-like	NP_187425.1	4.6e-98	328.6	emp24/gp25L/p24 family/GOLD family protein [Arabidopsis thaliana]	NP_187425.1	2.44e-107	70.142	Dbxref=TAIR:AT3G07680,GeneID:819959,Genbank:NP_187425.1,Araport:AT3G07680	product=emp24/gp25L/p24 family/GOLD family protein	.	.
rna13686	Pas	Reg-Tit	0.221349321194244	44.7856107660461	29.9308569510955	-7.1717284365497	0.842695559232392	-8.51046188386515	1.73241850553573e-17	8.37477066890753e-16	0	2.028133	0	0	0	0	45.792838	45.336483	46.905443	4.630229	43.284517	42.325634	74.142566	52.417013	75.038544	38.301345	43.019478	59.832867	>lcl|NW_018742733.1_cds_XP_021758825.1_11458	XP_021758825.1	GeneID:110723764	gene10581	1634035-1638036	Name=XM_021903133.1	gbkey=mRNA	gene=LOC110723764	model_evidence=Supporting evidence includes similarity to: 1 Protein%2C and 100%25 coverage of the annotated genomic feature by RNAseq alignments%2C including 36 samples with support for all annotated introns	product=uncharacterized LOC110723764%2C transcript variant X2	NP_001189953.1	4.2e-71	240.3	tRNA dimethylallyltransferase [Arabidopsis thaliana]	NP_001189953.1	3.08e-80	52.988	Dbxref=TAIR:AT3G23255,GeneID:5008023,Genbank:NP_001189953.1,Araport:AT3G23255	product=tRNA dimethylallyltransferase	.	.
rna54293	Pas	Reg-Tit	0	34.7467127806337	23.1644751870891	-7.75248427019698	0.910981487530557	-8.51003491982261	1.73880979704066e-17	8.39357264473629e-16	0	0	0	0	0	0	32.869094	34	30	5	22	42	22.396742	34.000002	39.144213	56.504576	47	44	>lcl|NW_018744593.1_cds_XP_021732941.1_45250	XP_021732941.1	GeneID:110699722	gene42093	5328670-5332218	Name=XM_021877250.1	gbkey=mRNA	gene=LOC110699722	model_evidence=Supporting evidence includes similarity to: 100%25 coverage of the annotated genomic feature by RNAseq alignments%2C including 10 samples with support for all annotated introns	product=uncharacterized LOC110699722%2C transcript variant X2	NP_568083.1	4.6e-12	47.5	Glycosyl hydrolase family 35 protein [Arabidopsis thaliana]	NP_568083.1	6.78e-08	67.568	Dbxref=TAIR:AT5G01075,GeneID:831885,Genbank:NP_568083.1,Araport:AT5G01075	product=Glycosyl hydrolase family 35 protein	.	.
rna35037	Pas	Reg-Tit	0	33.4474369431076	22.2982912954051	-7.68159329035857	0.903181390955572	-8.50503937224768	1.81533975963861e-17	8.75040712587871e-16	0	0	0	0	0	0	23	26.706249	25	6.237162	34	35.842802	29	40.000002	49.247841	39.000015	28.24349	54	>lcl|NW_018743669.1_cds_XP_021715405.1_29189	XP_021715405.1	GeneID:110683361	gene27168	250532-253082	Name=XM_021859713.1	gbkey=mRNA	gene=LOC110683361	model_evidence=Supporting evidence includes similarity to: 79 Proteins%2C and 100%25 coverage of the annotated genomic feature by RNAseq alignments%2C including 50 samples with support for all annotated introns	product=tropinone reductase homolog At5g06060-like%2C transcript variant X1	NP_565680.2	1.5e-120	402.6	NAD-dependent epimerase/dehydratase family protein [Arabidopsis thaliana]	NP_180497.1	2.76e-131	66.165	Dbxref=Araport:AT2G29360,TAIR:AT2G29360,GeneID:817485,Genbank:NP_180497.1	product=NAD(P)-binding Rossmann-fold superfamily protein	.	.
rna51890	Pas	Reg-Tit	5.22009527607745	51.0828466311093	35.7952628460987	-3.0893504787922	0.364980683717021	-8.46442186290453	2.57426436985644e-17	1.22502121055764e-15	7	7	16	10	0	11	79	85	38	9	62	63	75	73.000004	97	32.000012	28	17	>lcl|NW_018744498.1_cds_XP_021730824.1_43272	XP_021730824.1	GeneID:110697752	gene40224	2551383-2554194	Name=XM_021875132.1	gbkey=mRNA	gene=LOC110697752	model_evidence=Supporting evidence includes similarity to: 14 Proteins%2C and 100%25 coverage of the annotated genomic feature by RNAseq alignments	product=tyrosine/DOPA decarboxylase 1-like	NP_849999.1	5.3e-183	610.9	Pyridoxal phosphate (PLP)-dependent transferases superfamily protein [Arabidopsis thaliana]	NP_849999.1	0.0	53.170	Dbxref=Araport:AT2G20340,TAIR:AT2G20340,GeneID:816553,Genbank:NP_849999.1	product=Pyridoxal phosphate (PLP)-dependent transferases superfamily protein	.	.
rna67109	Pas	Reg-Tit	3367.93358783683	13.0859287149611	1131.36848175559	7.99365581295671	0.944857314606853	8.46017244019834	2.66982443022918e-17	1.2686960312997e-15	638.0811	772	4258.083808	7937.10016	1042	12712.771052	4	5	23	0	0	2	6	0	1	24.000009	49.00136	33	>lcl|NW_018745188.1_cds_XP_021744949.1_55954	XP_021744949.1	GeneID:110710917	gene52045	739560-742913	Name=XM_021889257.1	gbkey=mRNA	gene=LOC110710917	model_evidence=Supporting evidence includes similarity to: 3 Proteins%2C and 100%25 coverage of the annotated genomic feature by RNAseq alignments%2C including 2 samples with support for all annotated introns	product=seed biotin-containing protein SBP65-like	NP_181784.1	3.3e-25	90.5	late embryogenesis abundant domain-containing protein / LEA domain-containing protein [Arabidopsis thaliana]	NP_181784.1	4.32e-22	30.913	Dbxref=Araport:AT2G42560,TAIR:AT2G42560,GeneID:818856,Genbank:NP_181784.1	product=late embryogenesis abundant domain-containing protein / LEA domain-containing protein	.	.
rna21634	Pas	Reg-Tit	18.6709805704807	602.680262895809	408.0105021207	-4.97000000241313	0.587574313346876	-8.45850454915833	2.70828061369012e-17	1.28515001851046e-15	51	45	41	26	1	5	2213	2706	1282	61	162	412	544	912.00005	1027	104.00004	96	137	>lcl|NW_018743033.1_cds_XP_021766096.1_18053	XP_021766096.1	GeneID:110730581	gene16830	2193275-2195805	Name=XM_021910404.1	gbkey=mRNA	gene=LOC110730581	model_evidence=Supporting evidence includes similarity to: 6 Proteins%2C and 100%25 coverage of the annotated genomic feature by RNAseq alignments%2C including 52 samples with support for all annotated introns	product=cytochrome P450 CYP82D47-like	NP_194922.1	5.8e-152	508.5	cytochrome P450, family 82, subfamily C, polypeptide 4 [Arabidopsis thaliana]	NP_194922.1	7.29e-165	46.693	Dbxref=TAIR:AT4G31940,GeneID:829324,Genbank:NP_194922.1,Araport:AT4G31940	product=cytochrome P450%2C family 82%2C subfamily C%2C polypeptide 4	.	.
rna26515	Pas	Reg-Tit	0.113168401405194	37.0487635354804	24.7368984907887	-7.39009236495037	0.874636722296697	-8.44932779125123	2.92984808348998e-17	1.38052631113772e-15	0	0	1	0	0	0	37	48	25	3	39	52	47	39.000002	65	36.000014	29	57	>lcl|NW_018743218.1_cds_XP_021770618.1_22124	XP_021770618.1	GeneID:110734777	gene20598	2387624-2388361	Name=XM_021914926.1	gbkey=mRNA	gene=LOC110734777	model_evidence=Supporting evidence includes similarity to: 1 Protein	product=uncharacterized LOC110734777	.	.	.	.	.	.	.	.	.	.	.
rna22494	Pas	Reg-Tit	0.698884661549126	33.1353692716918	22.3232077349775	-5.23810701006	0.62040949304238	-8.44298333407704	3.09339221065144e-17	1.45350441561828e-15	1	0	2	1	0	3	30	36	20	7	35	28	57	18.000001	62	23.000009	34	49	>lcl|NW_018743066.1_cds_XP_021766883.1_18734	XP_021766883.1	GeneID:110731339	gene17487	1867371-1869817	Name=XM_021911191.1	gbkey=mRNA	gene=LOC110731339	model_evidence=Supporting evidence includes similarity to: 100%25 coverage of the annotated genomic feature by RNAseq alignments%2C including 31 samples with support for all annotated introns	product=uncharacterized LOC110731339	NP_179415.1	1.7e-23	84.3	pyrophosphorylase 2 [Arabidopsis thaliana]	NP_179415.1	2.33e-24	78.182	Dbxref=Araport:AT2G18230,TAIR:AT2G18230,GeneID:816338,Genbank:NP_179415.1	product=pyrophosphorylase 2	.	.
rna50122	Pas	Reg-Tit	0.113168401405194	107.538825763788	71.7302733096607	-8.9263728056575	1.05735062394376	-8.44220696854886	3.11401339101335e-17	1.46114734622527e-15	0	0	1.011403	0	0	0	424	482.980446	212.980548	6	18	51	141	182.976721	240	13.000005	14	28	>lcl|NW_018744315.1_cds_XP_021729197.1_41792	XP_021729197.1	GeneID:110696227	gene38845	156736-157257	Name=XM_021873505.1	gbkey=mRNA	gene=LOC110696227	model_evidence=Supporting evidence includes similarity to: 4 Proteins	product=lachrymatory-factor synthase-like	NP_195013.1	2e-35	123.9	Polyketide cyclase/dehydrase and lipid transport superfamily protein [Arabidopsis thaliana]	NP_195013.1	2.34e-37	40.506	Dbxref=TAIR:AT4G32870,GeneID:829423,Genbank:NP_195013.1,Araport:AT4G32870	product=Polyketide cyclase/dehydrase and lipid transport superfamily protein	.	.
rna37845	Pas	Reg-Tit	0	26.3448192184569	17.5632128123046	-7.37992087235338	0.875814037187629	-8.42635600595238	3.5659615563612e-17	1.65900444476872e-15	0.007061	0.036895	0.033613	0.03431	0	0	32.693984	44.533587	50	3	17.464462	29	39.77365	11.950258	53.8481	20.714439	23	25.858565	>lcl|NW_018743850.1_cds_XP_021718055.1_31560	XP_021718055.1	GeneID:110685835	gene29334	926567-929374	Name=XM_021862363.1	gbkey=mRNA	gene=LOC110685835	model_evidence=Supporting evidence includes similarity to: 2 Proteins%2C and 100%25 coverage of the annotated genomic feature by RNAseq alignments%2C including 14 samples with support for all annotated introns	product=AAA-ATPase At3g50940-like%2C transcript variant X1	NP_850841.1	5.9e-149	498.1	P-loop containing nucleoside triphosphate hydrolases superfamily protein [Arabidopsis thaliana]	NP_849972.1	1.60e-162	52.137	Dbxref=Araport:AT2G18193,TAIR:AT2G18193,GeneID:816333,Genbank:NP_849972.1	product=P-loop containing nucleoside triphosphate hydrolases superfamily protein	.	.
rna75284	Pas	Reg-Tit	37.1485950862689	0	12.3828650287563	7.60501857732976	0.902542825837861	8.42621353759005	3.57030376202871e-17	1.65900444476872e-15	51	20	137.756442	82	5	27.815085	0	0	0	0	0	0	0	0	0	0	0	0	>lcl|NW_018745684.1_cds_XP_021752336.1_62623	XP_021752336.1	GeneID:110717861	gene58347	5194522-5199017	Name=XM_021896644.1	gbkey=mRNA	gene=LOC110717861	model_evidence=Supporting evidence includes similarity to: 100%25 coverage of the annotated genomic feature by RNAseq alignments%2C including 33 samples with support for all annotated introns	product=LRR receptor-like serine/threonine-protein kinase FLS2	NP_181039.1	4.6e-142	476.5	disease resistance family protein / LRR family protein [Arabidopsis thaliana]	NP_181039.1	1.47e-153	38.847	Dbxref=Araport:AT2G34930,TAIR:AT2G34930,GeneID:818058,Genbank:NP_181039.1	product=disease resistance family protein / LRR family protein	.	.
rna64227	Pas	Reg-Tit	5.52231160736525	59.5903881660654	41.567695979832	-3.55975279991643	0.422688038678893	-8.42170223468447	3.71053143348392e-17	1.71940081577282e-15	2.995943	1.995635	7.50214	15.482916	1.976635	12.25791	43.941544	56.655144	33.712612	10.993921	58.760293	75.377932	89.660727	38.324944	77.993485	68.701554	60.493054	82.549402	>lcl|NW_018745024.1_cds_XP_021742147.1_53528	XP_021742147.1	GeneID:110708344	gene49787	4345279-4349335	Name=XM_021886458.1	gbkey=mRNA	gene=LOC110708344	model_evidence=Supporting evidence includes similarity to: 8 Proteins%2C and 100%25 coverage of the annotated genomic feature by RNAseq alignments%2C including 10 samples with support for all annotated introns	product=putative pentatricopeptide repeat-containing protein At1g12700%2C mitochondrial%2C transcript variant X4	NP_001331239.1	1.5e-143	481.2	PPR superfamily protein [Arabidopsis thaliana]	NP_001320721.1	1.39e-142	37.794	Dbxref=Araport:AT1G12700,GeneID:837825,Genbank:NP_001320721.1,TAIR:AT1G12700	product=RNA processing FACTOR	.	.
rna38397	Pas	Reg-Tit	0.110674660597122	33.1683321173062	22.1491129650699	-7.20051825376025	0.855365555575442	-8.41805963172803	3.82770952518937e-17	1.76881304215672e-15	0	1	0	0	0	0	81.447514	55	31	7	17	39	48	36.000002	66	16.000006	19	33	>lcl|NW_018743850.1_cds_XP_021718464.1_32047	XP_021718464.1	GeneID:110686178	gene29812	7199996-7202594	Name=XM_021862772.1	gbkey=mRNA	gene=LOC110686178	model_evidence=Supporting evidence includes similarity to: 2 Proteins%2C and 100%25 coverage of the annotated genomic feature by RNAseq alignments%2C including 43 samples with support for all annotated introns	product=putative F-box protein At3g23950	NP_199772.1	2.6e-15	57.7	F-box family protein [Arabidopsis thaliana]	NP_196378.1	1.72e-14	30.709	Dbxref=TAIR:AT5G07610,GeneID:830654,Genbank:NP_196378.1,Araport:AT5G07610	product=F-box family protein	.	.
rna32497	Pas	Reg-Tit	39.812584288985	474.064020362605	329.313541671398	-3.65911015162827	0.435372614047347	-8.40454827328743	4.29511602578505e-17	1.97663714059071e-15	10	7	19	122	19	102.232346	762	739	467	64	249	365	662.306623	615.000034	759.362778	512.733725	470	567	>lcl|NW_018743516.1_cds_XP_021776092.1_27041	XP_021776092.1	GeneID:110739922	gene25230	182941-188213	Name=XM_021920400.1	gbkey=mRNA	gene=LOC110739922	model_evidence=Supporting evidence includes similarity to: 10 Proteins%2C and 100%25 coverage of the annotated genomic feature by RNAseq alignments%2C including 37 samples with support for all annotated introns	product=NEDD8-conjugating enzyme Ubc12-like	NP_001154289.1	9.6e-106	352.7	RUB1 conjugating enzyme 1 [Arabidopsis thaliana]	NP_568008.4	1.11e-113	82.514	Dbxref=TAIR:AT4G36800,GeneID:829833,Genbank:NP_568008.4,Araport:AT4G36800	product=RUB1 conjugating enzyme 1	.	.
rna46864	Pas	Reg-Tit	0.223843062002317	60.3184926149822	40.2869427639889	-7.6234325237955	0.908970480114631	-8.38688680278605	4.99185243204686e-17	2.29099394312914e-15	0	1	1	0	0	0	196	104	53	3	20	56	89	168.000009	172	25.00001	27	32	>lcl|NW_018744151.1_cds_XP_021726203.1_39163	XP_021726203.1	GeneID:110693386	gene36376	1466823-1467737	Name=XM_021870511.1	gbkey=mRNA	gene=LOC110693386	model_evidence=Supporting evidence includes similarity to: 7 Proteins	product=probable carboxylesterase 2	NP_564507.1	6.6e-101	338.7	alpha/beta-Hydrolases superfamily protein [Arabidopsis thaliana]	NP_564507.1	6.94e-109	50.498	Dbxref=Araport:AT1G47480,TAIR:AT1G47480,GeneID:841155,Genbank:NP_564507.1	product=alpha/beta-Hydrolases superfamily protein	.	.
rna48231	Pas	Reg-Tit	1.87218877876372	29.8929151274819	20.5526730112425	-3.69538342074053	0.442215878346492	-8.35651454795811	6.45984700544248e-17	2.93263067910135e-15	2	3	1	12	0	2	36	50	39.543899	5	25	45	23.184384	39.000002	54	16.000006	16	36	>lcl|NW_018744240.1_cds_XP_021727629.1_40237	XP_021727629.1	GeneID:110694766	gene37415	200371-205662	Name=XM_021871937.1	gbkey=mRNA	gene=LOC110694766	model_evidence=Supporting evidence includes similarity to: 4 Proteins%2C and 98%25 coverage of the annotated genomic feature by RNAseq alignments	product=U-box domain-containing protein 33-like	NP_001324111.1	2.3e-172	576.3	U-box domain-containing protein kinase family protein [Arabidopsis thaliana]	NP_182115.2	1.22e-177	40.544	Dbxref=Araport:AT2G45910,TAIR:AT2G45910,GeneID:819199,Genbank:NP_182115.2	product=U-box domain-containing protein kinase family protein	.	.
rna32512	Pas	Reg-Tit	0.895609147601785	30.249667747905	20.4649815478039	-4.92797887635038	0.590170205323735	-8.35009770384318	6.82065214536952e-17	3.07975853061914e-15	0.99863	2.5	5	0	0	0	47.999951	59.181819	45.81815	3.999957	33	47	29	17.999973	36.857126	21.000008	15.999985	29.999994	>lcl|NW_018743516.1_cds_XP_021776096.1_27045	XP_021776096.1	GeneID:110739927	gene25237	616146-630455	Name=XM_021920404.1	gbkey=mRNA	gene=LOC110739927	model_evidence=Supporting evidence includes similarity to: 100%25 coverage of the annotated genomic feature by RNAseq alignments%2C including 2 samples with support for all annotated introns	product=uncharacterized LOC110739927%2C transcript variant X1	NP_563739.1	1.3e-08	36.4	hypothetical protein AT1G05430 [Arabidopsis thaliana]	NP_563739.1	1.43e-06	27.439	Dbxref=Araport:AT1G05430,TAIR:AT1G05430,GeneID:837044,Genbank:NP_563739.1	product=hypothetical protein	.	.
rna27737	Pas	Reg-Tit	5.18002693842341	61.5144117071906	42.7362834509349	-3.5920460762703	0.430265181499565	-8.34844702922802	6.91663528677386e-17	3.11890050048355e-15	8	14	14	4	1.042775	0	137.106634	175.638251	78	11	40	54	81	80.000004	111.322574	22.000008	37	33	>lcl|NW_018743285.1_cds_XP_021771634.1_23081	XP_021771634.1	GeneID:110735760	gene21532	3492842-3499244	Name=XM_021915942.1	gbkey=mRNA	gene=LOC110735760	model_evidence=Supporting evidence includes similarity to: 100%25 coverage of the annotated genomic feature by RNAseq alignments%2C including 6 samples with support for all annotated introns	product=uncharacterized LOC110735760	NP_001117432.1	2.3e-24	87.4	RING/FYVE/PHD zinc finger superfamily protein [Arabidopsis thaliana]	NP_001320439.1	1.64e-16	30.435	Dbxref=Araport:AT1G43770,GeneID:840971,Genbank:NP_001320439.1,TAIR:AT1G43770	product=RING/FYVE/PHD zinc finger superfamily protein	.	.
rna9501	Pas	Reg-Tit	0.226336802810389	39.7225818399157	26.5571668275472	-6.94874199406736	0.832571161161422	-8.34612381285701	7.05398582279684e-17	3.17656604522163e-15	0	0	2	0	0	0	41	72	49	10	17	45	56	55.43755	77	22.000008	25	41	>lcl|NW_018742523.1_cds_XP_021754644.1_7823	XP_021754644.1	GeneID:110719956	gene7232	1100223-1120880	Name=XM_021898952.1	gbkey=mRNA	gene=LOC110719956	model_evidence=Supporting evidence includes similarity to: 9 Proteins%2C and 100%25 coverage of the annotated genomic feature by RNAseq alignments%2C including 11 samples with support for all annotated introns	product=xylulose kinase-like	NP_199776.1	3.5e-260	865.8	xylulose kinase-2 [Arabidopsis thaliana]	NP_199776.1	0.0	68.705	Dbxref=TAIR:AT5G49650,GeneID:835027,Genbank:NP_199776.1,Araport:AT5G49650	product=xylulose kinase-2	.	.
rna927	Pas	Reg-Tit	29.0953338424128	1293.92220130892	872.31324548675	-5.44575366993318	0.652709436487209	-8.34330463987385	7.22427427391877e-17	3.24888978037132e-15	127	91	33	8	1	0	2710	3313	1712	278	894	1994	1788	2093.000116	1605	289.000111	281	587	>lcl|NW_018742204.1_cds_XP_021755650.1_727	XP_021755650.1	GeneID:110720877	gene658	18226739-18228483	Name=XM_021899958.1	gbkey=mRNA	gene=LOC110720877	model_evidence=Supporting evidence includes similarity to: 11 Proteins%2C and 100%25 coverage of the annotated genomic feature by RNAseq alignments	product=scopoletin glucosyltransferase-like	NP_567953.1	1.9e-158	529.3	UDP-glucosyl transferase 73B3 [Arabidopsis thaliana]	NP_567953.1	3.10e-175	52.749	Dbxref=TAIR:AT4G34131,GeneID:829559,Genbank:NP_567953.1,Araport:AT4G34131	product=UDP-glucosyl transferase 73B3	.	.
rna57180	Pas	Reg-Tit	5.36980166264262	52.6613277901976	36.8974857476793	-3.49831389890212	0.420785224673585	-8.31377551722702	9.27044375079555e-17	4.14133312111105e-15	0	6	15	8	2	7	34	69	40	5	34	58	108	50.000003	100	53.00002	50	92	>lcl|NW_018744693.1_cds_XP_021735847.1_47697	XP_021735847.1	GeneID:110702449	gene44350	659638-666077	Name=XM_021880155.1	gbkey=mRNA	gene=LOC110702449	model_evidence=Supporting evidence includes similarity to: 4 Proteins%2C and 100%25 coverage of the annotated genomic feature by RNAseq alignments%2C including 17 samples with support for all annotated introns	product=xyloglucan-specific galacturonosyltransferase 1-like%2C transcript variant X4	NP_176534.2	3.1e-194	648.2	root hair specific 8 [Arabidopsis thaliana]	NP_176534.2	0.0	46.271	Dbxref=Araport:AT1G63450,TAIR:AT1G63450,GeneID:842651,Genbank:NP_176534.2	product=root hair specific 8	.	.
rna51154	Pas	Reg-Tit	0	23.4389707745289	15.6259805163526	-7.2106720467273	0.869260228232541	-8.2951822855035	1.08418822653909e-16	4.81767295525297e-15	0	0	0	0	0	0	42.030431	49.531457	25.964062	3.008282	9.010628	21.507252	19.026361	35.007149	41.530773	32.033052	17.023557	20.014461	>lcl|NW_018744460.1_cds_XP_021730125.1_42642	XP_021730125.1	GeneID:110697090	gene39640	768647-770994	Name=XM_021874433.1	gbkey=mRNA	gene=LOC110697090	model_evidence=Supporting evidence includes similarity to: 1 Protein%2C and 100%25 coverage of the annotated genomic feature by RNAseq alignments%2C including 18 samples with support for all annotated introns	product=uncharacterized protein C6G9.01c-like%2C transcript variant X2	NP_196737.1	5e-11	44.7	stress response protein [Arabidopsis thaliana]	NP_196737.1	1.98e-11	53.659	Dbxref=TAIR:AT5G11760,GeneID:831048,Genbank:NP_196737.1,Araport:AT5G11760	product=stress response protein	.	.
rna27460	Pas	Reg-Tit	0.438184959957382	124.23711162549	82.9708027369792	-7.84031707458886	0.945486548597013	-8.292362367527	1.1102109644558e-16	4.92678143472589e-15	2	2	0	0	0	0	259	272	245	12	33	109	214	275.000015	531	2.000001	17	24	>lcl|NW_018743284.1_cds_XP_021771430.1_22852	XP_021771430.1	GeneID:110735546	gene21293	439468-439911	Name=XM_021915738.1	gbkey=mRNA	gene=LOC110735546	model_evidence=Supporting evidence includes similarity to: 1 Protein	product=uncharacterized LOC110735546	.	.	.	.	.	.	.	.	.	.	.
rna43408	Pas	Reg-Tit	0.223843062002317	35.0414130317506	23.4355563751678	-6.84863024029729	0.826182283544368	-8.28949056002058	1.13734541677517e-16	5.02724655960347e-15	0	1.33462	1.003263	0.333333	0	0	68.768605	74.708171	38.32739	4.299944	23.407705	27.566764	44.520914	45.682037	68.756368	30.190771	29.370068	27.643869	>lcl|NW_018744041.1_cds_XP_021723016.1_36161	XP_021723016.1	GeneID:110690478	gene33676	1565183-1569726	Name=XM_021867324.1	gbkey=mRNA	gene=LOC110690478	model_evidence=Supporting evidence includes similarity to: 100%25 coverage of the annotated genomic feature by RNAseq alignments%2C including 25 samples with support for all annotated introns	product=uncharacterized LOC110690478%2C transcript variant X3	NP_001118381.1	1.4e-43	150.6	Myb/SANT-like DNA-binding domain protein [Arabidopsis thaliana]	NP_849289.1	1.02e-12	25.862	Dbxref=TAIR:AT4G02550,GeneID:827910,Genbank:NP_849289.1,Araport:AT4G02550	product=Myb/SANT-like DNA-binding domain protein	.	.
rna45920	Pas	Reg-Tit	0.110674660597122	112.055405339829	74.7404951134184	-8.97640442965936	1.08359581872066	-8.28390463914606	1.19201070152181e-16	5.26194302965201e-15	0.293363	0.682384	0	7e-06	0.006057	0.003148	109.66595	189.884872	0.005402	19.280607	54.789726	125.540613	59.239919	70.212185	470.596394	197.900954	106.110669	84.881029	>lcl|NW_018744128.1_cds_XP_021725389.1_38312	XP_021725389.1	GeneID:110692666	gene35625	112035-120603	Name=XM_021869697.1	gbkey=mRNA	gene=LOC110692666	model_evidence=Supporting evidence includes similarity to: 1 Protein%2C and 100%25 coverage of the annotated genomic feature by RNAseq alignments%2C including 22 samples with support for all annotated introns	product=S-adenosylmethionine carrier 1%2C chloroplastic/mitochondrial-like%2C transcript variant X3	NP_001190968.1	9.4e-158	525.4	S-adenosylmethionine carrier 1 [Arabidopsis thaliana]	NP_568060.1	1.86e-175	82.456	Dbxref=TAIR:AT4G39460,GeneID:830101,Genbank:NP_568060.1,Araport:AT4G39460	product=S-adenosylmethionine carrier 1	.	.
rna52762	Pas	Reg-Tit	0.314272842237833	45.9556283073177	30.7418431522911	-6.79491100958254	0.820418260088435	-8.28225228537709	1.20867192744121e-16	5.32848022256574e-15	0	1.9417	0	0	0	0.974516	49.571336	66.027829	24.236211	3.520132	25.172027	52.322341	52.068342	51.839546	46.412722	30.607444	95.830806	83.332614	>lcl|NW_018744537.1_cds_XP_021731622.1_43962	XP_021731622.1	GeneID:110698489	gene40876	750652-752412	Name=XM_021875929.1	gbkey=mRNA	gene=LOC110698489	model_evidence=Supporting evidence includes similarity to: 3 Proteins%2C and 100%25 coverage of the annotated genomic feature by RNAseq alignments%2C including 1 sample with support for all annotated introns	product=BURP domain-containing protein BNM2A-like%2C transcript variant X2	NP_175357.1	1.5e-64	219.6	unknown seed protein like 1 [Arabidopsis thaliana]	NP_175357.1	5.42e-68	42.701	Dbxref=Araport:AT1G49320,TAIR:AT1G49320,GeneID:841355,Genbank:NP_175357.1	product=unknown seed protein like 1	.	.
rna11950	Pas	Reg-Tit	51.6406051876936	0.15437714801476	17.316453161241	7.56966433314304	0.91420886311794	8.2800163491376	1.23158371368669e-16	5.42236246856623e-15	22	16	58	146	21	117	0	0	2	0	0	0	0	0	0	0	0	0	>lcl|NW_018742651.1_cds_XP_021757028.1_9970	XP_021757028.1	GeneID:110722099	gene9195	1959844-1962380	Name=XM_021901336.1	gbkey=mRNA	gene=LOC110722099	model_evidence=Supporting evidence includes similarity to: 100%25 coverage of the annotated genomic feature by RNAseq alignments%2C including 11 samples with support for all annotated introns	product=uncharacterized LOC110722099	NP_173550.1	1.4e-23	85.1	Copia-like polyprotein/retrotransposon [Arabidopsis thaliana]	NP_173550.1	1.64e-20	30.769	Dbxref=Araport:AT1G21280,TAIR:AT1G21280,GeneID:838724,Genbank:NP_173550.1	product=Copia-like polyprotein/retrotransposon	.	.
rna23040	Pas	Reg-Tit	30.8039378796617	0	10.2679792932206	7.30306471151201	0.882966219905563	8.27105788066627	1.32775566992485e-16	5.83048101705612e-15	15	16	63	48	10	84	0	0	0	0	0	0	0	0	0	0	0	0	>lcl|NW_018743099.1_cds_XP_021767375.1_19193	XP_021767375.1	GeneID:110731799	gene17925	480786-485774	Name=XM_021911680.1	gbkey=mRNA	gene=LOC110731799	model_evidence=Supporting evidence includes similarity to: 100%25 coverage of the annotated genomic feature by RNAseq alignments%2C including 2 samples with support for all annotated introns	product=uncharacterized LOC110731799%2C transcript variant X1	.	.	.	.	.	.	.	.	.	.	.
rna20956	Pas	Reg-Tit	0.221349321194244	66.7889595469868	44.5997561383893	-7.74608064800583	0.936905881746621	-8.26772549828084	1.3653882187171e-16	5.98208620436412e-15	0	2	0	0	0	0	203	236	153	9	41	58	68	59.000003	92	14.000005	19	30	>lcl|NW_018743020.1_cds_XP_021765452.1_17472	XP_021765452.1	GeneID:110729970	gene16273	370867-373814	Name=XM_021909760.1	gbkey=mRNA	gene=LOC110729970	model_evidence=Supporting evidence includes similarity to: 100%25 coverage of the annotated genomic feature by RNAseq alignments%2C including 4 samples with support for all annotated introns	product=uncharacterized LOC110729970	NP_192292.1	8.7e-11	42.6	hypothetical protein (Protein of unknown function, DUF601) [Arabidopsis thaliana]	NP_192292.1	2.56e-08	31.579	Dbxref=TAIR:AT4G03830,GeneID:825690,Genbank:NP_192292.1,Araport:AT4G03830	product=hypothetical protein (Protein of unknown function%2C DUF601)	.	.
rna2854	Pas	Reg-Tit	0	42.0987356164646	28.0658237443097	-8.07273073146004	0.978401324053395	-8.25094011322033	1.57153294248066e-16	6.86502066240672e-15	0	0	0	0	0	0	124.833064	94.91704	48.305267	0	55.1241	67.256387	73.624612	36.738783	74.872884	6.77911	18.715552	23.227543	>lcl|NW_018742238.1_cds_XP_021771429.1_2393	XP_021771429.1	GeneID:110735538	gene2138	3103885-3109899	Name=XM_021915743.1	gbkey=mRNA	gene=LOC110735538	model_evidence=Supporting evidence includes similarity to: 100%25 coverage of the annotated genomic feature by RNAseq alignments%2C including 23 samples with support for all annotated introns	product=uncharacterized LOC110735538%2C transcript variant X3	.	.	.	.	.	.	.	.	.	.	.
rna33748	Pas	Reg-Tit	4.56896513900523	169.607633343129	114.594743941754	-5.24508246868696	0.636825114233893	-8.23629965504241	1.7761872922219e-16	7.71882221071923e-15	16	8	9	0	1	1	127	178	271	36	103	94	383	350.000019	683	25.00001	31	104	>lcl|NW_018743574.1_cds_XP_021714617.1_28100	XP_021714617.1	GeneID:110682569	gene26189	4888835-4889725	Name=XM_021858925.1	gbkey=mRNA	gene=LOC110682569	model_evidence=Supporting evidence includes similarity to: 6 Proteins	product=PE-PGRS family protein PE_PGRS16-like	.	.	.	.	.	.	.	.	.	.	.
rna74938	Pas	Reg-Tit	3517.97974947972	359686.635722881	240963.750398414	-6.67563924677088	0.812228439818866	-8.2189183725943	2.05346744454073e-16	8.91226122857657e-15	5850	15539	9429	426	36	327	31066	22064	39228	108256	309729	741834	880010	266384.014717	466435	305187.117086	282985	476998	>lcl|NW_018745684.1_cds_XP_021752668.1_62325	XP_021752668.1	GeneID:110718170	gene58105	2621469-2624421	Name=XM_021896976.1	gbkey=mRNA	gene=LOC110718170	model_evidence=Supporting evidence includes similarity to: 7 Proteins%2C and 100%25 coverage of the annotated genomic feature by RNAseq alignments%2C including 7 samples with support for all annotated introns	product=13S globulin seed storage protein 2-like	NP_199225.1	2.6e-101	341.4	RmlC-like cupins superfamily protein [Arabidopsis thaliana]	NP_199225.1	2.08e-106	39.112	Dbxref=TAIR:AT5G44120,GeneID:834435,Genbank:NP_199225.1,Araport:AT5G44120	product=RmlC-like cupins superfamily protein	.	.
rna71618	Pas	Reg-Tit	4.55813799787929	40.8887408547083	28.7785399024319	-3.13448907529404	0.381401188368658	-8.21835162260764	2.06319296495238e-16	8.94290190971414e-15	2	2	4	19	1	13	46	65	33	6	27	44	79	33.000002	88	21.000008	36	68	>lcl|NW_018745461.1_cds_XP_021749054.1_59578	XP_021749054.1	GeneID:110714812	gene55524	571815-575767	Name=XM_021893362.1	gbkey=mRNA	gene=LOC110714812	model_evidence=Supporting evidence includes similarity to: 7 Proteins%2C and 97%25 coverage of the annotated genomic feature by RNAseq alignments	product=F-box/FBD/LRR-repeat protein At4g26340-like	NP_001327921.1	2.9e-28	100.3	F-box/RNI-like superfamily protein [Arabidopsis thaliana]	NP_194364.2	2.92e-26	35.907	Dbxref=TAIR:AT4G26340,GeneID:828740,Genbank:NP_194364.2,Araport:AT4G26340	product=F-box/RNI-like/FBD-like domains-containing protein	.	.
rna32450	Pas	Reg-Tit	3.38537146665749	40.834805363322	28.3516607311005	-3.62546757467622	0.44134145125897	-8.21465458169455	2.12775839609029e-16	9.18715140674816e-15	4	0	1	18	1	5	65	80	33	6	47	60	51	40.000002	59	29.000011	21	36	>lcl|NW_018743514.1_cds_XP_021776033.1_27006	XP_021776033.1	GeneID:110739861	gene25194	883240-885557	Name=XM_021920341.1	gbkey=mRNA	gene=LOC110739861	model_evidence=Supporting evidence includes similarity to: 100%25 coverage of the annotated genomic feature by RNAseq alignments%2C including 4 samples with support for all annotated introns	product=uncharacterized LOC110739861	.	.	.	.	.	.	.	.	.	.	.
rna11556	Pas	Reg-Tit	1.73108234387485	43.8300682623998	29.7970729562248	-4.45686968661249	0.542738443633442	-8.21181867415789	2.17863109723774e-16	9.38265657011926e-15	6.250485	2.250055	3.195585	4.967185	0	0.857601	27.18787	38.809412	18.668592	5.076637	47.903332	64.007548	52.96697	29.320628	59.460281	63.478194	45.040162	67.787182	>lcl|NW_018742630.1_cds_XP_021756664.1_9623	XP_021756664.1	GeneID:110721782	gene8887	406822-462099	Name=XM_021900975.1	gbkey=mRNA	gene=LOC110721782	model_evidence=Supporting evidence includes similarity to: 3 Proteins%2C and 100%25 coverage of the annotated genomic feature by RNAseq alignments%2C including 2 samples with support for all annotated introns	product=tRNA pseudouridine synthase A-like%2C transcript variant X4	NP_001322359.1	3.7e-144	481.5	Pseudouridine synthase family protein [Arabidopsis thaliana]	NP_172451.2	1.83e-161	66.572	Dbxref=Araport:AT1G09800,TAIR:AT1G09800,GeneID:837510,Genbank:NP_172451.2	product=Pseudouridine synthase family protein	.	.
rna10520	Pas	Reg-Tit	54.0563374004703	0	18.0187791334901	8.13086082786005	0.990711124143019	8.20709551928508	2.26603290090733e-16	9.72162887372633e-15	19	13	53	217	16	136	0	0	0	0	0	0	0	0	0	0	0	0	>lcl|NW_018742577.1_cds_XP_021755667.1_8682	XP_021755667.1	GeneID:110720892	gene8020	1347053-1355710	Name=XM_021899975.1	gbkey=mRNA	gene=LOC110720892	model_evidence=Supporting evidence includes similarity to: 7 Proteins%2C and 100%25 coverage of the annotated genomic feature by RNAseq alignments%2C including 53 samples with support for all annotated introns	product=mitochondrial pyruvate carrier 3-like	NP_567306.1	5.3e-50	169.4	pyruvate carrier-like protein [Arabidopsis thaliana]	NP_567306.1	9.41e-54	67.593	Dbxref=TAIR:AT4G05590,GeneID:825927,Genbank:NP_567306.1,Araport:AT4G05590	product=pyruvate carrier-like protein	.	.
rna72174	Pas	Reg-Tit	34.2338440073903	0.0508601006532527	11.4451880695656	7.20704183012706	0.878167095942101	8.20691399555949	2.26946008091513e-16	9.72389735052639e-15	11.161985	25	63.535047	101.889713	13.075478	37.479203	0.736635	0	0	0	0	0	0	0	0	0	0	0	>lcl|NW_018745485.1_cds_XP_021749479.1_60036	XP_021749479.1	GeneID:110715216	gene55940	1729649-1733044	Name=XM_021893787.1	gbkey=mRNA	gene=LOC110715216	model_evidence=Supporting evidence includes similarity to: 98%25 coverage of the annotated genomic feature by RNAseq alignments%2C including 17 samples with support for all annotated introns	product=keratin%2C type I cytoskeletal 9-like	.	.	.	.	.	.	.	.	.	.	.
rna62973	Pas	Reg-Tit	0	25.0997208125003	16.7331472083335	-7.35654037291777	0.899331580189907	-8.18000894771685	2.83822797119016e-16	1.20684043352926e-14	0	0	0	0	0	0	32.801036	43.214071	15.520256	0	21.342296	30.714642	43.80437	30.171443	54.933178	8.075475	34.054981	42.468802	>lcl|NW_018744996.1_cds_XP_021741086.1_52512	XP_021741086.1	GeneID:110707367	gene48860	3299776-3303717	Name=XM_021885394.1	gbkey=mRNA	gene=LOC110707367	model_evidence=Supporting evidence includes similarity to: 3 Proteins%2C and 100%25 coverage of the annotated genomic feature by RNAseq alignments%2C including 14 samples with support for all annotated introns	product=actin-regulating kinase PRK1-like%2C transcript variant X1	NP_850792.1	1.2e-69	236.0	serine/threonine protein kinase 3 [Arabidopsis thaliana]	NP_196433.1	5.13e-73	81.746	Dbxref=TAIR:AT5G08160,GeneID:830712,Genbank:NP_196433.1,Araport:AT5G08160	product=serine/threonine protein kinase 3	.	.
rna63180	Pas	Reg-Tit	0	196.23716983964	130.824779893093	-10.2692956226188	1.25923116248762	-8.15521083700922	3.4857125499333e-16	1.47097069607185e-14	0	0	0	0	0	0	157.951462	244.215918	97.100758	0	33.861003	0	386.490522	261.960751	502.85719	314.273364	309.669064	442.077557	>lcl|NW_018745000.1_cds_XP_021741231.1_52652	XP_021741231.1	GeneID:110707521	gene49001	4782947-4790549	Name=XM_021885540.1	gbkey=mRNA	gene=LOC110707521	model_evidence=Supporting evidence includes similarity to: 100%25 coverage of the annotated genomic feature by RNAseq alignments%2C including 1 sample with support for all annotated introns	product=probable replication factor A 73 kDa subunit%2C transcript variant X2	NP_200908.1	9.4e-23	82.2	Replication factor-A protein 1-like protein [Arabidopsis thaliana]	NP_196419.1	4.12e-17	23.291	Dbxref=TAIR:AT5G08020,GeneID:830696,Genbank:NP_196419.1,Araport:AT5G08020	product=RPA70-kDa subunit B	.	.
rna37344	Pas	Reg-Tit	3.914637930259	169.454538097856	114.274571375324	-5.31512871297636	0.651893704888517	-8.15336714117422	3.53929047381885e-16	1.49170422243905e-14	14.551996	11.238769	7.290943	0	0	2.562218	497.508541	568.913494	368.481701	16.249679	87.516141	132.140425	262.44783	256.567919	356.100585	17.866882	30.369703	39.117063	>lcl|NW_018743812.1_cds_XP_021717519.1_31161	XP_021717519.1	GeneID:110685327	gene28979	206148-214131	Name=XM_021861827.1	Note=The sequence of the model RefSeq transcript was modified relative to this genomic sequence to represent the inferred CDS: deleted 1 base in 1 codon	exception=unclassified transcription discrepancy	gbkey=mRNA	gene=LOC110685327	NP_191966.2	0	1082.1	NAD-dependent malic enzyme 2 [Arabidopsis thaliana]	NP_191966.2	0.0	78.511	Dbxref=TAIR:AT4G00570,GeneID:828222,Genbank:NP_191966.2,Araport:AT4G00570	product=NAD-dependent malic enzyme 2	.	.
rna70375	Pas	Reg-Tit	59.2563644292849	0.381748865028887	20.0066207197809	6.91289935873022	0.848073229101925	8.1513000546553	3.6003256514686e-16	1.51552478395383e-14	23	12	70	134	18	226	2	2	1	0	0	0	0	0	0	1	0	0	>lcl|NW_018745448.1_cds_XP_021747820.1_58482	XP_021747820.1	GeneID:110713669	gene54527	6205262-6207297	Name=XM_021892128.1	gbkey=mRNA	gene=LOC110713669	model_evidence=Supporting evidence includes similarity to: 100%25 coverage of the annotated genomic feature by RNAseq alignments%2C including 1 sample with support for all annotated introns	product=uncharacterized LOC110713669	.	.	.	.	.	.	.	.	.	.	.
rna46138	Pas	Reg-Tit	0	45.998617011035	30.6657446740233	-8.19706133513452	1.0057021143695	-8.15058576293586	3.62165688892708e-16	1.52259357101021e-14	0	0	0	0	0	0	89.617498	41.044391	29.503484	0	12.066649	12.029206	133.194082	94.568086	124.660697	77.999863	33.636842	35.831269	>lcl|NW_018744128.1_cds_XP_021725550.1_38497	XP_021725550.1	GeneID:110692785	gene35782	1763090-1771760	Name=XM_021869859.1	gbkey=mRNA	gene=LOC110692785	model_evidence=Supporting evidence includes similarity to: 1 Protein%2C and 100%25 coverage of the annotated genomic feature by RNAseq alignments%2C including 1 sample with support for all annotated introns	product=uncharacterized LOC110692785%2C transcript variant X2	NP_174426.2	4.4e-113	379.7	putrescine-binding periplasmic protein-like protein [Arabidopsis thaliana]	NP_174426.2	8.30e-65	54.271	Dbxref=Araport:AT1G31410,TAIR:AT1G31410,GeneID:840031,Genbank:NP_174426.2	product=putrescine-binding periplasmic protein-like protein	.	.
rna7676	Pas	Reg-Tit	0	111.807295762881	74.5381971752537	-9.44428918128734	1.15886567845438	-8.14959779798082	3.65136638502412e-16	1.53316258887577e-14	0	0	0	0	0	0	82.483529	0.000876	31.534414	48.530294	122.75497	236.535764	190.451249	68.734674	195.244168	41.646288	64.419288	68.002305	>lcl|NW_018742455.1_cds_XP_021752863.1_6262	XP_021752863.1	GeneID:110718338	gene5803	1316279-1323862	Name=XM_021897178.1	gbkey=mRNA	gene=LOC110718338	model_evidence=Supporting evidence includes similarity to: 8 Proteins%2C and 100%25 coverage of the annotated genomic feature by RNAseq alignments%2C including 4 samples with support for all annotated introns	product=probable choline kinase 2%2C transcript variant X3	NP_177572.2	3.8e-158	527.9	Protein kinase superfamily protein [Arabidopsis thaliana]	NP_177572.2	2.98e-173	65.994	Dbxref=Araport:AT1G74320,TAIR:AT1G74320,GeneID:843772,Genbank:NP_177572.2	product=Protein kinase superfamily protein	.	.
rna70535	Pas	Reg-Tit	46.0353102621407	0	15.3451034207136	7.88340384264514	0.967830920432469	8.14543498891572	3.77920846537034e-16	1.5809060449465e-14	14.863977	28.849006	27.237134	82.990658	20.028635	153.506261	0	0	0	0	0	0	0	0	0	0	0	0	>lcl|NW_018745448.1_cds_XP_021747789.1_58608	XP_021747789.1	GeneID:110713637	gene54665	9923666-9933174	Name=XM_021892097.1	gbkey=mRNA	gene=LOC110713637	model_evidence=Supporting evidence includes similarity to: 100%25 coverage of the annotated genomic feature by RNAseq alignments%2C including 8 samples with support for all annotated introns	product=NLR family CARD domain-containing protein 3-like%2C transcript variant X2	NP_563871.1	2.9e-216	720.3	RNI-like superfamily protein [Arabidopsis thaliana]	NP_563871.1	0.0	56.187	Dbxref=Araport:AT1G10510,TAIR:AT1G10510,GeneID:837591,Genbank:NP_563871.1	product=RNI-like superfamily protein	.	.
rna48247	Pas	Reg-Tit	118.290888715365	2.6126176783164	41.1720413573325	6.02004573316915	0.739463991688635	8.1410938204331	3.9172269173356e-16	1.63456524688672e-14	342.897169	442	129	47	7	83	4	1	0	2	2	6	3	0	2	0	1	1	>lcl|NW_018744240.1_cds_XP_021727505.1_40251	XP_021727505.1	GeneID:110694650	gene37427	275904-278622	Name=XM_021871813.1	gbkey=mRNA	gene=LOC110694650	model_evidence=Supporting evidence includes similarity to: 3 Proteins%2C and 89%25 coverage of the annotated genomic feature by RNAseq alignments	product=uncharacterized protein At3g49055-like	NP_680119.1	3.5e-63	215.6	ATP-binding protein [Arabidopsis thaliana]	NP_680119.1	5.34e-59	46.688	Dbxref=TAIR:AT3G49055,GeneID:824067,Genbank:NP_680119.1,Araport:AT3G49055	product=ATP-binding protein	.	.
rna26902	Pas	Reg-Tit	0.185847042087177	43.0851422283869	28.785377166287	-7.13775160214823	0.878408332619135	-8.12577856686049	4.44499868793552e-16	1.85018934220284e-14	0	0	0	0	0	1.977783	41.316747	75.256561	35.804216	3.805738	26.607388	21.400378	41.937563	72.211718	128.25297	49.000019	59	30.197868	>lcl|NW_018743252.1_cds_XP_021770727.1_22412	XP_021770727.1	GeneID:110734909	gene20874	6585349-6586446	Name=XM_021915035.1	gbkey=mRNA	gene=LOC110734909	model_evidence=Supporting evidence includes similarity to: 2 Proteins	product=glutathione S-transferase T3-like	NP_190352.1	3.7e-23	83.4	DNA binding protein [Arabidopsis thaliana]	NP_190352.1	2.68e-22	41.129	Dbxref=TAIR:AT3G47680,GeneID:823922,Genbank:NP_190352.1,Araport:AT3G47680	product=DNA binding protein	.	.
rna44001	Pas	Reg-Tit	0.108417819381569	36.327170615917	24.2542530170719	-7.32834484547669	0.90199222495498	-8.12462085894639	4.48762964552087e-16	1.86561941731821e-14	1.001489	0	0	0	0	0	24.510636	32.520822	20.519276	6.020351	29.536361	46.4724	41.03552	29.029575	57.037928	47.036327	39.533791	56.38524	>lcl|NW_018744066.1_cds_XP_021723578.1_36682	XP_021723578.1	GeneID:110690964	gene34131	1876168-1879212	Name=XM_021867886.1	gbkey=mRNA	gene=LOC110690964	model_evidence=Supporting evidence includes similarity to: 100%25 coverage of the annotated genomic feature by RNAseq alignments%2C including 4 samples with support for all annotated introns	product=uncharacterized LOC110690964%2C transcript variant X1	.	.	.	.	.	.	.	.	.	.	.
rna463	Pas	Reg-Tit	0	43.5096318258235	29.0064212172157	-8.08642441918575	0.996729606856797	-8.11295697805789	4.94025660276379e-16	2.04618109587805e-14	0	0	0	0	0	0	83	75	42	9	29	64	114	60.000003	74	18.000007	0	29	>lcl|NW_018742204.1_cds_XP_021753129.1_342	XP_021753129.1	GeneID:110718575	gene317	11956249-11958916	Name=XM_021897437.1	gbkey=mRNA	gene=LOC110718575	model_evidence=Supporting evidence includes similarity to: 3 Proteins%2C and 100%25 coverage of the annotated genomic feature by RNAseq alignments%2C including 57 samples with support for all annotated introns	product=LEAF RUST 10 DISEASE-RESISTANCE LOCUS RECEPTOR-LIKE PROTEIN KINASE-like 1.1%2C transcript variant X1	NP_001322718.1	9.8e-157	524.6	Protein kinase superfamily protein [Arabidopsis thaliana]	NP_173910.1	1.17e-164	46.228	Dbxref=Araport:AT1G25390,TAIR:AT1G25390,GeneID:839125,Genbank:NP_173910.1	product=Protein kinase superfamily protein	.	.
rna6697	Pas	Reg-Tit	2.55484672456764	48.5339714062779	33.2075965123745	-4.00067323008899	0.494200055559114	-8.09525046605434	5.71466453901487e-16	2.36109951501736e-14	0	3	2.707243	8.947242	0	11.666696	60.164512	47.557193	53	9.007874	17	16	49	68.000004	92	68.000026	53.169274	72	>lcl|NW_018742418.1_cds_XP_021744011.1_5450	XP_021744011.1	GeneID:110710053	gene5053	4267465-4273773	Name=XM_021888313.1	gbkey=mRNA	gene=LOC110710053	model_evidence=Supporting evidence includes similarity to: 100%25 coverage of the annotated genomic feature by RNAseq alignments%2C including 4 samples with support for all annotated introns	product=uncharacterized LOC110710053%2C transcript variant X1	.	.	.	.	.	.	.	.	.	.	.
rna21717	Pas	Reg-Tit	0.332023981791367	39.8962712994292	26.7081888602166	-6.53732097474509	0.807812311854711	-8.09262359437876	5.8393100779041e-16	2.409631166096e-14	0	3	0	0	0	0	34	56	24	9	31	75	28.999738	33.000002	50	45.000017	27	55	>lcl|NW_018743047.1_cds_XP_021766165.1_18117	XP_021766165.1	GeneID:110730661	gene16896	86560-106074	Name=XM_021910474.1	gbkey=mRNA	gene=LOC110730661	model_evidence=Supporting evidence includes similarity to: 100%25 coverage of the annotated genomic feature by RNAseq alignments%2C including 50 samples with support for all annotated introns	product=transcription initiation factor TFIID subunit 7-like%2C transcript variant X2	.	.	.	.	.	.	.	.	.	.	.
rna53851	Pas	Reg-Tit	0.334517722599439	132.412340005175	88.3863992443166	-8.25912720861225	1.02175529688244	-8.08327320035662	6.30511579243587e-16	2.59228345245626e-14	0	2	1	0	0	0	39	63.984376	36	10	98	94	38	41.000002	55.034604	371.000142	322	213	>lcl|NW_018744582.1_cds_XP_021732601.1_44891	XP_021732601.1	GeneID:110699386	gene41754	2962567-2966796	Name=XM_021876909.1	gbkey=mRNA	gene=LOC110699386	model_evidence=Supporting evidence includes similarity to: 201 Proteins%2C and 100%25 coverage of the annotated genomic feature by RNAseq alignments%2C including 53 samples with support for all annotated introns	product=4%2C5-DOPA dioxygenase extradiol 1-like	NP_567456.1	3.9e-105	352.7	catalytic LigB subunit of aromatic ring-opening dioxygenase family [Arabidopsis thaliana]	NP_567456.1	1.18e-106	58.431	Dbxref=TAIR:AT4G15093,GeneID:827174,Genbank:NP_567456.1,Araport:AT4G15093	product=catalytic LigB subunit of aromatic ring-opening dioxygenase family	.	.
rna29808	Pas	Reg-Tit	1.69755351967269	440.783591650705	294.421578940361	-7.85989834804086	0.973235909489257	-8.07604638444305	6.69004420414292e-16	2.74717616896929e-14	4.463885	4.432345	0	2.221022	0	7.042072	728.938938	1038.675098	638.31896	0	2.189451	9.337605	684.916564	1373.297526	2111.015461	218.838788	296.196156	255.828646	>lcl|NW_018743331.1_cds_XP_021773748.1_24889	XP_021773748.1	GeneID:110737726	gene23162	1752437-1753131	Name=XM_021918056.1	gbkey=mRNA	gene=LOC110737726	model_evidence=Supporting evidence includes similarity to: 510 Proteins%2C and 100%25 coverage of the annotated genomic feature by RNAseq alignments	product=histone H3.2	NP_189372.1	3.8e-84	280.1	Histone superfamily protein [Arabidopsis thaliana]	NP_568228.1	7.62e-96	100.000	Dbxref=TAIR:AT5G10400,GeneID:830904,Genbank:NP_568228.1,Araport:AT5G10400	product=Histone superfamily protein	.	.
rna48880	Pas	Reg-Tit	83.5243507247845	17950.2614967391	11994.6824480677	-7.74114497207396	0.960044395954015	-8.06331978468707	7.42499572744783e-16	3.03781928853838e-14	176	343	234.018377	0	0	0	32173.101573	32845	26890	2951	5722	25046	30362	46731.010385	55813	1014.000389	1601	5805	>lcl|NW_018744290.1_cds_XP_021728296.1_40772	XP_021728296.1	GeneID:110695359	gene37906	1360290-1362003	Name=XM_021872604.1	gbkey=mRNA	gene=LOC110695359	model_evidence=Supporting evidence includes similarity to: 100%25 coverage of the annotated genomic feature by RNAseq alignments%2C including 2 samples with support for all annotated introns	product=uncharacterized LOC110695359	.	.	.	.	.	.	.	.	.	.	.
rna8516	Pas	Reg-Tit	0	23.5251467343901	15.6834311562601	-7.15075051924271	0.887000420608897	-8.06172167802801	7.52273234306899e-16	3.07031809461827e-14	0	0	0	0	0	0	26	34	15	5	21	12	35	19.000001	49	30.624448	22	18.791149	>lcl|NW_018742476.1_cds_XP_021753661.1_6991	XP_021753661.1	GeneID:110719059	gene6463	26773-35655	Name=XM_021897969.1	end_range=35655,.	gbkey=mRNA	gene=LOC110719059	model_evidence=Supporting evidence includes similarity to: 1 Protein%2C and 100%25 coverage of the annotated genomic feature by RNAseq alignments%2C including 1 sample with support for all annotated introns	NP_200988.1	6.2e-149	498.0	Pentatricopeptide repeat (PPR) superfamily protein [Arabidopsis thaliana]	NP_200988.1	1.99e-162	47.280	Dbxref=TAIR:AT5G61800,GeneID:836302,Genbank:NP_200988.1,Araport:AT5G61800	product=Pentatricopeptide repeat (PPR) superfamily protein	.	.
rna5059	Pas	Reg-Tit	1.16269706857752	27.9287000108245	19.0066990300755	-5.67262085854549	0.704377128648312	-8.05338593181065	8.0534454470756e-16	3.27497019762351e-14	3.011855	0	0	0	1	0	43	42.233691	18.047872	7	12	33.15548	30.071088	37.130514	68.381238	19.172676	30.272148	19.09524	>lcl|NW_018742359.1_cds_XP_021729066.1_4152	XP_021729066.1	GeneID:110696094	gene3824	2991420-2995593	Name=XM_021873374.1	Note=The sequence of the model RefSeq transcript was modified relative to this genomic sequence to represent the inferred CDS: deleted 1 base in 1 codon	exception=unclassified transcription discrepancy	gbkey=mRNA	gene=LOC110696094	NP_188788.1	9.4e-53	179.5	histidine-containing phosphotransmitter 1 [Arabidopsis thaliana]	NP_563684.1	2.81e-54	54.305	Dbxref=Araport:AT1G03430,TAIR:AT1G03430,GeneID:839506,Genbank:NP_563684.1	product=histidine-containing phosphotransfer factor 5	.	.
rna19654	Pas	Reg-Tit	2.34110391798108	27.0594884504071	18.8200269395984	-3.32110837281529	0.412502968085919	-8.05111388222435	8.20438839082791e-16	3.33176762194858e-14	10	2	6	2	0	2	43	57	43	6	22	19	28	24.000001	51	16.000006	17	22	>lcl|NW_018742963.1_cds_XP_021764200.1_16380	XP_021764200.1	GeneID:110728841	gene15277	1510841-1512288	Name=XM_021908508.1	gbkey=mRNA	gene=LOC110728841	model_evidence=Supporting evidence includes similarity to: 100%25 coverage of the annotated genomic feature by RNAseq alignments%2C including 43 samples with support for all annotated introns	product=uncharacterized LOC110728841	.	.	.	.	.	.	.	.	.	.	.
rna55463	Pas	Reg-Tit	3.24257227141626	66.9766836972692	45.7319798886516	-4.20323526565956	0.522178771340307	-8.04941812335815	8.3188588477808e-16	3.37064487299756e-14	12	1	2	9	0	9	145	165	107	2	15	19	124	105.000006	201	39.000015	40	87	>lcl|NW_018744626.1_cds_XP_021733934.1_46175	XP_021733934.1	GeneID:110700666	gene42994	5524376-5527795	Name=XM_021878242.1	gbkey=mRNA	gene=LOC110700666	model_evidence=Supporting evidence includes similarity to: 100%25 coverage of the annotated genomic feature by RNAseq alignments%2C including 22 samples with support for all annotated introns	product=uncharacterized LOC110700666	.	.	.	.	.	.	.	.	.	.	.
rna32757	Pas	Reg-Tit	0	25.4549726788086	16.9699817858724	-7.25647082400705	0.902308457625512	-8.04211770673519	8.82990117079542e-16	3.55623474644677e-14	0	0	0	0	0	0	41.292205	31.165229	7.936442	7.216869	11.418195	29.848102	22.220805	27.130977	53.990529	18.804669	37.638102	21.649054	>lcl|NW_018743518.1_cds_XP_021776306.1_27264	XP_021776306.1	GeneID:110740117	gene25450	1849863-1850551	Name=XM_021920614.1	gbkey=mRNA	gene=LOC110740117	model_evidence=Supporting evidence includes similarity to: 4 Proteins%2C and 100%25 coverage of the annotated genomic feature by RNAseq alignments%2C including 57 samples with support for all annotated introns	product=expansin-like A2	NP_195553.1	5e-55	186.4	expansin-like A2 [Arabidopsis thaliana]	NP_195553.1	1.34e-57	64.567	Dbxref=TAIR:AT4G38400,GeneID:829997,Genbank:NP_195553.1,Araport:AT4G38400	product=expansin-like A2	.	.
rna69544	Pas	Reg-Tit	0	28.5912922404267	19.0608614936178	-7.52498985862219	0.935852922440052	-8.04078256121941	8.92665355957928e-16	3.58230024246801e-14	0	0	0	0	0	0	51	76	33	0	15	19	24	19.000001	29	44.000017	45	36	>lcl|NW_018745395.1_cds_XP_021747104.1_57915	XP_021747104.1	GeneID:110712950	gene53927	2192708-2202464	Name=XM_021891412.1	gbkey=mRNA	gene=LOC110712950	model_evidence=Supporting evidence includes similarity to: 6 Proteins%2C and 97%25 coverage of the annotated genomic feature by RNAseq alignments	product=5-epiaristolochene synthase-like	NP_197784.2	1.1e-103	349.3	terpene synthase 21 [Arabidopsis thaliana]	NP_197784.2	1.45e-111	36.784	Dbxref=TAIR:AT5G23960,GeneID:832461,Genbank:NP_197784.2,Araport:AT5G23960	product=terpene synthase 21	.	.
rna6211	Pas	Reg-Tit	4.31026001724308	44.1806969938889	30.890551335007	-3.62788181760076	0.452288345884455	-8.02117023490047	1.0474244649095e-15	4.17340182580151e-14	1	0	5	11	2	11	46	49	29	5	40	78	65	33.000002	64	39.000015	39	70	>lcl|NW_018742412.1_cds_XP_021740083.1_5095	XP_021740083.1	GeneID:110706469	gene4715	461354-466619	Name=XM_021884391.1	gbkey=mRNA	gene=LOC110706469	model_evidence=Supporting evidence includes similarity to: 91%25 coverage of the annotated genomic feature by RNAseq alignments	product=uncharacterized LOC110706469	.	.	.	.	.	.	.	.	.	.	.
rna10256	Pas	Reg-Tit	41.6635717004647	339.627563125725	240.306232650638	-3.21635726346763	0.402716235460946	-7.9866590424054	1.38644862084873e-15	5.47223115068873e-14	18.716162	27.975289	36.475876	77.811678	29.147248	16.371599	517.013701	510.568241	332.653757	45	252.106191	329.493027	361.186039	355.199775	525.435722	364.435392	376.804129	368.490987	>lcl|NW_018742558.1_cds_XP_021755300.1_8432	XP_021755300.1	GeneID:110720571	gene7824	424965-435009	Name=XM_021899609.1	gbkey=mRNA	gene=LOC110720571	model_evidence=Supporting evidence includes similarity to: 1 Protein%2C and 100%25 coverage of the annotated genomic feature by RNAseq alignments%2C including 50 samples with support for all annotated introns	product=DEAD-box ATP-dependent RNA helicase 28-like%2C transcript variant X2	NP_193396.3	1.1e-298	993.6	DEA(D/H)-box RNA helicase family protein [Arabidopsis thaliana]	NP_193396.3	0.0	66.621	Dbxref=TAIR:AT4G16630,GeneID:827364,Genbank:NP_193396.3,Araport:AT4G16630	product=DEA(D/H)-box RNA helicase family protein	.	.
rna48879	Pas	Reg-Tit	297.465999563719	39505.9673171535	26436.4668779569	-7.0510100447704	0.883266221004023	-7.98288203159791	1.42955517206115e-15	5.62912517223937e-14	855.678134	1188.936618	626.375884	13.220246	0	11.892069	68474.861265	69785.403576	65491.367237	5749.919161	14308.457907	54288.756129	62528.074102	104862.629265	141026.71329	1501.491054	2134.887443	6724.29673	>lcl|NW_018744290.1_cds_XP_021728295.1_40771	XP_021728295.1	GeneID:110695358	gene37905	1354783-1356369	Name=XM_021872603.1	gbkey=mRNA	gene=LOC110695358	model_evidence=Supporting evidence includes similarity to: 100%25 coverage of the annotated genomic feature by RNAseq alignments%2C including 2 samples with support for all annotated introns	product=BURP domain-containing protein BNM2A-like	NP_175357.1	9.7e-48	164.0	unknown seed protein like 1 [Arabidopsis thaliana]	NP_175357.1	2.05e-51	37.860	Dbxref=Araport:AT1G49320,TAIR:AT1G49320,GeneID:841355,Genbank:NP_175357.1	product=unknown seed protein like 1	.	.
rna43250	Pas	Reg-Tit	285.044600725594	12.0467904823182	103.04606056341	4.52215135311304	0.567084822333072	7.9743826232348	1.5314441007264e-15	6.02326121163777e-14	981	825	474	173	13	87	30	26	19	1	1	5	18	29.000002	45	5.000002	6	6	>lcl|NW_018744041.1_cds_XP_021723137.1_36021	XP_021723137.1	GeneID:110690585	gene33555	6641-7878	Name=XM_021867445.1	gbkey=mRNA	gene=LOC110690585	model_evidence=Supporting evidence includes similarity to: 5 Proteins%2C and 100%25 coverage of the annotated genomic feature by RNAseq alignments%2C including 10 samples with support for all annotated introns	product=salicylic acid-binding protein 2-like	NP_179943.1	1.9e-34	120.5	methyl esterase 1 [Arabidopsis thaliana]	NP_179943.1	4.26e-35	47.586	Dbxref=Araport:AT2G23620,TAIR:AT2G23620,GeneID:816894,Genbank:NP_179943.1	product=methyl esterase 1	.	.
rna11800	Pas	Reg-Tit	0	23.5966266204802	15.7310844136535	-7.13125204639589	0.894611578456806	-7.97133886719554	1.5696445491617e-15	6.15906490992114e-14	0	0	0	0	0	0	30	19	18	6	16	22	17	27.000001	29.061794	27.00001	31	26	>lcl|NW_018742642.1_cds_XP_021756876.1_9851	XP_021756876.1	GeneID:110721947	gene9081	11774-14083	Name=XM_021901184.1	gbkey=mRNA	gene=LOC110721947	model_evidence=Supporting evidence includes similarity to: 1 Protein	product=uncharacterized LOC110721947	.	.	.	.	.	.	.	.	.	.	.
rna66400	Pas	Reg-Tit	2.12772540371631	25.9825094935542	18.0309147969416	-3.42742950853263	0.430131852747695	-7.96832293781108	1.60842105195547e-15	6.30384554580069e-14	5	3	3	2	0	8	27	29	34	2	18	25	29	29.000002	89	21.000008	30	24	>lcl|NW_018745170.1_cds_XP_021744312.1_55320	XP_021744312.1	GeneID:110710337	gene51457	1666652-1671800	Name=XM_021888620.1	gbkey=mRNA	gene=LOC110710337	model_evidence=Supporting evidence includes similarity to: 100%25 coverage of the annotated genomic feature by RNAseq alignments%2C including 4 samples with support for all annotated introns	product=uncharacterized LOC110710337	NP_565582.1	6.9e-08	33.5	Aminotransferase-like, plant mobile domain family protein [Arabidopsis thaliana]	NP_565582.1	9.79e-08	38.095	Dbxref=Araport:AT2G25010,TAIR:AT2G25010,GeneID:817040,Genbank:NP_565582.1	product=Aminotransferase-like%2C plant mobile domain family protein	.	.
rna37165	Pas	Reg-Tit	5.40268962116723	109.867715141934	75.0460399683454	-4.17388130523416	0.524705362790464	-7.954714400167	1.79545197874312e-15	7.02046834905047e-14	0	0	7.210683	17	0	34	189.065668	188.306098	110.583937	18.271891	72.742436	155.212657	113.197717	188.997355	174.171428	101.465299	57.163791	75.422441	>lcl|NW_018743792.1_cds_XP_021717377.1_31011	XP_021717377.1	GeneID:110685202	gene28839	2741072-2748817	Name=XM_021861686.1	gbkey=mRNA	gene=LOC110685202	model_evidence=Supporting evidence includes similarity to: 5 Proteins%2C and 100%25 coverage of the annotated genomic feature by RNAseq alignments%2C including 52 samples with support for all annotated introns	product=tetraspanin-19%2C transcript variant X2	NP_179667.2	9.4e-81	272.4	Tetraspanin family protein [Arabidopsis thaliana]	NP_179667.2	1.83e-85	55.825	Dbxref=Araport:AT2G20740,TAIR:AT2G20740,GeneID:816603,Genbank:NP_179667.2	product=Tetraspanin family protein	.	.
rna894	Pas	Reg-Tit	2.97384356290237	28.6388593648199	20.0838540975141	-3.10121811900323	0.391061868098041	-7.93024933391291	2.18706334778662e-15	8.53183584359224e-14	7.499317	6.993268	7.99587	2.99873	0.5	3	56.463143	74.947343	30.460857	4.985089	18.466752	33.054284	54.472381	26.979641	49.474975	9.504101	9.993481	33.462858	>lcl|NW_018742204.1_cds_XP_021755508.1_700	XP_021755508.1	GeneID:110720775	gene628	17723271-17726799	Name=XM_021899822.1	gbkey=mRNA	gene=LOC110720775	model_evidence=Supporting evidence includes similarity to: 1 Protein%2C and 100%25 coverage of the annotated genomic feature by RNAseq alignments%2C including 35 samples with support for all annotated introns	product=F-box/FBD/LRR-repeat protein At1g13570-like%2C transcript variant X2	NP_001321685.1	9.8e-46	157.8	F-box/RNI-like superfamily protein [Arabidopsis thaliana]	NP_172814.1	2.34e-45	30.918	Dbxref=Araport:AT1G13570,TAIR:AT1G13570,GeneID:837918,Genbank:NP_172814.1	product=F-box/RNI-like superfamily protein	.	.
rna5833	Pas	Reg-Tit	0.198527877631598	35.5483942631004	23.7651054679441	-6.84342155725109	0.863322707148737	-7.92684068261403	2.24791376745506e-15	8.74886995178072e-14	0	0	1	1	0	0	31	39	28	4	28	64	47	26.000001	57	38.000015	37	47	>lcl|NW_018742393.1_cds_XP_021734883.1_4795	XP_021734883.1	GeneID:110701556	gene4408	1521881-1526305	Name=XM_021879191.1	gbkey=mRNA	gene=LOC110701556	model_evidence=Supporting evidence includes similarity to: 100%25 coverage of the annotated genomic feature by RNAseq alignments%2C including 2 samples with support for all annotated introns	product=uncharacterized LOC110701556	.	.	.	.	.	.	.	.	.	.	.
rna2317	Pas	Reg-Tit	0.110674660597122	45.5009016301156	30.3708259736094	-7.68793560584672	0.9701435433251	-7.92453411532983	2.29003275996974e-15	8.90246918473057e-14	0	1	0	0	0	0	159	160	93	6	12	44	72	51.000003	60	9.000003	14	16	>lcl|NW_018742205.1_cds_XP_021766315.1_1954	XP_021766315.1	GeneID:110730799	gene1745	6360331-6364079	Name=XM_021910623.1	gbkey=mRNA	gene=LOC110730799	model_evidence=Supporting evidence includes similarity to: 84 Proteins%2C and 100%25 coverage of the annotated genomic feature by RNAseq alignments%2C including 43 samples with support for all annotated introns	product=cationic peroxidase 1-like	NP_196153.1	1.5e-121	406.8	Peroxidase superfamily protein [Arabidopsis thaliana]	NP_196153.1	6.64e-138	63.366	Dbxref=TAIR:AT5G05340,GeneID:830416,Genbank:NP_196153.1,Araport:AT5G05340	product=Peroxidase superfamily protein	.	.
rna23006	Pas	Reg-Tit	0	40.3378805271864	26.8919203514576	-7.99895103143223	1.00995018314774	-7.92014414661685	2.3723539118741e-15	9.21181729044724e-14	0	0	0.268995	0	0	0	130.713951	126.55703	67.538556	3.805124	19.108466	16.172777	62.565592	90.933413	89.87374	8.055279	5.870036	9.929992	>lcl|NW_018743074.1_cds_XP_021767049.1_19169	XP_021767049.1	GeneID:110731508	gene17895	2708158-2711608	Name=XM_021911357.1	end_range=2711608,.	gbkey=mRNA	gene=LOC110731508	model_evidence=Supporting evidence includes similarity to: 3 Proteins%2C and 100%25 coverage of the annotated genomic feature by RNAseq alignments%2C including 57 samples with support for all annotated introns	NP_191966.2	2.5e-129	430.9	NAD-dependent malic enzyme 2 [Arabidopsis thaliana]	NP_191966.2	2.84e-137	84.862	Dbxref=TAIR:AT4G00570,GeneID:828222,Genbank:NP_191966.2,Araport:AT4G00570	product=NAD-dependent malic enzyme 2	.	.
rna54694	Pas	Reg-Tit	0	22.9384945367491	15.292329691166	-7.12751643796615	0.903189534277161	-7.89149582393072	2.98585824525638e-15	1.15539282895163e-13	0	0	0	0	0	0	50.636907	57	10.98742	4.81703	25	24.687348	21.829582	24.105106	30	16.516669	15.739058	8.576773	>lcl|NW_018744620.1_cds_XP_021733329.1_45509	XP_021733329.1	GeneID:110700143	gene42380	828447-851961	Name=XM_021877638.1	gbkey=mRNA	gene=LOC110700143	model_evidence=Supporting evidence includes similarity to: 100%25 coverage of the annotated genomic feature by RNAseq alignments%2C including 6 samples with support for all annotated introns	product=uncharacterized LOC110700143%2C transcript variant X3	.	.	.	.	.	.	.	.	.	.	.
rna65864	Pas	Reg-Tit	73.2845330606692	5.24237188071354	27.9230922740321	4.2697508325815	0.541304281598718	7.88789406943353	3.07328453706445e-15	1.18512210268937e-13	96.888651	81.914448	74.819176	156.736482	21.464334	153.293328	2.063346	2.085639	2.016363	4	3.121384	7.530788	7.205552	4.035193	2.028359	0	1.052437	8.474624	>lcl|NW_018745080.1_cds_XP_021743740.1_54891	XP_021743740.1	GeneID:110709800	gene51047	2768193-2770167	Name=XM_021888048.1	gbkey=mRNA	gene=LOC110709800	model_evidence=Supporting evidence includes similarity to: 2 Proteins%2C and 100%25 coverage of the annotated genomic feature by RNAseq alignments%2C including 29 samples with support for all annotated introns	product=translation initiation factor IF-2-like	.	.	.	.	.	.	.	.	.	.	.
rna12649	Pas	Reg-Tit	1.3522050406321	52.3549518642134	35.354036256353	-5.06479258271094	0.642474272763963	-7.88326131865466	3.18945083679929e-15	1.22850615526727e-13	8	0	1	0	0	4	32	37	28	10	42	59	42	34.000002	68	79.00003	62	97	>lcl|NW_018742684.1_cds_XP_021757710.1_10550	XP_021757710.1	GeneID:110722729	gene9747	2022681-2026947	Name=XM_021902018.1	gbkey=mRNA	gene=LOC110722729	model_evidence=Supporting evidence includes similarity to: 100%25 coverage of the annotated genomic feature by RNAseq alignments%2C including 50 samples with support for all annotated introns	product=protein NLP6-like	NP_001328405.1	5.7e-18	66.6	NIN like protein 7 [Arabidopsis thaliana]	NP_194133.1	7.29e-16	47.500	Dbxref=TAIR:AT4G24020,GeneID:828502,Genbank:NP_194133.1,Araport:AT4G24020	product=NIN like protein 7	AUR62007015-RA|Nin-like	7.63e-136
rna49950	Pas	Reg-Tit	0.669035445198878	31.7730080177298	21.4050171602195	-5.30611545618856	0.673100257362473	-7.88309824301723	3.19361777794766e-15	1.22870049119686e-13	0	4	2	0	0	0	46	63	40	12	8	52	43	33.000002	33	18.000007	12	22	>lcl|NW_018744311.1_cds_XP_021729011.1_41635	XP_021729011.1	GeneID:110696051	gene38705	1863339-1866795	Name=XM_021873319.1	gbkey=mRNA	gene=LOC110696051	model_evidence=Supporting evidence includes similarity to: 5 Proteins%2C and 100%25 coverage of the annotated genomic feature by RNAseq alignments%2C including 7 samples with support for all annotated introns	product=cinnamoyl-CoA reductase 1-like	NP_197445.1	1.3e-141	472.9	NAD(P)-binding Rossmann-fold superfamily protein [Arabidopsis thaliana]	NP_197445.1	9.78e-157	65.944	Dbxref=TAIR:AT5G19440,GeneID:832064,Genbank:NP_197445.1,Araport:AT5G19440	product=NAD(P)-binding Rossmann-fold superfamily protein	.	.
rna43880	Pas	Reg-Tit	5.39231800126497	54.0805466021112	37.8511370684958	-3.50388425516279	0.444669416322413	-7.87975094878631	3.28034250722324e-15	1.25917861298435e-13	0	5	14.486649	0	2.498756	16.50058	104.697859	105.538067	52.46007	10.170304	34.452683	58.975861	70.542252	65.02508	92.933799	24.977488	36.463881	66.955233	>lcl|NW_018744066.1_cds_XP_021723481.1_36578	XP_021723481.1	GeneID:110690890	gene34031	822004-837866	Name=XM_021867790.1	gbkey=mRNA	gene=LOC110690890	model_evidence=Supporting evidence includes similarity to: 1 Protein%2C and 100%25 coverage of the annotated genomic feature by RNAseq alignments%2C including 29 samples with support for all annotated introns	product=zinc protease PQQL-like%2C transcript variant X3	NP_001318814.1	0	1266.6	Insulinase (Peptidase family M16) protein [Arabidopsis thaliana]	NP_001318814.1	0.0	58.532	Dbxref=TAIR:AT5G56730,GeneID:835774,Genbank:NP_001318814.1,Araport:AT5G56730	product=Insulinase (Peptidase family M16) protein	.	.
rna20892	Pas	Reg-Tit	546.460090852712	62.1423073855254	223.581568541254	3.17380821583019	0.403114258428555	7.87322241640009	3.45621414134066e-15	1.32517175117529e-13	1100	1129	826	873	63	877	29	71	20	18	32	188	67	38.000002	73	56.000021	54	59	>lcl|NW_018743014.1_cds_XP_021765357.1_17414	XP_021765357.1	GeneID:110729879	gene16215	1547437-1552345	Name=XM_021909665.1	gbkey=mRNA	gene=LOC110729879	model_evidence=Supporting evidence includes similarity to: 12 Proteins%2C and 100%25 coverage of the annotated genomic feature by RNAseq alignments%2C including 14 samples with support for all annotated introns	product=hexokinase-2-like	NP_179576.1	7.9e-149	497.8	hexokinase 2 [Arabidopsis thaliana]	NP_179576.1	3.49e-165	51.648	Dbxref=Araport:AT2G19860,TAIR:AT2G19860,GeneID:816505,Genbank:NP_179576.1	product=hexokinase 2	.	.
rna47487	Pas	Reg-Tit	0.51215685735842	25.1869384924022	16.9620112807209	-5.14083048334186	0.654133540918181	-7.85899233377619	3.87235933004471e-15	1.48134302353101e-13	0	0	0	5.948262	0	0	43.223658	56.216349	22.929586	2.919632	5.520803	22.434749	36.614918	34.448606	48.249143	27.669674	32.638404	15.354721	>lcl|NW_018744187.1_cds_XP_021726868.1_39669	XP_021726868.1	GeneID:110694018	gene36836	963523-969868	Name=XM_021871176.1	gbkey=mRNA	gene=LOC110694018	model_evidence=Supporting evidence includes similarity to: 9 Proteins%2C and 100%25 coverage of the annotated genomic feature by RNAseq alignments%2C including 5 samples with support for all annotated introns	product=ras-related protein RABF1-like%2C transcript variant X1	NP_567008.1	9.8e-103	343.5	Ras-related small GTP-binding family protein [Arabidopsis thaliana]	NP_567008.1	2.91e-119	79.245	Dbxref=TAIR:AT3G54840,GeneID:824649,Genbank:NP_567008.1,Araport:AT3G54840	product=Ras-related small GTP-binding family protein	.	.
rna57319	Pas	Reg-Tit	147.159001455829	1218.51575740614	861.396838756037	-3.03622816939114	0.386904142157664	-7.84749460798968	4.24430655395999e-15	1.61993447757456e-13	314.706603	387	292	216	14	75	1772.786198	1864.891047	1222	340	1370.853108	2356.8259	1164.747996	839.000046	1163	532.000204	575.689593	996	>lcl|NW_018744693.1_cds_XP_021735943.1_47810	XP_021735943.1	GeneID:110702530	gene44452	1910123-1914198	Name=XM_021880251.1	gbkey=mRNA	gene=LOC110702530	model_evidence=Supporting evidence includes similarity to: 8 Proteins%2C and 100%25 coverage of the annotated genomic feature by RNAseq alignments%2C including 60 samples with support for all annotated introns	product=protein STAY-GREEN 1%2C chloroplastic-like	NP_001328989.1	3.3e-106	356.5	non-yellowing 1 [Arabidopsis thaliana]	NP_192928.2	2.08e-115	59.450	Dbxref=TAIR:AT4G11910,GeneID:826798,Genbank:NP_192928.2,Araport:AT4G11910	product=STAY-GREEN-like protein	.	.
rna8895	Pas	Reg-Tit	0.902482843189837	22.2161654862882	15.1116046052554	-4.36895761712872	0.5572401412279	-7.84034977721016	4.49293142708902e-15	1.71093480644052e-13	1	1	2	1	0	4	46	47	26	4	10	29	50	22.000001	46	15.000006	6	12	>lcl|NW_018742484.1_cds_XP_021754073.1_7298	XP_021754073.1	GeneID:110719435	gene6730	3679603-3685007	Name=XM_021898381.1	gbkey=mRNA	gene=LOC110719435	model_evidence=Supporting evidence includes similarity to: 27 Proteins%2C and 100%25 coverage of the annotated genomic feature by RNAseq alignments%2C including 11 samples with support for all annotated introns	product=phospholipase D beta 1-like	NP_565963.2	0	1359.6	phospholipase D beta 1 [Arabidopsis thaliana]	NP_565963.2	0.0	68.453	Dbxref=Araport:AT2G42010,TAIR:AT2G42010,GeneID:818802,Genbank:NP_565963.2	product=phospholipase D beta 1	.	.
rna20615	Pas	Reg-Tit	1.46813443734141	32.0734697514765	21.8716913134315	-4.27523197576839	0.545425414046925	-7.83834391589347	4.56527229614231e-15	1.73651156761087e-13	0	2	8	4	0	0	57	90	41	5	10	49	39	51.000003	72	12.000005	11	27	>lcl|NW_018742987.1_cds_XP_021764877.1_17175	XP_021764877.1	GeneID:110729451	gene15993	1660064-1661814	Name=XM_021909185.1	gbkey=mRNA	gene=LOC110729451	model_evidence=Supporting evidence includes similarity to: 1 Protein%2C and 100%25 coverage of the annotated genomic feature by RNAseq alignments%2C including 4 samples with support for all annotated introns	product=25.3 kDa vesicle transport protein-like	NP_001331102.1	2.8e-68	231.0	SNARE-like superfamily protein [Arabidopsis thaliana]	NP_001331102.1	2.76e-75	52.703	Dbxref=GeneID:835303,Genbank:NP_001331102.1,Araport:AT5G52270,TAIR:AT5G52270	product=SNARE-like superfamily protein	.	.
rna44827	Pas	Reg-Tit	0.407196363281422	83.5284855804828	55.821389174749	-7.31613341229026	0.933433022490148	-7.83787720812875	4.58226773509157e-15	1.74100226777562e-13	0	1.906252	0	0	0	2.5	264.372652	233.863544	104.0931	3.333368	25.882361	79.238011	84.612946	216.442743	365.309551	6.000002	12	16.285723	>lcl|NW_018744092.1_cds_XP_021724395.1_37378	XP_021724395.1	GeneID:110691757	gene34782	965539-967595	Name=XM_021868703.1	gbkey=mRNA	gene=LOC110691757	model_evidence=Supporting evidence includes similarity to: 8 Proteins%2C and 100%25 coverage of the annotated genomic feature by RNAseq alignments%2C including 8 samples with support for all annotated introns	product=benzyl alcohol O-benzoyltransferase-like	NP_197256.1	2.2e-135	453.6	HXXXD-type acyl-transferase family protein [Arabidopsis thaliana]	NP_197256.1	3.92e-147	49.550	Dbxref=TAIR:AT5G17540,GeneID:831620,Genbank:NP_197256.1,Araport:AT5G17540	product=HXXXD-type acyl-transferase family protein	.	.
rna8314	Pas	Reg-Tit	0.226336802810389	42.1195761434175	28.1551630298818	-7.10153093605411	0.906852291572496	-7.83096762510237	4.84129339730455e-15	1.82906027236678e-13	0	0	2	0	0	0	50.521124	47.984555	32	1	26.791862	26	53	48.686022	43.530745	62.754329	56	92.922308	>lcl|NW_018742461.1_cds_XP_021753611.1_6820	XP_021753611.1	GeneID:110718983	gene6295	3795378-3796604	Name=XM_021897919.1	gbkey=mRNA	gene=LOC110718983	model_evidence=Supporting evidence includes similarity to: 4 Proteins	product=alpha-L-fucosidase 2-like	NP_195152.2	2.2e-207	690.5	1,2-alpha-L-fucosidase [Arabidopsis thaliana]	NP_195152.2	0.0	72.236	Dbxref=TAIR:AT4G34260,GeneID:829575,Genbank:NP_195152.2,Araport:AT4G34260	product=1%2C2-alpha-L-fucosidase	.	.
rna48835	Pas	Reg-Tit	4.1987418341611	913.517828971199	610.411466592186	-7.68742312221578	0.982253724361697	-7.82631099435264	5.02393667762311e-15	1.89592858939907e-13	13.020043	16.006062	9	0	0	0	2841.500287	3439.942403	2754.463549	31	173.659916	540.871379	1072.876098	1593.005599	2911.9493	22.000008	12	23	>lcl|NW_018744290.1_cds_XP_021728031.1_40730	XP_021728031.1	GeneID:110695121	gene37864	985189-986806	Name=XM_021872339.1	gbkey=mRNA	gene=LOC110695121	model_evidence=Supporting evidence includes similarity to: 9 Proteins%2C and 100%25 coverage of the annotated genomic feature by RNAseq alignments	product=36.4 kDa proline-rich protein-like	NP_188851.2	1.1e-49	170.7	cell wall-plasma membrane linker protein [Arabidopsis thaliana]	NP_001078199.1	1.65e-51	47.429	Dbxref=TAIR:AT3G22142,GeneID:5008021,Genbank:NP_001078199.1,Araport:AT3G22142	product=Bifunctional inhibitor/lipid-transfer protein/seed storage 2S albumin superfamily protein	.	.
rna45288	Pas	Reg-Tit	1.99826172351742	26.1945214890888	18.1291015672317	-4.05470031706515	0.518894619463255	-7.81411131466218	5.53521622682587e-15	2.08652774375035e-13	0	2	2	4	1	4	17	34	23	4	21	27	39	12.000001	61	24.000009	34	33	>lcl|NW_018744093.1_cds_XP_021724911.1_37787	XP_021724911.1	GeneID:110692221	gene35149	1756305-1759138	Name=XM_021869219.1	gbkey=mRNA	gene=LOC110692221	model_evidence=Supporting evidence includes similarity to: 100%25 coverage of the annotated genomic feature by RNAseq alignments%2C including 1 sample with support for all annotated introns	product=uncharacterized LOC110692221%2C transcript variant X2	.	.	.	.	.	.	.	.	.	.	.
rna59670	Pas	Reg-Tit	15.337686714803	379.396235293947	258.043385767565	-4.55278236149071	0.58297249098619	-7.80960067908001	5.73694557541562e-15	2.16014351413713e-13	22.300808	27.86763	20.820416	68.275096	0	18.010917	636.195954	547.292743	439.1257	55.793519	0	497.87914	612.018309	559.885582	770.149865	322.28978	324.55926	481.708652	>lcl|NW_018744835.1_cds_XP_021737986.1_49700	XP_021737986.1	GeneID:110704501	gene46276	1776550-1793244	Name=XM_021882294.1	gbkey=mRNA	gene=LOC110704501	model_evidence=Supporting evidence includes similarity to: 100%25 coverage of the annotated genomic feature by RNAseq alignments%2C including 34 samples with support for all annotated introns	product=uncharacterized LOC110704501%2C transcript variant X4	NP_189639.4	2.5e-09	38.0	Plant transposase (Ptta/En/Spm family) [Arabidopsis thaliana]	NP_189639.4	3.63e-06	23.985	Dbxref=TAIR:AT3G30200,GeneID:822713,Genbank:NP_189639.4,Araport:AT3G30200	product=Plant transposase (Ptta/En/Spm family)	.	.
rna50411	Pas	Reg-Tit	0	30.1257470184746	20.0838313456498	-7.58001544803474	0.971156856797774	-7.80514022526553	5.9435422721416e-15	2.2354248843955e-13	0	0	0	0	0	0	81.969655	85.680475	73	3	20	43.561769	47.662535	24.367668	29.597033	5.278538	7	15.780524	>lcl|NW_018744367.1_cds_XP_021729486.1_42033	XP_021729486.1	GeneID:110696500	gene39077	1265366-1273968	Name=XM_021873794.1	gbkey=mRNA	gene=LOC110696500	model_evidence=Supporting evidence includes similarity to: 8 Proteins%2C and 100%25 coverage of the annotated genomic feature by RNAseq alignments%2C including 6 samples with support for all annotated introns	product=lysosomal Pro-X carboxypeptidase-like%2C transcript variant X1	NP_851059.1	4.4e-148	495.6	Serine carboxypeptidase S28 family protein [Arabidopsis thaliana]	NP_851059.1	9.08e-151	48.637	Dbxref=TAIR:AT5G22860,GeneID:832349,Genbank:NP_851059.1,Araport:AT5G22860	product=Serine carboxypeptidase S28 family protein	.	.
rna18118	Pas	Reg-Tit	2.09925246728429	92.2016498099811	62.1675173624155	-5.31526671813552	0.68140610176258	-7.80043898108136	6.16921922997504e-15	2.3177058896577e-13	6	9	4	0	0	0	185	119	40	19	25	107	235	255.000014	262	20.000008	13	61	>lcl|NW_018742907.1_cds_XP_021762770.1_15080	XP_021762770.1	GeneID:110727517	gene14040	504714-506513	Name=XM_021907078.1	gbkey=mRNA	gene=LOC110727517	model_evidence=Supporting evidence includes similarity to: 67 Proteins%2C and 100%25 coverage of the annotated genomic feature by RNAseq alignments	product=xyloglucan endotransglucosylase/hydrolase protein 22-like	NP_200564.1	3.7e-121	406.0	Xyloglucan endotransglucosylase/hydrolase family protein [Arabidopsis thaliana]	NP_200564.1	6.36e-131	64.615	Dbxref=TAIR:AT5G57560,GeneID:835860,Genbank:NP_200564.1,Araport:AT5G57560	product=Xyloglucan endotransglucosylase/hydrolase family protein	.	.
rna63016	Pas	Reg-Tit	113.755096131529	0.362778595949986	38.1602177744763	7.76375513307433	0.997559690781369	7.78274744340675	7.09662168971854e-15	2.66313826698397e-13	21.984841	6.010777	52.586009	304.639897	52.553704	368.88434	1	3.498095	1.498772	0	0	0	0	0	1.5	0	0	0	>lcl|NW_018744996.1_cds_XP_021740835.1_52550	XP_021740835.1	GeneID:110707134	gene48893	3840738-3842097	Name=XM_021885144.1	gbkey=mRNA	gene=LOC110707134	model_evidence=Supporting evidence includes similarity to: 1 Protein%2C and 100%25 coverage of the annotated genomic feature by RNAseq alignments%2C including 2 samples with support for all annotated introns	product=uncharacterized LOC110707134%2C transcript variant X2	.	.	.	.	.	.	.	.	.	.	.
rna67458	Pas	Reg-Tit	23.0584761817029	191.455263724127	135.323001209986	-3.2799505157037	0.422160807869832	-7.76943395634925	7.88376355228559e-15	2.94863303696354e-13	5.8362	11.126659	15.1571	54.211337	14.23861	34.185862	231.47669	177.374539	121.374326	18.497536	177.296622	292.914079	405.115141	177.599599	343.608164	129.109483	171.838498	268.455337	>lcl|NW_018745240.1_cds_XP_021745243.1_56237	XP_021745243.1	GeneID:110711169	gene52299	1828582-1852263	Name=XM_021889551.1	Note=The sequence of the model RefSeq transcript was modified relative to this genomic sequence to represent the inferred CDS: inserted 1 base in 1 codon%3B deleted 1 base in 1 codon	exception=unclassified transcription discrepancy	gbkey=mRNA	gene=LOC110711169	.	.	.	.	.	.	.	.	.	.	.
rna5868	Pas	Reg-Tit	67.2015952007459	6.6860630882446	26.857907125745	3.41671658166701	0.440323128126333	7.75956647157248	8.5220191052667e-15	3.17319887860813e-13	104	132	128	115	9	102	15	7	2	1	11	12	0	9	5	5.000002	6.113627	5	>lcl|NW_018742393.1_cds_XP_021736992.1_4827	XP_021736992.1	GeneID:110703493	gene4437	1879315-1882609	Name=XM_021881300.1	gbkey=mRNA	gene=LOC110703493	model_evidence=Supporting evidence includes similarity to: 7 Proteins%2C and 100%25 coverage of the annotated genomic feature by RNAseq alignments%2C including 60 samples with support for all annotated introns	product=uncharacterized LOC110703493	NP_198706.1	2.2e-56	191.0	Thioredoxin superfamily protein [Arabidopsis thaliana]	NP_198706.1	2.04e-62	67.176	Dbxref=TAIR:AT5G38900,GeneID:833882,Genbank:NP_198706.1,Araport:AT5G38900	product=Thioredoxin superfamily protein	.	.
rna36343	Pas	Reg-Tit	0.454606306310808	26.3452528739669	17.7150373514149	-5.38903376495252	0.694863993307448	-7.7555231194259	8.79800473959361e-15	3.26509138283878e-13	0	0	1.023811	4.085141	0	0	31.556727	45.162096	18	4	16.313989	24	20.190919	16.248447	49.836561	28.992813	40.211045	37.276961	>lcl|NW_018743697.1_cds_XP_021716575.1_30364	XP_021716575.1	GeneID:110684423	gene28236	4980300-4983022	Name=XM_021860883.1	gbkey=mRNA	gene=LOC110684423	model_evidence=Supporting evidence includes similarity to: 100%25 coverage of the annotated genomic feature by RNAseq alignments%2C including 5 samples with support for all annotated introns	product=uncharacterized LOC110684423	.	.	.	.	.	.	.	.	.	.	.
[truncated: 540 more rows]
[truncated: 9 more columns]

## Sheet: 60 selected target transcripts
This list contains 59 transcripts (identified from the previous list of 999 DETs) that according to annotations are encodingg either transcription factors or proteins with functions in central carbon metabolism.
[truncated: 64 more rows]
[truncated: 17 more columns]
