# Supplementary material for: Transcriptional Regulation of Quinoa Seed Quality: Identification of Novel Candidate Genetic Markers for Increased Protein Content
Source: Front Plant Sci. 2022 Jun 2;13:816425. doi: 10.3389/fpls.2022.816425 (PMC9201758; doi:10.3389/fpls.2022.816425)
Supplement: Supplementary Figure S1 — Dry matter content (% by fw) of developing quinoa seeds of Titicaca, Pasankalla, and Regalona. For corresponding days post anthesis for each developmental stage, see the text. Results are showing mean values ± SD. Bars not sharing the same letter are significantly different according to Fisher’s pairwise test (p ≤ 0.05). [file Data_Sheet_1.zip › Supplementary Data Sheet 1/Supplementary Table 4.xlsx]

## Sheet: GO_ORA
ONTOLOGY	ONTOLOGY_categories	ID	Description	GeneRatio	BgRatio	pvalue	p.adjust	qvalue	geneID	Count
BP	Biological Process	GO:0006281	DNA repair	59/1803	343/21869	4.90902901333108e-08	7.6306582874058e-05	6.32779160061933e-05	AT5G55660/AT5G08020/AT2G25100/AT1G55915/AT1G15910/AT5G63540/AT1G21710/AT2G31870/AT2G19480/AT1G65070/AT3G12380/AT4G36280/AT5G24850/AT5G04560/AT5G27680/AT3G14890/AT2G36490/AT4G17760/AT4G32700/AT1G31360/AT5G01630/AT3G52050/AT1G48360/AT1G08840/AT3G42660/AT2G32950/AT5G18070/AT5G64630/AT1G67500/AT5G22010/AT1G11800/AT4G17380/AT2G31865/AT5G40840/AT5G66130/AT5G24280/AT4G31400/AT4G35740/AT2G16900/AT5G39770…	59
BP	Biological Process	GO:1901615	organic hydroxy compound metabolic process	59/1803	347/21869	7.4779693526184e-08	7.6306582874058e-05	6.32779160061933e-05	AT4G22880/AT1G17260/AT3G59030/AT2G23620/AT2G23600/AT5G24530/AT4G38620/AT4G10500/AT5G51970/AT2G26710/AT1G14520/AT3G07270/AT2G47460/AT1G43620/AT1G30100/AT1G43710/AT1G78620/AT4G36380/AT5G42650/AT2G21940/AT3G55440/AT5G16760/AT5G58770/AT1G07380/AT1G54570/AT1G50030/AT4G34640/AT5G36110/AT3G29770/AT4G19230/AT1G58440/AT5G54160/AT5G53970/AT4G26260/AT5G32470/AT3G30180/AT3G02870/AT1G12050/AT1G18870/AT5G54390…	59
BP	Biological Process	GO:0006974	cellular response to DNA damage stimulus	62/1803	378/21869	1.34181966199349e-07	7.6306582874058e-05	6.32779160061933e-05	AT5G55660/AT5G08020/AT2G25100/AT1G55915/AT1G15910/AT5G63540/AT1G21710/AT2G31870/AT2G19480/AT1G65070/AT3G12380/AT4G36280/AT5G24850/AT5G04560/AT5G27680/AT3G14890/AT2G36490/AT4G17760/AT4G32700/AT1G31360/AT4G18470/AT5G01630/AT3G52050/AT1G48360/AT1G08840/AT3G42660/AT2G32950/AT5G18070/AT5G64630/AT1G67500/AT5G22010/AT1G11800/AT4G17380/AT2G31865/AT5G40840/AT5G66130/AT5G24280/AT4G31400/AT4G35740/AT2G16900…	62
BP	Biological Process	GO:0019439	aromatic compound catabolic process	45/1803	240/21869	1.51136410362251e-07	7.6306582874058e-05	6.32779160061933e-05	AT1G71720/AT5G24530/AT4G14790/AT2G25100/AT4G10500/AT1G17180/AT5G18230/AT1G09810/AT1G56310/AT1G03360/AT1G25260/AT2G02990/AT2G33150/AT4G11910/AT5G26940/AT4G34890/AT4G13720/AT1G08370/AT5G53970/AT1G71770/AT4G04955/AT2G40410/AT5G40270/AT1G12050/AT5G28050/AT2G26230/AT3G58580/AT4G31390/AT4G04880/AT5G39770/AT2G19570/AT2G32070/AT5G44070/AT5G36160/AT5G18860/AT1G28960/AT2G20340/AT1G17170/AT2G17510/AT2G02390…	45
BP	Biological Process	GO:1901361	organic cyclic compound catabolic process	46/1803	249/21869	1.73739942791571e-07	7.6306582874058e-05	6.32779160061933e-05	AT1G71720/AT5G24530/AT4G14790/AT2G25100/AT4G10500/AT1G17180/AT5G18230/AT1G09810/AT1G56310/AT1G03360/AT1G25260/AT2G02990/AT2G14170/AT2G33150/AT4G11910/AT5G26940/AT4G34890/AT4G13720/AT1G08370/AT5G53970/AT1G71770/AT4G04955/AT2G40410/AT5G40270/AT1G12050/AT5G28050/AT2G26230/AT3G58580/AT4G31390/AT4G04880/AT5G39770/AT2G19570/AT2G32070/AT5G44070/AT5G36160/AT5G18860/AT1G28960/AT2G20340/AT1G17170/AT2G17510…	46
BP	Biological Process	GO:0009694	jasmonic acid metabolic process	18/1803	57/21869	3.89378519030426e-07	0.000142512537965136	0.000118179796126778	AT2G06050/AT3G48520/AT2G23620/AT2G23600/AT4G29010/AT1G55020/AT4G03560/AT2G43710/AT2G46370/AT5G42650/AT2G33150/AT5G63380/AT3G29770/AT3G45140/AT3G50440/AT5G07010/AT5G63980/AT1G13280	18
BP	Biological Process	GO:0032787	monocarboxylic acid metabolic process	73/1803	489/21869	5.01515848200049e-07	0.000157332686092473	0.000130469536449035	AT4G31500/AT2G06050/AT1G53520/AT3G48520/AT2G23620/AT2G23600/AT5G24530/AT3G05290/AT4G29010/AT3G04460/AT2G19860/AT1G25450/AT4G10500/AT1G55020/AT3G12780/AT1G65520/AT5G16390/AT4G03560/AT2G43710/AT5G57850/AT2G46370/AT1G30100/AT1G04220/AT4G24670/AT5G42650/AT2G33150/AT4G36830/AT5G08415/AT2G21940/AT3G55440/AT2G32720/AT1G07380/AT5G36880/AT3G06650/AT5G60600/AT1G50030/AT5G63380/AT3G29770/AT5G52920/AT3G15730…	73
BP	Biological Process	GO:0044282	small molecule catabolic process	44/1803	246/21869	8.06613483625413e-07	0.000221415401255176	0.00018361070087789	AT2G41530/AT1G08630/AT5G24530/AT3G05290/AT4G29010/AT3G04460/AT4G10500/AT1G65520/AT1G14520/AT4G34710/AT4G33150/AT2G14170/AT2G33150/AT2G26800/AT3G45300/AT3G55440/AT5G62530/AT3G60510/AT3G48990/AT4G19230/AT1G72330/AT1G67550/AT5G53970/AT4G26260/AT3G02870/AT2G03800/AT1G12050/AT5G28050/AT2G26230/AT4G04880/AT2G19570/AT5G54390/AT5G48230/AT5G17330/AT5G36160/AT5G18860/AT5G06580/AT2G20340/AT2G02390/AT5G63980…	44
BP	Biological Process	GO:0006310	DNA recombination	36/1803	186/21869	1.17715795515758e-06	0.000287226541058451	0.000238185176891535	AT5G08020/AT1G47720/AT1G15910/AT5G63540/AT5G04050/AT2G19480/AT1G65070/AT5G16730/AT5G08780/AT5G27680/AT4G32700/AT1G31360/AT4G18470/AT5G01630/AT5G64630/AT1G67500/AT5G22010/AT3G27120/AT4G17380/AT5G40840/AT5G24280/AT4G40020/AT4G31400/AT4G35740/AT4G24710/AT2G16900/AT5G39770/AT5G54260/AT3G18524/AT3G22880/AT5G07660/AT5G61000/AT1G66740/AT5G49010/AT1G71310/AT3G23255	36
BP	Biological Process	GO:0000724	double-strand break repair via homologous recombination	23/1803	96/21869	2.4223466256701e-06	0.000531947318997154	0.000441122069727292	AT5G08020/AT1G15910/AT5G63540/AT2G19480/AT5G27680/AT1G31360/AT5G01630/AT5G64630/AT1G67500/AT5G40840/AT5G24280/AT4G31400/AT4G35740/AT2G16900/AT5G39770/AT5G54260/AT3G22880/AT5G07660/AT5G61000/AT1G66740/AT5G49010/AT1G71310/AT3G23255	23
BP	Biological Process	GO:0006302	double-strand break repair	29/1803	143/21869	4.80507682624541e-06	0.000959268064584993	0.000795481618124838	AT5G55660/AT5G08020/AT1G15910/AT5G63540/AT2G19480/AT5G27680/AT4G32700/AT1G31360/AT5G01630/AT3G52050/AT5G64630/AT1G67500/AT1G11800/AT5G40840/AT5G24280/AT4G31400/AT4G35740/AT2G16900/AT5G39770/AT5G54260/AT3G22880/AT3G23100/AT5G07660/AT5G61000/AT1G66740/AT5G49010/AT4G26630/AT1G71310/AT3G23255	29
BP	Biological Process	GO:0006820	anion transport	41/1803	241/21869	6.8683725809275e-06	0.00122398072111938	0.00101499695500744	AT4G05590/AT4G18910/AT5G62680/AT3G05290/AT1G08230/AT1G12110/AT1G22540/AT5G46330/AT2G41705/AT1G71960/AT5G01340/AT5G47560/AT5G56450/AT5G40670/AT2G39890/AT1G15460/AT1G32450/AT2G29940/AT5G26240/AT1G61800/AT1G14560/AT5G41760/AT2G27240/AT3G45780/AT1G62280/AT2G39510/AT4G22990/AT1G15520/AT1G52190/AT3G23430/AT5G44070/AT4G32272/AT4G31600/AT5G19600/AT1G08440/AT1G69480/AT2G38100/AT3G01550/AT3G16180/AT1G73020…	41
BP	Biological Process	GO:0000725	recombinational repair	23/1803	102/21869	7.24578751118029e-06	0.00122398072111938	0.00101499695500744	AT5G08020/AT1G15910/AT5G63540/AT2G19480/AT5G27680/AT1G31360/AT5G01630/AT5G64630/AT1G67500/AT5G40840/AT5G24280/AT4G31400/AT4G35740/AT2G16900/AT5G39770/AT5G54260/AT3G22880/AT5G07660/AT5G61000/AT1G66740/AT5G49010/AT1G71310/AT3G23255	23
BP	Biological Process	GO:0009611	response to wounding	41/1803	243/21869	8.45165800437895e-06	0.00132570292697258	0.00109935100357711	AT4G22880/AT3G25230/AT2G06050/AT3G48520/AT2G28900/AT1G55020/AT5G13930/AT5G59820/AT3G54420/AT2G46370/AT3G13790/AT4G24220/AT3G12500/AT4G17980/AT1G04220/AT1G53830/AT4G20140/AT4G34710/AT4G14720/AT5G42650/AT2G02990/AT2G33150/AT1G51760/AT1G05200/AT1G80840/AT3G45140/AT1G30135/AT5G24090/AT2G39940/AT1G73080/AT3G14840/AT5G13220/AT5G18860/AT2G20340/AT2G25180/AT4G31920/AT5G12140/AT2G27690/AT3G61060/AT2G30490…	41
BP	Biological Process	GO:0048438	floral whorl development	36/1803	205/21869	1.19093769642052e-05	0.00174353278755964	0.0014458401507421	AT2G06050/AT3G48520/AT5G02030/AT5G50260/AT3G55400/AT5G07280/AT2G41670/AT4G26000/AT1G75080/AT4G24670/AT4G36380/AT5G65700/AT5G56450/AT1G12820/AT1G60800/AT1G62360/AT5G20490/AT2G42200/AT5G06100/AT4G36920/AT4G09960/AT1G69690/AT3G02310/AT5G53400/AT4G31400/AT2G39940/AT4G39400/AT5G23260/AT1G34640/AT4G27330/AT4G29860/AT5G15800/AT5G53390/AT3G13490/AT5G43900/AT2G23140	36
BP	Biological Process	GO:0010118	stomatal movement	30/1803	160/21869	1.69622250574538e-05	0.00232806538913554	0.00193056903614442	AT5G55630/AT5G02500/AT5G40280/AT1G47128/AT4G03560/AT2G46370/AT3G56400/AT1G62400/AT2G31870/AT1G69530/AT2G40220/AT3G14270/AT5G13750/AT2G40820/AT1G08860/AT3G49260/AT3G15730/AT2G21660/AT2G32950/AT3G45780/AT5G10720/AT1G15520/AT2G39940/AT1G05805/AT1G65480/AT1G64060/AT3G51780/AT2G26650/AT4G24020/AT5G44790	30
BP	Biological Process	GO:0005982	starch metabolic process	18/1803	75/21869	2.8633670870255e-05	0.00358399508373175	0.00297205996302172	AT1G32900/AT4G15210/AT3G23920/AT2G01940/AT2G40220/AT3G10940/AT1G43670/AT1G11720/AT5G51820/AT5G04360/AT5G51830/AT5G03650/AT3G59480/AT1G10670/AT5G39790/AT4G28706/AT5G03420/AT1G67140	18
BP	Biological Process	GO:0009695	jasmonic acid biosynthetic process	11/1803	32/21869	2.93770088830471e-05	0.00358399508373175	0.00297205996302172	AT2G06050/AT4G29010/AT1G55020/AT4G03560/AT2G43710/AT5G42650/AT2G33150/AT5G63380/AT3G45140/AT5G63980/AT1G13280	11
BP	Biological Process	GO:0010119	regulation of stomatal movement	22/1803	104/21869	3.28569297422879e-05	0.00379756935337181	0.00314916833541042	AT5G55630/AT1G47128/AT4G03560/AT2G46370/AT3G56400/AT1G62400/AT1G69530/AT2G40220/AT5G13750/AT2G40820/AT3G49260/AT3G15730/AT2G21660/AT2G32950/AT3G45780/AT5G10720/AT1G05805/AT1G65480/AT1G64060/AT3G51780/AT2G26650/AT5G44790	22
BP	Biological Process	GO:1901616	organic hydroxy compound catabolic process	13/1803	44/21869	3.55069506398186e-05	0.00389866318025209	0.00323300129509928	AT5G24530/AT4G10500/AT1G14520/AT3G55440/AT4G19230/AT4G26260/AT3G02870/AT1G12050/AT5G54390/AT5G06580/AT2G02390/AT5G63980/AT4G10490	13
BP	Biological Process	GO:0046394	carboxylic acid biosynthetic process	66/1803	485/21869	3.75875374407423e-05	0.00393058248666048	0.00325947066528743	AT4G31500/AT2G06050/AT1G55880/AT1G08630/AT4G29010/AT1G25450/AT2G26540/AT1G55020/AT4G27070/AT5G16390/AT4G03560/AT2G43710/AT5G57850/AT1G30100/AT1G04220/AT4G24670/AT2G40220/AT5G42650/AT3G20770/AT4G33150/AT2G33150/AT3G59890/AT4G36830/AT1G18640/AT5G08415/AT2G21940/AT2G22250/AT2G32720/AT1G07380/AT3G06650/AT1G50030/AT5G63380/AT5G52920/AT5G51830/AT4G34570/AT5G10870/AT1G75330/AT4G26260/AT5G17920/AT5G03770…	66
BP	Biological Process	GO:0009414	response to water deprivation	57/1803	406/21869	5.23123925918007e-05	0.00522172791507247	0.00433016455424954	AT4G05590/AT1G05260/AT5G40280/AT3G20660/AT2G05520/AT5G25610/AT1G12110/AT1G47128/AT5G20510/AT3G23920/AT3G56400/AT2G47520/AT4G27410/AT2G31870/AT1G18390/AT5G44650/AT1G30100/AT3G24500/AT3G52150/AT2G40220/AT3G06190/AT5G13750/AT4G34890/AT1G70670/AT2G21660/AT4G36020/AT2G21620/AT1G58440/AT1G45249/AT3G49190/AT1G60200/AT1G62280/AT4G34240/AT3G45140/AT1G15520/AT4G31390/AT5G24090/AT2G38750/AT5G26340/AT3G59380…	57
BP	Biological Process	GO:0090407	organophosphate biosynthetic process	51/1803	354/21869	6.51787268980561e-05	0.00622315148991875	0.00516060400611611	AT4G01950/AT1G80860/AT3G07270/AT4G04640/AT1G78590/AT3G58130/AT2G37690/AT5G05930/AT2G03890/AT1G72040/AT3G14270/AT2G22570/AT5G55810/AT5G22130/AT3G55440/AT5G16760/AT5G36880/AT3G06650/AT5G60600/AT4G34570/AT2G22530/AT4G32180/AT1G09430/AT4G21470/AT4G11820/AT5G47030/AT4G00400/AT5G57190/AT5G03770/AT3G02870/AT1G30120/AT4G24500/AT5G27450/AT1G10670/AT5G54390/AT2G02500/AT2G38040/AT3G24030/AT4G22930/AT3G16990…	51
BP	Biological Process	GO:0072523	purine-containing compound catabolic process	8/1803	19/21869	6.93981468092071e-05	0.00628020191258178	0.00520791357912303	AT4G34890/AT4G04955/AT5G40270/AT5G28050/AT2G26230/AT4G04880/AT5G18860/AT1G28960	8
BP	Biological Process	GO:0009657	plastid organization	47/1803	319/21869	7.14959234128162e-05	0.00628020191258178	0.00520791357912303	AT5G23120/AT1G71720/AT1G66840/AT3G18870/AT2G32480/AT3G12780/AT3G46610/AT3G47520/AT5G54600/AT1G30610/AT2G46340/AT2G46820/AT4G26150/AT3G27750/AT5G07900/AT5G44650/AT1G67440/AT2G17240/AT1G62750/AT4G38160/AT4G27670/AT1G15510/AT4G16390/AT4G13200/AT1G42550/AT4G27990/AT2G33150/AT5G58770/AT5G50920/AT3G07700/AT2G45770/AT3G45780/AT5G40270/AT1G75720/AT4G31390/AT3G18420/AT3G10670/AT2G16365/AT1G58070/AT4G35780…	47
BP	Biological Process	GO:0006644	phospholipid metabolic process	36/1803	223/21869	7.56110444686409e-05	0.00638622514050521	0.00529583428869428	AT4G01950/AT3G15820/AT1G80860/AT2G26870/AT3G58130/AT2G03890/AT5G18480/AT3G14270/AT3G02040/AT3G59770/AT5G22130/AT3G03530/AT5G60600/AT4G34640/AT3G15730/AT2G22530/AT5G04980/AT4G11820/AT2G42010/AT4G00400/AT5G57190/AT5G03770/AT3G02870/AT4G24500/AT5G27450/AT5G54390/AT2G02500/AT5G47770/AT3G54250/AT4G17190/AT5G43300/AT5G63910/AT5G56610/AT1G16560/AT3G19420/AT1G74320	36
BP	Biological Process	GO:0009845	seed germination	31/1803	182/21869	8.45284123699439e-05	0.0068749775394221	0.00570113658479544	AT3G25230/AT5G55630/AT5G02500/AT4G29010/AT5G13200/AT1G03060/AT4G03560/AT1G19900/AT1G03790/AT4G26150/AT1G43620/AT3G54810/AT1G62750/AT3G52150/AT2G01570/AT2G34900/AT4G24210/AT1G42550/AT5G19330/AT1G75390/AT3G61850/AT3G15730/AT3G48990/AT1G75220/AT1G74360/AT4G14690/AT5G47550/AT3G13540/AT5G66460/AT4G00050/AT2G42160	31
BP	Biological Process	GO:0009812	flavonoid metabolic process	20/1803	96/21869	9.2316126125281e-05	0.0071673492904353	0.00594358847303857	AT5G42800/AT1G61720/AT4G22880/AT3G59030/AT5G24530/AT5G48930/AT3G51240/AT5G13930/AT1G70000/AT5G07990/AT2G47460/AT1G43620/AT2G02990/AT2G32950/AT5G54160/AT1G69690/AT4G31390/AT3G45070/AT2G25180/AT4G31920	20
BP	Biological Process	GO:0046395	carboxylic acid catabolic process	28/1803	159/21869	0.000101107171129083	0.0071673492904353	0.00594358847303857	AT1G08630/AT5G24530/AT3G05290/AT4G29010/AT3G04460/AT4G10500/AT1G65520/AT4G34710/AT4G33150/AT2G14170/AT2G33150/AT2G26800/AT3G45300/AT5G62530/AT3G60510/AT3G48990/AT4G19230/AT1G72330/AT2G03800/AT1G12050/AT5G48230/AT5G17330/AT5G36160/AT5G06580/AT2G20340/AT2G02390/AT3G47680/AT4G10490	28
BP	Biological Process	GO:0090351	seedling development	34/1803	209/21869	0.000101207238523055	0.0071673492904353	0.00594358847303857	AT3G25230/AT5G55630/AT5G02500/AT3G05290/AT4G29010/AT5G13200/AT1G03060/AT4G03560/AT1G19900/AT1G03790/AT4G26150/AT1G43620/AT3G54810/AT1G62750/AT3G52150/AT2G01570/AT2G34900/AT4G24210/AT1G42550/AT5G19330/AT5G11460/AT1G75390/AT3G61850/AT3G15730/AT3G48990/AT1G75220/AT1G74360/AT4G14690/AT4G39400/AT5G47550/AT3G13540/AT5G66460/AT4G00050/AT2G42160	34
BP	Biological Process	GO:0009415	response to water	57/1803	416/21869	0.000102589727748715	0.0071673492904353	0.00594358847303857	AT4G05590/AT1G05260/AT5G40280/AT3G20660/AT2G05520/AT5G25610/AT1G12110/AT1G47128/AT5G20510/AT3G23920/AT3G56400/AT2G47520/AT4G27410/AT2G31870/AT1G18390/AT5G44650/AT1G30100/AT3G24500/AT3G52150/AT2G40220/AT3G06190/AT5G13750/AT4G34890/AT1G70670/AT2G21660/AT4G36020/AT2G21620/AT1G58440/AT1G45249/AT3G49190/AT1G60200/AT1G62280/AT4G34240/AT3G45140/AT1G15520/AT4G31390/AT5G24090/AT2G38750/AT5G26340/AT3G59380…	57
BP	Biological Process	GO:0055086	nucleobase-containing small molecule metabolic process	53/1803	379/21869	0.000104442248312354	0.0071673492904353	0.00594358847303857	AT3G25570/AT2G19860/AT3G12780/AT2G31870/AT4G04640/AT1G78590/AT2G37690/AT5G05930/AT1G72040/AT4G33150/AT2G14170/AT5G17310/AT2G22570/AT5G55810/AT3G55440/AT5G36880/AT3G06650/AT4G34890/AT4G13720/AT5G52920/AT4G34570/AT1G47840/AT5G18070/AT4G32180/AT1G09430/AT4G21470/AT4G11820/AT5G47030/AT5G42740/AT4G04955/AT2G31865/AT5G40270/AT1G30120/AT5G27450/AT5G28050/AT2G26230/AT4G04880/AT1G10670/AT2G19570/AT2G38040…	53
BP	Biological Process	GO:0016054	organic acid catabolic process	29/1803	168/21869	0.000110653238212662	0.00736347003378804	0.00610622335272424	AT1G08630/AT5G24530/AT3G05290/AT4G29010/AT3G04460/AT4G10500/AT1G65520/AT4G34710/AT4G33150/AT2G14170/AT2G33150/AT2G26800/AT3G45300/AT5G62530/AT3G60510/AT3G48990/AT4G19230/AT1G72330/AT5G53970/AT2G03800/AT1G12050/AT5G48230/AT5G17330/AT5G36160/AT5G06580/AT2G20340/AT2G02390/AT3G47680/AT4G10490	29
BP	Biological Process	GO:0044270	cellular nitrogen compound catabolic process	36/1803	228/21869	0.000120053041688928	0.00763265094096824	0.0063294440263997	AT1G71720/AT4G14790/AT2G25100/AT5G18230/AT1G09810/AT1G56310/AT1G03360/AT1G25260/AT2G02990/AT2G14170/AT4G11910/AT5G26940/AT4G34890/AT4G13720/AT1G08370/AT1G67550/AT3G23490/AT1G71770/AT4G04955/AT2G40410/AT5G40270/AT5G28050/AT2G26230/AT3G58580/AT4G31390/AT4G04880/AT5G39770/AT2G19570/AT2G32070/AT5G44070/AT5G18860/AT1G28960/AT2G17510/AT5G63980/AT3G20250/AT1G09700	36
BP	Biological Process	GO:0018958	phenol-containing compound metabolic process	16/1803	69/21869	0.000121649719004503	0.00763265094096824	0.0063294440263997	AT4G22880/AT1G17260/AT3G59030/AT2G23620/AT2G23600/AT5G24530/AT4G38620/AT4G10500/AT3G29770/AT1G12050/AT1G18870/AT5G23260/AT3G50440/AT2G02390/AT5G26920/AT4G10490	16
BP	Biological Process	GO:0006084	acetyl-CoA metabolic process	9/1803	26/21869	0.000147791811665075	0.00901530051156956	0.00747601854329179	AT4G33150/AT5G36880/AT3G06650/AT1G09430/AT4G11820/AT1G30120/AT5G27450/AT1G10670/AT3G54250	9
CC	Cellular Component	GO:0099503	secretory vesicle	32/2102	175/25305	1.8086726562448e-05	0.00408661643716376	0.00386248874573088	AT3G26720/AT5G06860/AT4G15210/AT5G20630/AT4G38220/AT3G56310/AT1G78850/AT1G47128/AT5G55480/AT1G03220/AT1G17100/AT5G65760/AT3G12500/AT1G03870/AT2G28790/AT1G66240/AT2G22170/AT1G77510/AT2G14260/AT4G11290/AT3G29360/AT2G04690/AT2G28100/AT1G07080/AT3G45970/AT5G57560/AT4G11650/AT1G17860/AT5G19860/AT5G34850/AT1G11910/AT1G21680	32
CC	Cellular Component	GO:0055035	plastid thylakoid membrane	54/2102	371/25305	3.80454770087263e-05	0.00408661643716376	0.00386248874573088	AT5G23120/AT1G15980/AT1G67090/AT3G20660/AT4G04020/AT3G46610/AT1G60000/AT3G01440/AT1G03600/AT4G39710/AT2G36145/AT2G46820/AT2G23670/AT4G04640/AT5G42070/AT5G44650/AT4G37925/AT5G58260/AT1G54500/AT3G12345/AT2G06520/AT5G54290/AT3G52150/AT1G71500/AT4G15510/AT4G03280/AT4G13200/AT5G42650/AT1G73990/AT5G02160/AT1G06680/AT1G67740/AT3G27110/AT4G11910/AT4G13010/AT1G06690/AT5G03880/AT5G50920/AT3G07700/AT2G42975…	54
CC	Cellular Component	GO:0042651	thylakoid membrane	57/2102	400/25305	4.32608227522868e-05	0.00408661643716376	0.00386248874573088	AT5G23120/AT1G15980/AT1G67090/AT3G20660/AT4G04020/AT3G46610/AT1G60000/AT3G01440/AT1G03600/AT4G39710/AT3G63540/AT2G36145/AT2G46820/AT2G23670/AT4G04640/AT5G42070/AT5G44650/AT4G37925/AT5G58260/AT1G54500/AT3G12345/AT2G06520/AT5G54290/AT4G38160/AT3G52150/AT1G71500/AT4G15510/AT4G03280/AT4G13200/AT5G42650/AT1G73990/AT4G38460/AT5G02160/AT1G06680/AT1G67740/AT3G27110/AT4G11910/AT4G13010/AT1G06690/AT5G03880…	57
CC	Cellular Component	GO:0031976	plastid thylakoid	64/2102	467/25305	5.07694486177996e-05	0.00408661643716376	0.00386248874573088	AT5G23120/AT1G64680/AT1G15980/AT1G67090/AT3G20660/AT4G04020/AT3G46610/AT1G60000/AT3G01440/AT1G03600/AT2G43710/AT4G39710/AT3G63540/AT2G36145/AT3G08920/AT2G46820/AT2G23670/AT4G04640/AT5G42070/AT5G44650/AT4G37925/AT5G58260/AT1G54500/AT3G12345/AT2G06520/AT5G54290/AT3G52150/AT1G71500/AT4G15510/AT4G03280/AT4G13200/AT5G42650/AT1G73990/AT5G02160/AT1G06680/AT1G67740/AT3G27110/AT4G11910/AT4G13010/AT1G06690…	64
CC	Cellular Component	GO:0034357	photosynthetic membrane	57/2102	405/25305	6.13606071646211e-05	0.00408661643716376	0.00386248874573088	AT5G23120/AT1G15980/AT1G67090/AT3G20660/AT4G04020/AT3G46610/AT1G60000/AT3G01440/AT1G03600/AT4G39710/AT3G63540/AT2G36145/AT2G46820/AT2G23670/AT4G04640/AT5G42070/AT5G44650/AT4G37925/AT5G58260/AT1G54500/AT3G12345/AT2G06520/AT5G54290/AT4G38160/AT3G52150/AT1G71500/AT4G15510/AT4G03280/AT4G13200/AT5G42650/AT1G73990/AT4G38460/AT5G02160/AT1G06680/AT1G67740/AT3G27110/AT4G11910/AT4G13010/AT1G06690/AT5G03880…	57
CC	Cellular Component	GO:0009534	chloroplast thylakoid	63/2102	464/25305	7.61402674873886e-05	0.00422578484555007	0.00399402455767179	AT5G23120/AT1G64680/AT1G15980/AT1G67090/AT3G20660/AT4G04020/AT3G46610/AT1G60000/AT3G01440/AT1G03600/AT2G43710/AT4G39710/AT3G63540/AT2G36145/AT3G08920/AT2G46820/AT2G23670/AT4G04640/AT5G42070/AT5G44650/AT4G37925/AT5G58260/AT1G54500/AT3G12345/AT2G06520/AT5G54290/AT3G52150/AT1G71500/AT4G15510/AT4G03280/AT4G13200/AT5G42650/AT1G73990/AT5G02160/AT1G06680/AT1G67740/AT3G27110/AT4G13010/AT1G06690/AT5G03880…	63
CC	Cellular Component	GO:0009535	chloroplast thylakoid membrane	52/2102	365/25305	9.21309565061818e-05	0.00438280121665122	0.00414242947298471	AT5G23120/AT1G15980/AT1G67090/AT3G20660/AT4G04020/AT3G46610/AT1G60000/AT3G01440/AT1G03600/AT4G39710/AT2G36145/AT2G46820/AT2G23670/AT4G04640/AT5G42070/AT5G44650/AT4G37925/AT5G58260/AT1G54500/AT3G12345/AT2G06520/AT3G52150/AT1G71500/AT4G15510/AT4G03280/AT4G13200/AT5G42650/AT1G73990/AT5G02160/AT1G06680/AT1G67740/AT3G27110/AT4G13010/AT1G06690/AT5G03880/AT5G50920/AT3G07700/AT2G42975/AT3G45140/AT3G49720…	52
MF	Molecular Function	GO:0015171	amino acid transmembrane transporter activity	20/1886	78/22177	5.68903768592747e-06	0.00415868654841298	0.00356912259032924	AT2G28900/AT1G08230/AT1G25530/AT1G77690/AT1G47670/AT3G13620/AT3G28960/AT2G38120/AT5G41800/AT5G40670/AT2G39890/AT2G41700/AT3G03720/AT2G39510/AT3G56200/AT5G04770/AT5G09220/AT5G15240/AT2G38100/AT1G10010	20
MF	Molecular Function	GO:0005342	organic acid transmembrane transporter activity	24/1886	112/22177	1.95379935239786e-05	0.00476075775534279	0.004085840049225	AT2G28900/AT1G08230/AT1G25530/AT1G77690/AT1G47670/AT3G13620/AT3G28960/AT2G38120/AT5G01340/AT5G41800/AT5G47560/AT5G40670/AT2G39890/AT2G41700/AT3G03720/AT2G39510/AT3G56200/AT5G04770/AT5G09220/AT5G15240/AT2G38100/AT3G01550/AT1G10010/AT3G13050	24
MF	Molecular Function	GO:0046943	carboxylic acid transmembrane transporter activity	24/1886	112/22177	1.95379935239786e-05	0.00476075775534279	0.004085840049225	AT2G28900/AT1G08230/AT1G25530/AT1G77690/AT1G47670/AT3G13620/AT3G28960/AT2G38120/AT5G01340/AT5G41800/AT5G47560/AT5G40670/AT2G39890/AT2G41700/AT3G03720/AT2G39510/AT3G56200/AT5G04770/AT5G09220/AT5G15240/AT2G38100/AT3G01550/AT1G10010/AT3G13050	24
MF	Molecular Function	GO:0140097	catalytic activity, acting on DNA	37/1886	220/22177	4.75873415321306e-05	0.00738211315413843	0.0063355741088149	AT5G22330/AT1G21710/AT5G04050/AT1G65070/AT2G47680/AT5G24850/AT5G04560/AT5G27680/AT5G26680/AT2G36490/AT1G29630/AT5G26940/AT4G32700/AT1G31360/AT3G52050/AT1G48360/AT1G08840/AT1G67500/AT5G22010/AT1G11800/AT4G17380/AT2G40410/AT4G31210/AT4G35740/AT5G39770/AT5G28780/AT5G54260/AT3G18524/AT3G22880/AT5G44750/AT3G52390/AT4G12740/AT5G67100/AT1G78650/AT4G36050/AT3G51690/AT2G18760	37
MF	Molecular Function	GO:0016616	oxidoreductase activity, acting on the CH-OH group of donors, NAD or NADP as acceptor	32/1886	180/22177	5.04932500283067e-05	0.00738211315413843	0.0063355741088149	AT5G42800/AT1G61720/AT4G29010/AT5G19440/AT5G51970/AT2G23910/AT2G45550/AT3G47520/AT1G01500/AT2G33630/AT2G26260/AT1G06690/AT1G60710/AT1G68540/AT5G25880/AT5G40760/AT4G37990/AT3G15290/AT1G12550/AT2G21260/AT3G29360/AT3G61220/AT4G27250/AT5G06580/AT2G37770/AT5G15490/AT4G00570/AT1G77120/AT1G54870/AT1G52340/AT2G29350/AT5G21060	32
