# Supplementary material for: Transcriptional Regulation of Quinoa Seed Quality: Identification of Novel Candidate Genetic Markers for Increased Protein Content
Source: Front Plant Sci. 2022 Jun 2;13:816425. doi: 10.3389/fpls.2022.816425 (PMC9201758; doi:10.3389/fpls.2022.816425)
Supplement: Supplementary Figure S1 — Dry matter content (% by fw) of developing quinoa seeds of Titicaca, Pasankalla, and Regalona. For corresponding days post anthesis for each developmental stage, see the text. Results are showing mean values ± SD. Bars not sharing the same letter are significantly different according to Fisher’s pairwise test (p ≤ 0.05). [file Data_Sheet_1.zip › Supplementary Data Sheet 1/Supplementary Table 5.xlsx]

## Sheet: Pas_vs_Reg-Tit_mRNA_uniq_SNPsel
This list shows the 2863 SNPs/INDELs identified in the 3072 DETs found in Pasankalla as compared to in Titicaca and Regalona.
Yellow marked SNPs/INDELs here are the ones present in the 59 selected target transcripts, also seen in the second folder.
#CHROM	POS	ID	REF	ALT	QUAL	FILTER	Genotype	Predicted Effects	NG-14833_Pas	Gene-Ann6	AT_hit
NW_018742204.1	392116	.	C	G	344.77	PASS	1/1:0,11:11:33:373,33,0	missense_variant	rna7	uncharacterized LOC110725096	No_AT_hit
NW_018742204.1	392351	.	G	A	31.77	PASS	0/1:8,2:10:60:60,0,641	stop_gained	rna7	uncharacterized LOC110725096	No_AT_hit
NW_018742204.1	394652	.	T	G	67.77	SnpCluster	0/1:10,3:13:96:96,0,411	missense_variant	rna7	uncharacterized LOC110725096	No_AT_hit
NW_018742204.1	394769	.	G	A	125.77	PASS	0/1:6,7:13:99:154,0,190	stop_gained	rna7	uncharacterized LOC110725096	No_AT_hit
NW_018742204.1	2052436	.	C	A	24113.77	PASS	1/1:11,653:664:99:24142,1647,0	missense_variant	rna51	probable serine incorporator(AT1G16180)	AT1G16180
NW_018742204.1	3134650	.	T	G	4327.77	PASS	1/1:1,118:119:99:4356,312,0	missense_variant	rna71	uncharacterized LOC110701599(AT:Remorin family protein)(AT1G30320)	AT1G30320
NW_018742204.1	3134662	.	C	A	4430.77	PASS	1/1:2,118:120:99:4459,311,0	missense_variant	rna71	uncharacterized LOC110701599(AT:Remorin family protein)(AT1G30320)	AT1G30320
NW_018742204.1	3134764	.	C	T	4756.77	PASS	1/1:1,130:131:99:4785,348,0	missense_variant	rna71	uncharacterized LOC110701599(AT:Remorin family protein)(AT1G30320)	AT1G30320
NW_018742204.1	3135805	.	A	T	5104.77	PASS	1/1:0,149:149:99:5133,447,0	missense_variant	rna71	uncharacterized LOC110701599(AT:Remorin family protein)(AT1G30320)	AT1G30320
NW_018742204.1	5072926	.	GT	G	4427.73	PASS	1/1:2,127:129:99:4465,318,0	frameshift_variant	rna142	cytosolic Fe-S cluster assembly factor NBP35-like(AT5G50960)	AT5G50960
NW_018742204.1	5836553	.	A	G	114.77	PASS	0/1:16,6:22:99:143,0,595	missense_variant	rna173	uncharacterized LOC110706197(AT:Ribonuclease H-like superfamily protein)(AT4G29090)	AT4G29090
NW_018742204.1	5836610	.	T	C	388.77	SnpCluster	0/1:15,11:26:99:417,0,583	missense_variant	rna173	uncharacterized LOC110706197(AT:Ribonuclease H-like superfamily protein)(AT4G29090)	AT4G29090
NW_018742204.1	5836616	.	A	C	391.77	SnpCluster	0/1:13,11:24:99:420,0,552	missense_variant	rna173	uncharacterized LOC110706197(AT:Ribonuclease H-like superfamily protein)(AT4G29090)	AT4G29090
NW_018742204.1	5836628	.	A	T	267.77	SnpCluster	0/1:12,11:23:99:296,0,390	missense_variant	rna173	uncharacterized LOC110706197(AT:Ribonuclease H-like superfamily protein)(AT4G29090)	AT4G29090
NW_018742204.1	5836717	.	A	G	210.77	SnpCluster	0/1:29,8:37:99:239,0,1617	missense_variant	rna173	uncharacterized LOC110706197(AT:Ribonuclease H-like superfamily protein)(AT4G29090)	AT4G29090
NW_018742204.1	5836736	.	G	A	316.77	SnpCluster	0/1:35,10:45:99:345,0,1836	missense_variant	rna173	uncharacterized LOC110706197(AT:Ribonuclease H-like superfamily protein)(AT4G29090)	AT4G29090
NW_018742204.1	5836739	.	C	A	307.77	SnpCluster	0/1:39,11:50:99:336,0,1914	missense_variant	rna173	uncharacterized LOC110706197(AT:Ribonuclease H-like superfamily protein)(AT4G29090)	AT4G29090
NW_018742204.1	5836777	.	C	G	153.77	SnpCluster	0/1:49,8:57:99:182,0,1416	missense_variant	rna173	uncharacterized LOC110706197(AT:Ribonuclease H-like superfamily protein)(AT4G29090)	AT4G29090
NW_018742204.1	6026160	.	G	T	1298.77	PASS	1/1:2,39:41:73:1327,73,0	missense_variant	rna183	protein FAR-RED IMPAIRED RESPONSE 1-like(AT3G06250)@FAR1_family[PlantTFDB/ITAK]	AT3G06250
NW_018742204.1	6026417	.	ACC	A	1624.73	PASS	1/1:0,33:33:99:1662,114,0	frameshift_variant	rna183	protein FAR-RED IMPAIRED RESPONSE 1-like(AT3G06250)@FAR1_family[PlantTFDB/ITAK]	AT3G06250
NW_018742204.1	6026425	.	A	T	1633.77	PASS	1/1:0,38:38:99:1662,114,0	missense_variant	rna183	protein FAR-RED IMPAIRED RESPONSE 1-like(AT3G06250)@FAR1_family[PlantTFDB/ITAK]	AT3G06250
NW_018742204.1	9554472	.	A	T	850.77	PASS	1/1:1,30:31:48:879,48,0	missense_variant	rna316	transcriptional activator DEMETER-like(AT5G04560)	AT5G04560
NW_018742204.1	9554548	.	T	G	1187.77	PASS	1/1:1,35:36:63:1216,63,0	missense_variant	rna316	transcriptional activator DEMETER-like(AT5G04560)	AT5G04560
NW_018742204.1	9703500	.	C	G	353.77	PASS	1/1:0,13:13:39:382,39,0	missense_variant	rna323	1-aminocyclopropane-1-carboxylate oxidase homolog 1-like(AT1G06620)	AT1G06620
NW_018742204.1	11946308	.	A	G	1738.77	PASS	1/1:0,54:54:99:1767,161,0	missense_variant	rna462	LEAF RUST 10 DISEASE-RESISTANCE LOCUS RECEPTOR-LIKE PROTEIN KINASE-like 1.2(AT1G18390)	AT1G18390
NW_018742204.1	11951844	.	A	G	3807.77	PASS	1/1:0,99:99:99:3836,298,0	missense_variant	rna462	LEAF RUST 10 DISEASE-RESISTANCE LOCUS RECEPTOR-LIKE PROTEIN KINASE-like 1.2(AT1G18390)	AT1G18390
NW_018742204.1	11952950	.	A	T	3579.77	PASS	1/1:1,103:104:99:3608,276,0	missense_variant	rna462	LEAF RUST 10 DISEASE-RESISTANCE LOCUS RECEPTOR-LIKE PROTEIN KINASE-like 1.2(AT1G18390)	AT1G18390
NW_018742204.1	12259880	.	TC	T	749.73	PASS	1/1:0,21:21:63:787,63,0	frameshift_variant	rna490	putative F-box protein At1g65770(AT2G17030)	AT2G17030
NW_018742204.1	12313015	.	C	T	2062.77	PASS	1/1:0,63:63:99:2091,187,0	missense_variant	rna498	protein FAR-RED IMPAIRED RESPONSE 1-like(AT4G15090)@FAR1_family[PlantTFDB/ITAK]	AT4G15090
NW_018742204.1	12313702	.	A	G	4467.77	PASS	1/1:0,129:129:99:4496,387,0	stop_lost&splice_region_variant	rna498	protein FAR-RED IMPAIRED RESPONSE 1-like(AT4G15090)@FAR1_family[PlantTFDB/ITAK]	AT4G15090
NW_018742204.1	12314467	.	G	C	4003.77	PASS	1/1:1,119:120:99:4032,314,0	missense_variant	rna497	protein FAR1-RELATED SEQUENCE 6-like(AT1G52520)@FAR1_family[PlantTFDB/ITAK]	AT1G52520
NW_018742204.1	12314686	.	G	T	4937.77	PASS	1/1:0,140:140:99:4966,420,0	stop_gained	rna497	protein FAR1-RELATED SEQUENCE 6-like(AT1G52520)@FAR1_family[PlantTFDB/ITAK]	AT1G52520
NW_018742204.1	12314739	.	C	G	4802.77	PASS	1/1:0,139:139:99:4831,417,0	missense_variant	rna497	protein FAR1-RELATED SEQUENCE 6-like(AT1G52520)@FAR1_family[PlantTFDB/ITAK]	AT1G52520
NW_018742204.1	12315110	.	A	T	4299.77	PASS	1/1:0,125:125:99:4328,374,0	missense_variant	rna497	protein FAR1-RELATED SEQUENCE 6-like(AT1G52520)@FAR1_family[PlantTFDB/ITAK]	AT1G52520
NW_018742204.1	12315121	.	C	T	4714.77	PASS	1/1:0,138:138:99:4743,414,0	stop_gained	rna497	protein FAR1-RELATED SEQUENCE 6-like(AT1G52520)@FAR1_family[PlantTFDB/ITAK]	AT1G52520
NW_018742204.1	12315311	.	A	G	6512.77	PASS	1/1:0,190:190:99:6541,569,0	missense_variant	rna497	protein FAR1-RELATED SEQUENCE 6-like(AT1G52520)@FAR1_family[PlantTFDB/ITAK]	AT1G52520
NW_018742204.1	12315352	.	C	A	7976.77	PASS	1/1:0,176:176:99:8005,539,0	missense_variant	rna497	protein FAR1-RELATED SEQUENCE 6-like(AT1G52520)@FAR1_family[PlantTFDB/ITAK]	AT1G52520
NW_018742204.1	12315355	.	G	A	7976.77	PASS	1/1:0,179:179:99:8005,539,0	missense_variant	rna497	protein FAR1-RELATED SEQUENCE 6-like(AT1G52520)@FAR1_family[PlantTFDB/ITAK]	AT1G52520
NW_018742204.1	12315725	.	G	A	5587.77	PASS	1/1:3,163:166:99:5616,402,0	missense_variant	rna497	protein FAR1-RELATED SEQUENCE 6-like(AT1G52520)@FAR1_family[PlantTFDB/ITAK]	AT1G52520
NW_018742204.1	12624556	.	G	A	1065.77	PASS	1/1:0,32:32:96:1094,96,0	missense_variant	rna513	uncharacterized LOC110718802(AT:Metallo-hydrolase/oxidoreductase superfamily protein)(AT1G25375)	AT1G25375
NW_018742204.1	14217971	.	A	T	28892.77	PASS	1/1:3,813:816:99:28921,2325,0	missense_variant	rna593	uncharacterized LOC110719177(AT:hypothetical protein)(AT5G16110)	AT5G16110
NW_018742204.1	14880391	.	C	CGG	42082.73	PASS	1/1:0,936:936:99:42120,2818,0	frameshift_variant	rna637	ethylene-responsive transcription factor ERF118-like(AT1G68550)@ERF_family[PlantTFDB/ITAK]	AT1G68550
NW_018742204.1	15352624	.	T	C	627.77	PASS	0/1:3,18:21:31:656,0,31	missense_variant	rna688	mannose-P-dolichol utilization defect 1 protein homolog 2-like(AT4G07390)	AT4G07390
NW_018742204.1	15353998	.	G	A	673.77	PASS	0/1:7,29:36:99:702,0,127	missense_variant	rna688	mannose-P-dolichol utilization defect 1 protein homolog 2-like(AT4G07390)	AT4G07390
NW_018742204.1	15783262	.	G	A	4993.77	PASS	1/1:0,147:147:99:5022,440,0	missense_variant	rna718	transcription factor HHO3-like(AT1G25550)@G2-like_family[PlantTFDB/ITAK]	AT1G25550
NW_018742204.1	15783684	.	A	T	2814.77	PASS	1/1:0,77:77:99:2843,231,0	missense_variant	rna718	transcription factor HHO3-like(AT1G25550)@G2-like_family[PlantTFDB/ITAK]	AT1G25550
NW_018742204.1	15987223	.	A	C	15210.77	PASS	1/1:0,384:384:99:15239,1157,0	missense_variant	rna743	serine/threonine-protein kinase TIO-like(AT1G50240)	AT1G50240
NW_018742204.1	18226991	.	G	A	603.77	PASS	0/1:13,22:35:99:632,0,317	missense_variant	rna927	scopoletin glucosyltransferase-like(AT4G34131)	AT4G34131
NW_018742204.1	18228078	.	C	T	539.77	PASS	0/1:6,17:23:99:568,0,154	missense_variant	rna927	scopoletin glucosyltransferase-like(AT4G34131)	AT4G34131
NW_018742204.1	19019376	.	G	T	110909.77	PASS	1/1:20,3195:3215:99:110938,8982,0	missense_variant	rna1004	phosphatidylinositol 4-kinase gamma 7-like(AT2G03890)	AT2G03890
NW_018742204.1	19019580	.	T	C	100975.77	PASS	1/1:31,2925:2956:99:101004,7692,0	missense_variant	rna1004	phosphatidylinositol 4-kinase gamma 7-like(AT2G03890)	AT2G03890
NW_018742204.1	19019736	.	G	C	95778.77	PASS	1/1:12,2656:2668:99:95807,7644,0	missense_variant	rna1004	phosphatidylinositol 4-kinase gamma 7-like(AT2G03890)	AT2G03890
NW_018742204.1	19431791	.	G	A	3625.77	PASS	1/1:4,112:116:99:3654,163,0	stop_gained	rna1048	truncated transcription factor CAULIFLOWER A-like(AT1G69120)@MIKC_MADS_family[PlantTFDB/ITAK]	AT1G69120
NW_018742204.1	19780780	.	T	C	15009.77	PASS	1/1:2,470:472:99:15038,1363,0	missense_variant	rna1081	ninja-family protein AFP2-like(AT1G69260)	AT1G69260
NW_018742204.1	19818917	.	T	C	5723.77	PASS	1/1:0,162:162:99:5752,485,0	missense_variant	rna1089	pentatricopeptide repeat-containing protein At1g69290-like(AT1G69290)	AT1G69290
NW_018742204.1	20900103	.	A	T	2528.77	PASS	1/1:0,67:67:99:2557,202,0	splice_acceptor_variant&intron_variant	rna1239	probable protein phosphatase 2C 80(AT5G66720)	AT5G66720
NW_018742204.1	21494212	.	T	A	2889.77	PASS	1/1:0,74:74:99:2918,221,0	missense_variant	rna1312	uncharacterized LOC110723216(AT:HTH-type transcriptional regulator)(AT2G23690)	AT2G23690
NW_018742204.1	21725526	.	A	G	5133.77	PASS	1/1:1,149:150:99:5162,405,0	missense_variant	rna1347	serine/threonine-protein kinase SAPK1-like(AT1G78290)	AT1G78290
NW_018742204.1	22507779	.	AACTTGTCACTAGC	A	583.73	PASS	0/1:2,15:17:60:621,0,60	frameshift_variant	rna1430	alkane hydroxylase MAH1-like(AT2G23180)	AT2G23180
NW_018742204.1	22880727	.	C	CAA	826.73	PASS	0/1:6,22:28:99:864,0,154	frameshift_variant&splice_region_variant	rna1479	2-oxoglutarate-dependent dioxygenase DAO-like(AT1G14130)	AT1G14130
NW_018742204.1	22882636	.	C	T	1463.77	PASS	1/1:1,47:48:98:1492,98,0	missense_variant	rna1479	2-oxoglutarate-dependent dioxygenase DAO-like(AT1G14130)	AT1G14130
NW_018742204.1	23618066	.	CG	C	4744.73	PASS	1/1:1,137:138:99:4782,380,0	frameshift_variant	rna1582	oral cancer-overexpressed protein 1 homolog(AT2G20830)	AT2G20830
NW_018742204.1	23618302	.	A	T	3844.77	PASS	1/1:0,114:114:99:3873,342,0	missense_variant	rna1582	oral cancer-overexpressed protein 1 homolog(AT2G20830)	AT2G20830
NW_018742204.1	23648487	.	T	C	473.77	PASS	1/1:0,14:14:42:502,42,0	missense_variant	rna1587	acyltransferase-like protein At3g26840(AT5G41120)	AT5G41120
NW_018742204.1	23655486	.	T	C	1125.77	PASS	1/1:0,33:33:99:1154,99,0	missense_variant	rna1587	acyltransferase-like protein At3g26840(AT5G41120)	AT5G41120
NW_018742204.1	23655534	.	G	A	1027.77	PASS	1/1:0,30:30:90:1056,90,0	missense_variant	rna1587	acyltransferase-like protein At3g26840(AT5G41120)	AT5G41120
NW_018742204.1	23785715	.	T	G	4024.77	PASS	1/1:0,113:113:99:4053,339,0	missense_variant	rna1600	probable serine/threonine-protein kinase PBL7(AT5G13160)	AT5G13160
NW_018742205.1	505933	.	C	T	9851.77	PASS	1/1:3,262:265:99:9880,701,0	stop_gained	rna1685	uncharacterized protein At5g43822-like(AT:Pentatricopeptide repeat (PPR) superfamily protein)(AT5G43822)	AT5G43822
NW_018742205.1	1222228	.	A	T	1548.77	PASS	0/1:378,70:448:99:1577,0,14916	splice_acceptor_variant&intron_variant	rna1790	granule-bound starch synthase 1(AT1G32900)	AT1G32900
NW_018742205.1	1223861	.	A	G	154458.77	PASS	1/1:2,3446:3448:99:154487,10306,0	missense_variant	rna1790	granule-bound starch synthase 1(AT1G32900)	AT1G32900
NW_018742205.1	1224425	.	G	C	101104.77	PASS	1/1:1,2288:2289:99:101133,6851,0	missense_variant	rna1790	granule-bound starch synthase 1(AT1G32900)	AT1G32900
NW_018742205.1	1225082	.	A	G	29044.77	PASS	1/1:0,658:658:99:29073,2002,0	missense_variant	rna1790	granule-bound starch synthase 1(AT1G32900)	AT1G32900
NW_018742205.1	1230687	.	A	G	19034.77	PASS	1/1:5,511:516:99:19063,1327,0	missense_variant	rna1791	serine/arginine-rich splicing factor SR34A-like(AT3G49430)	AT3G49430
NW_018742205.1	1239707	.	C	T	4066.77	PASS	1/1:0,91:91:99:4095,274,0	missense_variant	rna1794	uncharacterized LOC110727897(AT:Transducin/WD40 repeat-like superfamily protein)(AT3G49400)	AT3G49400
NW_018742205.1	1241541	.	G	T	3350.77	PASS	1/1:0,95:95:99:3379,285,0	missense_variant	rna1794	uncharacterized LOC110727897(AT:Transducin/WD40 repeat-like superfamily protein)(AT3G49400)	AT3G49400
NW_018742205.1	1241939	.	G	A	2281.77	PASS	1/1:1,65:66:99:2310,153,0	missense_variant	rna1794	uncharacterized LOC110727897(AT:Transducin/WD40 repeat-like superfamily protein)(AT3G49400)	AT3G49400
NW_018742205.1	1248156	.	T	G	6002.77	PASS	1/1:0,159:159:99:6031,477,0	missense_variant	rna1794	uncharacterized LOC110727897(AT:Transducin/WD40 repeat-like superfamily protein)(AT3G49400)	AT3G49400
NW_018742205.1	1248492	.	A	G	8567.77	PASS	1/1:2,241:243:99:8596,680,0	missense_variant	rna1794	uncharacterized LOC110727897(AT:Transducin/WD40 repeat-like superfamily protein)(AT3G49400)	AT3G49400
NW_018742205.1	1248743	.	G	A	9298.77	PASS	1/1:1,254:255:99:9327,729,0	missense_variant	rna1794	uncharacterized LOC110727897(AT:Transducin/WD40 repeat-like superfamily protein)(AT3G49400)	AT3G49400
NW_018742205.1	1551065	.	G	A	47993.77	PASS	1/1:6,1277:1283:99:48022,3717,0	missense_variant	rna1846	ATPase family AAA domain-containing protein 1-like(AT4G27680)	AT4G27680
NW_018742205.1	1551077	.	C	T	10261.77	PASS	0/1:880,432:1312:99:10290,0,25705	missense_variant	rna1846	ATPase family AAA domain-containing protein 1-like(AT4G27680)	AT4G27680
NW_018742205.1	1722592	.	A	T	6587.77	PASS	1/1:0,190:190:99:6616,569,0	missense_variant	rna1867	lissencephaly-1 homolog(AT5G53500)	AT5G53500
NW_018742205.1	1959392	.	A	T	5963.77	PASS	1/1:0,175:175:99:5992,525,0	missense_variant	rna1905	phytolongin Phyl2.2-like(AT5G52990)	AT5G52990
NW_018742205.1	2859496	.	C	A	1293.77	PASS	0/1:320,63:383:99:1322,0,10935	missense_variant	rna2035	egg cell-secreted protein 1.1-like(AT1G76750)	AT1G76750
NW_018742205.1	3276726	.	C	T	40.77	PASS	0/1:6,4:10:69:69,0,229	missense_variant	rna2055	multiple RNA-binding domain-containing protein 1-like(AT4G19610)	AT4G19610
NW_018742205.1	3559408	.	C	G	7599.77	PASS	1/1:2,216:218:99:7628,606,0	missense_variant	rna2075	uncharacterized LOC110729492(AT:Thioredoxin family protein)(AT5G03880)	AT5G03880
NW_018742205.1	5404018	.	C	T	1720.77	PASS	1/1:0,48:48:99:1749,144,0	missense_variant	rna2238	uncharacterized LOC110732483	No_AT_hit
NW_018742205.1	5631607	.	T	A	10937.77	PASS	1/1:0,300:300:99:10966,900,0	missense_variant	rna2252	solute carrier family 40 member 1-like(AT2G38460)	AT2G38460
NW_018742205.1	5631688	.	A	G	13298.77	PASS	1/1:1,359:360:99:13327,1056,0	missense_variant	rna2252	solute carrier family 40 member 1-like(AT2G38460)	AT2G38460
NW_018742205.1	5631763	.	T	C	12409.77	PASS	1/1:0,346:346:99:12438,1038,0	missense_variant	rna2252	solute carrier family 40 member 1-like(AT2G38460)	AT2G38460
NW_018742205.1	5631922	.	G	C	8645.77	PASS	1/1:0,236:236:99:8674,709,0	missense_variant	rna2252	solute carrier family 40 member 1-like(AT2G38460)	AT2G38460
NW_018742225.1	924475	.	C	G	657.77	PASS	1/1:0,19:19:57:686,57,0	missense_variant	rna2718	pentatricopeptide repeat-containing protein At1g73400(AT1G73400)	AT1G73400
NW_018742238.1	1720102	.	T	C	333.77	PASS	0/1:15,10:25:99:362,0,476	splice_acceptor_variant&intron_variant	rna2808	transcription factor bHLH111-like(AT3G20640)@bHLH_family[PlantTFDB/ITAK]	AT3G20640
NW_018742238.1	3105533	.	C	CA	128.73	PASS	0/1:37,13:50:99:166,0,842	frameshift_variant	rna2854	uncharacterized LOC110735538	No_AT_hit
NW_018742241.1	172816	.	T	C	18860.77	PASS	1/1:4,545:549:99:18889,1474,0	missense_variant	rna2875	WEB family protein At5g16730(AT5G16730)	AT5G16730
NW_018742244.1	864780	.	T	A	299.77	PASS	1/1:0,10:10:30:328,30,0	missense_variant	rna3088	lysine histidine transporter-like 8(AT1G47670)	AT1G47670
NW_018742244.1	1203950	.	C	T	796.77	PASS	1/1:0,22:22:66:825,66,0	missense_variant	rna3134	uncharacterized LOC110739001(AT:phytoene desaturase 3)(AT4G14210)	AT4G14210
NW_018742244.1	1616020	.	C	T	8021.77	PASS	1/1:1,180:181:99:8050,510,0	missense_variant	rna3188	myb-related protein 308-like(AT4G38620)@MYB_related_family[PlantTFDB/ITAK]	AT4G38620
NW_018742244.1	1616037	.	A	T	8864.77	PASS	1/1:2,211:213:99:8893,594,0	missense_variant	rna3188	myb-related protein 308-like(AT4G38620)@MYB_related_family[PlantTFDB/ITAK]	AT4G38620
NW_018742244.1	2080425	.	C	T	3717.77	PASS	1/1:0,107:107:99:3746,320,0	missense_variant	rna3245	uncharacterized LOC110739698(AT:nucleoporin (DUF3414))(AT4G38760)	AT4G38760
NW_018742244.1	2080721	.	G	C	4670.77	PASS	1/1:2,146:148:99:4699,395,0	missense_variant	rna3245	uncharacterized LOC110739698(AT:nucleoporin (DUF3414))(AT4G38760)	AT4G38760
NW_018742244.1	2085163	.	G	A	3086.77	PASS	1/1:2,94:96:99:3115,196,0	missense_variant	rna3245	uncharacterized LOC110739698(AT:nucleoporin (DUF3414))(AT4G38760)	AT4G38760
NW_018742244.1	2085284	.	G	A	3491.77	PASS	1/1:0,100:100:99:3520,300,0	missense_variant	rna3245	uncharacterized LOC110739698(AT:nucleoporin (DUF3414))(AT4G38760)	AT4G38760
NW_018742244.1	2094166	.	T	C	1557.77	PASS	1/1:0,39:39:99:1586,117,0	missense_variant	rna3245	uncharacterized LOC110739698(AT:nucleoporin (DUF3414))(AT4G38760)	AT4G38760
NW_018742244.1	2097299	.	G	A	1329.77	PASS	1/1:0,37:37:99:1358,111,0	missense_variant	rna3245	uncharacterized LOC110739698(AT:nucleoporin (DUF3414))(AT4G38760)	AT4G38760
NW_018742244.1	2507284	.	A	G	8281.77	PASS	1/1:0,264:264:99:8310,791,0	missense_variant	rna3311	ubiquinol oxidase(AT3G22370)	AT3G22370
NW_018742244.1	2874198	.	C	CTT	34666.73	PASS	1/1:1,773:774:99:34704,2282,0	frameshift_variant&splice_region_variant	rna3376	LOC110681794(AT2G17230)	AT2G17230
NW_018742244.1	3485404	.	T	C	104.77	PASS	0/1:12,7:19:99:133,0,397	missense_variant	rna3473	O-acyltransferase WSD1-like(AT5G53380)	AT5G53380
NW_018742244.1	3485422	.	C	A	152.77	PASS	0/1:10,8:18:99:181,0,330	missense_variant	rna3473	O-acyltransferase WSD1-like(AT5G53380)	AT5G53380
NW_018742244.1	3485469	.	A	T	141.77	PASS	0/1:10,8:18:99:170,0,315	missense_variant	rna3473	O-acyltransferase WSD1-like(AT5G53380)	AT5G53380
NW_018742244.1	3485506	.	A	G	118.77	SnpCluster	0/1:17,5:22:99:147,0,699	missense_variant	rna3473	O-acyltransferase WSD1-like(AT5G53380)	AT5G53380
NW_018742244.1	3485510	.	A	T	197.77	SnpCluster	0/1:16,6:22:99:226,0,474	missense_variant	rna3473	O-acyltransferase WSD1-like(AT5G53380)	AT5G53380
NW_018742244.1	3490819	.	T	C	298.77	SnpCluster	0/1:17,8:25:99:327,0,3328	missense_variant	rna3473	O-acyltransferase WSD1-like(AT5G53380)	AT5G53380
NW_018742244.1	3490840	.	C	G	430.77	SnpCluster	0/1:14,11:25:99:459,0,3251	missense_variant	rna3473	O-acyltransferase WSD1-like(AT5G53380)	AT5G53380
NW_018742244.1	3490863	.	A	C	517.77	SnpCluster	0/1:14,13:27:99:546,0,3262	missense_variant	rna3473	O-acyltransferase WSD1-like(AT5G53380)	AT5G53380
NW_018742263.1	5012084	.	C	G	1374.77	PASS	1/1:0,38:38:99:1403,114,0	missense_variant	rna3608	tyrosine aminotransferase-like(AT5G36160)	AT5G36160
NW_018742263.1	5013120	.	G	T	2264.77	PASS	1/1:0,68:68:99:2293,203,0	missense_variant	rna3608	tyrosine aminotransferase-like(AT5G36160)	AT5G36160
NW_018742263.1	5202492	.	T	A	563.77	PASS	1/1:0,16:16:48:592,48,0	missense_variant	rna3614	pentatricopeptide repeat-containing protein At2g42920(AT2G42920)	AT2G42920
NW_018742263.1	5202700	.	A	G	1187.77	PASS	1/1:0,38:38:99:1216,114,0	missense_variant	rna3614	pentatricopeptide repeat-containing protein At2g42920(AT2G42920)	AT2G42920
NW_018742263.1	5202790	.	A	G	863.77	PASS	1/1:0,25:25:75:892,75,0	missense_variant	rna3614	pentatricopeptide repeat-containing protein At2g42920(AT2G42920)	AT2G42920
NW_018742263.1	5203281	.	T	C	1681.77	SnpCluster	1/1:0,36:36:99:1710,114,0	missense_variant	rna3614	pentatricopeptide repeat-containing protein At2g42920(AT2G42920)	AT2G42920
NW_018742263.1	5203282	.	A	T	1681.77	SnpCluster	1/1:0,36:36:99:1710,114,0	missense_variant	rna3614	pentatricopeptide repeat-containing protein At2g42920(AT2G42920)	AT2G42920
NW_018742263.1	5203771	.	C	T	970.77	PASS	1/1:0,28:28:84:999,84,0	missense_variant	rna3614	pentatricopeptide repeat-containing protein At2g42920(AT2G42920)	AT2G42920
NW_018742263.1	6363852	.	T	C	22067.77	PASS	1/1:4,661:665:99:22096,1825,0	missense_variant	rna3634	protein E6-like(AT2G33850)	AT2G33850
NW_018742263.1	6364007	.	A	T	21338.77	PASS	1/1:0,566:566:99:21367,1700,0	missense_variant	rna3634	protein E6-like(AT2G33850)	AT2G33850
NW_018742263.1	6364350	.	T	C	16504.77	PASS	1/1:4,463:467:99:16533,1262,0	missense_variant	rna3634	protein E6-like(AT2G33850)	AT2G33850
NW_018742263.1	6364542	.	G	T	12225.77	PASS	1/1:1,356:357:99:12254,1023,0	missense_variant	rna3634	protein E6-like(AT2G33850)	AT2G33850
NW_018742263.1	6837273	.	A	G	2996.77	PASS	1/1:0,80:80:99:3025,240,0	missense_variant	rna3651	zinc finger protein NUTCRACKER-like(AT5G44160)@C2H2_family[PlantTFDB/ITAK]	AT5G44160
NW_018742287.1	902656	.	A	G	828.77	PASS	1/1:0,20:20:60:857,60,0	splice_acceptor_variant&intron_variant	rna3763	phosphate metabolism protein 8-like(AT2G32150)	AT2G32150
NW_018742287.1	902696	.	G	T	401.77	PASS	1/1:0,10:10:30:430,30,0	splice_donor_variant&intron_variant	rna3763	phosphate metabolism protein 8-like(AT2G32150)	AT2G32150
NW_018742287.1	903221	.	A	G	61081.77	PASS	1/1:58,1693:1751:99:61110,3074,0	missense_variant	rna3763	phosphate metabolism protein 8-like(AT2G32150)	AT2G32150
NW_018742309.1	4585122	.	T	A	3283.77	PASS	1/1:1,92:93:99:3312,234,0	missense_variant	rna4144	NAC domain-containing protein 35-like(AT2G02450)@NAC_family[PlantTFDB/ITAK]	AT2G02450
NW_018742309.1	4968955	.	T	C	199.77	PASS	0/1:38,12:50:99:228,0,1193	missense_variant	rna4153	LOC110688461(AT5G40280)	AT5G40280
NW_018742309.1	5453087	.	A	T	2842.77	PASS	1/1:0,85:85:99:2871,254,0	missense_variant	rna4171	ferric reduction oxidase 7(AT5G49740)	AT5G49740
NW_018742309.1	5454586	.	A	T	161.77	PASS	0/1:24,9:33:99:190,0,822	missense_variant	rna4171	ferric reduction oxidase 7(AT5G49740)	AT5G49740
NW_018742329.1	1957355	.	T	G	2445.77	PASS	1/1:0,68:68:99:2474,204,0	missense_variant	rna4318	ABC transporter B family member 9-like(AT4G18050)	AT4G18050
NW_018742329.1	1957556	.	A	G	2614.77	PASS	1/1:0,70:70:99:2643,210,0	missense_variant	rna4318	ABC transporter B family member 9-like(AT4G18050)	AT4G18050
NW_018742329.1	1959015	.	C	T	5137.77	PASS	1/1:3,144:147:99:5166,308,0	missense_variant	rna4318	ABC transporter B family member 9-like(AT4G18050)	AT4G18050
NW_018742329.1	2483652	.	TG	T	19331.73	PASS	1/1:0,479:479:99:19369,1443,0	frameshift_variant	rna4338	uncharacterized LOC110690063	No_AT_hit
NW_018742329.1	3361015	.	G	A	569.77	PASS	1/1:0,16:16:48:598,48,0	missense_variant	rna4396	LRR receptor-like serine/threonine-protein kinase FLS2(AT5G46330)	AT5G46330
NW_018742329.1	3361981	.	T	C	475.77	PASS	1/1:0,13:13:39:504,39,0	missense_variant	rna4396	LRR receptor-like serine/threonine-protein kinase FLS2(AT5G46330)	AT5G46330
NW_018742329.1	3494495	.	C	A	11713.77	PASS	1/1:1,360:361:99:11742,1072,0	missense_variant	rna4400	DNA-binding protein REB1-like(AT5G41020)@MYB_related_family[PlantTFDB/ITAK]	AT5G41020
NW_018742329.1	6009092	.	C	A	5724.77	PASS	1/1:0,157:157:99:5753,472,0	missense_variant	rna4509	cysteine-rich receptor-like protein kinase 10(AT4G23180)	AT4G23180
NW_018742329.1	7402723	.	T	G	1890.77	PASS	1/1:0,57:57:99:1919,171,0	missense_variant	rna4609	pentatricopeptide repeat-containing protein DOT4(AT4G18750)	AT4G18750
NW_018742329.1	7403188	.	A	C	2403.77	PASS	1/1:0,72:72:99:2432,216,0	missense_variant	rna4609	pentatricopeptide repeat-containing protein DOT4(AT4G18750)	AT4G18750
NW_018742334.1	1047762	.	G	T	315.77	PASS	0/1:1,9:10:87:344,0,87	splice_acceptor_variant&intron_variant	rna4698	eukaryotic translation initiation factor-like(AT5G35620)	AT5G35620
NW_018742345.1	267843	.	C	G	528.77	PASS	1/1:0,13:13:39:557,39,0	splice_donor_variant&intron_variant	rna4747	cytochrome b6-f complex iron-sulfur subunit(AT4G03280)	AT4G03280
NW_018742345.1	1250055	.	C	A	1813.77	PASS	1/1:0,41:41:99:1842,123,0	missense_variant	rna4768	uncharacterized protein At4g04775-like(AT:GRF zinc finger protein)(AT1G52603)	AT1G52603
NW_018742345.1	1250236	.	C	T	3016.77	PASS	1/1:0,70:70:99:3045,211,0	missense_variant	rna4768	uncharacterized protein At4g04775-like(AT:GRF zinc finger protein)(AT1G52603)	AT1G52603
NW_018742345.1	6875598	.	AC	A	337.73	PASS	0/1:81,20:101:99:375,0,2404	frameshift_variant	rna4913	uncharacterized LOC110695188	No_AT_hit
NW_018742345.1	6876511	.	A	T	1283.77	PASS	0/1:8,47:55:71:1312,0,71	splice_acceptor_variant&intron_variant	rna4913	uncharacterized LOC110695188	No_AT_hit
NW_018742372.1	384262	.	C	A	1715.77	PASS	1/1:0,50:50:99:1744,150,0	missense_variant	rna5108	pentatricopeptide repeat-containing protein At2g13600-like(AT2G13600)	AT2G13600
NW_018742381.1	652545	.	T	A	6617.77	PASS	1/1:5,190:195:99:6646,370,0	missense_variant	rna5206	truncated transcription factor CAULIFLOWER A-like(AT5G60910)@MIKC_MADS_family[PlantTFDB/ITAK]	AT5G60910
NW_018742381.1	1122745	.	C	A	1368.77	PASS	0/1:9,45:54:99:1397,0,208	missense_variant	rna5241	WD repeat and HMG-box DNA-binding protein 1-like(AT3G42660)	AT3G42660
NW_018742381.1	1124739	.	C	T	1602.77	PASS	0/1:14,47:61:99:1631,0,437	missense_variant	rna5241	WD repeat and HMG-box DNA-binding protein 1-like(AT3G42660)	AT3G42660
NW_018742381.1	1125143	.	GA	G	1267.73	PASS	0/1:10,45:55:99:1305,0,160	frameshift_variant	rna5241	WD repeat and HMG-box DNA-binding protein 1-like(AT3G42660)	AT3G42660
NW_018742381.1	2102737	.	T	A	413.77	PASS	0/1:48,15:63:99:442,0,1688	missense_variant	rna5306	DNA mismatch repair protein MSH2-like(AT3G18524)	AT3G18524
NW_018742381.1	2104242	.	G	A	859.77	PASS	0/1:75,37:112:99:888,0,2221	missense_variant	rna5306	DNA mismatch repair protein MSH2-like(AT3G18524)	AT3G18524
NW_018742381.1	2149702	.	G	A	13493.77	PASS	1/1:0,301:301:99:13522,909,0	missense_variant	rna5310	leucoanthocyanidin reductase-like(AT1G75290)@FAR1_family[PlantTFDB/ITAK]	AT1G75290
NW_018742381.1	2149706	.	T	C	13493.77	PASS	1/1:0,300:300:99:13522,909,0	missense_variant	rna5310	leucoanthocyanidin reductase-like(AT1G75290)@FAR1_family[PlantTFDB/ITAK]	AT1G75290
NW_018742385.1	193715	.	G	A	28721.77	PASS	1/1:10,787:797:99:28750,2025,0	missense_variant	rna5366	WAT1-related protein At2g39510-like(AT2G39510)	AT2G39510
NW_018742385.1	193755	.	T	C	30223.77	PASS	1/1:10,869:879:99:30252,2228,0	missense_variant	rna5366	WAT1-related protein At2g39510-like(AT2G39510)	AT2G39510
NW_018742385.1	290864	.	A	T	159.77	PASS	0/1:5,5:10:99:188,0,114	splice_acceptor_variant&intron_variant	rna5369	transcription factor bHLH111-like(AT3G20640)@bHLH_family[PlantTFDB/ITAK]	AT3G20640
NW_018742385.1	291664	.	C	T	10687.77	PASS	1/1:6,292:298:99:10716,624,0	missense_variant	rna5369	transcription factor bHLH111-like(AT3G20640)@bHLH_family[PlantTFDB/ITAK]	AT3G20640
NW_018742385.1	562573	.	A	C	5277.77	PASS	1/1:0,170:170:99:5306,510,0	missense_variant	rna5391	enoyl-CoA delta isomerase 1(AT1G65520)	AT1G65520
NW_018742390.1	1991113	.	T	G	25487.77	PASS	1/1:0,709:709:99:25516,2130,0	missense_variant	rna5480	GDSL esterase/lipase At5g03610-like(AT5G03610)	AT5G03610
NW_018742390.1	2495418	.	C	T	3141.77	PASS	1/1:0,80:80:99:3170,241,0	missense_variant	rna5486	uncharacterized LOC110700038	No_AT_hit
NW_018742390.1	2495609	.	C	CT	2763.73	PASS	1/1:0,86:86:99:2801,258,0	frameshift_variant	rna5486	uncharacterized LOC110700038	No_AT_hit
NW_018742393.1	505788	.	T	C	608.77	PASS	1/1:0,17:17:51:637,51,0	missense_variant	rna5690	helicase and polymerase-containing protein TEBICHI-like(AT4G32700)	AT4G32700
NW_018742393.1	511206	.	C	T	555.77	PASS	1/1:0,16:16:48:584,48,0	missense_variant	rna5690	helicase and polymerase-containing protein TEBICHI-like(AT4G32700)	AT4G32700
NW_018742393.1	511231	.	A	T	569.77	PASS	1/1:0,16:16:48:598,48,0	missense_variant	rna5690	helicase and polymerase-containing protein TEBICHI-like(AT4G32700)	AT4G32700
NW_018742393.1	511460	.	A	G	503.77	PASS	1/1:0,13:13:39:532,39,0	missense_variant	rna5690	helicase and polymerase-containing protein TEBICHI-like(AT4G32700)	AT4G32700
NW_018742393.1	629592	.	G	A	1116.77	PASS	1/1:0,31:31:93:1145,93,0	missense_variant	rna5706	chorismate mutase 2-like(AT5G10870)	AT5G10870
NW_018742393.1	629652	.	C	A	768.77	PASS	1/1:0,25:25:75:797,75,0	missense_variant	rna5706	chorismate mutase 2-like(AT5G10870)	AT5G10870
NW_018742393.1	1507428	.	C	T	18522.77	PASS	1/1:0,501:501:99:18551,1504,0	missense_variant	rna5831	kanadaptin-like(AT5G38840)	AT5G38840
NW_018742393.1	1507861	.	T	A	21925.77	PASS	1/1:3,503:506:99:21954,1386,0	missense_variant	rna5831	kanadaptin-like(AT5G38840)	AT5G38840
NW_018742393.1	1507986	.	G	A	22880.77	PASS	1/1:1,493:494:99:22909,1534,0	missense_variant	rna5831	kanadaptin-like(AT5G38840)	AT5G38840
NW_018742393.1	1508048	.	T	A	15310.77	PASS	1/1:0,425:425:99:15339,1274,0	missense_variant	rna5831	kanadaptin-like(AT5G38840)	AT5G38840
NW_018742393.1	1508080	.	C	A	22002.77	PASS	1/1:1,485:486:99:22031,1509,0	missense_variant	rna5831	kanadaptin-like(AT5G38840)	AT5G38840
NW_018742393.1	1508104	.	T	C	23573.77	PASS	1/1:2,569:571:99:23602,1683,0	missense_variant	rna5831	kanadaptin-like(AT5G38840)	AT5G38840
NW_018742393.1	1509170	.	G	T	17297.77	SnpCluster	1/1:1,378:379:99:17326,1082,0	missense_variant	rna5831	kanadaptin-like(AT5G38840)	AT5G38840
NW_018742393.1	1509176	.	G	C	17616.77	SnpCluster	1/1:1,383:384:99:17645,1106,0	missense_variant	rna5831	kanadaptin-like(AT5G38840)	AT5G38840
NW_018742393.1	1509199	.	T	C	17315.77	SnpCluster	1/1:0,363:363:99:17344,1112,0	missense_variant	rna5831	kanadaptin-like(AT5G38840)	AT5G38840
NW_018742393.1	1509272	.	T	C	14918.77	PASS	1/1:3,429:432:99:14947,1237,0	missense_variant	rna5831	kanadaptin-like(AT5G38840)	AT5G38840
NW_018742393.1	1516044	.	C	T	13171.77	PASS	1/1:2,387:389:99:13200,1118,0	missense_variant	rna5831	kanadaptin-like(AT5G38840)	AT5G38840
NW_018742393.1	1516975	.	G	C	2047.77	PASS	0/1:248,88:336:99:2076,0,7808	missense_variant	rna5831	kanadaptin-like(AT5G38840)	AT5G38840
NW_018742393.1	1516987	.	C	T	7141.77	PASS	0/1:94,223:317:99:7170,0,2287	missense_variant	rna5831	kanadaptin-like(AT5G38840)	AT5G38840
NW_018742393.1	1517190	.	G	A	8742.77	SnpCluster	0/1:112,292:404:99:8771,0,2807	missense_variant	rna5831	kanadaptin-like(AT5G38840)	AT5G38840
NW_018742393.1	1517257	.	C	T	16423.77	PASS	1/1:2,411:413:99:16452,1197,0	missense_variant	rna5831	kanadaptin-like(AT5G38840)	AT5G38840
NW_018742393.1	1517344	.	A	G	1698.77	PASS	0/1:111,62:173:99:1727,0,3651	missense_variant	rna5831	kanadaptin-like(AT5G38840)	AT5G38840
NW_018742393.1	1519856	.	C	G	70650.77	PASS	1/1:1,1634:1635:99:70679,4846,0	missense_variant	rna5832	biogenesis of lysosome-related organelles complex 1 subunit 2-like(AT5G49550)	AT5G49550
NW_018742393.1	1703855	.	G	A	1961.77	PASS	1/1:0,56:56:99:1990,168,0	missense_variant	rna5844	GDSL esterase/lipase 7-like(AT5G15720)@FAR1_family[PlantTFDB/ITAK]	AT5G15720
NW_018742393.1	1703872	.	C	A	2480.77	PASS	1/1:0,67:67:99:2509,201,0	missense_variant	rna5844	GDSL esterase/lipase 7-like(AT5G15720)@FAR1_family[PlantTFDB/ITAK]	AT5G15720
NW_018742393.1	1703906	.	T	C	3267.77	PASS	1/1:0,89:89:99:3296,267,0	missense_variant	rna5844	GDSL esterase/lipase 7-like(AT5G15720)@FAR1_family[PlantTFDB/ITAK]	AT5G15720
NW_018742393.1	1704208	.	T	C	2957.77	PASS	1/1:0,53:53:99:2986,165,0	missense_variant	rna5844	GDSL esterase/lipase 7-like(AT5G15720)@FAR1_family[PlantTFDB/ITAK]	AT5G15720
NW_018742393.1	1704300	.	T	G	5697.77	PASS	1/1:0,161:161:99:5726,483,0	missense_variant	rna5844	GDSL esterase/lipase 7-like(AT5G15720)@FAR1_family[PlantTFDB/ITAK]	AT5G15720
NW_018742393.1	1704634	.	A	T	4540.77	PASS	1/1:0,129:129:99:4569,387,0	missense_variant	rna5844	GDSL esterase/lipase 7-like(AT5G15720)@FAR1_family[PlantTFDB/ITAK]	AT5G15720
NW_018742393.1	1704696	.	A	G	4324.77	PASS	1/1:0,126:126:99:4353,378,0	missense_variant	rna5844	GDSL esterase/lipase 7-like(AT5G15720)@FAR1_family[PlantTFDB/ITAK]	AT5G15720
NW_018742393.1	1704754	.	C	T	3385.77	PASS	1/1:0,93:93:99:3414,279,0	missense_variant	rna5844	GDSL esterase/lipase 7-like(AT5G15720)@FAR1_family[PlantTFDB/ITAK]	AT5G15720
NW_018742393.1	1704772	.	T	C	3007.77	PASS	1/1:1,82:83:99:3036,242,0	missense_variant	rna5844	GDSL esterase/lipase 7-like(AT5G15720)@FAR1_family[PlantTFDB/ITAK]	AT5G15720
NW_018742393.1	1704799	.	C	T	2532.77	PASS	1/1:0,71:71:99:2561,213,0	missense_variant	rna5844	GDSL esterase/lipase 7-like(AT5G15720)@FAR1_family[PlantTFDB/ITAK]	AT5G15720
NW_018742393.1	1706313	.	C	T	3297.77	PASS	1/1:0,73:73:99:3326,223,0	missense_variant	rna5844	GDSL esterase/lipase 7-like(AT5G15720)@FAR1_family[PlantTFDB/ITAK]	AT5G15720
NW_018742393.1	1706783	.	T	A	1744.77	SnpCluster	1/1:0,48:48:99:1773,144,0	missense_variant	rna5844	GDSL esterase/lipase 7-like(AT5G15720)@FAR1_family[PlantTFDB/ITAK]	AT5G15720
NW_018742393.1	1706797	.	T	A	1398.77	SnpCluster	1/1:0,36:36:99:1427,108,0	missense_variant	rna5844	GDSL esterase/lipase 7-like(AT5G15720)@FAR1_family[PlantTFDB/ITAK]	AT5G15720
NW_018742393.1	1708504	.	T	TC	2919.73	PASS	1/1:0,74:74:99:2957,222,0	frameshift_variant	rna5845	GDSL esterase/lipase 7-like(AT5G15720)@FAR1_family[PlantTFDB/ITAK]	AT5G15720
NW_018742393.1	1708689	.	T	C	5566.77	PASS	1/1:4,164:168:99:5595,406,0	missense_variant	rna5845	GDSL esterase/lipase 7-like(AT5G15720)@FAR1_family[PlantTFDB/ITAK]	AT5G15720
NW_018742393.1	1709619	.	C	T	5701.77	PASS	1/1:2,169:171:99:5730,463,0	missense_variant	rna5845	GDSL esterase/lipase 7-like(AT5G15720)@FAR1_family[PlantTFDB/ITAK]	AT5G15720
NW_018742393.1	1744287	.	C	T	19945.77	PASS	1/1:0,575:575:99:19974,1682,0	missense_variant	rna5847	phosphatidylinositol 4-kinase gamma 6-like(AT1G13640)	AT1G13640
NW_018742393.1	1744313	.	T	C	22001.77	PASS	1/1:3,640:643:99:22030,1815,0	missense_variant	rna5847	phosphatidylinositol 4-kinase gamma 6-like(AT1G13640)	AT1G13640
NW_018742393.1	1744478	.	T	G	23453.77	PASS	1/1:0,646:646:99:23482,1943,0	missense_variant	rna5847	phosphatidylinositol 4-kinase gamma 6-like(AT1G13640)	AT1G13640
NW_018742393.1	1744520	.	G	A	27239.77	PASS	1/1:1,746:747:99:27268,2198,0	missense_variant	rna5847	phosphatidylinositol 4-kinase gamma 6-like(AT1G13640)	AT1G13640
NW_018742393.1	1744656	.	A	T	30307.77	PASS	1/1:0,643:643:99:30336,2092,0	missense_variant	rna5847	phosphatidylinositol 4-kinase gamma 6-like(AT1G13640)	AT1G13640
NW_018742393.1	1744709	.	G	A	8248.77	PASS	0/1:274,268:542:99:8277,0,9036	missense_variant	rna5847	phosphatidylinositol 4-kinase gamma 6-like(AT1G13640)	AT1G13640
NW_018742393.1	1744839	.	A	G	26557.77	PASS	1/1:0,560:560:99:26586,1809,0	missense_variant	rna5847	phosphatidylinositol 4-kinase gamma 6-like(AT1G13640)	AT1G13640
NW_018742393.1	1744857	.	C	T	26206.77	PASS	1/1:0,587:587:99:26235,1793,0	missense_variant	rna5847	phosphatidylinositol 4-kinase gamma 6-like(AT1G13640)	AT1G13640
NW_018742393.1	1745346	.	T	C	21071.77	PASS	1/1:0,628:628:99:21100,1888,0	missense_variant	rna5847	phosphatidylinositol 4-kinase gamma 6-like(AT1G13640)	AT1G13640
NW_018742393.1	1745537	.	G	A	15334.77	SnpCluster	1/1:0,338:338:99:15363,1032,0	missense_variant	rna5847	phosphatidylinositol 4-kinase gamma 6-like(AT1G13640)	AT1G13640
NW_018742393.1	1745588	.	C	T	13422.77	SnpCluster	1/1:1,348:349:99:13451,1022,0	missense_variant	rna5847	phosphatidylinositol 4-kinase gamma 6-like(AT1G13640)	AT1G13640
NW_018742393.1	1745607	.	C	T	14075.77	SnpCluster	1/1:1,365:366:99:14104,1090,0	missense_variant	rna5847	phosphatidylinositol 4-kinase gamma 6-like(AT1G13640)	AT1G13640
NW_018742393.1	1745774	.	G	A	26499.77	SnpCluster	1/1:0,590:590:99:26528,1776,0	missense_variant	rna5847	phosphatidylinositol 4-kinase gamma 6-like(AT1G13640)	AT1G13640
NW_018742393.1	1745847	.	A	T	20961.77	PASS	1/1:2,625:627:99:20990,1830,0	missense_variant	rna5847	phosphatidylinositol 4-kinase gamma 6-like(AT1G13640)	AT1G13640
NW_018742393.1	1745972	.	C	T	11697.77	PASS	1/1:6,393:399:99:11726,1062,0	missense_variant	rna5847	phosphatidylinositol 4-kinase gamma 6-like(AT1G13640)	AT1G13640
NW_018742393.1	1881322	.	C	T	26150.77	PASS	1/1:0,735:735:99:26179,2206,0	missense_variant	rna5868	uncharacterized LOC110703493(AT:Thioredoxin superfamily protein)(AT5G38900)	AT5G38900
NW_018742393.1	1881343	.	C	T	24535.77	PASS	1/1:1,683:684:99:24564,2015,0	missense_variant	rna5868	uncharacterized LOC110703493(AT:Thioredoxin superfamily protein)(AT5G38900)	AT5G38900
NW_018742410.1	703408	.	T	C	4163.77	PASS	0/1:60,135:195:99:4192,0,1528	missense_variant	rna6114	hydroxyproline O-galactosyltransferase HPGT3-like(AT2G25300)	AT2G25300
NW_018742412.1	461628	.	G	C	472.77	PASS	1/1:0,13:13:39:501,39,0	missense_variant	rna6211	uncharacterized LOC110706469	No_AT_hit
NW_018742412.1	461675	.	C	T	635.77	PASS	1/1:0,20:20:60:664,60,0	stop_gained	rna6211	uncharacterized LOC110706469	No_AT_hit
NW_018742412.1	461934	.	G	A	594.77	PASS	1/1:0,18:18:54:623,54,0	missense_variant	rna6211	uncharacterized LOC110706469	No_AT_hit
NW_018742412.1	463675	.	TG	T	698.73	PASS	1/1:0,19:19:57:736,57,0	frameshift_variant	rna6211	uncharacterized LOC110706469	No_AT_hit
NW_018742415.1	347223	.	TCACAATGTCCC	T	1633.73	PASS	1/1:0,37:37:99:1671,114,0	frameshift_variant	rna6284	glutamic acid-rich protein-like(AT5G61610)	AT5G61610
NW_018742415.1	349456	.	T	C	691.77	PASS	1/1:0,23:23:69:720,69,0	missense_variant	rna6284	glutamic acid-rich protein-like(AT5G61610)	AT5G61610
NW_018742418.1	65285	.	T	G	13494.77	PASS	1/1:3,373:376:99:13523,997,0	missense_variant	rna6321	LOC110708040(AT4G02400)	AT4G02400
NW_018742418.1	67111	.	A	C	12844.77	PASS	1/1:0,342:342:99:12873,1027,0	missense_variant	rna6321	LOC110708040(AT4G02400)	AT4G02400
NW_018742418.1	69619	.	A	C	22180.77	PASS	1/1:1,633:634:99:22209,1861,0	missense_variant	rna6321	LOC110708040(AT4G02400)	AT4G02400
NW_018742418.1	72645	.	A	AG	16009.73	PASS	1/1:1,504:505:99:16047,1487,0	splice_acceptor_variant&intron_variant	rna6321	LOC110708040(AT4G02400)	AT4G02400
NW_018742418.1	72933	.	C	CG	9177.73	PASS	1/1:0,281:281:99:9215,844,0	frameshift_variant	rna6321	LOC110708040(AT4G02400)	AT4G02400
NW_018742418.1	73712	.	A	G	18560.77	PASS	1/1:0,534:534:99:18589,1602,0	missense_variant	rna6321	LOC110708040(AT4G02400)	AT4G02400
NW_018742418.1	305072	.	C	T	1065.77	PASS	1/1:3,37:40:35:1094,35,0	missense_variant	rna6343	blue copper protein-like(AT1G72230)	AT1G72230
NW_018742418.1	305648	.	G	A	1470.77	PASS	1/1:0,46:46:99:1499,138,0	missense_variant	rna6343	blue copper protein-like(AT1G72230)	AT1G72230
NW_018742418.1	1077061	.	T	A	1032.77	PASS	1/1:0,31:31:93:1061,93,0	missense_variant	rna6390	LOC110708409(AT1G60160)	AT1G60160
NW_018742418.1	1972868	.	G	A	19327.77	PASS	1/1:9,505:514:99:19356,1272,0	missense_variant	rna6508	ATP-citrate synthase alpha chain protein 1-like(AT1G10670)	AT1G10670
NW_018742418.1	3817163	.	A	G	1691.77	PASS	1/1:0,50:50:99:1720,150,0	missense_variant	rna6661	protein GLE1-like(AT1G13120)	AT1G13120
NW_018742418.1	4213817	.	C	A	1850.77	PASS	1/1:0,50:50:99:1879,150,0	splice_donor_variant&intron_variant	rna6695	glucose-6-phosphate isomerase(AT5G42740)	AT5G42740
NW_018742418.1	4213846	.	A	G	2701.77	PASS	1/1:1,81:82:99:2730,201,0	missense_variant	rna6695	glucose-6-phosphate isomerase(AT5G42740)	AT5G42740
NW_018742418.1	4214066	.	A	G	2573.77	PASS	1/1:2,76:78:99:2602,144,0	missense_variant	rna6695	glucose-6-phosphate isomerase(AT5G42740)	AT5G42740
NW_018742418.1	4332523	.	A	C	27391.77	PASS	1/1:0,758:758:99:27420,2275,0	missense_variant	rna6701	uncharacterized LOC110710095	No_AT_hit
NW_018742418.1	4332973	.	G	A	25840.77	PASS	1/1:1,749:750:99:25869,2201,0	missense_variant	rna6701	uncharacterized LOC110710095	No_AT_hit
NW_018742418.1	4337414	.	T	C	8015.77	PASS	1/1:0,186:186:99:8044,560,0	missense_variant	rna6702	C-type lectin domain-containing protein 180-like(AT4G00580)	AT4G00580
NW_018742418.1	4337425	.	C	T	6901.77	PASS	1/1:0,118:118:99:6930,473,0	start_lost	rna6702	C-type lectin domain-containing protein 180-like(AT4G00580)	AT4G00580
NW_018742418.1	4873773	.	T	A	97.77	PASS	0/1:13,4:17:99:126,0,406	splice_acceptor_variant&intron_variant	rna6768	LOC110710592(AT1G67550)	AT1G67550
NW_018742418.1	4873866	.	T	C	5724.77	PASS	1/1:0,158:158:99:5753,475,0	missense_variant	rna6768	LOC110710592(AT1G67550)	AT1G67550
NW_018742418.1	6007666	.	G	T	6676.77	PASS	1/1:6,212:218:99:6705,505,0	missense_variant	rna6875	sphingosine-1-phosphate lyase-like(AT1G27980)	AT1G27980
NW_018742418.1	6729965	.	A	G	2085.77	PASS	1/1:0,53:53:99:2114,159,0	missense_variant	rna6960	snRNA-activating protein complex subunit-like(AT1G28560)	AT1G28560
NW_018742418.1	6733593	.	T	G	1598.77	PASS	1/1:0,50:50:99:1627,150,0	missense_variant	rna6960	snRNA-activating protein complex subunit-like(AT1G28560)	AT1G28560
NW_018742418.1	6800112	.	C	T	382.77	PASS	0/1:4,12:16:51:411,0,51	missense_variant	rna6969	trihelix transcription factor ASR3-like(AT2G33550)@Trihelix_family[PlantTFDB/ITAK]	AT2G33550
NW_018742418.1	6800393	.	G	T	992.77	PASS	1/1:1,27:28:38:1021,38,0	missense_variant	rna6969	trihelix transcription factor ASR3-like(AT2G33550)@Trihelix_family[PlantTFDB/ITAK]	AT2G33550
NW_018742418.1	6803983	.	C	G	1917.77	PASS	1/1:2,56:58:99:1946,124,0	missense_variant	rna6970	histone-lysine N-methyltransferase(AT5G13960)	AT5G13960
NW_018742418.1	6803998	.	C	A	2191.77	PASS	1/1:2,60:62:99:2220,137,0	missense_variant	rna6970	histone-lysine N-methyltransferase(AT5G13960)	AT5G13960
NW_018742418.1	6806587	.	A	T	895.77	PASS	1/1:0,28:28:84:924,84,0	missense_variant	rna6970	histone-lysine N-methyltransferase(AT5G13960)	AT5G13960
NW_018742418.1	7548970	.	A	G	1138.77	PASS	1/1:1,28:29:41:1167,41,0	missense_variant	rna7039	uncharacterized LOC110712297(AT:Regulator of chromosome condensation (RCC1) family with FYVE zinc finger domain-containing protein)(AT5G19420)	AT5G19420
NW_018742418.1	7549839	.	G	A	1440.77	PASS	1/1:1,37:38:72:1469,72,0	missense_variant	rna7039	uncharacterized LOC110712297(AT:Regulator of chromosome condensation (RCC1) family with FYVE zinc finger domain-containing protein)(AT5G19420)	AT5G19420
NW_018742418.1	8248800	.	G	C	851.77	PASS	1/1:0,26:26:78:880,78,0	missense_variant	rna7116	ribonuclease 1-like(AT2G02990)	AT2G02990
NW_018742418.1	9133278	.	GC	G	11310.73	PASS	1/1:1,304:305:99:11348,881,0	frameshift_variant	rna7203	uncharacterized LOC110713161(AT:sporulation-specific protein)(AT4G14615)	AT4G14615
NW_018742418.1	9145199	.	T	A	678.77	PASS	1/1:0,19:19:57:707,57,0	missense_variant	rna7204	CSC1-like protein At1g69450(AT1G69450)	AT1G69450
NW_018742418.1	9147896	.	C	T	377.77	PASS	1/1:0,10:10:30:406,30,0	missense_variant	rna7204	CSC1-like protein At1g69450(AT1G69450)	AT1G69450
NW_018742455.1	425867	.	C	T	1929.77	PASS	1/1:0,62:62:99:1958,186,0	splice_donor_variant&intron_variant	rna7615	mediator of RNA polymerase II transcription subunit 15a-like(AT1G15780)	AT1G15780
NW_018742455.1	773047	.	G	A	11413.77	PASS	1/1:0,334:334:99:11442,1003,0	stop_gained	rna7635	uncharacterized LOC110717116	No_AT_hit
NW_018742455.1	773172	.	CT	C	7643.73	PASS	1/1:0,205:205:99:7681,618,0	frameshift_variant	rna7635	uncharacterized LOC110717116	No_AT_hit
NW_018742461.1	273791	.	C	T	4357.77	PASS	1/1:0,123:123:99:4386,369,0	missense_variant	rna7799	transcriptional elongation regulator MINIYO-like(AT4G38440)	AT4G38440
NW_018742461.1	310586	.	A	C	27005.77	PASS	1/1:1,724:725:99:27034,2141,0	missense_variant	rna7802	heterodimeric geranylgeranyl pyrophosphate synthase small subunit(AT4G38460)	AT4G38460
NW_018742461.1	1469571	.	T	C	8169.77	PASS	1/1:0,228:228:99:8198,684,0	missense_variant	rna7951	transcription factor GTE1-like(AT2G34900)	AT2G34900
NW_018742461.1	1958151	.	C	T	9767.77	PASS	1/1:5,280:285:99:9796,627,0	missense_variant	rna8044	protein EXORDIUM-like 2(AT5G64260)	AT5G64260
NW_018742461.1	1958417	.	G	A	7959.77	PASS	1/1:0,232:232:99:7988,696,0	missense_variant	rna8044	protein EXORDIUM-like 2(AT5G64260)	AT5G64260
NW_018742461.1	2218058	.	G	A	2785.77	PASS	1/1:0,79:79:99:2814,236,0	missense_variant	rna8078	uncharacterized LOC110718675(AT:glycerol kinase)(AT4G38225)	AT4G38225
NW_018742461.1	2281192	.	C	T	2509.77	PASS	1/1:0,75:75:99:2538,225,0	missense_variant	rna8091	uncharacterized LOC110718693(AT:transmembrane protein)(AT4G21740)	AT4G21740
NW_018742461.1	2281395	.	G	T	2535.77	PASS	1/1:0,72:72:99:2564,216,0	missense_variant	rna8091	uncharacterized LOC110718693(AT:transmembrane protein)(AT4G21740)	AT4G21740
NW_018742461.1	2281460	.	T	G	2310.77	SnpCluster	1/1:0,65:65:99:2339,195,0	missense_variant	rna8091	uncharacterized LOC110718693(AT:transmembrane protein)(AT4G21740)	AT4G21740
NW_018742461.1	2281578	.	A	G	850.77	PASS	1/1:1,27:28:38:879,38,0	missense_variant	rna8091	uncharacterized LOC110718693(AT:transmembrane protein)(AT4G21740)	AT4G21740
NW_018742461.1	2285096	.	G	C	1620.77	PASS	1/1:0,52:52:99:1649,156,0	missense_variant	rna8092	pentatricopeptide repeat-containing protein At2g03880(AT2G03880)	AT2G03880
NW_018742461.1	2285115	.	CA	C	1842.73	PASS	1/1:0,54:54:99:1880,162,0	frameshift_variant	rna8092	pentatricopeptide repeat-containing protein At2g03880(AT2G03880)	AT2G03880
NW_018742461.1	2285481	.	T	A	2760.77	PASS	1/1:1,63:64:99:2789,158,0	missense_variant	rna8092	pentatricopeptide repeat-containing protein At2g03880(AT2G03880)	AT2G03880
NW_018742461.1	2285558	.	G	A	2650.77	PASS	1/1:0,82:82:99:2679,246,0	missense_variant	rna8092	pentatricopeptide repeat-containing protein At2g03880(AT2G03880)	AT2G03880
NW_018742461.1	2285760	.	A	C	3287.77	PASS	1/1:0,98:98:99:3316,294,0	missense_variant	rna8092	pentatricopeptide repeat-containing protein At2g03880(AT2G03880)	AT2G03880
NW_018742461.1	2285908	.	A	C	2191.77	PASS	1/1:0,56:56:99:2220,168,0	missense_variant	rna8092	pentatricopeptide repeat-containing protein At2g03880(AT2G03880)	AT2G03880
NW_018742461.1	2285973	.	G	A	1975.77	SnpCluster	1/1:0,47:47:99:2004,141,0	missense_variant	rna8092	pentatricopeptide repeat-containing protein At2g03880(AT2G03880)	AT2G03880
NW_018742461.1	2285991	.	T	G	1960.77	SnpCluster	1/1:0,46:46:99:1989,138,0	missense_variant	rna8092	pentatricopeptide repeat-containing protein At2g03880(AT2G03880)	AT2G03880
NW_018742461.1	2286096	.	A	G	3166.77	SnpCluster	1/1:0,70:70:99:3195,216,0	missense_variant	rna8092	pentatricopeptide repeat-containing protein At2g03880(AT2G03880)	AT2G03880
NW_018742461.1	2286545	.	A	G	1742.77	PASS	1/1:0,47:47:99:1771,141,0	missense_variant	rna8092	pentatricopeptide repeat-containing protein At2g03880(AT2G03880)	AT2G03880
NW_018742461.1	2286751	.	A	T	2482.77	PASS	1/1:0,74:74:99:2511,222,0	missense_variant	rna8092	pentatricopeptide repeat-containing protein At2g03880(AT2G03880)	AT2G03880
NW_018742461.1	2286896	.	G	A	1508.77	PASS	1/1:0,40:40:99:1537,120,0	missense_variant	rna8092	pentatricopeptide repeat-containing protein At2g03880(AT2G03880)	AT2G03880
NW_018742461.1	2294662	.	G	T	36645.77	PASS	1/1:2,974:976:99:36674,2912,0	missense_variant	rna8094	aminoacylase-1-like(AT4G38220)	AT4G38220
NW_018742461.1	2294697	.	T	A	43494.77	PASS	1/1:0,1217:1217:99:43523,3653,0	missense_variant	rna8094	aminoacylase-1-like(AT4G38220)	AT4G38220
NW_018742461.1	2295176	.	A	C	57443.77	SnpCluster	1/1:0,1300:1300:99:57472,3973,0	missense_variant	rna8094	aminoacylase-1-like(AT4G38220)	AT4G38220
NW_018742461.1	2295880	.	C	T	10538.77	PASS	1/1:0,242:242:99:10567,727,0	missense_variant	rna8094	aminoacylase-1-like(AT4G38220)	AT4G38220
NW_018742461.1	2295950	.	G	C	21455.77	PASS	1/1:0,447:447:99:21484,1445,0	missense_variant	rna8094	aminoacylase-1-like(AT4G38220)	AT4G38220
NW_018742461.1	2295954	.	G	C	21636.77	PASS	1/1:0,477:477:99:21665,1463,0	missense_variant	rna8094	aminoacylase-1-like(AT4G38220)	AT4G38220
NW_018742461.1	2296057	.	G	A	42066.77	PASS	1/1:6,1232:1238:99:42095,3570,0	missense_variant	rna8094	aminoacylase-1-like(AT4G38220)	AT4G38220
NW_018742461.1	2296252	.	A	G	34787.77	PASS	1/1:2,962:964:99:34816,2854,0	missense_variant	rna8094	aminoacylase-1-like(AT4G38220)	AT4G38220
NW_018742461.1	2297369	.	T	C	32100.77	PASS	1/1:42,961:1003:99:32129,1189,0	missense_variant	rna8094	aminoacylase-1-like(AT4G38220)	AT4G38220
NW_018742461.1	2297428	.	A	T	32348.77	PASS	1/1:0,940:940:99:32377,2818,0	missense_variant	rna8094	aminoacylase-1-like(AT4G38220)	AT4G38220
NW_018742461.1	2309091	.	G	A	1855.77	PASS	1/1:3,56:59:83:1884,83,0	missense_variant	rna8096	aminoacylase-1-like(AT4G38220)	AT4G38220
NW_018742461.1	2309313	.	T	G	2334.77	PASS	1/1:3,70:73:99:2363,133,0	missense_variant	rna8096	aminoacylase-1-like(AT4G38220)	AT4G38220
NW_018742461.1	2309458	.	C	A	2777.77	PASS	1/1:1,90:91:99:2806,241,0	missense_variant	rna8096	aminoacylase-1-like(AT4G38220)	AT4G38220
NW_018742461.1	2309625	.	T	G	2075.77	PASS	1/1:0,57:57:99:2104,171,0	missense_variant	rna8096	aminoacylase-1-like(AT4G38220)	AT4G38220
NW_018742461.1	2309647	.	G	T	2395.77	PASS	1/1:1,66:67:99:2424,160,0	missense_variant	rna8096	aminoacylase-1-like(AT4G38220)	AT4G38220
NW_018742461.1	2310276	.	A	T	553.77	SnpCluster	0/1:2,11:13:42:582,0,42	missense_variant	rna8096	aminoacylase-1-like(AT4G38220)	AT4G38220
NW_018742461.1	2310278	.	T	C	709.77	SnpCluster	0/1:2,11:13:30:738,0,30	missense_variant	rna8096	aminoacylase-1-like(AT4G38220)	AT4G38220
NW_018742461.1	2310315	.	A	T	441.77	SnpCluster	0/1:2,12:14:90:470,0,90	missense_variant	rna8096	aminoacylase-1-like(AT4G38220)	AT4G38220
NW_018742461.1	2310327	.	T	A	406.77	SnpCluster	0/1:4,9:13:99:435,0,177	missense_variant	rna8096	aminoacylase-1-like(AT4G38220)	AT4G38220
NW_018742461.1	2310343	.	C	T	331.77	SnpCluster	0/1:6,7:13:99:360,0,225	missense_variant	rna8096	aminoacylase-1-like(AT4G38220)	AT4G38220
NW_018742461.1	2310451	.	C	G	166.77	SnpCluster	0/1:6,7:13:99:195,0,109	missense_variant	rna8096	aminoacylase-1-like(AT4G38220)	AT4G38220
NW_018742461.1	2310468	.	T	A	130.77	SnpCluster	0/1:4,6:10:99:159,0,109	missense_variant	rna8096	aminoacylase-1-like(AT4G38220)	AT4G38220
NW_018742461.1	2409229	.	C	T	547.78	PASS	1/1:1,21:22:24:576,24,0	missense_variant	rna8117	disease resistance protein RGA2-like(AT3G14470)	AT3G14470
NW_018742461.1	2409254	.	A	T	610.77	PASS	1/1:0,19:19:57:639,57,0	missense_variant	rna8117	disease resistance protein RGA2-like(AT3G14470)	AT3G14470
NW_018742461.1	2410563	.	C	G	67.77	SnpCluster	0/1:10,3:13:96:96,0,411	missense_variant	rna8117	disease resistance protein RGA2-like(AT3G14470)	AT3G14470
NW_018742461.1	2410566	.	GCA	G	58.73	SnpCluster	0/1:10,3:13:96:96,0,411	frameshift_variant	rna8117	disease resistance protein RGA2-like(AT3G14470)	AT3G14470
NW_018742461.1	2410569	.	G	T	67.77	SnpCluster	0/1:10,3:13:96:96,0,411	stop_gained	rna8117	disease resistance protein RGA2-like(AT3G14470)	AT3G14470
NW_018742461.1	2410571	.	A	AGG	58.73	SnpCluster	0/1:10,3:13:96:96,0,411	frameshift_variant	rna8117	disease resistance protein RGA2-like(AT3G14470)	AT3G14470
NW_018742461.1	2410580	.	G	T	70.77	SnpCluster	0/1:15,1:16:99:99,0,660	missense_variant	rna8117	disease resistance protein RGA2-like(AT3G14470)	AT3G14470
NW_018742461.1	2410588	.	T	A,C	529.77	SnpCluster	1/2:1,13,4:18:99:558,103,102,436,0,618	missense_variant	rna8117	disease resistance protein RGA2-like(AT3G14470)	AT3G14470
NW_018742461.1	2410660	.	C	A	128.77	SnpCluster	0/1:11,5:16:99:157,0,444	missense_variant	rna8117	disease resistance protein RGA2-like(AT3G14470)	AT3G14470
NW_018742461.1	2410665	.	A	G	115.77	SnpCluster	0/1:9,6:15:99:144,0,360	missense_variant	rna8117	disease resistance protein RGA2-like(AT3G14470)	AT3G14470
NW_018742461.1	2410668	.	A	C	131.77	SnpCluster	0/1:10,4:14:99:160,0,405	missense_variant	rna8117	disease resistance protein RGA2-like(AT3G14470)	AT3G14470
NW_018742461.1	2410672	.	G	A	47.77	SnpCluster	0/1:9,3:12:76:76,0,391	missense_variant	rna8117	disease resistance protein RGA2-like(AT3G14470)	AT3G14470
NW_018742461.1	2410701	.	T	C	32.77	SnpCluster	0/1:8,3:11:61:61,0,257	missense_variant	rna8117	disease resistance protein RGA2-like(AT3G14470)	AT3G14470
NW_018742461.1	2412070	.	C	T	556.77	SnpCluster	1/1:0,13:13:39:585,39,0	missense_variant	rna8117	disease resistance protein RGA2-like(AT3G14470)	AT3G14470
NW_018742461.1	2412075	.	C	G	556.77	SnpCluster	1/1:0,13:13:39:585,39,0	missense_variant	rna8117	disease resistance protein RGA2-like(AT3G14470)	AT3G14470
NW_018742461.1	2412076	.	A	C	556.77	SnpCluster	1/1:0,13:13:39:585,39,0	missense_variant	rna8117	disease resistance protein RGA2-like(AT3G14470)	AT3G14470
NW_018742461.1	2412082	.	G	A	556.77	SnpCluster	1/1:0,12:12:39:585,39,0	missense_variant	rna8117	disease resistance protein RGA2-like(AT3G14470)	AT3G14470
NW_018742461.1	2412084	.	T	G	511.77	SnpCluster	1/1:0,12:12:36:540,36,0	missense_variant	rna8117	disease resistance protein RGA2-like(AT3G14470)	AT3G14470
NW_018742461.1	2412085	.	T	A	511.77	SnpCluster	1/1:0,12:12:36:540,36,0	missense_variant	rna8117	disease resistance protein RGA2-like(AT3G14470)	AT3G14470
NW_018742461.1	2412086	.	C	A	511.77	SnpCluster	1/1:0,12:12:36:540,36,0	missense_variant	rna8117	disease resistance protein RGA2-like(AT3G14470)	AT3G14470
NW_018742461.1	2412090	.	C	A	511.77	SnpCluster	1/1:0,12:12:36:540,36,0	missense_variant	rna8117	disease resistance protein RGA2-like(AT3G14470)	AT3G14470
NW_018742461.1	2412288	.	G	A	781.77	SnpCluster	1/1:0,18:18:54:810,54,0	missense_variant	rna8117	disease resistance protein RGA2-like(AT3G14470)	AT3G14470
NW_018742461.1	2412289	.	G	A	781.77	SnpCluster	1/1:0,18:18:54:810,54,0	missense_variant	rna8117	disease resistance protein RGA2-like(AT3G14470)	AT3G14470
NW_018742461.1	2412292	.	TGGATG	T	772.73	SnpCluster	1/1:0,18:18:54:810,54,0	frameshift_variant	rna8117	disease resistance protein RGA2-like(AT3G14470)	AT3G14470
NW_018742461.1	2412430	.	G	C	1134.77	SnpCluster	0/1:16,30:46:99:1163,0,582	missense_variant	rna8117	disease resistance protein RGA2-like(AT3G14470)	AT3G14470
NW_018742461.1	2412454	.	A	T	1072.77	SnpCluster	0/1:17,27:44:99:1101,0,672	missense_variant	rna8117	disease resistance protein RGA2-like(AT3G14470)	AT3G14470
NW_018742461.1	2412455	.	G	T	1072.77	SnpCluster	0/1:18,27:45:99:1101,0,672	missense_variant	rna8117	disease resistance protein RGA2-like(AT3G14470)	AT3G14470
NW_018742461.1	2412462	.	A	G	1145.77	SnpCluster	0/1:15,28:43:99:1174,0,450	missense_variant	rna8117	disease resistance protein RGA2-like(AT3G14470)	AT3G14470
NW_018742461.1	2412501	.	A	G	174.77	PASS	0/1:28,7:35:99:203,0,804	missense_variant	rna8117	disease resistance protein RGA2-like(AT3G14470)	AT3G14470
NW_018742461.1	2564096	.	T	C	18860.77	PASS	1/1:2,596:598:99:18889,1704,0	missense_variant	rna8132	tubulin-folding cofactor A-like(AT2G30410)	AT2G30410
NW_018742461.1	2565720	.	T	C	15165.77	PASS	1/1:5,348:353:99:15194,861,0	missense_variant	rna8132	tubulin-folding cofactor A-like(AT2G30410)	AT2G30410
NW_018742461.1	2707978	.	C	G	961.77	SnpCluster	1/1:0,18:18:66:990,66,0	missense_variant	rna8144	uncharacterized LOC110718718	No_AT_hit
NW_018742461.1	2707991	.	C	T	1137.77	SnpCluster	1/1:0,27:27:81:1166,81,0	missense_variant	rna8144	uncharacterized LOC110718718	No_AT_hit
NW_018742461.1	2708020	.	G	C	2827.77	PASS	1/1:0,81:81:99:2856,243,0	missense_variant	rna8144	uncharacterized LOC110718718	No_AT_hit
NW_018742461.1	2708228	.	T	A	6654.77	PASS	1/1:0,182:182:99:6683,546,0	missense_variant	rna8144	uncharacterized LOC110718718	No_AT_hit
NW_018742461.1	2708477	.	A	T	12954.77	PASS	1/1:0,348:348:99:12983,1045,0	missense_variant	rna8144	uncharacterized LOC110718718	No_AT_hit
NW_018742461.1	3175950	.	C	A	5847.77	PASS	1/1:4,140:144:99:5876,284,0	missense_variant	rna8217	protein IRX15-LIKE-like(AT5G67210)	AT5G67210
NW_018742461.1	3176052	.	C	T	5272.77	PASS	1/1:0,154:154:99:5301,457,0	missense_variant	rna8217	protein IRX15-LIKE-like(AT5G67210)	AT5G67210
NW_018742461.1	3866876	.	A	G	4069.77	PASS	1/1:5,129:134:99:4098,257,0	missense_variant	rna8319	probable indole-3-acetic acid-amido synthetase GH3.1(AT2G14960)	AT2G14960
NW_018742461.1	3868896	.	C	T	8011.77	PASS	1/1:7,233:240:99:8040,496,0	missense_variant	rna8319	probable indole-3-acetic acid-amido synthetase GH3.1(AT2G14960)	AT2G14960
NW_018742461.1	4017173	.	T	A	1520.77	PASS	1/1:0,50:50:99:1549,150,0	missense_variant	rna8337	protein ENHANCED PSEUDOMONAS SUSCEPTIBILTY 1-like(AT5G07870)	AT5G07870
NW_018742461.1	4844227	.	T	C	4689.77	PASS	1/1:0,138:138:99:4718,414,0	missense_variant	rna8463	probable cysteine protease RD19B(AT2G21430)	AT2G21430
NW_018742461.1	4844255	.	T	C	4524.77	PASS	1/1:0,136:136:99:4553,408,0	missense_variant	rna8463	probable cysteine protease RD19B(AT2G21430)	AT2G21430
NW_018742483.1	914636	.	G	C	5883.77	PASS	1/1:4,175:179:99:5912,431,0	missense_variant	rna8567	protein PMR5-like(AT5G58600)	AT5G58600
NW_018742484.1	298553	.	T	C	2027.77	PASS	1/1:0,56:56:99:2056,168,0	missense_variant	rna8636	F-box protein SKIP23-like(AT2G17030)	AT2G17030
NW_018742484.1	298658	.	A	G	1987.77	PASS	1/1:0,60:60:99:2016,180,0	missense_variant	rna8636	F-box protein SKIP23-like(AT2G17030)	AT2G17030
NW_018742484.1	299756	.	A	AT	1316.73	PASS	1/1:0,38:38:99:1354,114,0	frameshift_variant	rna8636	F-box protein SKIP23-like(AT2G17030)	AT2G17030
NW_018742484.1	882941	.	C	A	162753.77	PASS	1/1:10,4762:4772:99:162782,14010,0	missense_variant	rna8680	outer envelope pore protein 16(AT2G28900)	AT2G28900
NW_018742484.1	883129	.	ACTAGAGG	A	8948.73	PASS	1/1:0,197:197:99:8986,628,0	frameshift_variant	rna8680	outer envelope pore protein 16(AT2G28900)	AT2G28900
NW_018742484.1	891181	.	G	A	1515.77	PASS	1/1:0,42:42:99:1544,126,0	missense_variant	rna8684	cleavage and polyadenylation specificity factor subunit 3-II-like(AT2G01730)	AT2G01730
NW_018742484.1	891209	.	T	G	1275.77	PASS	1/1:0,39:39:99:1304,117,0	missense_variant	rna8684	cleavage and polyadenylation specificity factor subunit 3-II-like(AT2G01730)	AT2G01730
NW_018742484.1	892829	.	T	C	1706.77	PASS	1/1:0,53:53:99:1735,159,0	missense_variant	rna8684	cleavage and polyadenylation specificity factor subunit 3-II-like(AT2G01730)	AT2G01730
NW_018742484.1	2153920	.	C	T	1347.77	PASS	1/1:0,40:40:99:1376,120,0	missense_variant&splice_region_variant	rna8761	beta-amylase 8-like(AT5G45300)@BES1_family[PlantTFDB/ITAK]	AT5G45300
NW_018742484.1	3420361	.	G	T	3626.77	PASS	1/1:2,90:92:99:3655,136,0	splice_acceptor_variant&intron_variant	rna8863	leucoanthocyanidin dioxygenase-like(AT4G22880)	AT4G22880
NW_018742484.1	4561561	.	C	T	19193.77	PASS	1/1:0,435:435:99:19222,1327,0	missense_variant	rna8965	heat stress transcription factor B-2b-like(AT4G11660)@HSF_family[PlantTFDB/ITAK]	AT4G11660
NW_018742484.1	4561858	.	G	T	10308.77	PASS	1/1:0,264:264:99:10337,793,0	missense_variant	rna8965	heat stress transcription factor B-2b-like(AT4G11660)@HSF_family[PlantTFDB/ITAK]	AT4G11660
NW_018742484.1	4562037	.	T	G	12985.77	PASS	1/1:0,346:346:99:13014,1039,0	missense_variant	rna8965	heat stress transcription factor B-2b-like(AT4G11660)@HSF_family[PlantTFDB/ITAK]	AT4G11660
NW_018742484.1	5478008	.	T	A	109.77	PASS	0/1:10,4:14:99:138,0,562	missense_variant	rna9034	uncharacterized LOC110719527(AT:bromo-adjacent homology (BAH) domain-containing protein)(AT4G11560)	AT4G11560
NW_018742484.1	5659061	.	T	C	391.77	PASS	1/1:0,13:13:39:420,39,0	missense_variant	rna9050	uncharacterized LOC110719205(AT:NEP-interacting protein%2C putative (DUF239))(AT2G20170)	AT2G20170
NW_018742484.1	5659594	.	A	C	768.77	PASS	1/1:0,21:21:63:797,63,0	missense_variant	rna9050	uncharacterized LOC110719205(AT:NEP-interacting protein%2C putative (DUF239))(AT2G20170)	AT2G20170
NW_018742484.1	6248755	.	CTTGTACACCTT	C	2820.73	PASS	0/1:2,68:70:55:2858,0,55	frameshift_variant	rna9104	basic 7S globulin-like(AT1G03220)	AT1G03220
NW_018742484.1	6314877	.	C	G	12814.77	SnpCluster	1/1:4,286:290:99:12843,612,0	missense_variant	rna9111	probable polygalacturonase(AT3G61490)	AT3G61490
NW_018742484.1	6317189	.	C	G	46405.77	PASS	1/1:15,1314:1329:99:46434,3526,0	missense_variant	rna9111	probable polygalacturonase(AT3G61490)	AT3G61490
NW_018742484.1	7505831	.	G	A	2983.77	PASS	1/1:0,99:99:99:3012,297,0	missense_variant	rna9237	LOC110719654(AT5G41800)	AT5G41800
NW_018742484.1	7511156	.	A	AG	3374.73	PASS	1/1:1,102:103:99:3412,299,0	frameshift_variant	rna9237	LOC110719654(AT5G41800)	AT5G41800
NW_018742484.1	7700790	.	T	G	16304.77	PASS	1/1:0,410:410:99:16333,1232,0	missense_variant	rna9265	uncharacterized LOC110719243(AT:Copia-like polyprotein/retrotransposon)(AT1G21280)	AT1G21280
NW_018742484.1	7701105	.	G	A	588.77	PASS	1/1:0,21:21:63:617,63,0	missense_variant	rna9265	uncharacterized LOC110719243(AT:Copia-like polyprotein/retrotransposon)(AT1G21280)	AT1G21280
NW_018742484.1	7782348	.	C	T	18072.77	PASS	1/1:0,457:457:99:18101,1372,0	missense_variant	rna9272	mitochondrial inner membrane protein OXA1-like(AT5G62050)	AT5G62050
NW_018742484.1	7981217	.	T	C	13989.77	PASS	1/1:1,394:395:99:14018,1143,0	missense_variant	rna9311	E3 ubiquitin-protein ligase SINAT5-like(AT4G27880)	AT4G27880
NW_018742487.1	225613	.	C	A	28551.77	PASS	1/1:5,686:691:99:28580,1860,0	missense_variant	rna9369	catalase-like(AT4G35090)	AT4G35090
NW_018742487.1	295595	.	G	A	6587.77	PASS	1/1:2,190:192:99:6616,526,0	missense_variant	rna9378	Niemann-Pick C1 protein-like(AT1G42470)	AT1G42470
NW_018742487.1	295610	.	T	C	6668.77	PASS	1/1:2,199:201:99:6697,554,0	missense_variant	rna9378	Niemann-Pick C1 protein-like(AT1G42470)	AT1G42470
NW_018742487.1	298205	.	C	T	1789.77	PASS	1/1:1,43:44:93:1818,93,0	missense_variant	rna9378	Niemann-Pick C1 protein-like(AT1G42470)	AT1G42470
NW_018742493.1	19577	.	A	G	470.77	PASS	1/1:0,12:12:36:499,36,0	missense_variant	rna9397	proline-rich protein 2-like(AT1G73840)	AT1G73840
NW_018742493.1	23293	.	C	T	4672.77	PASS	1/1:6,123:129:99:4701,268,0	missense_variant	rna9397	proline-rich protein 2-like(AT1G73840)	AT1G73840
NW_018742493.1	23738	.	A	G	67.77	SnpCluster	0/1:10,3:13:96:96,0,411	missense_variant	rna9397	proline-rich protein 2-like(AT1G73840)	AT1G73840
NW_018742493.1	23793	.	C	G	256.77	SnpCluster	0/1:3,7:10:64:285,0,64	missense_variant	rna9397	proline-rich protein 2-like(AT1G73840)	AT1G73840
NW_018742523.1	3008138	.	C	T	546.77	PASS	1/1:0,13:13:39:575,39,0	splice_acceptor_variant&intron_variant	rna9595	squalene monooxygenase-like(AT1G58440)	AT1G58440
NW_018742523.1	3008777	.	C	T	816.77	PASS	1/1:0,19:19:57:845,57,0	splice_acceptor_variant&intron_variant	rna9595	squalene monooxygenase-like(AT1G58440)	AT1G58440
NW_018742523.1	3519398	.	G	C	4302.77	PASS	1/1:0,136:136:99:4331,407,0	missense_variant	rna9609	uncharacterized LOC110720004(AT:hypothetical protein)(AT2G01755)	AT2G01755
NW_018742523.1	3519479	.	G	A	3294.77	PASS	1/1:0,91:91:99:3323,273,0	missense_variant	rna9609	uncharacterized LOC110720004(AT:hypothetical protein)(AT2G01755)	AT2G01755
NW_018742529.1	109176	.	TGGGAC	T	943.73	PASS	0/1:23,25:48:99:981,0,1065	frameshift_variant	rna9706	metacaspase-9-like(AT5G04200)	AT5G04200
NW_018742541.1	26647	.	C	A	2312.77	PASS	1/1:0,71:71:99:2341,213,0	missense_variant	rna9728	organic cation/carnitine transporter 4-like(AT3G20660)	AT3G20660
NW_018742541.1	1130226	.	A	G	2171.77	PASS	1/1:0,66:66:99:2200,198,0	missense_variant	rna9812	L-type lectin-domain containing receptor kinase IX.1-like(AT5G10530)	AT5G10530
NW_018742541.1	1130274	.	A	T	2539.77	PASS	1/1:0,90:90:99:2568,269,0	missense_variant	rna9812	L-type lectin-domain containing receptor kinase IX.1-like(AT5G10530)	AT5G10530
NW_018742556.1	437213	.	T	G	4949.77	PASS	1/1:1,144:145:99:4978,390,0	missense_variant	rna9989	uncharacterized LOC110720338(AT:glutamyl-tRNA (Gln) amidotransferase subunit C)(AT5G17460)	AT5G17460
NW_018742556.1	651949	.	C	T	827.77	PASS	1/1:0,29:29:87:856,87,0	missense_variant	rna10027	protein PLASTID MOVEMENT IMPAIRED 2-like(AT1G66840)	AT1G66840
NW_018742556.1	734598	.	G	A	1293.77	PASS	1/1:1,37:38:68:1322,68,0	missense_variant	rna10039	putative F-box protein At4g05475(AT4G05475)	AT4G05475
NW_018742556.1	1461393	.	T	C	444.77	PASS	1/1:0,14:14:42:473,42,0	missense_variant	rna10140	putative ABC transporter C family member 15(AT3G60160)	AT3G60160
NW_018742556.1	1497923	.	C	T	283.77	PASS	0/1:8,8:16:99:312,0,312	missense_variant	rna10144	DNA replication ATP-dependent helicase/nuclease DNA2-like(AT1G08840)	AT1G08840
NW_018742556.1	1689308	.	G	A	32224.77	PASS	1/1:8,913:921:99:32253,2452,0	missense_variant	rna10166	ATP synthase subunit delta'(AT5G47030)	AT5G47030
NW_018742556.1	1786552	.	T	C	691.77	SnpCluster	1/1:0,16:16:48:720,48,0	missense_variant	rna10178	cytochrome P450 714C2-like(AT5G24910)	AT5G24910
NW_018742556.1	1786705	.	T	A	1559.77	PASS	1/1:2,43:45:86:1588,86,0	missense_variant	rna10178	cytochrome P450 714C2-like(AT5G24910)	AT5G24910
NW_018742558.1	429593	.	TACC	T	412.74	PASS	1/1:0,10:10:30:450,30,0	frameshift_variant&splice_donor_variant&splice_region_variant&intron_variant	rna10256	DEAD-box ATP-dependent RNA helicase 28-like(AT4G16630)	AT4G16630
NW_018742564.1	404515	.	A	G	7077.77	PASS	1/1:0,222:222:99:7106,665,0	missense_variant	rna10322	zinc finger protein CONSTANS-LIKE 5-like(AT5G57660)@CO-like_family[PlantTFDB/ITAK]	AT5G57660
NW_018742577.1	198948	.	A	T	107.77	PASS	0/1:24,5:29:99:136,0,748	missense_variant	rna10386	uncharacterized LOC110720816	No_AT_hit
NW_018742577.1	199048	.	A	T	97.77	SnpCluster	0/1:28,5:33:99:126,0,876	missense_variant	rna10386	uncharacterized LOC110720816	No_AT_hit
NW_018742577.1	199076	.	T	C	97.77	SnpCluster	0/1:28,5:33:99:126,0,1161	missense_variant	rna10386	uncharacterized LOC110720816	No_AT_hit
NW_018742577.1	199090	.	A	T	103.77	SnpCluster	0/1:26,5:31:99:132,0,1077	missense_variant	rna10386	uncharacterized LOC110720816	No_AT_hit
NW_018742577.1	199850	.	T	C	612.77	PASS	0/1:22,23:45:99:641,0,752	missense_variant	rna10386	uncharacterized LOC110720816	No_AT_hit
NW_018742577.1	365406	.	T	C	27826.77	PASS	1/1:5,798:803:99:27855,2232,0	missense_variant	rna10413	probable sarcosine oxidase(AT2G24580)	AT2G24580
NW_018742577.1	615970	.	CAT	C	1582.73	PASS	1/1:0,36:36:99:1620,108,0	frameshift_variant	rna10454	uncharacterized LOC110720849(AT:Replication factor-A protein 1-like protein)(AT5G61000)	AT5G61000
NW_018742577.1	616322	.	T	G	2593.77	PASS	1/1:0,71:71:99:2622,213,0	missense_variant	rna10454	uncharacterized LOC110720849(AT:Replication factor-A protein 1-like protein)(AT5G61000)	AT5G61000
NW_018742577.1	616663	.	G	A	2359.77	PASS	1/1:0,66:66:99:2388,198,0	missense_variant	rna10454	uncharacterized LOC110720849(AT:Replication factor-A protein 1-like protein)(AT5G61000)	AT5G61000
NW_018742577.1	973882	.	C	T	3932.77	PASS	1/1:0,111:111:99:3961,333,0	missense_variant	rna10489	60 kDa jasmonate-induced protein-like	No_AT_hit
NW_018742577.1	974727	.	G	C	3860.77	PASS	1/1:0,109:109:99:3889,327,0	missense_variant	rna10489	60 kDa jasmonate-induced protein-like	No_AT_hit
NW_018742577.1	981761	.	C	A	40.77	PASS	0/1:6,4:10:69:69,0,160	missense_variant	rna10491	protein GOS9-like	No_AT_hit
NW_018742577.1	1348332	.	C	T	448.77	PASS	0/1:11,13:24:99:477,0,582	splice_acceptor_variant&intron_variant	rna10520	mitochondrial pyruvate carrier 3-like(AT4G05590)	AT4G05590
NW_018742577.1	1444032	.	T	TA	1918.73	PASS	1/1:0,55:55:99:1956,165,0	frameshift_variant	rna10535	endo-1(AT5G15870)	AT5G15870
NW_018742577.1	1444323	.	T	C	2229.77	PASS	1/1:0,65:65:99:2258,195,0	missense_variant	rna10535	endo-1(AT5G15870)	AT5G15870
NW_018742577.1	1444383	.	C	A	1738.77	PASS	1/1:0,45:45:99:1767,135,0	missense_variant	rna10535	endo-1(AT5G15870)	AT5G15870
NW_018742577.1	1444653	.	T	C	2209.77	PASS	1/1:0,60:60:99:2238,180,0	missense_variant	rna10535	endo-1(AT5G15870)	AT5G15870
NW_018742577.1	1445216	.	G	A	1051.77	PASS	1/1:0,24:24:72:1080,72,0	missense_variant	rna10535	endo-1(AT5G15870)	AT5G15870
NW_018742577.1	1445334	.	C	T	1251.77	PASS	1/1:0,38:38:99:1280,114,0	missense_variant	rna10535	endo-1(AT5G15870)	AT5G15870
NW_018742577.1	1523797	.	A	G	2401.77	PASS	1/1:0,54:54:99:2430,163,0	missense_variant	rna10544	uncharacterized LOC110720909	No_AT_hit
NW_018742577.1	1523799	.	A	C	2401.77	PASS	1/1:0,54:54:99:2430,163,0	missense_variant	rna10544	uncharacterized LOC110720909	No_AT_hit
NW_018742577.1	2957679	.	T	C	13419.77	PASS	1/1:1,351:352:99:13448,1021,0	missense_variant	rna10689	leucine-rich repeat extensin-like protein 5	No_AT_hit
NW_018742577.1	2957899	.	G	C	11475.77	PASS	1/1:2,303:305:99:11504,838,0	missense_variant	rna10689	leucine-rich repeat extensin-like protein 5	No_AT_hit
NW_018742577.1	2958621	.	G	C	9421.77	PASS	1/1:0,262:262:99:9450,786,0	missense_variant	rna10689	leucine-rich repeat extensin-like protein 5	No_AT_hit
NW_018742577.1	2986982	.	GA	G	860.75	PASS	1/1:2,28:30:23:898,23,0	frameshift_variant	rna10692	vacuolar protein sorting-associated protein 22 homolog 1-like(AT4G27040)	AT4G27040
NW_018742577.1	3804454	.	A	T	2069.77	PASS	1/1:1,50:51:99:2098,108,0	splice_acceptor_variant&intron_variant	rna10789	protein translation factor SUI1 homolog(AT1G54290)	AT1G54290
NW_018742597.1	754203	.	A	C	31.77	PASS	0/1:8,2:10:60:60,0,312	missense_variant	rna10905	DEAD-box ATP-dependent RNA helicase 28-like(AT4G16630)	AT4G16630
NW_018742598.1	852336	.	T	A	930.77	PASS	1/1:0,27:27:81:959,81,0	missense_variant	rna10947	cationic amino acid transporter 4(AT3G03720)	AT3G03720
NW_018742598.1	854073	.	A	T	727.77	PASS	0/1:17,27:44:99:756,0,531	stop_gained	rna10947	cationic amino acid transporter 4(AT3G03720)	AT3G03720
NW_018742598.1	855904	.	A	G	1395.77	PASS	1/1:0,42:42:99:1424,126,0	stop_lost	rna10947	cationic amino acid transporter 4(AT3G03720)	AT3G03720
NW_018742607.1	719379	.	G	A	1831.77	PASS	1/1:0,51:51:99:1860,153,0	missense_variant	rna10984	uncharacterized LOC110721201(AT:Plant transposase (Ptta/En/Spm family))(AT1G40087)	AT1G40087
NW_018742607.1	817445	.	G	A	413.77	PASS	0/1:4,14:18:92:442,0,92	splice_donor_variant&intron_variant	rna11002	protein AUXIN SIGNALING F-BOX 2-like(AT1G12820)	AT1G12820
NW_018742616.1	493211	.	CA	C	7793.73	PASS	1/1:1,210:211:99:7831,598,0	frameshift_variant	rna11106	uncharacterized LOC110721441(AT:RmlC-like cupins superfamily protein)(AT4G10300)	AT4G10300
NW_018742616.1	1936851	.	T	G	1954.77	PASS	1/1:0,55:55:99:1983,165,0	missense_variant	rna11284	eukaryotic translation initiation factor 4G-like(AT3G60240)	AT3G60240
NW_018742616.1	1937000	.	A	G	2939.77	PASS	1/1:0,88:88:99:2968,264,0	missense_variant	rna11284	eukaryotic translation initiation factor 4G-like(AT3G60240)	AT3G60240
NW_018742616.1	1937220	.	T	C	2404.77	PASS	1/1:0,70:70:99:2433,210,0	missense_variant	rna11284	eukaryotic translation initiation factor 4G-like(AT3G60240)	AT3G60240
NW_018742616.1	1937508	.	G	C	2004.77	PASS	1/1:0,58:58:99:2033,174,0	missense_variant	rna11284	eukaryotic translation initiation factor 4G-like(AT3G60240)	AT3G60240
NW_018742616.1	1939405	.	C	T	4001.77	PASS	1/1:0,106:106:99:4030,318,0	missense_variant	rna11284	eukaryotic translation initiation factor 4G-like(AT3G60240)	AT3G60240
NW_018742616.1	2143773	.	G	T	1970.77	PASS	1/1:2,55:57:99:1999,122,0	missense_variant	rna11310	protein ECERIFERUM 1-like(AT1G02205)	AT1G02205
NW_018742616.1	2214902	.	T	G	31.77	SnpCluster	0/1:8,2:10:60:60,0,330	missense_variant	rna11317	DNA replication ATP-dependent helicase/nuclease DNA2-like(AT1G08840)	AT1G08840
NW_018742616.1	2214905	.	T	G	31.77	SnpCluster	0/1:8,2:10:60:60,0,330	missense_variant	rna11317	DNA replication ATP-dependent helicase/nuclease DNA2-like(AT1G08840)	AT1G08840
NW_018742616.1	2214908	.	G	T	31.77	SnpCluster	0/1:8,2:10:60:60,0,330	missense_variant	rna11317	DNA replication ATP-dependent helicase/nuclease DNA2-like(AT1G08840)	AT1G08840
NW_018742616.1	2214909	.	T	C	31.77	SnpCluster	0/1:8,2:10:60:60,0,330	missense_variant	rna11317	DNA replication ATP-dependent helicase/nuclease DNA2-like(AT1G08840)	AT1G08840
NW_018742616.1	2218284	.	G	C	726.77	PASS	1/1:0,18:18:54:755,54,0	missense_variant	rna11317	DNA replication ATP-dependent helicase/nuclease DNA2-like(AT1G08840)	AT1G08840
NW_018742616.1	2222607	.	G	A	1006.77	PASS	1/1:0,23:23:69:1035,69,0	missense_variant&splice_region_variant	rna11317	DNA replication ATP-dependent helicase/nuclease DNA2-like(AT1G08840)	AT1G08840
NW_018742616.1	2222716	.	C	T	741.77	PASS	1/1:0,24:24:72:770,72,0	missense_variant	rna11317	DNA replication ATP-dependent helicase/nuclease DNA2-like(AT1G08840)	AT1G08840
NW_018742616.1	2225014	.	G	A	1248.77	PASS	1/1:0,40:40:99:1277,120,0	missense_variant	rna11317	DNA replication ATP-dependent helicase/nuclease DNA2-like(AT1G08840)	AT1G08840
NW_018742616.1	2227483	.	T	A	1642.77	PASS	1/1:0,45:45:99:1671,135,0	missense_variant	rna11317	DNA replication ATP-dependent helicase/nuclease DNA2-like(AT1G08840)	AT1G08840
NW_018742616.1	3831432	.	C	A	4957.77	PASS	1/1:3,154:157:99:4986,334,0	missense_variant	rna11478	RING-H2 finger protein ATL20-like(AT5G66070)	AT5G66070
NW_018742621.1	13334	.	C	T	553.77	PASS	1/1:0,13:13:39:582,39,0	missense_variant	rna11532	trihelix transcription factor GTL1-like(AT1G76880)@Trihelix_family[PlantTFDB/ITAK]	AT1G76880
NW_018742630.1	137365	.	A	C	7770.77	PASS	1/1:0,177:177:99:7799,501,0	splice_acceptor_variant&intron_variant	rna11547	YTH domain-containing family protein 2-like(AT1G09810)	AT1G09810
NW_018742630.1	1607423	.	CA	C	2678.73	PASS	1/1:0,67:67:99:2716,202,0	frameshift_variant	rna11603	RRP12-like protein(AT2G34357)	AT2G34357
NW_018742630.1	1616178	.	A	G	2037.77	PASS	1/1:0,59:59:99:2066,177,0	missense_variant	rna11603	RRP12-like protein(AT2G34357)	AT2G34357
NW_018742630.1	2575416	.	C	T	15350.77	PASS	1/1:8,402:410:99:15379,992,0	missense_variant	rna11668	alpha-aminoadipic semialdehyde synthase-like(AT4G33150)	AT4G33150
NW_018742630.1	3193502	.	G	T	5700.77	PASS	1/1:2,166:168:99:5729,455,0	missense_variant	rna11734	protein TSS-like(AT4G28080)	AT4G28080
NW_018742630.1	3200845	.	T	C	3247.77	PASS	1/1:0,93:93:99:3276,279,0	missense_variant	rna11734	protein TSS-like(AT4G28080)	AT4G28080
NW_018742630.1	3201309	.	C	T	1836.77	PASS	1/1:0,47:47:99:1865,141,0	missense_variant	rna11734	protein TSS-like(AT4G28080)	AT4G28080
NW_018742630.1	3201798	.	T	C	2003.77	PASS	1/1:0,51:51:99:2032,153,0	missense_variant	rna11734	protein TSS-like(AT4G28080)	AT4G28080
NW_018742630.1	3201875	.	T	G	1639.77	PASS	1/1:0,42:42:99:1668,126,0	missense_variant	rna11734	protein TSS-like(AT4G28080)	AT4G28080
NW_018742630.1	3395244	.	G	T	4739.77	PASS	1/1:0,133:133:99:4768,399,0	missense_variant	rna11754	S-adenosylmethionine decarboxylase proenzyme-like(AT3G25570)	AT3G25570
NW_018742630.1	3395282	.	A	G	6303.77	PASS	1/1:0,141:141:99:6332,424,0	missense_variant	rna11754	S-adenosylmethionine decarboxylase proenzyme-like(AT3G25570)	AT3G25570
NW_018742630.1	3395716	.	G	T	3446.77	PASS	1/1:0,104:104:99:3475,312,0	missense_variant	rna11754	S-adenosylmethionine decarboxylase proenzyme-like(AT3G25570)	AT3G25570
NW_018742651.1	9499	.	C	T	821.77	PASS	1/1:0,23:23:69:850,69,0	stop_gained	rna11844	uncharacterized LOC110722034	No_AT_hit
NW_018742651.1	233228	.	G	A	505.77	PASS	1/1:0,13:13:38:534,38,0	splice_donor_variant&intron_variant	rna11855	CBL-interacting serine/threonine-protein kinase 1-like(AT3G17510)	AT3G17510
NW_018742651.1	240169	.	G	C	278.77	PASS	0/1:3,8:11:62:307,0,62	splice_donor_variant&intron_variant	rna11855	CBL-interacting serine/threonine-protein kinase 1-like(AT3G17510)	AT3G17510
NW_018742651.1	240340	.	A	G	28456.77	PASS	1/1:6,787:793:99:28485,2233,0	missense_variant	rna11855	CBL-interacting serine/threonine-protein kinase 1-like(AT3G17510)	AT3G17510
NW_018742651.1	1960258	.	G	A	16899.77	PASS	1/1:0,523:523:99:16928,1567,0	missense_variant	rna11950	uncharacterized LOC110722099(AT:Copia-like polyprotein/retrotransposon)(AT1G21280)	AT1G21280
NW_018742651.1	1960722	.	A	G	6469.77	PASS	1/1:0,143:143:99:6498,436,0	missense_variant	rna11950	uncharacterized LOC110722099(AT:Copia-like polyprotein/retrotransposon)(AT1G21280)	AT1G21280
NW_018742651.1	1960731	.	G	A	6670.77	PASS	1/1:0,148:148:99:6699,457,0	missense_variant	rna11950	uncharacterized LOC110722099(AT:Copia-like polyprotein/retrotransposon)(AT1G21280)	AT1G21280
NW_018742651.1	1960882	.	T	C	6109.77	PASS	1/1:0,168:168:99:6138,503,0	missense_variant	rna11950	uncharacterized LOC110722099(AT:Copia-like polyprotein/retrotransposon)(AT1G21280)	AT1G21280
NW_018742651.1	4371268	.	T	A	18886.77	PASS	1/1:0,542:542:99:18915,1623,0	missense_variant	rna12076	basic 7S globulin-like(AT1G03220)	AT1G03220
NW_018742651.1	4371752	.	A	T	17073.77	PASS	1/1:0,458:458:99:17102,1376,0	missense_variant	rna12076	basic 7S globulin-like(AT1G03220)	AT1G03220
NW_018742651.1	4371856	.	A	G	17097.77	PASS	1/1:0,496:496:99:17126,1487,0	missense_variant	rna12076	basic 7S globulin-like(AT1G03220)	AT1G03220
NW_018742651.1	4555485	.	T	C	12604.77	PASS	1/1:4,338:342:99:12633,923,0	missense_variant	rna12091	basic 7S globulin-like(AT1G03220)	AT1G03220
NW_018742651.1	4556517	.	G	C	18728.77	PASS	1/1:9,516:525:99:18757,1251,0	missense_variant	rna12091	basic 7S globulin-like(AT1G03220)	AT1G03220
NW_018742651.1	4560962	.	T	C	1190.77	PASS	1/1:0,37:37:99:1219,111,0	missense_variant	rna12092	basic 7S globulin-like(AT1G03220)	AT1G03220
NW_018742651.1	4570565	.	G	A	16222.77	PASS	1/1:0,478:478:99:16251,1433,0	missense_variant	rna12092	basic 7S globulin-like(AT1G03220)	AT1G03220
NW_018742669.1	69401	.	G	T	806.77	PASS	1/1:0,22:22:65:835,65,0	splice_donor_variant&intron_variant	rna12213	delta-1-pyrroline-5-carboxylate synthase(AT3G55610)	AT3G55610
NW_018742669.1	75936	.	C	CT	1000.73	PASS	0/1:406,83:489:99:1038,0,11111	frameshift_variant	rna12213	delta-1-pyrroline-5-carboxylate synthase(AT3G55610)	AT3G55610
NW_018742681.1	1928452	.	A	G	3918.77	PASS	1/1:0,90:90:99:3947,271,0	missense_variant	rna12332	pentatricopeptide repeat-containing protein At1g79490(AT1G79490)	AT1G79490
NW_018742681.1	4092668	.	T	C	524.77	PASS	1/1:0,15:15:45:553,45,0	missense_variant	rna12395	uncharacterized LOC110722435(AT:WEB family protein)(AT1G58070)	AT1G58070
NW_018742684.1	738285	.	T	C	895.77	PASS	1/1:0,26:26:78:924,78,0	missense_variant	rna12502	cation/H(+) antiporter 18-like(AT5G41610)	AT5G41610
NW_018742684.1	1561521	.	T	C	1480.77	PASS	1/1:0,40:40:99:1509,120,0	missense_variant	rna12588	putative RING-H2 finger protein ATL21A(AT5G53110)	AT5G53110
NW_018742684.1	1565008	.	ATT	A	52.73	PASS	0/1:5,3:8:90:90,0,133	frameshift_variant&start_lost	rna12588	putative RING-H2 finger protein ATL21A(AT5G53110)	AT5G53110
NW_018742684.1	3623931	.	G	A	22755.77	PASS	1/1:2,632:634:99:22784,1815,0	missense_variant	rna12827	pentatricopeptide repeat-containing protein At3g53700(AT3G53700)	AT3G53700
NW_018742684.1	3624707	.	T	A	53096.77	PASS	1/1:3,1467:1470:99:53125,4276,0	missense_variant	rna12827	pentatricopeptide repeat-containing protein At3g53700(AT3G53700)	AT3G53700
NW_018742684.1	3661444	.	C	T	226.77	PASS	0/1:26,10:36:99:255,0,982	missense_variant	rna12831	uncharacterized LOC110722865	No_AT_hit
NW_018742720.1	88644	.	G	GA	1816.73	PASS	1/1:6,67:73:32:1854,32,0	frameshift_variant	rna12874	fimbrin-1-like(AT4G26700)	AT4G26700
NW_018742720.1	174777	.	T	C	5811.77	PASS	1/1:0,182:182:99:5840,545,0	missense_variant	rna12885	uncharacterized LOC110723022(AT:Protein kinase superfamily protein)(AT3G57710)	AT3G57710
NW_018742720.1	174989	.	A	G	4788.77	PASS	1/1:0,137:137:99:4817,411,0	missense_variant	rna12885	uncharacterized LOC110723022(AT:Protein kinase superfamily protein)(AT3G57710)	AT3G57710
NW_018742720.1	175031	.	T	G	4628.77	PASS	1/1:0,134:134:99:4657,402,0	missense_variant	rna12885	uncharacterized LOC110723022(AT:Protein kinase superfamily protein)(AT3G57710)	AT3G57710
NW_018742720.1	175689	.	A	T	4151.77	PASS	1/1:1,115:116:99:4180,302,0	missense_variant	rna12885	uncharacterized LOC110723022(AT:Protein kinase superfamily protein)(AT3G57710)	AT3G57710
NW_018742720.1	176986	.	T	A	5020.77	PASS	1/1:0,146:146:99:5049,438,0	missense_variant	rna12885	uncharacterized LOC110723022(AT:Protein kinase superfamily protein)(AT3G57710)	AT3G57710
NW_018742720.1	177145	.	T	C	7108.77	PASS	1/1:0,214:214:99:7137,642,0	missense_variant	rna12885	uncharacterized LOC110723022(AT:Protein kinase superfamily protein)(AT3G57710)	AT3G57710
NW_018742720.1	178350	.	G	A	9655.77	PASS	1/1:0,287:287:99:9684,861,0	missense_variant	rna12885	uncharacterized LOC110723022(AT:Protein kinase superfamily protein)(AT3G57710)	AT3G57710
NW_018742720.1	745214	.	T	A	1530.77	PASS	1/1:0,51:51:99:1559,153,0	missense_variant	rna12956	uncharacterized LOC110722960(AT:Ribonuclease H-like superfamily protein)(AT4G29090)	AT4G29090
NW_018742720.1	745294	.	A	G	1566.77	PASS	1/1:0,52:52:99:1595,156,0	missense_variant	rna12956	uncharacterized LOC110722960(AT:Ribonuclease H-like superfamily protein)(AT4G29090)	AT4G29090
NW_018742720.1	745987	.	A	C	1245.77	PASS	1/1:0,36:36:99:1274,108,0	stop_gained	rna12956	uncharacterized LOC110722960(AT:Ribonuclease H-like superfamily protein)(AT4G29090)	AT4G29090
NW_018742720.1	746053	.	T	C	2099.77	PASS	1/1:0,60:60:99:2128,179,0	missense_variant	rna12956	uncharacterized LOC110722960(AT:Ribonuclease H-like superfamily protein)(AT4G29090)	AT4G29090
NW_018742720.1	746155	.	A	G	2495.77	PASS	1/1:0,68:68:99:2524,204,0	missense_variant	rna12956	uncharacterized LOC110722960(AT:Ribonuclease H-like superfamily protein)(AT4G29090)	AT4G29090
NW_018742720.1	746243	.	C	T	2870.77	PASS	1/1:0,88:88:99:2899,264,0	missense_variant	rna12956	uncharacterized LOC110722960(AT:Ribonuclease H-like superfamily protein)(AT4G29090)	AT4G29090
NW_018742720.1	902545	.	C	T	2343.77	PASS	1/1:0,57:57:99:2372,171,0	missense_variant	rna12972	two-on-two hemoglobin-3-like(AT4G32690)	AT4G32690
NW_018742720.1	1318590	.	G	A	340.77	PASS	1/1:0,10:10:30:369,30,0	missense_variant	rna13021	uncharacterized WD repeat-containing protein C25H1.08c-like(AT:transducin family protein / WD-40 repeat family protein)(AT1G71840)	AT1G71840
NW_018742720.1	1572022	.	A	G	1235.77	PASS	1/1:0,38:38:99:1264,114,0	missense_variant	rna13053	pleiotropic drug resistance protein 1-like(AT1G15520)@bHLH_family[PlantTFDB/ITAK]	AT1G15520
NW_018742726.1	2052690	.	G	A	53212.77	PASS	1/1:16,1443:1459:99:53241,3792,0	missense_variant	rna13302	bZIP transcription factor 11-like(AT1G75390)@bZIP_family[PlantTFDB/ITAK]	AT1G75390
NW_018742726.1	2189767	.	ACATTTTCCTCTTT	A	282.75	PASS	1/1:0,7:7:23:320,23,0	frameshift_variant	rna13323	putative metallophosphoesterase At3g03305(AT3G03305)	AT3G03305
NW_018742726.1	2190652	.	C	CA	88.73	PASS	0/1:21,7:28:99:126,0,598	frameshift_variant	rna13323	putative metallophosphoesterase At3g03305(AT3G03305)	AT3G03305
NW_018742726.1	2191019	.	T	A	1187.77	PASS	1/1:0,33:33:99:1216,99,0	missense_variant	rna13323	putative metallophosphoesterase At3g03305(AT3G03305)	AT3G03305
NW_018742726.1	2191083	.	T	G	1199.77	PASS	1/1:0,32:32:96:1228,96,0	missense_variant	rna13323	putative metallophosphoesterase At3g03305(AT3G03305)	AT3G03305
NW_018742730.1	1320451	.	T	C	47257.77	PASS	1/1:0,1374:1374:99:47286,4124,0	missense_variant	rna13447	homeobox-leucine zipper protein HAT7-like(AT5G15150)@HD-ZIP_family[PlantTFDB/ITAK]	AT5G15150
NW_018742730.1	1320585	.	A	T	32682.77	PASS	1/1:0,951:951:99:32711,2853,0	missense_variant	rna13447	homeobox-leucine zipper protein HAT7-like(AT5G15150)@HD-ZIP_family[PlantTFDB/ITAK]	AT5G15150
NW_018742730.1	1320620	.	T	C	39406.77	PASS	1/1:3,1077:1080:99:39435,3212,0	missense_variant	rna13447	homeobox-leucine zipper protein HAT7-like(AT5G15150)@HD-ZIP_family[PlantTFDB/ITAK]	AT5G15150
NW_018742733.1	181222	.	G	A	427.77	PASS	1/1:0,14:14:42:456,42,0	missense_variant	rna13522	LOC110723682(AT5G54260)	AT5G54260
NW_018742733.1	191022	.	A	T	203.77	PASS	0/1:9,7:16:99:232,0,308	missense_variant	rna13522	LOC110723682(AT5G54260)	AT5G54260
NW_018742733.1	191474	.	A	G	1437.77	SnpCluster	0/1:14,36:50:99:1466,0,556	missense_variant	rna13522	LOC110723682(AT5G54260)	AT5G54260
NW_018742733.1	191476	.	A	G	1437.77	SnpCluster	0/1:15,36:51:99:1466,0,556	missense_variant	rna13522	LOC110723682(AT5G54260)	AT5G54260
NW_018742733.1	191603	.	C	T	104.77	PASS	0/1:12,5:17:99:133,0,527	missense_variant	rna13522	LOC110723682(AT5G54260)	AT5G54260
NW_018742733.1	845978	.	A	C	3745.77	PASS	1/1:1,101:102:99:3774,262,0	missense_variant	rna13606	21.7 kDa class VI heat shock protein-like(AT5G54660)	AT5G54660
NW_018742733.1	1297568	.	T	C	612.77	PASS	1/1:0,19:19:57:641,57,0	missense_variant	rna13654	pectinesterase-like(AT1G11580)	AT1G11580
NW_018742733.1	2180346	.	T	A	259.77	PASS	1/1:0,10:10:30:288,30,0	missense_variant	rna13749	uncharacterized LOC110723795	No_AT_hit
NW_018742733.1	2181299	.	T	A	8868.77	PASS	1/1:0,245:245:99:8897,736,0	stop_lost	rna13749	uncharacterized LOC110723795	No_AT_hit
NW_018742733.1	3158361	.	GT	G	2392.73	PASS	1/1:0,55:55:99:2430,124,0	frameshift_variant	rna13889	uncharacterized LOC110723585	No_AT_hit
NW_018742733.1	3158363	.	T	A	2401.77	PASS	1/1:0,55:55:99:2430,124,0	missense_variant	rna13889	uncharacterized LOC110723585	No_AT_hit
NW_018742733.1	3158482	.	T	G	2035.77	PASS	1/1:0,58:58:99:2064,174,0	missense_variant	rna13889	uncharacterized LOC110723585	No_AT_hit
NW_018742733.1	3158561	.	A	T	2574.77	PASS	1/1:0,68:68:99:2603,204,0	missense_variant	rna13889	uncharacterized LOC110723585	No_AT_hit
NW_018742733.1	3158756	.	G	A	3587.77	PASS	1/1:0,80:80:99:3616,244,0	missense_variant	rna13889	uncharacterized LOC110723585	No_AT_hit
NW_018742733.1	3158760	.	C	T	3587.77	PASS	1/1:0,79:79:99:3616,244,0	missense_variant	rna13889	uncharacterized LOC110723585	No_AT_hit
NW_018742733.1	3159179	.	A	G	3788.77	PASS	1/1:0,117:117:99:3817,350,0	missense_variant	rna13889	uncharacterized LOC110723585	No_AT_hit
NW_018742733.1	3159248	.	A	G	4565.77	PASS	1/1:0,134:134:99:4594,402,0	missense_variant	rna13889	uncharacterized LOC110723585	No_AT_hit
NW_018742733.1	3163826	.	T	A	3713.77	PASS	1/1:0,98:98:99:3742,294,0	missense_variant	rna13891	uncharacterized LOC110723872	No_AT_hit
NW_018742733.1	3164180	.	G	A	3830.77	PASS	1/1:0,107:107:99:3859,321,0	stop_gained	rna13891	uncharacterized LOC110723872	No_AT_hit
NW_018742733.1	3164669	.	A	C	2337.77	SnpCluster	1/1:0,53:53:99:2366,160,0	missense_variant	rna13891	uncharacterized LOC110723872	No_AT_hit
NW_018742733.1	3164839	.	A	T	2479.77	PASS	1/1:0,72:72:99:2508,215,0	missense_variant	rna13891	uncharacterized LOC110723872	No_AT_hit
NW_018742733.1	3165057	.	GA	G	2114.73	PASS	1/1:4,73:77:99:2152,108,0	frameshift_variant	rna13891	uncharacterized LOC110723872	No_AT_hit
NW_018742733.1	3896827	.	G	A	12588.77	PASS	1/1:2,355:357:99:12617,1021,0	missense_variant	rna13999	indole-3-acetate O-methyltransferase 1-like(AT5G55250)	AT5G55250
NW_018742738.1	3090037	.	T	G	484.77	PASS	1/1:0,15:15:45:513,45,0	missense_variant	rna14153	uncharacterized LOC110724140	No_AT_hit
NW_018742738.1	3090218	.	T	C	529.77	PASS	1/1:0,16:16:48:558,48,0	missense_variant	rna14153	uncharacterized LOC110724140	No_AT_hit
NW_018742738.1	3090364	.	T	C	648.77	PASS	1/1:0,20:20:60:677,60,0	missense_variant	rna14153	uncharacterized LOC110724140	No_AT_hit
NW_018742738.1	3091938	.	A	G	296.77	PASS	1/1:0,10:10:30:325,30,0	missense_variant	rna14153	uncharacterized LOC110724140	No_AT_hit
NW_018742738.1	4166264	.	A	T	55.77	PASS	0/1:15,5:20:84:84,0,559	missense_variant	rna14181	uncharacterized LOC110724152(AT:enolase%2C putative (DUF3527))(AT5G01030)	AT5G01030
NW_018742738.1	4166459	.	T	A	118.77	PASS	0/1:22,9:31:99:147,0,653	missense_variant	rna14181	uncharacterized LOC110724152(AT:enolase%2C putative (DUF3527))(AT5G01030)	AT5G01030
NW_018742738.1	4166633	.	T	C	275.77	PASS	0/1:14,11:25:99:304,0,433	missense_variant	rna14181	uncharacterized LOC110724152(AT:enolase%2C putative (DUF3527))(AT5G01030)	AT5G01030
NW_018742738.1	4167263	.	A	C	142.77	PASS	0/1:13,5:18:99:171,0,453	missense_variant	rna14181	uncharacterized LOC110724152(AT:enolase%2C putative (DUF3527))(AT5G01030)	AT5G01030
NW_018742738.1	4241087	.	C	G	4533.77	SnpCluster	0/1:397,128:525:99:4562,0,16291	stop_lost	rna14187	uncharacterized LOC110724154	No_AT_hit
NW_018742738.1	4241103	.	T	G	4127.77	SnpCluster	0/1:416,121:537:99:4156,0,17495	missense_variant	rna14187	uncharacterized LOC110724154	No_AT_hit
NW_018742738.1	4241111	.	G	A	3108.77	SnpCluster	0/1:399,102:501:99:3137,0,16491	missense_variant	rna14187	uncharacterized LOC110724154	No_AT_hit
NW_018742738.1	6142051	.	T	G	518.77	PASS	1/1:0,15:15:45:547,45,0	missense_variant	rna14217	uncharacterized LOC110724165	No_AT_hit
NW_018742738.1	8258501	.	G	A	568.77	PASS	0/1:37,21:58:99:597,0,1113	missense_variant	rna14278	uncharacterized LOC110724192	No_AT_hit
NW_018742738.1	10845914	.	G	C	17661.77	PASS	1/1:1,489:490:99:17690,1344,0	missense_variant	rna14371	probable protein phosphatase 2C 21(AT2G25070)	AT2G25070
NW_018742738.1	10849170	.	G	A	4235.77	PASS	0/1:500,139:639:99:4264,0,23152	missense_variant	rna14371	probable protein phosphatase 2C 21(AT2G25070)	AT2G25070
NW_018742738.1	10849171	.	C	A	4235.77	PASS	0/1:506,139:645:99:4264,0,23152	missense_variant	rna14371	probable protein phosphatase 2C 21(AT2G25070)	AT2G25070
NW_018742738.1	10853933	.	T	G	5450.77	SnpCluster	0/1:416,196:612:99:5479,0,12479	missense_variant	rna14371	probable protein phosphatase 2C 21(AT2G25070)	AT2G25070
NW_018742738.1	10853951	.	T	G	6781.77	SnpCluster	0/1:412,234:646:99:6810,0,12328	missense_variant	rna14371	probable protein phosphatase 2C 21(AT2G25070)	AT2G25070
NW_018742738.1	10858456	.	A	C	267.77	PASS	0/1:4,8:12:99:296,0,105	splice_donor_variant&intron_variant	rna14371	probable protein phosphatase 2C 21(AT2G25070)	AT2G25070
NW_018742738.1	11486506	.	C	T	4447.77	PASS	1/1:0,118:118:99:4476,355,0	missense_variant	rna14401	uncharacterized LOC110724254	No_AT_hit
NW_018742738.1	11487486	.	A	T	3703.77	PASS	1/1:0,103:103:99:3732,309,0	missense_variant	rna14401	uncharacterized LOC110724254	No_AT_hit
NW_018742738.1	11487653	.	A	G	3281.77	PASS	1/1:0,91:91:99:3310,273,0	missense_variant	rna14401	uncharacterized LOC110724254	No_AT_hit
NW_018742738.1	11487668	.	G	C	2906.77	PASS	1/1:0,83:83:99:2935,249,0	missense_variant	rna14401	uncharacterized LOC110724254	No_AT_hit
NW_018742738.1	11487793	.	A	G	5362.77	PASS	1/1:2,122:124:99:5391,286,0	missense_variant	rna14401	uncharacterized LOC110724254	No_AT_hit
NW_018742738.1	11487800	.	A	G	5355.77	PASS	1/1:2,124:126:99:5384,271,0	missense_variant	rna14401	uncharacterized LOC110724254	No_AT_hit
NW_018742738.1	11488123	.	A	G	4466.77	PASS	1/1:0,130:130:99:4495,390,0	missense_variant	rna14401	uncharacterized LOC110724254	No_AT_hit
NW_018742738.1	11488204	.	T	C	3626.77	PASS	1/1:0,107:107:99:3655,321,0	missense_variant	rna14401	uncharacterized LOC110724254	No_AT_hit
NW_018742738.1	11498006	.	A	G	836.77	PASS	1/1:0,23:23:69:865,69,0	missense_variant	rna14408	DENN domain and WD repeat-containing protein SCD1-like(AT1G49040)	AT1G49040
NW_018742738.1	12527865	.	T	G	229.77	SnpCluster	0/1:11,7:18:99:258,0,587	missense_variant	rna14460	uncharacterized LOC110724097	No_AT_hit
NW_018742738.1	12605175	.	T	G	521.77	PASS	1/1:0,13:13:39:550,39,0	missense_variant	rna14462	beta-glucosidase 12-like(AT1G26560)	AT1G26560
NW_018742738.1	12608223	.	T	G	610.77	SnpCluster	0/1:11,16:27:99:639,0,2084	missense_variant	rna14462	beta-glucosidase 12-like(AT1G26560)	AT1G26560
NW_018742738.1	12608272	.	T	C	397.77	SnpCluster	0/1:12,11:23:99:426,0,2362	missense_variant	rna14462	beta-glucosidase 12-like(AT1G26560)	AT1G26560
NW_018742738.1	12608274	.	A	C	397.77	SnpCluster	0/1:12,11:23:99:426,0,2362	missense_variant	rna14462	beta-glucosidase 12-like(AT1G26560)	AT1G26560
NW_018742738.1	12608275	.	T	G	397.77	SnpCluster	0/1:12,11:23:99:426,0,2362	missense_variant	rna14462	beta-glucosidase 12-like(AT1G26560)	AT1G26560
NW_018742738.1	13602448	.	C	T	357.77	PASS	0/1:116,18:134:99:386,0,6767	missense_variant	rna14497	cytochrome P450 94B3-like(AT3G48520)	AT3G48520
NW_018742738.1	13602449	.	T	C	357.77	PASS	0/1:120,18:138:99:386,0,6767	missense_variant	rna14497	cytochrome P450 94B3-like(AT3G48520)	AT3G48520
NW_018742763.1	558512	.	G	A	67.77	PASS	0/1:24,4:28:96:96,0,825	missense_variant	rna14550	uncharacterized LOC110724373	No_AT_hit
NW_018742764.1	692668	.	T	A	116446.77	PASS	1/1:13,2996:3009:99:116475,8566,0	missense_variant	rna14702	chalcone synthase-like(AT5G13930)	AT5G13930
NW_018742770.1	657029	.	T	A	13844.77	PASS	1/1:0,384:384:99:13873,1153,0	missense_variant	rna14722	very-long-chain enoyl-CoA reductase-like(AT5G16010)	AT5G16010
NW_018742770.1	2330485	.	C	T	67.77	PASS	0/1:9,3:12:96:96,0,334	missense_variant	rna14890	probable rhamnogalacturonate lyase B(AT1G09890)	AT1G09890
NW_018742770.1	2720771	.	T	C	19868.77	PASS	1/1:2,571:573:99:19897,1630,0	missense_variant	rna14949	aldehyde oxidase GLOX-like(AT1G19900)	AT1G19900
NW_018742770.1	2720921	.	C	A	23166.77	PASS	1/1:3,682:685:99:23195,1986,0	missense_variant	rna14949	aldehyde oxidase GLOX-like(AT1G19900)	AT1G19900
NW_018742770.1	3206716	.	A	G	121244.77	PASS	1/1:2,3019:3021:99:121273,8995,0	missense_variant	rna14999	dehydration-responsive element-binding protein 2D-like(AT1G75490)@ERF_family[PlantTFDB/ITAK]	AT1G75490
NW_018742770.1	3310975	.	C	T	44604.77	PASS	1/1:2,1230:1232:99:44633,3668,0	missense_variant	rna15017	putative germin-like protein 2-1(AT5G39150)	AT5G39150
NW_018742770.1	4014892	.	G	GA	38.73	PASS	0/1:12,4:16:76:76,0,326	frameshift_variant	rna15113	isochorismate synthase(AT1G18870)	AT1G18870
NW_018742808.1	191408	.	G	A	177.77	PASS	0/1:70,10:80:99:206,0,3517	missense_variant	rna15376	nuclear pore complex protein GP210-like(AT5G40480)	AT5G40480
NW_018742808.1	211824	.	C	G	7971.77	PASS	1/1:0,207:207:99:8000,622,0	missense_variant	rna15376	nuclear pore complex protein GP210-like(AT5G40480)	AT5G40480
NW_018742810.1	240350	.	G	GA	2012.73	PASS	1/1:3,68:71:99:2050,117,0	frameshift_variant	rna15416	O-acyltransferase WSD1-like(AT5G53390)	AT5G53390
NW_018742810.1	486381	.	AAAGG	A	1583.73	PASS	1/1:0,36:36:99:1621,109,0	frameshift_variant	rna15457	chitinase domain-containing protein 1-like(AT4G01040)	AT4G01040
NW_018742810.1	486387	.	A	C	1592.77	PASS	1/1:0,36:36:99:1621,109,0	missense_variant	rna15457	chitinase domain-containing protein 1-like(AT4G01040)	AT4G01040
NW_018742810.1	952170	.	C	A	22373.77	PASS	1/1:4,608:612:99:22402,1738,0	missense_variant	rna15521	uncharacterized LOC110725210(AT:P-loop containing nucleoside triphosphate hydrolases superfamily protein)(AT1G72040)	AT1G72040
NW_018742810.1	955839	.	G	A	485.77	PASS	1/1:0,16:16:48:514,48,0	missense_variant	rna15522	patellin-5-like(AT1G22530)	AT1G22530
NW_018742810.1	955866	.	TA	T	492.73	PASS	1/1:0,14:14:42:530,42,0	frameshift_variant	rna15522	patellin-5-like(AT1G22530)	AT1G22530
NW_018742810.1	968595	.	C	A	3127.77	PASS	1/1:2,90:92:99:3156,186,0	missense_variant	rna15525	WAT1-related protein At3g30340(AT3G30340)	AT3G30340
NW_018742810.1	968972	.	G	A	3072.77	PASS	1/1:0,83:83:99:3101,249,0	missense_variant	rna15525	WAT1-related protein At3g30340(AT3G30340)	AT3G30340
NW_018742810.1	1398399	.	A	G	20728.77	PASS	1/1:4,589:593:99:20757,1598,0	missense_variant	rna15584	protein TIC 40(AT5G16620)	AT5G16620
NW_018742810.1	1398540	.	G	T	19608.77	PASS	1/1:1,536:537:99:19637,1566,0	missense_variant	rna15584	protein TIC 40(AT5G16620)	AT5G16620
NW_018742810.1	1400652	.	C	G	21011.77	PASS	1/1:1,579:580:99:21040,1700,0	missense_variant	rna15584	protein TIC 40(AT5G16620)	AT5G16620
NW_018742810.1	1400702	.	A	T	24786.77	PASS	1/1:0,722:722:99:24815,2164,0	missense_variant	rna15584	protein TIC 40(AT5G16620)	AT5G16620
NW_018742810.1	1409237	.	GT	G	20807.73	PASS	1/1:1,639:640:99:20845,1893,0	frameshift_variant	rna15584	protein TIC 40(AT5G16620)	AT5G16620
NW_018742810.1	2297071	.	T	C	7207.77	PASS	1/1:0,203:203:99:7236,610,0	missense_variant	rna15707	auxin transporter-like protein 3(AT1G77690)	AT1G77690
NW_018742810.1	2374126	.	CT	C	272.74	PASS	1/1:0,9:9:27:310,27,0	frameshift_variant	rna15721	uncharacterized LOC110725341	No_AT_hit
NW_018742815.1	62852	.	G	T	508.77	PASS	0/1:5,23:28:60:537,0,60	missense_variant	rna15752	uncharacterized LOC110725528	No_AT_hit
NW_018742815.1	62870	.	T	C	1076.77	PASS	1/1:0,26:26:81:1105,81,0	missense_variant	rna15752	uncharacterized LOC110725528	No_AT_hit
NW_018742815.1	62921	.	T	C	566.77	PASS	0/1:5,24:29:57:595,0,57	missense_variant	rna15752	uncharacterized LOC110725528	No_AT_hit
NW_018742815.1	65532	.	T	G	421.77	PASS	1/1:0,10:10:30:450,30,0	missense_variant	rna15752	uncharacterized LOC110725528	No_AT_hit
NW_018742815.1	418236	.	C	T	5442.77	PASS	1/1:2,163:165:99:5471,404,0	missense_variant	rna15802	leucine-rich repeat receptor-like serine/threonine-protein kinase BAM3(AT5G65700)	AT5G65700
NW_018742815.1	535095	.	A	G	3297.77	PASS	1/1:2,94:96:99:3326,198,0	missense_variant	rna15819	S-protein homolog 3-like(AT5G12060)	AT5G12060
NW_018742815.1	835675	.	G	A	1100.77	PASS	1/1:0,24:24:78:1129,78,0	missense_variant	rna15860	DNA topoisomerase 1-like(AT4G31210)	AT4G31210
NW_018742815.1	835699	.	G	A	1267.77	PASS	1/1:0,31:31:93:1296,93,0	missense_variant	rna15860	DNA topoisomerase 1-like(AT4G31210)	AT4G31210
NW_018742815.1	835947	.	G	C	1128.77	PASS	1/1:0,34:34:99:1157,102,0	missense_variant	rna15860	DNA topoisomerase 1-like(AT4G31210)	AT4G31210
NW_018742815.1	836022	.	C	T	1470.77	PASS	1/1:0,46:46:99:1499,138,0	missense_variant	rna15860	DNA topoisomerase 1-like(AT4G31210)	AT4G31210
NW_018742815.1	3282970	.	A	T	3636.77	PASS	1/1:1,98:99:99:3665,250,0	missense_variant	rna16085	uncharacterized LOC110725762(AT:embryo defective 2170)(AT1G21390)	AT1G21390
NW_018742815.1	3321490	.	G	A	45659.77	PASS	1/1:20,1128:1148:99:45688,2599,0	missense_variant	rna16089	ACT domain-containing protein ACR3-like(AT1G76990)	AT1G76990
NW_018742815.1	3334881	.	C	T	504.77	PASS	1/1:0,13:13:39:533,39,0	missense_variant	rna16091	chaperone protein dnaJ 10-like(AT1G77020)	AT1G77020
NW_018742815.1	3906166	.	T	C	1580.77	PASS	0/1:327,60:387:99:1609,0,19154	missense_variant	rna16137	serine carboxypeptidase-like 42(AT5G42240)	AT5G42240
NW_018742815.1	3906647	.	T	C	1820.77	PASS	0/1:299,85:384:99:1849,0,9457	missense_variant	rna16137	serine carboxypeptidase-like 42(AT5G42240)	AT5G42240
NW_018742815.1	3906857	.	A	C	2587.77	PASS	0/1:250,105:355:99:2616,0,8300	stop_gained	rna16137	serine carboxypeptidase-like 42(AT5G42240)	AT5G42240
NW_018742815.1	3906885	.	T	G	2796.77	PASS	0/1:218,112:330:99:2825,0,7246	missense_variant	rna16137	serine carboxypeptidase-like 42(AT5G42240)	AT5G42240
NW_018742815.1	3906921	.	G	A	3802.77	SnpCluster	0/1:195,105:300:99:3831,0,12169	missense_variant	rna16137	serine carboxypeptidase-like 42(AT5G42240)	AT5G42240
NW_018742815.1	3906932	.	G	T	3966.77	SnpCluster	0/1:198,106:304:99:3995,0,12640	missense_variant	rna16137	serine carboxypeptidase-like 42(AT5G42240)	AT5G42240
NW_018742815.1	3906939	.	A	G	3725.77	SnpCluster	0/1:206,104:310:99:3754,0,12550	missense_variant	rna16137	serine carboxypeptidase-like 42(AT5G42240)	AT5G42240
NW_018742817.1	3118328	.	T	TCTCTC	4569.73	PASS	1/1:3,61:64:99:4607,204,0	frameshift_variant	rna16417	photosystem II stability/assembly factor HCF136(AT5G23120)	AT5G23120
NW_018742817.1	3118381	.	T	C	12514.77	PASS	1/1:0,324:324:99:12543,976,0	missense_variant	rna16417	photosystem II stability/assembly factor HCF136(AT5G23120)	AT5G23120
NW_018742817.1	3118515	.	G	A	3395.77	SnpCluster	0/1:617,112:729:99:3424,0,27461	missense_variant	rna16417	photosystem II stability/assembly factor HCF136(AT5G23120)	AT5G23120
NW_018742817.1	3118557	.	G	A	4687.77	PASS	0/1:662,168:830:99:4716,0,27817	missense_variant	rna16417	photosystem II stability/assembly factor HCF136(AT5G23120)	AT5G23120
NW_018742817.1	3118593	.	C	T	3732.77	PASS	0/1:593,185:778:99:3761,0,24140	missense_variant	rna16417	photosystem II stability/assembly factor HCF136(AT5G23120)	AT5G23120
NW_018742861.1	84103	.	A	T	10379.77	PASS	1/1:1,306:307:99:10408,875,0	missense_variant	rna16496	homeobox-DDT domain protein RLT2-like(AT5G44180)@HB-other_family[PlantTFDB/ITAK]	AT5G44180
NW_018742861.1	247339	.	G	A	868.77	PASS	1/1:0,26:26:78:897,78,0	stop_gained	rna16516	tRNA threonylcarbamoyladenosine dehydratase 1-like(AT5G37530)	AT5G37530
NW_018742861.1	1057405	.	C	T	24933.77	PASS	1/1:0,688:688:99:24962,2063,0	missense_variant	rna16565	leucoanthocyanidin reductase-like(AT1G75290)@FAR1_family[PlantTFDB/ITAK]	AT1G75290
NW_018742861.1	1462517	.	C	T	467.77	PASS	1/1:0,15:15:45:496,45,0	missense_variant	rna16587	uncharacterized LOC110726153(AT:hypothetical protein)(AT5G07380)	AT5G07380
NW_018742879.1	651112	.	C	T	7511.77	PASS	0/1:362,264:626:99:7540,0,11090	missense_variant	rna16757	flavonoid 3'-monooxygenase-like(AT5G07990)	AT5G07990
NW_018742879.1	793509	.	T	G	3993.77	PASS	1/1:1,114:115:99:4022,300,0	missense_variant	rna16770	cell division cycle protein 123 homolog(AT4G05440)	AT4G05440
NW_018742879.1	1414958	.	A	T	11093.77	PASS	0/1:386,388:774:99:11122,0,11005	missense_variant	rna16816	zinc finger RNA-binding protein 2-like	No_AT_hit
NW_018742879.1	1419409	.	T	G	1066.77	PASS	1/1:0,34:34:99:1095,102,0	missense_variant	rna16820	probable LRR receptor-like serine/threonine-protein kinase At1g74360(AT1G74360)	AT1G74360
NW_018742879.1	1420292	.	T	C	571.77	PASS	1/1:0,17:17:51:600,51,0	missense_variant	rna16820	probable LRR receptor-like serine/threonine-protein kinase At1g74360(AT1G74360)	AT1G74360
NW_018742879.1	1422137	.	A	G	73.77	PASS	0/1:9,5:14:99:102,0,286	missense_variant	rna16820	probable LRR receptor-like serine/threonine-protein kinase At1g74360(AT1G74360)	AT1G74360
NW_018742879.1	1847367	.	C	G	1887.77	PASS	1/1:0,49:49:52:1916,52,0	splice_donor_variant&intron_variant	rna16862	peptidyl-prolyl cis-trans isomerase NIMA-interacting 4-like(AT1G26550)	AT1G26550
NW_018742879.1	3097128	.	A	G	2221.77	PASS	1/1:0,50:50:99:2250,151,0	missense_variant	rna16984	uncharacterized LOC110726500(AT:P-loop containing nucleoside triphosphate hydrolases superfamily protein)(AT5G62760)	AT5G62760
NW_018742879.1	3097137	.	T	C	2263.77	PASS	1/1:0,51:51:99:2292,154,0	missense_variant	rna16984	uncharacterized LOC110726500(AT:P-loop containing nucleoside triphosphate hydrolases superfamily protein)(AT5G62760)	AT5G62760
NW_018742879.1	3097323	.	T	A	1166.77	PASS	1/1:0,36:36:99:1195,108,0	missense_variant	rna16984	uncharacterized LOC110726500(AT:P-loop containing nucleoside triphosphate hydrolases superfamily protein)(AT5G62760)	AT5G62760
NW_018742879.1	3119209	.	C	T	2059.77	PASS	1/1:1,61:62:99:2088,140,0	missense_variant	rna16988	putative F-box protein PP2-B12(AT2G02360)	AT2G02360
NW_018742879.1	3119358	.	G	A	1870.77	PASS	1/1:1,57:58:99:1899,128,0	missense_variant	rna16988	putative F-box protein PP2-B12(AT2G02360)	AT2G02360
NW_018742881.1	538914	.	C	T	1043.77	PASS	1/1:1,35:36:62:1072,62,0	missense_variant	rna17166	probable disease resistance protein At4g27220(AT4G27220)	AT4G27220
NW_018742881.1	839794	.	T	A	6987.77	PASS	1/1:0,177:177:99:7016,532,0	missense_variant	rna17199	KH domain-containing protein HEN4-like(AT1G51580)	AT1G51580
NW_018742881.1	1464649	.	T	A	5576.77	PASS	1/1:0,162:162:99:5605,486,0	missense_variant	rna17299	uncharacterized LOC110726791	No_AT_hit
NW_018742890.1	162784	.	C	T	33419.77	PASS	1/1:10,910:920:99:33448,2455,0	missense_variant	rna17418	probable protein phosphatase 2C 59(AT4G31750)	AT4G31750
NW_018742890.1	170078	.	G	A	7868.77	PASS	1/1:1,209:210:99:7897,586,0	missense_variant	rna17418	probable protein phosphatase 2C 59(AT4G31750)	AT4G31750
NW_018742890.1	1144629	.	A	AC	27432.73	PASS	1/1:15,943:958:99:27470,2466,0	frameshift_variant	rna17525	albumin-2-like	No_AT_hit
NW_018742890.1	1144692	.	C	G	40404.77	PASS	1/1:1,1042:1043:99:40433,3127,0	missense_variant	rna17525	albumin-2-like	No_AT_hit
NW_018742890.1	1145215	.	G	C	26824.77	PASS	1/1:2,741:743:99:26853,2142,0	missense_variant	rna17525	albumin-2-like	No_AT_hit
NW_018742890.1	1145459	.	T	A	32524.77	PASS	1/1:2,851:853:99:32553,2486,0	missense_variant	rna17525	albumin-2-like	No_AT_hit
NW_018742890.1	1145591	.	G	A	13286.77	PASS	0/1:433,430:863:99:13315,0,13046	missense_variant	rna17525	albumin-2-like	No_AT_hit
NW_018742899.1	1831756	.	A	C	1789.77	PASS	1/1:0,47:47:99:1818,141,0	missense_variant	rna17676	65-kDa microtubule-associated protein 5-like(AT2G38720)	AT2G38720
NW_018742899.1	1831940	.	A	T	1857.77	PASS	1/1:0,55:55:99:1886,165,0	missense_variant	rna17676	65-kDa microtubule-associated protein 5-like(AT2G38720)	AT2G38720
NW_018742899.1	1833034	.	G	A	1935.77	PASS	1/1:0,56:56:99:1964,168,0	missense_variant	rna17676	65-kDa microtubule-associated protein 5-like(AT2G38720)	AT2G38720
NW_018742899.1	1833303	.	A	T	1264.77	PASS	0/1:18,40:58:99:1293,0,506	missense_variant	rna17676	65-kDa microtubule-associated protein 5-like(AT2G38720)	AT2G38720
NW_018742899.1	1833787	.	A	T	2531.77	PASS	1/1:2,77:79:99:2560,188,0	missense_variant	rna17676	65-kDa microtubule-associated protein 5-like(AT2G38720)	AT2G38720
NW_018742899.1	1846648	.	C	T	256.77	PASS	0/1:18,13:31:99:285,0,456	missense_variant	rna17677	probable carboxylesterase 6(AT1G68620)	AT1G68620
NW_018742899.1	1847016	.	A	C	563.77	PASS	1/1:0,16:16:48:592,48,0	missense_variant	rna17677	probable carboxylesterase 6(AT1G68620)	AT1G68620
NW_018742899.1	1847050	.	T	A	341.77	PASS	0/1:5,15:20:99:370,0,111	stop_gained	rna17677	probable carboxylesterase 6(AT1G68620)	AT1G68620
NW_018742899.1	1847422	.	C	A	298.77	PASS	0/1:3,10:13:56:327,0,56	missense_variant	rna17677	probable carboxylesterase 6(AT1G68620)	AT1G68620
NW_018742899.1	1917676	.	A	T	40.77	PASS	0/1:6,4:10:69:69,0,194	missense_variant	rna17679	cytosolic sulfotransferase 13-like(AT5G07010)	AT5G07010
NW_018742899.1	1917789	.	T	A	164.77	PASS	0/1:5,6:11:99:193,0,145	missense_variant	rna17679	cytosolic sulfotransferase 13-like(AT5G07010)	AT5G07010
NW_018742899.1	2315435	.	A	T	605.77	PASS	0/1:104,29:133:99:634,0,3027	missense_variant	rna17701	cytochrome P450 71A6-like(AT3G48310)	AT3G48310
NW_018742899.1	2315978	.	G	T	624.77	PASS	0/1:106,29:135:99:653,0,3377	missense_variant	rna17701	cytochrome P450 71A6-like(AT3G48310)	AT3G48310
NW_018742899.1	2316213	.	A	T	387.77	PASS	0/1:83,23:106:99:416,0,2457	missense_variant	rna17701	cytochrome P450 71A6-like(AT3G48310)	AT3G48310
NW_018742899.1	2496051	.	A	T	41590.77	SnpCluster	1/1:3,921:924:99:41619,2712,0	missense_variant	rna17714	uncharacterized LOC110727138(AT:Ribosomal L32p protein family)(AT1G26740)	AT1G26740
NW_018742899.1	2496171	.	A	C	24637.77	PASS	0/1:395,818:1213:99:24666,0,10353	missense_variant	rna17714	uncharacterized LOC110727138(AT:Ribosomal L32p protein family)(AT1G26740)	AT1G26740
NW_018742899.1	2496203	.	T	A	43483.77	PASS	1/1:2,1195:1197:99:43512,3502,0	missense_variant	rna17714	uncharacterized LOC110727138(AT:Ribosomal L32p protein family)(AT1G26740)	AT1G26740
NW_018742899.1	2724786	.	C	G	3970.77	PASS	1/1:2,112:114:99:3999,293,0	missense_variant	rna17747	protein LNK3-like(AT3G12320)	AT3G12320
NW_018742903.1	570894	.	G	T	79011.77	PASS	0/1:1026,2194:3220:99:79040,0,31771	missense_variant	rna17798	chalcone synthase-like(AT5G13930)	AT5G13930
NW_018742904.1	1969017	.	A	C	6078.77	PASS	1/1:0,166:166:99:6107,497,0	missense_variant	rna18006	LOC110727357(AT3G44190)	AT3G44190
NW_018742907.1	652769	.	A	C	482.77	PASS	1/1:0,16:16:48:511,48,0	missense_variant	rna18137	uncharacterized LOC110727537(AT:GTPase Der (DUF707))(AT4G12840)	AT4G12840
NW_018742907.1	655936	.	A	G	803.77	PASS	1/1:1,24:25:33:832,33,0	missense_variant	rna18137	uncharacterized LOC110727537(AT:GTPase Der (DUF707))(AT4G12840)	AT4G12840
NW_018742907.1	901958	.	G	A	8690.77	PASS	1/1:3,257:260:99:8719,687,0	missense_variant	rna18159	paraspeckle component 1-like(AT1G05970)	AT1G05970
NW_018742907.1	1809497	.	T	A	802.77	PASS	1/1:0,23:23:69:831,69,0	missense_variant	rna18260	LRR receptor-like serine/threonine-protein kinase GSO1(AT4G20140)	AT4G20140
NW_018742907.1	1809554	.	G	A	1168.77	PASS	1/1:0,34:34:99:1197,102,0	missense_variant	rna18260	LRR receptor-like serine/threonine-protein kinase GSO1(AT4G20140)	AT4G20140
NW_018742914.1	183574	.	C	CG	814.73	SnpCluster	0/1:52,24:76:99:852,0,2110	frameshift_variant	rna18275	F-box/LRR-repeat protein At4g14103-like(AT3G59200)	AT3G59200
NW_018742914.1	183576	.	TAAAC	T	811.73	SnpCluster	0/1:53,24:77:99:849,0,2152	frameshift_variant	rna18275	F-box/LRR-repeat protein At4g14103-like(AT3G59200)	AT3G59200
NW_018742914.1	183583	.	A	C	841.77	SnpCluster	0/1:46,24:70:99:870,0,1859	missense_variant	rna18275	F-box/LRR-repeat protein At4g14103-like(AT3G59200)	AT3G59200
NW_018742914.1	183715	.	C	A	1373.77	PASS	0/1:90,57:147:99:1402,0,1980	missense_variant	rna18275	F-box/LRR-repeat protein At4g14103-like(AT3G59200)	AT3G59200
NW_018742914.1	184049	.	C	A	217.77	SnpCluster	0/1:16,5:21:99:246,0,2420	missense_variant	rna18275	F-box/LRR-repeat protein At4g14103-like(AT3G59200)	AT3G59200
NW_018742914.1	184057	.	T	A	214.77	SnpCluster	0/1:17,7:24:99:243,0,2536	missense_variant	rna18275	F-box/LRR-repeat protein At4g14103-like(AT3G59200)	AT3G59200
NW_018742914.1	184058	.	TCC	T	205.73	SnpCluster	0/1:17,7:24:99:243,0,2536	frameshift_variant	rna18275	F-box/LRR-repeat protein At4g14103-like(AT3G59200)	AT3G59200
NW_018742914.1	184061	.	G	GGA	205.73	SnpCluster	0/1:17,7:24:99:243,0,2536	frameshift_variant	rna18275	F-box/LRR-repeat protein At4g14103-like(AT3G59200)	AT3G59200
NW_018742914.1	184548	.	C	T	5448.77	PASS	0/1:491,230:721:99:5477,0,14807	missense_variant	rna18275	F-box/LRR-repeat protein At4g14103-like(AT3G59200)	AT3G59200
NW_018742914.1	184683	.	A	G	6303.77	PASS	0/1:408,220:628:99:6332,0,13147	missense_variant	rna18275	F-box/LRR-repeat protein At4g14103-like(AT3G59200)	AT3G59200
NW_018742914.1	184742	.	A	T	10459.77	PASS	0/1:557,372:929:99:10488,0,17665	missense_variant	rna18275	F-box/LRR-repeat protein At4g14103-like(AT3G59200)	AT3G59200
NW_018742914.1	184797	.	G	C	10248.77	PASS	0/1:444,353:797:99:10277,0,13653	missense_variant	rna18275	F-box/LRR-repeat protein At4g14103-like(AT3G59200)	AT3G59200
NW_018742914.1	184826	.	T	G	9408.77	PASS	0/1:382,339:721:99:9437,0,11200	missense_variant	rna18275	F-box/LRR-repeat protein At4g14103-like(AT3G59200)	AT3G59200
NW_018742914.1	1280351	.	T	G	1308.77	PASS	1/1:1,38:39:71:1337,71,0	missense_variant	rna18321	LOC110727833(AT3G57430)	AT3G57430
NW_018742914.1	1281432	.	T	C	652.77	PASS	1/1:0,20:20:60:681,60,0	missense_variant	rna18321	LOC110727833(AT3G57430)	AT3G57430
NW_018742914.1	1282013	.	G	A	1028.77	PASS	1/1:0,34:34:99:1057,102,0	missense_variant	rna18321	LOC110727833(AT3G57430)	AT3G57430
NW_018742914.1	1282401	.	G	A	655.77	PASS	1/1:0,20:20:60:684,60,0	missense_variant	rna18321	LOC110727833(AT3G57430)	AT3G57430
NW_018742914.1	1830921	.	A	G	3709.77	PASS	1/1:9,117:126:55:3738,55,0	start_lost	rna18349	glutathione S-transferase-like(AT2G47730)	AT2G47730
NW_018742914.1	1834475	.	C	G	5017.77	PASS	1/1:0,156:156:99:5046,468,0	missense_variant	rna18349	glutathione S-transferase-like(AT2G47730)	AT2G47730
NW_018742914.1	2044229	.	T	A	85353.77	PASS	0/1:967,2453:3420:99:85382,0,27607	missense_variant	rna18364	putative indole-3-acetic acid-amido synthetase GH3.9(AT2G47750)	AT2G47750
NW_018742914.1	2044744	.	T	A	3952.77	PASS	0/1:21,104:125:99:3981,0,498	splice_acceptor_variant&intron_variant	rna18364	putative indole-3-acetic acid-amido synthetase GH3.9(AT2G47750)	AT2G47750
NW_018742914.1	2046726	.	A	T	120372.77	PASS	0/1:1090,2952:4042:99:120401,0,36634	missense_variant	rna18364	putative indole-3-acetic acid-amido synthetase GH3.9(AT2G47750)	AT2G47750
NW_018742914.1	2046727	.	G	C	120330.77	PASS	0/1:1082,2952:4034:99:120359,0,36633	missense_variant	rna18364	putative indole-3-acetic acid-amido synthetase GH3.9(AT2G47750)	AT2G47750
NW_018742914.1	2744612	.	C	T	4960.77	PASS	1/1:0,126:126:99:4989,378,0	missense_variant	rna18394	LOC110727869(AT2G47680)@C3H_family[PlantTFDB/ITAK]	AT2G47680
NW_018742914.1	2744687	.	C	CAG	5812.73	PASS	1/1:0,133:133:99:5850,398,0	frameshift_variant	rna18394	LOC110727869(AT2G47680)@C3H_family[PlantTFDB/ITAK]	AT2G47680
NW_018742914.1	2751468	.	G	C	6161.77	PASS	1/1:0,137:137:99:6190,415,0	missense_variant	rna18394	LOC110727869(AT2G47680)@C3H_family[PlantTFDB/ITAK]	AT2G47680
NW_018742914.1	2814269	.	C	G	31866.77	PASS	1/1:5,799:804:99:31895,2231,0	missense_variant	rna18402	serine/arginine-rich-splicing factor SR34-like(AT1G02840)	AT1G02840
NW_018742914.1	2919868	.	A	C	1141.77	PASS	1/1:0,35:35:99:1170,105,0	missense_variant	rna18416	zinc finger MYM-type protein 1-like(AT1G19260)	AT1G19260
NW_018742914.1	2920026	.	G	T	833.77	PASS	1/1:0,21:21:63:862,63,0	missense_variant	rna18416	zinc finger MYM-type protein 1-like(AT1G19260)	AT1G19260
NW_018742914.1	2920478	.	C	A	736.77	PASS	1/1:0,22:22:66:765,66,0	missense_variant	rna18416	zinc finger MYM-type protein 1-like(AT1G19260)	AT1G19260
NW_018742914.1	2921020	.	G	A	1307.77	PASS	1/1:0,45:45:99:1336,135,0	missense_variant	rna18416	zinc finger MYM-type protein 1-like(AT1G19260)	AT1G19260
NW_018742914.1	2984294	.	T	TA	3265.73	PASS	1/1:0,93:93:99:3303,298,0	frameshift_variant&splice_region_variant	rna18419	LOC110727876(AT1G02850)	AT1G02850
NW_018742914.1	2984755	.	G	T	6202.77	PASS	1/1:0,165:165:99:6231,495,0	missense_variant	rna18419	LOC110727876(AT1G02850)	AT1G02850
NW_018742914.1	4050800	.	A	T	1871.77	PASS	1/1:0,50:50:99:1900,150,0	missense_variant	rna18498	probable pectinesterase/pectinesterase inhibitor 41(AT4G02330)	AT4G02330
NW_018742914.1	5269642	.	C	A	299.77	PASS	1/1:0,10:10:30:328,30,0	missense_variant	rna18590	glutathione gamma-glutamylcysteinyltransferase 1-like(AT5G44070)	AT5G44070
NW_018742914.1	5527936	.	C	G	5811.77	PASS	1/1:0,184:184:99:5840,551,0	missense_variant	rna18615	protein ROOT PRIMORDIUM DEFECTIVE 1-like(AT1G79120)	AT1G79120
NW_018742914.1	5655525	.	G	C	2612.77	PASS	1/1:0,75:75:99:2641,225,0	missense_variant	rna18637	pentatricopeptide repeat-containing protein DOT4(AT4G18750)	AT4G18750
NW_018742914.1	7308528	.	A	C	1355.77	PASS	1/1:0,39:39:99:1384,117,0	missense_variant	rna18817	uncharacterized LOC110728098(AT:Copia-like polyprotein/retrotransposon)(AT1G21280)	AT1G21280
NW_018742914.1	7995615	.	G	A	299.77	PASS	1/1:0,10:10:30:328,30,0	stop_gained	rna18888	uncharacterized LOC110728143(AT:G1/S-specific cyclin-E protein)(AT2G32970)	AT2G32970
NW_018742914.1	8734915	.	A	T	38.77	PASS	0/1:2,3:5:67:67,0,75	missense_variant	rna18983	ribulose bisphosphate carboxylase small chain 3(AT1G67090)	AT1G67090
NW_018742931.1	569034	.	C	T	979.77	PASS	1/1:0,29:29:87:1008,87,0	missense_variant	rna19121	uncharacterized LOC110728392(AT:S-adenosyl-L-methionine-dependent methyltransferases superfamily protein)(AT2G26200)	AT2G26200
NW_018742931.1	864782	.	A	G	295.77	SnpCluster	0/1:4,8:12:99:324,0,144	missense_variant	rna19143	uncharacterized LOC110728404	No_AT_hit
NW_018742931.1	864869	.	C	T	711.77	PASS	0/1:5,22:27:64:740,0,64	missense_variant	rna19143	uncharacterized LOC110728404	No_AT_hit
NW_018742931.1	865070	.	G	A	1668.77	PASS	1/1:1,46:47:95:1697,95,0	missense_variant	rna19143	uncharacterized LOC110728404	No_AT_hit
NW_018742951.1	374177	.	A	G	8911.77	PASS	1/1:2,241:243:99:8940,639,0	missense_variant	rna19164	uncharacterized zinc finger CCHC domain-containing protein At4g19190-like(AT:zinc knuckle (CCHC-type) family protein)(AT4G19190)	AT4G19190
NW_018742951.1	7597932	.	T	C	259.77	PASS	1/1:0,10:10:30:288,30,0	missense_variant	rna19422	LRR receptor-like serine/threonine-protein kinase FLS2(AT5G46330)	AT5G46330
NW_018742963.1	160851	.	A	T	5259.77	PASS	1/1:0,153:153:99:5288,459,0	missense_variant	rna19567	uncharacterized LOC110728776(AT:Copia-like polyprotein/retrotransposon)(AT1G21280)	AT1G21280
NW_018742963.1	161532	.	G	A	9231.77	PASS	1/1:1,260:261:99:9260,750,0	missense_variant	rna19567	uncharacterized LOC110728776(AT:Copia-like polyprotein/retrotransposon)(AT1G21280)	AT1G21280
NW_018742963.1	1168743	.	A	T	349.77	PASS	1/1:0,12:12:36:378,36,0	missense_variant	rna19635	exonuclease 1-like(AT1G29630)	AT1G29630
NW_018742963.1	1511670	.	AG	A	908.73	PASS	1/1:0,26:26:78:946,78,0	frameshift_variant	rna19654	uncharacterized LOC110728841	No_AT_hit
NW_018742966.1	111546	.	A	G	114596.77	PASS	1/1:3,2644:2647:99:114625,7846,0	missense_variant	rna19696	glycine-rich protein 5-like	No_AT_hit
NW_018742966.1	696406	.	G	T	344.77	PASS	1/1:0,11:11:33:373,33,0	missense_variant	rna19776	protein SPIRRIG-like(AT1G03060)	AT1G03060
NW_018742966.1	760343	.	C	A	35965.77	PASS	1/1:3,1104:1107:99:35994,3222,0	missense_variant	rna19784	protein indeterminate-domain 12-like(AT4G02670)@C2H2_family[PlantTFDB/ITAK]	AT4G02670
NW_018742966.1	761016	.	C	T	23276.77	PASS	1/1:4,812:816:99:23305,2310,0	missense_variant	rna19784	protein indeterminate-domain 12-like(AT4G02670)@C2H2_family[PlantTFDB/ITAK]	AT4G02670
NW_018742966.1	815117	.	T	G	678.77	PASS	1/1:0,23:23:69:707,69,0	missense_variant	rna19791	probable protein phosphatase 2C 51(AT3G63340)	AT3G63340
NW_018742966.1	843885	.	G	A	4113.77	PASS	1/1:3,122:125:99:4142,294,0	missense_variant	rna19796	VAN3-binding protein-like(AT3G22810)	AT3G22810
NW_018742969.1	303723	.	G	T	2943.77	PASS	1/1:6,91:97:43:2972,43,0	missense_variant	rna19907	uncharacterized LOC110729078	No_AT_hit
NW_018742969.1	303891	.	G	T	3597.77	PASS	1/1:0,99:99:99:3626,297,0	missense_variant	rna19907	uncharacterized LOC110729078	No_AT_hit
NW_018742969.1	304166	.	T	C	3341.77	PASS	1/1:0,95:95:99:3370,285,0	missense_variant	rna19907	uncharacterized LOC110729078	No_AT_hit
NW_018742969.1	628318	.	T	A	5583.77	PASS	1/1:0,124:124:99:5612,388,0	missense_variant	rna19949	glycine-rich RNA-binding protein RZ1B-like(AT5G19960)	AT5G19960
NW_018742969.1	628325	.	T	C	5545.77	PASS	1/1:0,122:122:99:5574,382,0	missense_variant	rna19949	glycine-rich RNA-binding protein RZ1B-like(AT5G19960)	AT5G19960
NW_018742974.1	3819850	.	G	T	296.77	PASS	1/1:0,11:11:33:325,33,0	missense_variant	rna20180	putative callose synthase 8(AT3G14570)	AT3G14570
NW_018742974.1	3829743	.	A	T	825.77	PASS	1/1:0,25:25:75:854,75,0	missense_variant	rna20180	putative callose synthase 8(AT3G14570)	AT3G14570
NW_018742974.1	3833743	.	G	A	764.77	PASS	1/1:0,24:24:72:793,72,0	missense_variant	rna20180	putative callose synthase 8(AT3G14570)	AT3G14570
NW_018742980.1	397619	.	T	G	1501.77	PASS	1/1:0,34:34:99:1530,102,0	missense_variant	rna20222	uncharacterized LOC110729336	No_AT_hit
NW_018742980.1	397769	.	G	A	841.77	PASS	1/1:0,23:23:69:870,69,0	missense_variant	rna20222	uncharacterized LOC110729336	No_AT_hit
NW_018742980.1	1118833	.	A	G	547.77	PASS	1/1:0,20:20:60:576,60,0	missense_variant	rna20265	ABC transporter G family member 39-like(AT1G66950)	AT1G66950
NW_018742987.1	207177	.	T	C	843.77	PASS	0/1:3,23:26:58:872,0,58	missense_variant	rna20394	ABC transporter C family member 10-like(AT3G59140)@FAR1_family[PlantTFDB/ITAK]	AT3G59140
NW_018742987.1	210197	.	A	G	6319.77	PASS	1/1:0,177:177:99:6348,531,0	missense_variant	rna20394	ABC transporter C family member 10-like(AT3G59140)@FAR1_family[PlantTFDB/ITAK]	AT3G59140
NW_018742987.1	218164	.	G	A	1035.77	PASS	1/1:0,31:31:93:1064,93,0	missense_variant	rna20395	ABC transporter C family member 10-like(AT3G59140)@FAR1_family[PlantTFDB/ITAK]	AT3G59140
NW_018742987.1	221135	.	G	A	1844.77	PASS	1/1:0,55:55:99:1873,165,0	missense_variant	rna20395	ABC transporter C family member 10-like(AT3G59140)@FAR1_family[PlantTFDB/ITAK]	AT3G59140
NW_018742987.1	221406	.	C	T	1634.77	PASS	1/1:1,44:45:90:1663,90,0	missense_variant	rna20395	ABC transporter C family member 10-like(AT3G59140)@FAR1_family[PlantTFDB/ITAK]	AT3G59140
NW_018742987.1	221765	.	T	A	1876.77	PASS	1/1:0,55:55:99:1905,165,0	missense_variant	rna20395	ABC transporter C family member 10-like(AT3G59140)@FAR1_family[PlantTFDB/ITAK]	AT3G59140
NW_018742987.1	223340	.	G	C	3095.77	PASS	1/1:0,89:89:99:3124,267,0	missense_variant	rna20395	ABC transporter C family member 10-like(AT3G59140)@FAR1_family[PlantTFDB/ITAK]	AT3G59140
NW_018742987.1	809091	.	C	CA	144.73	PASS	0/1:46,15:61:99:182,0,1244	frameshift_variant	rna20485	heavy metal-associated isoprenylated plant protein 39-like(AT5G52760)	AT5G52760
NW_018742987.1	1241695	.	G	T	11485.77	PASS	1/1:2,312:314:99:11514,893,0	missense_variant	rna20564	eukaryotic translation initiation factor 3 subunit C-like(AT3G56150)	AT3G56150
NW_018742987.1	1241975	.	C	G	9860.77	PASS	0/1:125,336:461:99:9889,0,2349	missense_variant	rna20564	eukaryotic translation initiation factor 3 subunit C-like(AT3G56150)	AT3G56150
NW_018742987.1	1243842	.	A	C	11053.77	SnpCluster	1/1:0,304:304:99:11082,911,0	missense_variant	rna20564	eukaryotic translation initiation factor 3 subunit C-like(AT3G56150)	AT3G56150
NW_018742987.1	1243914	.	T	C	4323.77	PASS	0/1:179,159:338:99:4352,0,5411	missense_variant	rna20564	eukaryotic translation initiation factor 3 subunit C-like(AT3G56150)	AT3G56150
NW_018742987.1	1251502	.	GGCTGTCT	G	998.73	PASS	1/1:0,23:23:70:1036,70,0	frameshift_variant	rna20566	systemin receptor SR160-like(AT2G34930)	AT2G34930
NW_018742987.1	1251566	.	C	T	716.77	PASS	1/1:0,20:20:60:745,60,0	missense_variant	rna20566	systemin receptor SR160-like(AT2G34930)	AT2G34930
NW_018742987.1	1251976	.	A	G	398.77	PASS	1/1:0,14:14:42:427,42,0	missense_variant	rna20566	systemin receptor SR160-like(AT2G34930)	AT2G34930
NW_018742987.1	1252082	.	G	A	465.77	PASS	1/1:0,14:14:42:494,42,0	stop_gained	rna20566	systemin receptor SR160-like(AT2G34930)	AT2G34930
NW_018742987.1	1461611	.	A	T	110218.77	PASS	1/1:1,3067:3068:99:110247,9189,0	missense_variant	rna20589	oxalate--CoA ligase-like(AT3G48990)	AT3G48990
NW_018742987.1	2617292	.	C	T	4396.77	PASS	1/1:0,135:135:99:4425,404,0	missense_variant	rna20740	xyloglucan galactosyltransferase XLT2-like(AT5G62220)	AT5G62220
NW_018743014.1	1550482	.	C	A	346.77	PASS	0/1:6,10:16:99:375,0,222	splice_acceptor_variant&intron_variant	rna20892	hexokinase-2-like(AT2G19860)	AT2G19860
NW_018743014.1	2192160	.	G	T	7160.77	SnpCluster	1/1:0,193:193:99:7189,580,0	missense_variant&splice_region_variant	rna20933	inositol oxygenase 1-like(AT1G14520)	AT1G14520
NW_018743021.1	304095	.	T	C	1625.77	PASS	1/1:0,43:43:99:1654,129,0	missense_variant	rna21006	probable carotenoid cleavage dioxygenase 4(AT4G19170)	AT4G19170
NW_018743021.1	351372	.	C	T	10416.77	PASS	1/1:0,228:228:99:10445,707,0	missense_variant	rna21016	uncharacterized LOC110730013	No_AT_hit
NW_018743021.1	351618	.	T	A	4077.77	PASS	0/1:30,160:190:99:4106,0,389	missense_variant	rna21016	uncharacterized LOC110730013	No_AT_hit
NW_018743021.1	351775	.	C	A	7599.77	PASS	1/1:0,207:207:99:7628,622,0	missense_variant	rna21016	uncharacterized LOC110730013	No_AT_hit
NW_018743021.1	352069	.	G	T	11608.77	PASS	1/1:0,323:323:99:11637,969,0	missense_variant	rna21016	uncharacterized LOC110730013	No_AT_hit
NW_018743021.1	967052	.	C	T	5732.77	PASS	1/1:3,173:176:99:5761,433,0	missense_variant	rna21089	uncharacterized LOC110729989(AT:hypothetical protein)(AT5G14410)	AT5G14410
NW_018743021.1	1324504	.	A	C	2363.77	PASS	1/1:0,68:68:99:2392,204,0	missense_variant	rna21131	zinc finger protein 11-like(AT4G17810)@C2H2_family[PlantTFDB/ITAK]	AT4G17810
NW_018743021.1	1430681	.	T	A	476.77	PASS	1/1:0,13:13:39:505,39,0	splice_donor_variant&intron_variant	rna21139	ferredoxin-2-like(AT1G32550)	AT1G32550
NW_018743021.1	1944965	.	A	AC	1329.73	PASS	1/1:1,41:42:95:1367,95,0	frameshift_variant	rna21192	dnaJ homolog subfamily C member 2-like(AT5G45420)@MYB_related_family[PlantTFDB/ITAK]	AT5G45420
NW_018743021.1	2064342	.	G	A	923.77	PASS	1/1:1,27:28:38:952,38,0	missense_variant	rna21211	uncharacterized LOC110730253(AT:MraZ)(AT5G47020)	AT5G47020
NW_018743021.1	2073932	.	T	G	844.77	PASS	1/1:0,23:23:69:873,69,0	missense_variant	rna21211	uncharacterized LOC110730253(AT:MraZ)(AT5G47020)	AT5G47020
NW_018743021.1	2080467	.	A	T	3898.77	PASS	1/1:2,99:101:99:3927,254,0	missense_variant	rna21211	uncharacterized LOC110730253(AT:MraZ)(AT5G47020)	AT5G47020
NW_018743021.1	2081323	.	T	G	4742.77	PASS	1/1:0,129:129:99:4771,388,0	missense_variant	rna21211	uncharacterized LOC110730253(AT:MraZ)(AT5G47020)	AT5G47020
NW_018743021.1	2593072	.	C	T	944.77	PASS	1/1:0,28:28:84:973,84,0	stop_gained	rna21260	major pollen allergen Ole e 10-like(AT1G11820)	AT1G11820
NW_018743021.1	2768189	.	A	G	21773.77	PASS	1/1:4,549:553:99:21802,1501,0	missense_variant	rna21270	trihelix transcription factor ASIL2-like(AT2G44730)@Trihelix_family[PlantTFDB/ITAK]	AT2G44730
NW_018743021.1	2769101	.	G	A	44642.77	PASS	1/1:2,1274:1276:99:44671,3747,0	missense_variant	rna21270	trihelix transcription factor ASIL2-like(AT2G44730)@Trihelix_family[PlantTFDB/ITAK]	AT2G44730
NW_018743032.1	2568709	.	T	A	1194.77	PASS	0/1:52,44:96:99:1223,0,1494	missense_variant	rna21415	DCN1-like protein 2(AT3G28970)	AT3G28970
NW_018743032.1	2569167	.	G	A	3110.77	PASS	1/1:0,90:90:99:3139,270,0	missense_variant	rna21415	DCN1-like protein 2(AT3G28970)	AT3G28970
NW_018743032.1	2701519	.	AC	A	486.73	PASS	0/1:9,16:25:99:524,0,261	frameshift_variant	rna21425	uncharacterized LOC110730399	No_AT_hit
NW_018743033.1	221595	.	A	G	3760.77	PASS	1/1:0,105:105:99:3789,315,0	missense_variant	rna21493	uncharacterized LOC110730494(AT:transmembrane protein%2C putative (DUF679))(AT4G18425)	AT4G18425
NW_018743033.1	362723	.	T	A	2112.77	PASS	1/1:3,64:67:78:2141,78,0	missense_variant	rna21501	NAC domain-containing protein 73-like(AT4G28500)@NAC_family[PlantTFDB/ITAK]	AT4G28500
NW_018743033.1	362931	.	A	T	1026.77	PASS	0/1:29,35:64:99:1055,0,875	missense_variant	rna21501	NAC domain-containing protein 73-like(AT4G28500)@NAC_family[PlantTFDB/ITAK]	AT4G28500
NW_018743033.1	1102601	.	A	C	1296.77	PASS	1/1:0,35:35:99:1325,105,0	missense_variant	rna21545	negative regulator of systemic acquired resistance SNI1-like(AT4G18470)	AT4G18470
NW_018743033.1	1332470	.	T	C	3047.77	PASS	1/1:1,78:79:99:3076,192,0	stop_lost	rna21567	protein IQ-DOMAIN 1-like(AT2G33990)	AT2G33990
NW_018743033.1	1533172	.	A	G	3475.77	PASS	0/1:15,118:133:34:3504,0,34	missense_variant	rna21577	pyruvate decarboxylase 1-like(AT4G33070)	AT4G33070
NW_018743033.1	1534233	.	T	C	4599.77	PASS	0/1:30,139:169:99:4628,0,802	missense_variant	rna21577	pyruvate decarboxylase 1-like(AT4G33070)	AT4G33070
NW_018743033.1	1535169	.	G	C	7051.77	PASS	0/1:30,228:258:99:7080,0,298	missense_variant	rna21577	pyruvate decarboxylase 1-like(AT4G33070)	AT4G33070
NW_018743033.1	2182898	.	GA	G	1217.73	PASS	1/1:1,32:33:59:1255,59,0	frameshift_variant	rna21633	cytochrome P450 CYP82D47-like(AT4G31940)	AT4G31940
NW_018743033.1	2183401	.	G	A	1983.77	PASS	1/1:2,57:59:86:2012,86,0	missense_variant	rna21633	cytochrome P450 CYP82D47-like(AT4G31940)	AT4G31940
NW_018743033.1	2183620	.	A	T	3490.77	PASS	1/1:2,108:110:99:3519,238,0	missense_variant	rna21633	cytochrome P450 CYP82D47-like(AT4G31940)	AT4G31940
NW_018743033.1	2184457	.	A	G	4325.77	PASS	1/1:5,120:125:99:4354,150,0	missense_variant	rna21633	cytochrome P450 CYP82D47-like(AT4G31940)	AT4G31940
NW_018743033.1	2294021	.	T	C	40323.77	PASS	1/1:1,1045:1046:99:40352,3099,0	missense_variant	rna21641	senescence-specific cysteine protease SAG12-like(AT5G45890)	AT5G45890
NW_018743033.1	2294072	.	G	A	44272.77	PASS	1/1:4,1229:1233:99:44301,3600,0	missense_variant	rna21641	senescence-specific cysteine protease SAG12-like(AT5G45890)	AT5G45890
NW_018743033.1	2384266	.	GA	G	2229.73	PASS	1/1:0,56:56:99:2267,169,0	frameshift_variant	rna21657	uncharacterized LOC110730590(AT:Hydrolase-like protein family)(AT1G29120)	AT1G29120
NW_018743033.1	2888134	.	A	AT	22510.73	PASS	1/1:68,796:864:99:22548,525,0	frameshift_variant	rna21689	protein DOG1-like 4(AT4G18650)	AT4G18650
NW_018743047.1	752510	.	C	A	741.77	PASS	1/1:0,18:18:54:770,54,0	missense_variant	rna21740	serine carboxypeptidase-like 25(AT3G02110)	AT3G02110
NW_018743047.1	752511	.	TTA	T	732.73	PASS	1/1:0,18:18:54:770,54,0	frameshift_variant	rna21740	serine carboxypeptidase-like 25(AT3G02110)	AT3G02110
NW_018743047.1	752882	.	A	G	655.77	PASS	1/1:0,17:17:51:684,51,0	missense_variant	rna21740	serine carboxypeptidase-like 25(AT3G02110)	AT3G02110
NW_018743047.1	1506846	.	A	C	1869.77	PASS	1/1:0,58:58:99:1898,174,0	missense_variant	rna21762	protein LONGIFOLIA 1-like(AT1G74160)	AT1G74160
NW_018743047.1	1506914	.	G	T	2168.77	PASS	1/1:0,68:68:99:2197,204,0	missense_variant	rna21762	protein LONGIFOLIA 1-like(AT1G74160)	AT1G74160
NW_018743047.1	1507307	.	G	A	1067.77	PASS	1/1:0,29:29:87:1096,87,0	missense_variant	rna21762	protein LONGIFOLIA 1-like(AT1G74160)	AT1G74160
NW_018743050.1	615046	.	TA	T	9800.73	PASS	1/1:0,308:308:99:9838,927,0	frameshift_variant&splice_region_variant	rna21889	LOC110730838(AT3G07700)	AT3G07700
NW_018743050.1	615085	.	G	A	11271.77	PASS	1/1:4,336:340:99:11300,881,0	missense_variant	rna21889	LOC110730838(AT3G07700)	AT3G07700
NW_018743050.1	623757	.	G	A	17924.77	PASS	1/1:5,504:509:99:17953,1383,0	missense_variant	rna21889	LOC110730838(AT3G07700)	AT3G07700
NW_018743050.1	2517933	.	G	A	39016.77	PASS	1/1:12,963:975:99:39045,2477,0	missense_variant	rna22001	serine carboxypeptidase-like(AT3G45010)	AT3G45010
NW_018743050.1	2519399	.	T	G	75997.77	PASS	1/1:15,2016:2031:99:76026,5553,0	missense_variant	rna22001	serine carboxypeptidase-like(AT3G45010)	AT3G45010
NW_018743050.1	3342714	.	C	T	3207.77	PASS	1/1:0,92:92:99:3236,275,0	missense_variant	rna22058	protein CNGC15b-like(AT2G28260)	AT2G28260
NW_018743051.1	551980	.	G	C	290.77	PASS	0/1:7,9:16:99:319,0,185	splice_donor_variant&intron_variant	rna22129	sorting nexin 1-like(AT5G06140)	AT5G06140
NW_018743051.1	1241629	.	G	A	8688.77	PASS	1/1:0,251:251:99:8717,751,0	missense_variant	rna22199	uncharacterized LOC110731057(AT:hypothetical protein)(AT5G06280)	AT5G06280
NW_018743051.1	1369213	.	T	G	2008.77	PASS	1/1:0,60:60:99:2037,180,0	missense_variant	rna22211	protein SMAX1-LIKE 3-like(AT3G52490)	AT3G52490
NW_018743051.1	1372020	.	A	C	4118.77	PASS	1/1:0,116:116:99:4147,348,0	missense_variant	rna22211	protein SMAX1-LIKE 3-like(AT3G52490)	AT3G52490
NW_018743066.1	167721	.	G	GT	75.73	PASS	0/1:9,5:14:99:113,0,238	frameshift_variant	rna22288	uncharacterized LOC110731202(AT:Adenine nucleotide alpha hydrolases-like superfamily protein)(AT5G47740)	AT5G47740
NW_018743066.1	829648	.	A	T	513.77	PASS	1/1:1,21:22:34:542,34,0	missense_variant	rna22367	sperm-associated antigen 1-like(AT3G25230)	AT3G25230
NW_018743066.1	849372	.	T	A	1158.77	PASS	1/1:0,32:32:95:1187,95,0	missense_variant	rna22372	isoflavone 3'-hydroxylase-like(AT4G37370)	AT4G37370
NW_018743066.1	849606	.	A	G	2007.77	PASS	1/1:2,55:57:99:2036,122,0	missense_variant	rna22372	isoflavone 3'-hydroxylase-like(AT4G37370)	AT4G37370
NW_018743066.1	1014022	.	G	C	26654.77	PASS	1/1:0,724:724:99:26683,2179,0	missense_variant	rna22394	uncharacterized LOC110731269(AT:hypothetical protein)(AT1G12020)	AT1G12020
NW_018743066.1	1014128	.	G	C	27862.77	PASS	1/1:1,907:908:99:27891,2682,0	missense_variant	rna22394	uncharacterized LOC110731269(AT:hypothetical protein)(AT1G12020)	AT1G12020
NW_018743066.1	1189095	.	G	T	13389.77	PASS	1/1:6,377:383:99:13418,928,0	missense_variant	rna22411	plastid-lipid-associated protein(AT4G04020)	AT4G04020
NW_018743066.1	1191822	.	A	T	632.77	PASS	1/1:0,25:25:71:661,71,0	missense_variant	rna22411	plastid-lipid-associated protein(AT4G04020)	AT4G04020
NW_018743066.1	1299688	.	T	C	16524.77	PASS	1/1:1,419:420:99:16553,1218,0	missense_variant	rna22426	protein STRUBBELIG-RECEPTOR FAMILY 8-like(AT4G22130)	AT4G22130
NW_018743066.1	1744394	.	T	C	7890.77	PASS	1/1:0,188:188:99:7919,566,0	missense_variant	rna22482	uncharacterized LOC110731329(AT:senescence regulator (Protein of unknown function%2C DUF584))(AT4G21970)	AT4G21970
NW_018743066.1	1744425	.	A	G	5276.77	PASS	1/1:0,119:119:99:5305,356,0	missense_variant	rna22482	uncharacterized LOC110731329(AT:senescence regulator (Protein of unknown function%2C DUF584))(AT4G21970)	AT4G21970
NW_018743066.1	1744437	.	G	T	5968.73	PASS	1/1:0,135:135:99:6006,405,0	missense_variant	rna22482	uncharacterized LOC110731329(AT:senescence regulator (Protein of unknown function%2C DUF584))(AT4G21970)	AT4G21970
NW_018743066.1	1868796	.	A	G	717.77	PASS	1/1:0,19:19:57:746,57,0	missense_variant	rna22494	uncharacterized LOC110731339(AT:pyrophosphorylase 2)(AT2G18230)	AT2G18230
NW_018743066.1	1885985	.	T	A	2488.77	PASS	1/1:0,67:67:99:2517,200,0	missense_variant	rna22498	dnaJ protein homolog ANJ1-like(AT5G22060)	AT5G22060
NW_018743066.1	2230215	.	G	A	1104.77	PASS	1/1:0,32:32:96:1133,96,0	missense_variant	rna22540	RNA pseudouridine synthase 6(AT4G21770)	AT4G21770
NW_018743066.1	2303154	.	A	C	5648.77	PASS	1/1:0,165:165:99:5677,495,0	missense_variant	rna22546	tryptophan synthase beta chain 1-like(AT4G27070)	AT4G27070
NW_018743066.1	2305150	.	A	C	5644.77	PASS	1/1:0,166:166:99:5673,498,0	missense_variant	rna22546	tryptophan synthase beta chain 1-like(AT4G27070)	AT4G27070
NW_018743070.1	99340	.	G	T	5437.77	PASS	1/1:0,150:150:99:5466,450,0	missense_variant	rna22630	uncharacterized LOC110731442(AT:dentin sialophosphoprotein)(AT1G05087)	AT1G05087
NW_018743070.1	99373	.	C	T	6228.77	PASS	1/1:0,178:178:99:6257,534,0	missense_variant	rna22630	uncharacterized LOC110731442(AT:dentin sialophosphoprotein)(AT1G05087)	AT1G05087
NW_018743070.1	108845	.	G	C	8166.77	PASS	1/1:0,222:222:99:8195,667,0	missense_variant	rna22630	uncharacterized LOC110731442(AT:dentin sialophosphoprotein)(AT1G05087)	AT1G05087
NW_018743070.1	109265	.	A	T	10072.77	PASS	1/1:2,263:265:99:10101,746,0	missense_variant	rna22630	uncharacterized LOC110731442(AT:dentin sialophosphoprotein)(AT1G05087)	AT1G05087
NW_018743070.1	110106	.	C	A	5467.77	PASS	1/1:0,150:150:99:5496,449,0	missense_variant	rna22630	uncharacterized LOC110731442(AT:dentin sialophosphoprotein)(AT1G05087)	AT1G05087
NW_018743070.1	110920	.	C	A	4121.77	PASS	1/1:0,122:122:99:4150,365,0	missense_variant	rna22630	uncharacterized LOC110731442(AT:dentin sialophosphoprotein)(AT1G05087)	AT1G05087
NW_018743074.1	440335	.	C	A	1293.77	PASS	1/1:0,35:35:99:1322,105,0	missense_variant	rna22717	origin of replication complex subunit 5-like(AT4G29910)	AT4G29910
NW_018743074.1	440373	.	A	G	1003.77	PASS	1/1:0,31:31:93:1032,93,0	missense_variant	rna22717	origin of replication complex subunit 5-like(AT4G29910)	AT4G29910
NW_018743074.1	441080	.	C	G	154.77	PASS	0/1:9,5:14:99:183,0,356	missense_variant	rna22717	origin of replication complex subunit 5-like(AT4G29910)	AT4G29910
NW_018743074.1	458473	.	T	A	1232.77	PASS	1/1:2,36:38:65:1261,65,0	missense_variant	rna22721	uncharacterized LOC110731552(AT:LDL receptor wingless signaling/trafficking chaperone)(AT2G46000)	AT2G46000
NW_018743074.1	459149	.	CCTCCA	C	1403.73	PASS	1/1:0,32:32:97:1441,97,0	frameshift_variant	rna22721	uncharacterized LOC110731552(AT:LDL receptor wingless signaling/trafficking chaperone)(AT2G46000)	AT2G46000
NW_018743074.1	735874	.	A	C	46797.77	PASS	1/1:2,1332:1334:99:46826,3947,0	missense_variant	rna22758	50S ribosomal protein L5(AT4G01310)	AT4G01310
NW_018743074.1	860406	.	C	G	2573.77	PASS	1/1:0,74:74:99:2602,222,0	missense_variant	rna22770	pentatricopeptide repeat-containing protein At3g61520(AT3G61520)	AT3G61520
NW_018743074.1	860945	.	G	T	2046.77	PASS	1/1:0,62:62:99:2075,186,0	missense_variant	rna22770	pentatricopeptide repeat-containing protein At3g61520(AT3G61520)	AT3G61520
NW_018743074.1	861359	.	A	C	1410.77	PASS	1/1:0,43:43:99:1439,129,0	missense_variant	rna22770	pentatricopeptide repeat-containing protein At3g61520(AT3G61520)	AT3G61520
NW_018743074.1	1063289	.	T	C	11165.77	PASS	1/1:2,317:319:99:11194,907,0	missense_variant	rna22795	BAG family molecular chaperone regulator 6(AT2G46240)	AT2G46240
NW_018743074.1	1063571	.	C	A	16032.77	PASS	1/1:2,477:479:99:16061,1388,0	missense_variant	rna22795	BAG family molecular chaperone regulator 6(AT2G46240)	AT2G46240
NW_018743074.1	1065637	.	A	G	22268.77	PASS	1/1:1,610:611:99:22297,1790,0	missense_variant	rna22795	BAG family molecular chaperone regulator 6(AT2G46240)	AT2G46240
NW_018743074.1	1068730	.	A	C	12495.77	PASS	1/1:0,348:348:99:12524,1043,0	missense_variant	rna22796	BON1-associated protein 2-like(AT4G01200)	AT4G01200
NW_018743074.1	1750355	.	T	G	10086.77	PASS	1/1:3,271:274:99:10115,685,0	missense_variant	rna22874	two-component response regulator-like APRR3(AT2G46790)	AT2G46790
NW_018743074.1	1752218	.	A	G	12530.77	PASS	1/1:1,341:342:99:12559,985,0	missense_variant	rna22874	two-component response regulator-like APRR3(AT2G46790)	AT2G46790
NW_018743074.1	1752315	.	C	T	11253.77	PASS	1/1:1,312:313:99:11282,893,0	missense_variant	rna22874	two-component response regulator-like APRR3(AT2G46790)	AT2G46790
NW_018743074.1	1752635	.	A	T	11520.77	PASS	1/1:5,320:325:99:11549,794,0	missense_variant	rna22874	two-component response regulator-like APRR3(AT2G46790)	AT2G46790
NW_018743074.1	2675846	.	T	A	4169.77	PASS	1/1:0,96:96:99:4198,289,0	missense_variant	rna23002	methionine adenosyltransferase 2 subunit beta-like(AT4G00560)	AT4G00560
NW_018743074.1	2675917	.	G	T	3360.77	PASS	1/1:0,90:90:99:3389,270,0	missense_variant	rna23002	methionine adenosyltransferase 2 subunit beta-like(AT4G00560)	AT4G00560
NW_018743074.1	2676149	.	A	G	5015.77	PASS	1/1:0,113:113:99:5044,340,0	missense_variant	rna23002	methionine adenosyltransferase 2 subunit beta-like(AT4G00560)	AT4G00560
NW_018743074.1	2676157	.	G	A	5015.77	PASS	1/1:0,111:111:99:5044,340,0	missense_variant	rna23002	methionine adenosyltransferase 2 subunit beta-like(AT4G00560)	AT4G00560
NW_018743074.1	2676376	.	C	T	1784.77	SnpCluster	1/1:0,48:48:99:1813,144,0	missense_variant	rna23002	methionine adenosyltransferase 2 subunit beta-like(AT4G00560)	AT4G00560
NW_018743099.1	91824	.	C	T	2492.77	PASS	1/1:1,71:72:99:2521,174,0	missense_variant	rna23021	GABA transporter 1-like(AT1G08230)	AT1G08230
NW_018743099.1	2302211	.	A	C	17580.77	PASS	0/1:118,536:654:99:17609,0,2102	missense_variant	rna23168	uncharacterized protein At4g13200(AT:hypothetical protein)(AT4G13200)	AT4G13200
NW_018743099.1	2302222	.	A	G	17056.77	PASS	0/1:104,525:629:99:17085,0,1792	missense_variant	rna23168	uncharacterized protein At4g13200(AT:hypothetical protein)(AT4G13200)	AT4G13200
NW_018743108.1	578774	.	G	A	4345.77	PASS	1/1:0,129:129:99:4374,386,0	missense_variant	rna23206	uncharacterized LOC110731946	No_AT_hit
NW_018743122.1	1828280	.	T	C	2550.77	PASS	1/1:0,74:74:99:2579,222,0	missense_variant	rna23264	uncharacterized LOC110731976	No_AT_hit
NW_018743122.1	1830893	.	G	A	77.77	PASS	0/1:19,6:25:99:106,0,533	missense_variant	rna23264	uncharacterized LOC110731976	No_AT_hit
NW_018743122.1	1831423	.	C	T	3762.77	PASS	1/1:0,86:86:99:3791,268,0	missense_variant	rna23264	uncharacterized LOC110731976	No_AT_hit
NW_018743122.1	1831441	.	T	A	3446.77	PASS	1/1:0,81:81:99:3475,244,0	missense_variant	rna23264	uncharacterized LOC110731976	No_AT_hit
NW_018743122.1	1831491	.	C	T	1851.77	PASS	1/1:0,64:64:99:1880,191,0	stop_gained	rna23264	uncharacterized LOC110731976	No_AT_hit
NW_018743136.1	1840297	.	C	T	620.77	PASS	1/1:0,22:22:66:649,66,0	missense_variant	rna23368	uncharacterized LOC110732092	No_AT_hit
NW_018743175.1	558219	.	G	A	5125.77	PASS	1/1:0,157:157:99:5154,470,0	missense_variant	rna23578	uncharacterized LOC110732291(AT:homer protein)(AT4G24090)	AT4G24090
NW_018743175.1	605086	.	A	G	5487.77	PASS	1/1:0,153:153:99:5516,460,0	missense_variant	rna23586	metal-nicotianamine transporter YSL1-like(AT4G24120)	AT4G24120
NW_018743175.1	762190	.	G	A	3506.77	PASS	1/1:0,95:95:99:3535,285,0	missense_variant	rna23609	beta-carotene isomerase D27(AT1G64680)	AT1G64680
NW_018743175.1	1297236	.	A	C	377.77	PASS	1/1:0,10:10:30:406,30,0	missense_variant	rna23686	DNA mismatch repair protein MSH4-like(AT4G17380)	AT4G17380
NW_018743175.1	1811370	.	C	G	109.77	PASS	0/1:10,4:14:99:138,0,388	missense_variant	rna23725	ethylene-responsive transcription factor ERF104-like(AT5G47230)@ERF_family[PlantTFDB/ITAK]	AT5G47230
NW_018743175.1	1811380	.	A	T	112.77	PASS	0/1:9,4:13:99:141,0,366	missense_variant	rna23725	ethylene-responsive transcription factor ERF104-like(AT5G47230)@ERF_family[PlantTFDB/ITAK]	AT5G47230
NW_018743175.1	1811963	.	A	C	3684.77	PASS	1/1:3,112:115:99:3713,208,0	missense_variant	rna23725	ethylene-responsive transcription factor ERF104-like(AT5G47230)@ERF_family[PlantTFDB/ITAK]	AT5G47230
NW_018743175.1	2656070	.	G	A	155086.77	PASS	1/1:16,4700:4716:99:155115,13567,0	missense_variant	rna23826	M-phase inducer phosphatase-like(AT4G17670)	AT4G17670
NW_018743175.1	2882983	.	A	G	10960.77	PASS	1/1:4,317:321:99:10989,827,0	missense_variant	rna23849	haloacid dehalogenase-like hydrolase domain-containing protein Sgpp(AT2G38740)	AT2G38740
NW_018743175.1	3146745	.	C	T	4718.77	PASS	1/1:2,132:134:99:4747,353,0	missense_variant	rna23895	NAC domain-containing protein 71-like(AT4G17980)@NAC_family[PlantTFDB/ITAK]	AT4G17980
NW_018743175.1	3241458	.	A	T	97.77	SnpCluster	0/1:28,5:33:99:126,0,1463	missense_variant	rna23909	sister chromatid cohesion 1 protein 2-like(AT5G40840)	AT5G40840
NW_018743175.1	3891831	.	G	T	2174.77	PASS	1/1:1,56:57:99:2203,126,0	missense_variant	rna23976	zinc finger BED domain-containing protein RICESLEEPER 2-like(AT3G42170)	AT3G42170
NW_018743175.1	4069147	.	C	G	1222.78	PASS	0/1:4,34:38:25:1251,0,25	missense_variant	rna23991	uncharacterized LOC110732576(AT:PCNA domain-containing protein)(AT4G17760)	AT4G17760
NW_018743175.1	4578760	.	G	C	3523.77	PASS	1/1:1,107:108:99:3552,287,0	missense_variant	rna24062	pentatricopeptide repeat-containing protein At1g31920-like(AT1G31920)	AT1G31920
NW_018743175.1	4578946	.	A	C	2722.77	PASS	1/1:0,63:63:99:2751,190,0	missense_variant	rna24062	pentatricopeptide repeat-containing protein At1g31920-like(AT1G31920)	AT1G31920
NW_018743175.1	4580254	.	T	A	1485.77	PASS	1/1:0,41:41:99:1514,123,0	missense_variant	rna24062	pentatricopeptide repeat-containing protein At1g31920-like(AT1G31920)	AT1G31920
NW_018743175.1	4885612	.	C	G	4541.77	PASS	1/1:2,142:144:99:4570,348,0	missense_variant	rna24106	protein LOW PSII ACCUMULATION 3(AT5G48790)	AT5G48790
NW_018743196.1	164338	.	T	C	654.81	PASS	1/1:1,21:22:20:683,20,0	missense_variant	rna24324	uncharacterized LOC110732953(AT:Putative endonuclease or glycosyl hydrolase)(AT3G62200)	AT3G62200
NW_018743196.1	164778	.	T	C	664.81	PASS	1/1:1,21:22:20:693,20,0	missense_variant	rna24324	uncharacterized LOC110732953(AT:Putative endonuclease or glycosyl hydrolase)(AT3G62200)	AT3G62200
NW_018743196.1	165290	.	A	G	2133.77	PASS	1/1:1,61:62:99:2162,140,0	missense_variant	rna24324	uncharacterized LOC110732953(AT:Putative endonuclease or glycosyl hydrolase)(AT3G62200)	AT3G62200
NW_018743196.1	165423	.	C	T	2329.77	PASS	1/1:1,65:66:99:2358,153,0	missense_variant	rna24324	uncharacterized LOC110732953(AT:Putative endonuclease or glycosyl hydrolase)(AT3G62200)	AT3G62200
NW_018743196.1	165919	.	C	T	1737.77	PASS	1/1:2,52:54:99:1766,113,0	missense_variant	rna24324	uncharacterized LOC110732953(AT:Putative endonuclease or glycosyl hydrolase)(AT3G62200)	AT3G62200
NW_018743196.1	378311	.	T	A	5642.77	PASS	1/1:4,156:160:99:5671,367,0	missense_variant	rna24333	uncharacterized LOC110732964(AT:UDP-N-acetylglucosamine-N-acetylmuramyl-pyrophosphoryl-undecaprenol N-acetylglucosamine protein)(AT5G62960)	AT5G62960
NW_018743196.1	904188	.	A	T	736.77	PASS	1/1:0,17:17:51:765,51,0	missense_variant	rna24403	flowering time control protein FCA-like(AT2G47310)	AT2G47310
NW_018743196.1	904191	.	C	T	736.77	PASS	1/1:0,17:17:51:765,51,0	stop_gained	rna24403	flowering time control protein FCA-like(AT2G47310)	AT2G47310
NW_018743196.1	1617307	.	T	C	3749.77	PASS	1/1:1,114:115:99:3778,303,0	missense_variant	rna24498	transcription factor MYB14-like(AT2G47460)@MYB_family[PlantTFDB/ITAK]	AT2G47460
NW_018743196.1	1880736	.	T	A	4769.77	PASS	1/1:0,133:133:99:4798,399,0	missense_variant	rna24563	protein CHROMATIN REMODELING 8-like(AT2G18760)	AT2G18760
NW_018743196.1	1884084	.	C	T	2873.77	PASS	1/1:2,94:96:99:2902,238,0	missense_variant	rna24563	protein CHROMATIN REMODELING 8-like(AT2G18760)	AT2G18760
NW_018743197.1	3009001	.	A	G	882.77	PASS	0/1:45,25:70:99:911,0,2789	missense_variant	rna24723	uncharacterized LOC110733208	No_AT_hit
NW_018743197.1	3011156	.	C	T	848.77	PASS	0/1:45,32:77:99:877,0,1372	missense_variant	rna24723	uncharacterized LOC110733208	No_AT_hit
NW_018743197.1	3011180	.	C	T	912.77	PASS	0/1:43,31:74:99:941,0,1393	missense_variant	rna24723	uncharacterized LOC110733208	No_AT_hit
NW_018743197.1	3011857	.	A	G	1562.77	PASS	0/1:57,53:110:99:1591,0,1699	missense_variant	rna24723	uncharacterized LOC110733208	No_AT_hit
NW_018743197.1	3011957	.	G	A	1748.77	PASS	0/1:58,61:119:99:1777,0,1672	missense_variant	rna24723	uncharacterized LOC110733208	No_AT_hit
NW_018743197.1	3012010	.	A	C	1699.77	PASS	0/1:43,58:101:99:1728,0,1365	missense_variant	rna24723	uncharacterized LOC110733208	No_AT_hit
NW_018743197.1	3012126	.	T	A	1085.77	PASS	0/1:48,40:88:99:1114,0,1307	missense_variant	rna24723	uncharacterized LOC110733208	No_AT_hit
NW_018743197.1	3012241	.	C	T	775.77	PASS	0/1:31,30:61:99:804,0,876	missense_variant	rna24723	uncharacterized LOC110733208	No_AT_hit
NW_018743197.1	3012324	.	C	G	896.77	PASS	0/1:16,30:46:99:925,0,480	missense_variant	rna24723	uncharacterized LOC110733208	No_AT_hit
NW_018743197.1	3012491	.	T	G	652.73	PASS	0/1:26,32:58:99:690,0,817	missense_variant	rna24723	uncharacterized LOC110733208	No_AT_hit
NW_018743197.1	3012521	.	G	A	972.77	PASS	0/1:24,30:54:99:1001,0,814	stop_gained	rna24723	uncharacterized LOC110733208	No_AT_hit
NW_018743197.1	3012668	.	C	T	765.77	PASS	0/1:19,27:46:99:794,0,717	missense_variant	rna24723	uncharacterized LOC110733208	No_AT_hit
NW_018743197.1	3012669	.	G	A	553.77	PASS	0/1:27,19:46:99:582,0,1077	missense_variant	rna24723	uncharacterized LOC110733208	No_AT_hit
NW_018743197.1	3012953	.	A	T	925.77	PASS	0/1:23,34:57:99:954,0,619	missense_variant	rna24723	uncharacterized LOC110733208	No_AT_hit
NW_018743197.1	3013071	.	C	T	823.77	PASS	0/1:33,30:63:99:852,0,882	missense_variant	rna24723	uncharacterized LOC110733208	No_AT_hit
NW_018743197.1	3013086	.	C	T	879.77	PASS	0/1:35,32:67:99:908,0,925	missense_variant	rna24723	uncharacterized LOC110733208	No_AT_hit
NW_018743199.1	283526	.	C	T	574.77	PASS	1/1:0,17:17:51:603,51,0	stop_gained&splice_region_variant	rna24809	ribosomal RNA large subunit methyltransferase E-like(AT5G13830)	AT5G13830
NW_018743199.1	682351	.	G	C	450.77	PASS	1/1:0,12:12:35:479,35,0	splice_donor_variant&intron_variant	rna24851	tropinone reductase homolog At5g06060-like(AT5G06060)	AT5G06060
NW_018743199.1	789145	.	G	T	743.77	PASS	1/1:0,23:23:69:772,69,0	missense_variant	rna24859	wall-associated receptor kinase-like 20(AT5G02070)	AT5G02070
NW_018743199.1	1141665	.	G	A	236.77	PASS	0/1:3,7:10:99:265,0,105	splice_donor_variant&intron_variant	rna24887	uncharacterized LOC110733360(AT:E3 ubiquitin-protein ligase RLIM-like protein)(AT5G02020)	AT5G02020
NW_018743199.1	1142183	.	T	A	426.77	PASS	0/1:8,12:20:99:455,0,259	splice_donor_variant&intron_variant	rna24887	uncharacterized LOC110733360(AT:E3 ubiquitin-protein ligase RLIM-like protein)(AT5G02020)	AT5G02020
NW_018743199.1	1163670	.	G	A	4782.77	PASS	1/1:0,135:135:99:4811,405,0	missense_variant	rna24892	protein GUCD1-like(AT5G05930)	AT5G05930
NW_018743199.1	1165868	.	A	T	5011.77	SnpCluster	1/1:0,112:112:99:5040,337,0	missense_variant	rna24892	protein GUCD1-like(AT5G05930)	AT5G05930
NW_018743199.1	1165869	.	A	T	5011.77	SnpCluster	1/1:0,112:112:99:5040,337,0	missense_variant	rna24892	protein GUCD1-like(AT5G05930)	AT5G05930
NW_018743199.1	1165870	.	A	T	5011.77	SnpCluster	1/1:0,112:112:99:5040,337,0	missense_variant	rna24892	protein GUCD1-like(AT5G05930)	AT5G05930
NW_018743199.1	1169132	.	T	C	6052.77	PASS	1/1:1,154:155:99:6081,429,0	missense_variant	rna24892	protein GUCD1-like(AT5G05930)	AT5G05930
NW_018743199.1	1246354	.	GA	G	553.73	PASS	0/1:40,38:78:99:591,0,654	frameshift_variant	rna24908	17.8 kDa class I heat shock protein-like(AT1G53540)	AT1G53540
NW_018743199.1	1465880	.	T	C	12760.77	PASS	1/1:2,350:352:99:12789,1007,0	missense_variant	rna24920	proline transporter 1-like(AT2G39890)	AT2G39890
NW_018743199.1	1886751	.	A	T	8818.77	PASS	1/1:2,244:246:99:8847,689,0	missense_variant	rna24964	uncharacterized LOC110733416(AT:Tetratricopeptide repeat (TPR)-like superfamily protein)(AT3G47080)	AT3G47080
NW_018743199.1	1887502	.	A	G	4951.77	PASS	1/1:0,141:141:99:4980,423,0	missense_variant	rna24964	uncharacterized LOC110733416(AT:Tetratricopeptide repeat (TPR)-like superfamily protein)(AT3G47080)	AT3G47080
NW_018743199.1	2113073	.	A	C	1615.77	PASS	1/1:0,51:51:99:1644,153,0	missense_variant	rna24993	putative ABC1 protein At2g40090(AT2G40090)	AT2G40090
NW_018743199.1	2157883	.	A	G	1513.79	PASS	1/1:5,51:56:23:1542,23,0	missense_variant	rna24998	protein EARLY FLOWERING 4-like(AT2G40080)	AT2G40080
NW_018743199.1	2259482	.	T	A	3927.77	PASS	1/1:0,107:107:99:3956,321,0	missense_variant	rna25009	protein SMAX1-LIKE 8-like(AT2G29970)	AT2G29970
NW_018743199.1	2791052	.	C	T	397.77	PASS	0/1:4,11:15:60:426,0,60	splice_acceptor_variant&intron_variant	rna25068	ferritin-3(AT3G11050)	AT3G11050
NW_018743199.1	2839944	.	C	T	144.77	PASS	0/1:8,5:13:99:173,0,254	splice_acceptor_variant&intron_variant	rna25078	DEAD-box ATP-dependent RNA helicase 18-like(AT5G05450)	AT5G05450
NW_018743199.1	2956308	.	G	C	7667.77	PASS	1/1:3,227:230:99:7696,555,0	missense_variant	rna25099	uncharacterized LOC110733514(AT:influenza virus NS1A-binding protein)(AT5G01660)	AT5G01660
NW_018743199.1	3029144	.	A	C	1605.77	PASS	1/1:2,48:50:59:1634,59,0	missense_variant	rna25108	staphylococcal-like nuclease CAN1(AT2G40410)	AT2G40410
NW_018743199.1	3998077	.	AAAAATATTGG	A	136.73	PASS	0/1:12,5:17:99:174,0,1317	frameshift_variant	rna25190	phospholipase D alpha 1-like(AT3G15730)	AT3G15730
NW_018743204.1	932063	.	TA	T	407.73	PASS	1/1:0,11:11:33:445,33,0	frameshift_variant	rna25417	putative deoxyribonuclease TATDN1(AT3G52390)	AT3G52390
NW_018743204.1	2323585	.	C	A	6133.77	PASS	1/1:0,175:175:99:6162,526,0	missense_variant	rna25512	probably inactive leucine-rich repeat receptor-like protein kinase IMK2(AT3G56100)	AT3G56100
NW_018743204.1	2810639	.	CT	C	4728.73	PASS	1/1:11,159:170:99:4766,213,0	frameshift_variant	rna25552	BAG family molecular chaperone regulator 4-like(AT3G51780)	AT3G51780
NW_018743206.1	1354869	.	T	C	2693.77	PASS	1/1:0,77:77:99:2722,231,0	missense_variant	rna25661	zinc finger MYM-type protein 1-like(AT1G19260)	AT1G19260
NW_018743212.1	293608	.	C	T	14966.77	PASS	1/1:0,434:434:99:14995,1300,0	missense_variant	rna25778	Niemann-Pick C1 protein-like(AT4G38350)	AT4G38350
NW_018743212.1	300376	.	C	G	62.77	PASS	0/1:0,9:9:91:91,0,476	splice_donor_variant&intron_variant	rna25778	Niemann-Pick C1 protein-like(AT4G38350)	AT4G38350
NW_018743212.1	303606	.	C	A	6311.77	PASS	1/1:0,181:181:99:6340,543,0	missense_variant	rna25778	Niemann-Pick C1 protein-like(AT4G38350)	AT4G38350
NW_018743212.1	303964	.	G	A	6651.77	PASS	1/1:0,195:195:99:6680,585,0	missense_variant	rna25778	Niemann-Pick C1 protein-like(AT4G38350)	AT4G38350
NW_018743212.1	305418	.	G	A	5338.77	PASS	1/1:0,120:120:99:5367,361,0	missense_variant	rna25778	Niemann-Pick C1 protein-like(AT4G38350)	AT4G38350
NW_018743212.1	512676	.	G	A	3051.77	PASS	1/1:0,94:94:99:3080,282,0	missense_variant	rna25811	uncharacterized LOC110734222(AT:UDP-N-acetylglucosamine-N-acetylmuramyl-pyrophosphoryl-undecaprenol N-acetylglucosamine protein)(AT5G62960)	AT5G62960
NW_018743212.1	513282	.	C	CT	2091.73	PASS	1/1:0,57:57:99:2129,171,0	frameshift_variant	rna25811	uncharacterized LOC110734222(AT:UDP-N-acetylglucosamine-N-acetylmuramyl-pyrophosphoryl-undecaprenol N-acetylglucosamine protein)(AT5G62960)	AT5G62960
NW_018743212.1	514477	.	G	C	2069.77	PASS	1/1:0,62:62:99:2098,186,0	missense_variant	rna25811	uncharacterized LOC110734222(AT:UDP-N-acetylglucosamine-N-acetylmuramyl-pyrophosphoryl-undecaprenol N-acetylglucosamine protein)(AT5G62960)	AT5G62960
NW_018743212.1	764671	.	C	T	1759.77	PASS	1/1:0,45:45:99:1788,134,0	missense_variant	rna25866	probable glycerol-3-phosphate acyltransferase 3(AT4G01950)	AT4G01950
NW_018743212.1	870433	.	G	A	160.77	PASS	0/1:21,6:27:99:189,0,616	missense_variant	rna25877	uncharacterized LOC110734255	No_AT_hit
NW_018743212.1	870475	.	G	C	172.77	PASS	0/1:17,6:23:99:201,0,498	missense_variant	rna25877	uncharacterized LOC110734255	No_AT_hit
NW_018743212.1	887407	.	C	T	259.77	PASS	0/1:16,10:26:99:288,0,477	missense_variant	rna25878	uncharacterized LOC110734256	No_AT_hit
NW_018743212.1	888358	.	A	T	358.77	PASS	0/1:12,12:24:99:387,0,370	missense_variant	rna25878	uncharacterized LOC110734256	No_AT_hit
NW_018743212.1	984555	.	T	G	13729.77	PASS	1/1:0,404:404:99:13758,1213,0	missense_variant	rna25888	flowering time control protein FCA-like(AT4G16280)	AT4G16280
NW_018743212.1	1228858	.	A	T	2013.77	PASS	1/1:0,58:58:99:2042,173,0	missense_variant	rna25930	uncharacterized LOC110734293(AT:Calcium-dependent phosphotriesterase superfamily protein)(AT2G16760)	AT2G16760
NW_018743212.1	1229008	.	A	G	2069.77	PASS	1/1:2,66:68:99:2098,169,0	missense_variant	rna25930	uncharacterized LOC110734293(AT:Calcium-dependent phosphotriesterase superfamily protein)(AT2G16760)	AT2G16760
NW_018743212.1	2160121	.	G	A	3547.77	PASS	1/1:3,105:108:99:3576,238,0	missense_variant	rna26072	flavanone 3-dioxygenase 2-like(AT5G24530)	AT5G24530
NW_018743212.1	6171198	.	A	G	2796.77	PASS	1/1:0,70:70:99:2825,211,0	missense_variant	rna26414	glutamic acid-rich protein-like	No_AT_hit
NW_018743212.1	6171631	.	G	A	5441.77	PASS	1/1:0,167:167:99:5470,500,0	missense_variant	rna26414	glutamic acid-rich protein-like	No_AT_hit
NW_018743252.1	261957	.	A	G	10854.77	PASS	1/1:1,296:297:99:10883,847,0	missense_variant	rna26637	uncharacterized LOC110734972(AT:hypothetical protein)(AT4G21865)	AT4G21865
NW_018743252.1	3674512	.	A	T	5981.77	PASS	0/1:36,195:231:99:6010,0,672	missense_variant	rna26739	NAC domain-containing protein 92-like(AT5G61430)@NAC_family[PlantTFDB/ITAK]	AT5G61430
NW_018743252.1	3674650	.	T	C	8991.77	PASS	0/1:58,280:338:99:9020,0,954	missense_variant	rna26739	NAC domain-containing protein 92-like(AT5G61430)@NAC_family[PlantTFDB/ITAK]	AT5G61430
NW_018743252.1	3675448	.	C	CTTACAAG	9281.73	PASS	0/1:68,226:294:99:9319,0,3590	frameshift_variant	rna26739	NAC domain-containing protein 92-like(AT5G61430)@NAC_family[PlantTFDB/ITAK]	AT5G61430
NW_018743252.1	5313330	.	T	C	16213.77	PASS	1/1:3,467:470:99:16242,1316,0	missense_variant	rna26825	uncharacterized LOC110735082(AT:YbaK/aminoacyl-tRNA synthetase-associated domain-containing protein)(AT1G44835)	AT1G44835
NW_018743252.1	6769071	.	A	T	1410.77	PASS	1/1:0,45:45:99:1439,135,0	missense_variant	rna26917	putative methylesterase 11(AT3G29770)	AT3G29770
NW_018743252.1	7472258	.	G	A	16374.77	PASS	0/1:482,579:1061:99:16403,0,13943	missense_variant	rna26952	nuclear speckle splicing regulatory protein 1-like(AT2G27285)	AT2G27285
NW_018743252.1	7480493	.	A	C	6491.77	PASS	0/1:329,229:558:99:6520,0,10336	missense_variant	rna26952	nuclear speckle splicing regulatory protein 1-like(AT2G27285)	AT2G27285
NW_018743252.1	10670053	.	A	G	650.77	PASS	1/1:0,20:20:60:679,60,0	missense_variant	rna27106	methionyl-tRNA formyltransferase-like(AT1G66520)	AT1G66520
NW_018743283.1	694066	.	G	GA	9661.73	PASS	1/1:1,289:290:99:9699,862,0	frameshift_variant	rna27329	LOC110735396(AT2G35920)	AT2G35920
NW_018743284.1	59131	.	C	T	564.77	PASS	0/1:13,24:37:99:593,0,293	missense_variant	rna27404	protein DEK-like(AT4G26630)	AT4G26630
NW_018743284.1	61232	.	T	C	115.77	SnpCluster	0/1:22,5:27:99:144,0,1128	missense_variant	rna27404	protein DEK-like(AT4G26630)	AT4G26630
NW_018743284.1	61243	.	T	A	403.77	SnpCluster	0/1:8,15:23:99:432,0,240	missense_variant	rna27404	protein DEK-like(AT4G26630)	AT4G26630
NW_018743284.1	64982	.	G	C	1976.77	PASS	0/1:19,81:100:99:2005,0,364	missense_variant	rna27404	protein DEK-like(AT4G26630)	AT4G26630
NW_018743284.1	65032	.	C	T	282.77	SnpCluster	0/1:89,14:103:99:311,0,3780	missense_variant	rna27404	protein DEK-like(AT4G26630)	AT4G26630
NW_018743284.1	65121	.	G	C	1255.77	PASS	0/1:16,54:70:99:1284,0,394	missense_variant	rna27404	protein DEK-like(AT4G26630)	AT4G26630
NW_018743284.1	65426	.	C	T	1386.77	PASS	0/1:18,35:53:99:1415,0,610	missense_variant	rna27404	protein DEK-like(AT4G26630)	AT4G26630
NW_018743284.1	102597	.	T	C	820.77	PASS	1/1:0,22:22:66:849,66,0	missense_variant	rna27407	cysteine synthase 2-like(AT1G55880)	AT1G55880
NW_018743284.1	107365	.	T	A	508.77	SnpCluster	0/1:17,14:31:99:537,0,696	missense_variant	rna27408	uncharacterized LOC110735468(AT:Na-translocating NADH-quinone reductase subunit A)(AT5G55640)	AT5G55640
NW_018743284.1	107389	.	G	T	218.77	SnpCluster	0/1:19,14:33:99:247,0,392	missense_variant	rna27408	uncharacterized LOC110735468(AT:Na-translocating NADH-quinone reductase subunit A)(AT5G55640)	AT5G55640
NW_018743284.1	107496	.	C	T	184.77	PASS	0/1:16,12:28:99:213,0,352	missense_variant	rna27408	uncharacterized LOC110735468(AT:Na-translocating NADH-quinone reductase subunit A)(AT5G55640)	AT5G55640
NW_018743284.1	138723	.	T	C	1367.77	PASS	0/1:17,47:64:99:1396,0,407	missense_variant	rna27412	60S ribosomal protein L7-1-like(AT1G80750)	AT1G80750
NW_018743284.1	142657	.	G	C	772.77	PASS	0/1:18,40:58:99:801,0,309	missense_variant	rna27412	60S ribosomal protein L7-1-like(AT1G80750)	AT1G80750
NW_018743284.1	378145	.	GA	G	18142.73	PASS	1/1:34,619:653:99:18180,930,0	frameshift_variant&splice_region_variant	rna27448	LOC110735497(AT5G55660)	AT5G55660
NW_018743284.1	388785	.	T	C	66135.77	PASS	1/1:0,1524:1524:99:66164,4618,0	missense_variant	rna27451	BURP domain-containing protein BNM2A-like(AT1G23760)	AT1G23760
NW_018743284.1	388929	.	T	A	139684.77	PASS	1/1:3,3083:3086:99:139713,9296,0	missense_variant	rna27451	BURP domain-containing protein BNM2A-like(AT1G23760)	AT1G23760
NW_018743284.1	389139	.	C	G	59092.77	SnpCluster	1/1:0,1249:1249:99:59121,3967,0	missense_variant	rna27449	feeding circuit activating peptides-like(AT5G25610)	AT5G25610
NW_018743284.1	389140	.	A	G	54876.77	SnpCluster	1/1:3,1246:1249:99:54905,3627,0	missense_variant	rna27449	feeding circuit activating peptides-like(AT5G25610)	AT5G25610
NW_018743284.1	389149	.	C	CCCAAG	53700.73	SnpCluster	1/1:11,1183:1194:99:53738,3280,0	frameshift_variant	rna27449	feeding circuit activating peptides-like(AT5G25610)	AT5G25610
NW_018743284.1	389173	.	C	T	49580.77	SnpCluster	1/1:11,1098:1109:99:49609,3002,0	missense_variant	rna27449	feeding circuit activating peptides-like(AT5G25610)	AT5G25610
NW_018743284.1	389624	.	A	G	83259.77	SnpCluster	1/1:2,1906:1908:99:83288,5678,0	missense_variant	rna27449	feeding circuit activating peptides-like(AT5G25610)	AT5G25610
NW_018743284.1	389631	.	T	C	88845.77	SnpCluster	1/1:0,1949:1949:99:88874,5955,0	missense_variant	rna27449	feeding circuit activating peptides-like(AT5G25610)	AT5G25610
NW_018743284.1	389700	.	G	C	231044.77	PASS	1/1:0,4436:4436:99:231073,15484,0	missense_variant	rna27449	feeding circuit activating peptides-like(AT5G25610)	AT5G25610
NW_018743284.1	390547	.	C	A	293.77	SnpCluster	0/1:84,20:104:99:322,0,2946	missense_variant	rna27449	feeding circuit activating peptides-like(AT5G25610)	AT5G25610
NW_018743284.1	390549	.	G	T	838.77	SnpCluster	0/1:5,28:33:99:867,0,2252	missense_variant	rna27449	feeding circuit activating peptides-like(AT5G25610)	AT5G25610
NW_018743284.1	393695	.	CTGT	C	4189.73	PASS	1/1:0,37:37:99:4227,626,0	splice_acceptor_variant&splice_region_variant&intron_variant	rna27449	feeding circuit activating peptides-like(AT5G25610)	AT5G25610
NW_018743284.1	394590	.	T	A	17538.77	PASS	1/1:0,384:384:99:17567,1185,0	missense_variant	rna27449	feeding circuit activating peptides-like(AT5G25610)	AT5G25610
NW_018743284.1	394602	.	T	C	17192.77	PASS	1/1:0,359:359:99:17221,1167,0	missense_variant	rna27449	feeding circuit activating peptides-like(AT5G25610)	AT5G25610
NW_018743285.1	334091	.	A	T	474.77	PASS	1/1:0,16:16:48:503,48,0	missense_variant	rna27514	polyadenylate-binding protein 5-like(AT1G71770)	AT1G71770
NW_018743285.1	334871	.	T	A	394.77	PASS	1/1:0,13:13:39:423,39,0	missense_variant	rna27514	polyadenylate-binding protein 5-like(AT1G71770)	AT1G71770
NW_018743285.1	1297952	.	A	T	3069.77	PASS	1/1:0,95:95:99:3098,285,0	missense_variant	rna27584	peroxidase 12-like(AT1G71695)	AT1G71695
NW_018743285.1	1298049	.	G	T	3262.77	PASS	1/1:2,95:97:99:3291,241,0	missense_variant	rna27584	peroxidase 12-like(AT1G71695)	AT1G71695
NW_018743285.1	2768563	.	C	T	1182.77	PASS	1/1:0,36:36:99:1211,108,0	stop_gained	rna27685	protein ROOT PRIMORDIUM DEFECTIVE 1-like(AT2G31290)	AT2G31290
NW_018743285.1	3103481	.	A	G	8854.77	PASS	1/1:2,235:237:99:8883,617,0	missense_variant	rna27705	extensin-1-like	No_AT_hit
NW_018743285.1	4038319	.	G	A	73322.77	PASS	1/1:11,1952:1963:99:73351,5447,0	missense_variant	rna27783	bidirectional sugar transporter SWEET1-like(AT1G21460)	AT1G21460
NW_018743292.1	196275	.	T	G	2074.77	PASS	1/1:0,57:57:99:2103,171,0	missense_variant	rna27828	probable polyamine transporter At3g13620(AT3G13620)	AT3G13620
NW_018743292.1	275917	.	A	T	2637.77	PASS	1/1:5,75:80:58:2666,58,0	missense_variant	rna27847	transmembrane protein 45A-like(AT1G55230)	AT1G55230
NW_018743292.1	857554	.	G	T	1206.77	PASS	1/1:0,36:36:99:1235,108,0	missense_variant	rna27929	uncharacterized LOC110736176(AT:inactive rhomboid protein)(AT5G12930)	AT5G12930
NW_018743292.1	1087627	.	C	G	3486.77	PASS	1/1:2,99:101:99:3515,213,0	missense_variant	rna27954	uncharacterized LOC110736197(AT:sequence-specific DNA binding transcription factor)(AT1G21200)@Trihelix_family[PlantTFDB/ITAK]	AT1G21200
NW_018743292.1	1231029	.	GA	G	637.73	PASS	1/1:0,22:22:66:675,66,0	frameshift_variant&splice_region_variant	rna27971	LOC110736207(AT4G14700)	AT4G14700
NW_018743292.1	2060856	.	T	A	6306.77	PASS	1/1:0,190:190:99:6335,570,0	missense_variant	rna28099	non-specific phospholipase C2-like(AT2G26870)	AT2G26870
NW_018743292.1	2450399	.	C	G	646.77	PASS	1/1:0,24:24:72:675,72,0	missense_variant	rna28162	jasmonate-induced protein homolog	No_AT_hit
NW_018743292.1	2524583	.	T	C	2489.77	PASS	1/1:2,75:77:99:2518,144,0	missense_variant	rna28180	transcription factor GAMYB-like(AT5G06100)@MYB_family[PlantTFDB/ITAK]	AT5G06100
NW_018743292.1	2960924	.	T	A	1695.77	PASS	1/1:0,45:45:99:1724,135,0	missense_variant	rna28231	endoribonuclease Dicer homolog 2-like(AT3G03300)	AT3G03300
NW_018743292.1	3064824	.	C	A	3245.77	PASS	1/1:0,91:91:99:3274,273,0	missense_variant	rna28256	serine carboxypeptidase-like 20(AT4G12910)	AT4G12910
NW_018743292.1	3683269	.	T	C	4291.77	SnpCluster	1/1:0,96:96:99:4320,289,0	missense_variant	rna28324	ALBINO3-like protein 2(AT3G44370)	AT3G44370
NW_018743292.1	3683273	.	A	C	4291.77	SnpCluster	1/1:0,96:96:99:4320,289,0	missense_variant	rna28324	ALBINO3-like protein 2(AT3G44370)	AT3G44370
NW_018743292.1	3683319	.	C	G	6644.77	PASS	1/1:0,148:148:99:6673,469,0	missense_variant	rna28324	ALBINO3-like protein 2(AT3G44370)	AT3G44370
NW_018743292.1	3683333	.	A	C	6709.77	PASS	1/1:0,152:152:99:6738,472,0	missense_variant	rna28324	ALBINO3-like protein 2(AT3G44370)	AT3G44370
NW_018743292.1	3683392	.	T	C	7330.77	PASS	1/1:0,160:160:99:7359,517,0	missense_variant	rna28324	ALBINO3-like protein 2(AT3G44370)	AT3G44370
NW_018743292.1	3683597	.	C	T	3663.77	PASS	1/1:0,82:82:99:3692,248,0	missense_variant	rna28324	ALBINO3-like protein 2(AT3G44370)	AT3G44370
NW_018743292.1	3684108	.	G	C	2454.77	PASS	1/1:0,56:56:99:2483,135,0	missense_variant	rna28324	ALBINO3-like protein 2(AT3G44370)	AT3G44370
NW_018743292.1	3684502	.	G	C	3649.77	PASS	1/1:0,107:107:99:3678,321,0	missense_variant&splice_region_variant	rna28324	ALBINO3-like protein 2(AT3G44370)	AT3G44370
NW_018743292.1	3684641	.	G	A	2987.77	PASS	1/1:0,104:104:99:3016,312,0	missense_variant&splice_region_variant	rna28324	ALBINO3-like protein 2(AT3G44370)	AT3G44370
NW_018743292.1	3685189	.	A	G	4426.77	SnpCluster	1/1:0,98:98:99:4455,298,0	missense_variant	rna28324	ALBINO3-like protein 2(AT3G44370)	AT3G44370
NW_018743292.1	3685196	.	C	T	4562.77	SnpCluster	1/1:0,101:101:99:4591,310,0	missense_variant	rna28324	ALBINO3-like protein 2(AT3G44370)	AT3G44370
NW_018743292.1	3685267	.	G	A	2942.77	PASS	1/1:0,83:83:99:2971,249,0	missense_variant	rna28324	ALBINO3-like protein 2(AT3G44370)	AT3G44370
NW_018743292.1	3686927	.	C	T	3058.77	PASS	1/1:0,86:86:99:3087,258,0	missense_variant	rna28324	ALBINO3-like protein 2(AT3G44370)	AT3G44370
NW_018743292.1	3687225	.	A	T	3039.77	PASS	1/1:0,84:84:99:3068,252,0	missense_variant	rna28324	ALBINO3-like protein 2(AT3G44370)	AT3G44370
NW_018743292.1	3688913	.	T	A	2676.77	PASS	1/1:0,74:74:99:2705,222,0	missense_variant	rna28324	ALBINO3-like protein 2(AT3G44370)	AT3G44370
NW_018743292.1	3689246	.	G	A	2271.77	PASS	1/1:1,68:69:99:2300,170,0	missense_variant	rna28324	ALBINO3-like protein 2(AT3G44370)	AT3G44370
NW_018743292.1	3689458	.	A	T	2535.77	PASS	1/1:0,73:73:99:2564,219,0	missense_variant	rna28324	ALBINO3-like protein 2(AT3G44370)	AT3G44370
NW_018743292.1	3689498	.	A	G	3481.77	SnpCluster	1/1:0,76:76:99:3510,235,0	missense_variant	rna28324	ALBINO3-like protein 2(AT3G44370)	AT3G44370
NW_018743292.1	3689510	.	C	G	2745.77	SnpCluster	1/1:0,72:72:99:2774,216,0	missense_variant	rna28324	ALBINO3-like protein 2(AT3G44370)	AT3G44370
NW_018743292.1	3691099	.	A	G	5226.77	PASS	1/1:0,115:115:99:5255,361,0	missense_variant	rna28324	ALBINO3-like protein 2(AT3G44370)	AT3G44370
NW_018743292.1	3691111	.	C	T	5331.77	SnpCluster	1/1:0,108:108:99:5360,367,0	missense_variant	rna28324	ALBINO3-like protein 2(AT3G44370)	AT3G44370
NW_018743292.1	3691136	.	T	C	5101.77	SnpCluster	1/1:0,103:103:99:5130,343,0	missense_variant	rna28324	ALBINO3-like protein 2(AT3G44370)	AT3G44370
NW_018743292.1	3833670	.	A	T	1169.77	PASS	1/1:0,36:36:99:1198,108,0	missense_variant	rna28342	sterol 3-beta-glucosyltransferase UGT80A2-like(AT3G07020)	AT3G07020
NW_018743292.1	3839333	.	CT	C	637.73	PASS	1/1:0,18:18:54:675,54,0	frameshift_variant	rna28342	sterol 3-beta-glucosyltransferase UGT80A2-like(AT3G07020)	AT3G07020
NW_018743292.1	4025475	.	A	T	15240.77	PASS	1/1:1,428:429:99:15269,1240,0	missense_variant	rna28358	rab9 effector protein with kelch motifs-like(AT1G74150)	AT1G74150
NW_018743292.1	4026062	.	A	G	13779.77	PASS	1/1:0,396:396:99:13808,1189,0	missense_variant	rna28358	rab9 effector protein with kelch motifs-like(AT1G74150)	AT1G74150
NW_018743292.1	4044666	.	G	A	19053.77	PASS	1/1:2,538:540:99:19082,1553,0	missense_variant&splice_region_variant	rna28359	protein EFR3 homolog A-like(AT5G26850)	AT5G26850
NW_018743292.1	4692954	.	T	C	103510.77	PASS	1/1:1,2392:2393:99:103539,7158,0	missense_variant	rna28456	S-adenosylmethionine synthase 4-like(AT3G17390)	AT3G17390
NW_018743292.1	5464210	.	T	TTC	3197.73	PASS	1/1:1,74:75:99:3235,181,0	frameshift_variant	rna28557	farnesylcysteine lyase-like(AT5G63910)	AT5G63910
NW_018743292.1	5816125	.	A	G	1693.77	PASS	1/1:0,43:43:99:1722,129,0	missense_variant	rna28602	protein disulfide-isomerase-like(AT1G77510)	AT1G77510
NW_018743292.1	5817386	.	G	T	1296.77	PASS	1/1:0,35:35:99:1325,105,0	missense_variant	rna28602	protein disulfide-isomerase-like(AT1G77510)	AT1G77510
NW_018743292.1	5842920	.	C	G	18094.77	PASS	1/1:0,403:403:99:18123,1227,0	missense_variant	rna28613	bZIP transcription factor TGA10-like(AT3G14880)	AT3G14880
NW_018743292.1	5842926	.	G	T	18104.77	PASS	1/1:0,406:406:99:18133,1227,0	stop_gained	rna28613	bZIP transcription factor TGA10-like(AT3G14880)	AT3G14880
NW_018743292.1	5843126	.	G	A	15601.77	PASS	1/1:0,349:349:99:15630,1073,0	missense_variant	rna28613	bZIP transcription factor TGA10-like(AT3G14880)	AT3G14880
NW_018743292.1	5843133	.	A	C	15362.77	PASS	1/1:0,339:339:99:15391,1052,0	missense_variant	rna28613	bZIP transcription factor TGA10-like(AT3G14880)	AT3G14880
NW_018743292.1	5970637	.	A	G	2328.77	PASS	1/1:0,64:64:99:2357,192,0	missense_variant	rna28632	uncharacterized LOC110736661(AT:polyketide cyclase/dehydrase/lipid transporter)(AT5G08720)	AT5G08720
NW_018743292.1	5971374	.	G	T	2280.77	PASS	1/1:0,67:67:99:2309,201,0	missense_variant	rna28632	uncharacterized LOC110736661(AT:polyketide cyclase/dehydrase/lipid transporter)(AT5G08720)	AT5G08720
NW_018743292.1	5975283	.	G	T	1579.77	PASS	1/1:0,49:49:99:1608,146,0	missense_variant	rna28632	uncharacterized LOC110736661(AT:polyketide cyclase/dehydrase/lipid transporter)(AT5G08720)	AT5G08720
NW_018743292.1	6914180	.	A	G	5505.77	PASS	1/1:1,154:155:99:5534,420,0	missense_variant	rna28723	uncharacterized LOC110735878(AT:ammonium transporter 1%3B1)(AT4G13510)	AT4G13510
NW_018743292.1	6916588	.	T	G	5355.77	PASS	1/1:0,144:144:99:5384,432,0	missense_variant	rna28723	uncharacterized LOC110735878(AT:ammonium transporter 1%3B1)(AT4G13510)	AT4G13510
NW_018743292.1	7727388	.	C	G	58.77	PASS	0/1:12,3:15:87:87,0,367	missense_variant	rna28835	putative pentatricopeptide repeat-containing protein At1g12700(AT3G22470)	AT3G22470
NW_018743292.1	7727481	.	T	G	502.77	PASS	1/1:0,15:15:45:531,45,0	missense_variant	rna28835	putative pentatricopeptide repeat-containing protein At1g12700(AT3G22470)	AT3G22470
NW_018743292.1	7727965	.	G	A	58.77	SnpCluster	0/1:25,4:29:87:87,0,1628	missense_variant	rna28835	putative pentatricopeptide repeat-containing protein At1g12700(AT3G22470)	AT3G22470
NW_018743292.1	7727981	.	T	G	64.77	SnpCluster	0/1:25,4:29:93:93,0,717	missense_variant	rna28835	putative pentatricopeptide repeat-containing protein At1g12700(AT3G22470)	AT3G22470
NW_018743292.1	7728013	.	C	T	73.77	PASS	0/1:22,4:26:99:102,0,705	missense_variant	rna28835	putative pentatricopeptide repeat-containing protein At1g12700(AT3G22470)	AT3G22470
NW_018743292.1	7752793	.	A	C	115.77	PASS	0/1:8,4:12:99:144,0,284	missense_variant	rna28837	pentatricopeptide repeat-containing protein At1g62670(AT1G12700)	AT1G12700
NW_018743292.1	7753320	.	A	G	1682.77	PASS	1/1:0,50:50:99:1711,150,0	missense_variant	rna28837	pentatricopeptide repeat-containing protein At1g62670(AT1G12700)	AT1G12700
NW_018743292.1	8039193	.	A	C	655.77	PASS	1/1:0,18:18:54:684,54,0	missense_variant	rna28870	glycine-rich domain-containing protein 2-like(AT1G56230)	AT1G56230
NW_018743292.1	8087641	.	G	T	6711.77	PASS	1/1:1,164:165:99:6740,451,0	missense_variant	rna28877	protein FAM133-like(AT5G27860)	AT5G27860
NW_018743292.1	8090708	.	G	A	285.77	SnpCluster	0/1:6,8:14:99:314,0,117	splice_donor_variant&intron_variant	rna28877	protein FAM133-like(AT5G27860)	AT5G27860
NW_018743292.1	8345916	.	C	G	59.77	SnpCluster	0/1:13,4:17:88:88,0,433	missense_variant	rna28916	putative pentatricopeptide repeat-containing protein At1g12700(AT1G12700)	AT1G12700
NW_018743292.1	8345927	.	C	A	243.77	SnpCluster	0/1:5,11:16:99:272,0,177	missense_variant	rna28916	putative pentatricopeptide repeat-containing protein At1g12700(AT1G12700)	AT1G12700
NW_018743292.1	8345947	.	T	C	173.77	SnpCluster	0/1:5,10:15:99:202,0,180	missense_variant	rna28916	putative pentatricopeptide repeat-containing protein At1g12700(AT1G12700)	AT1G12700
NW_018743292.1	8345987	.	C	T	155.77	SnpCluster	0/1:9,8:17:99:184,0,322	missense_variant	rna28916	putative pentatricopeptide repeat-containing protein At1g12700(AT1G12700)	AT1G12700
NW_018743292.1	8346005	.	T	C	187.77	SnpCluster	0/1:11,6:17:99:216,0,302	missense_variant	rna28916	putative pentatricopeptide repeat-containing protein At1g12700(AT1G12700)	AT1G12700
NW_018743292.1	8346033	.	C	G	66.77	SnpCluster	0/1:10,3:13:95:95,0,370	missense_variant	rna28916	putative pentatricopeptide repeat-containing protein At1g12700(AT1G12700)	AT1G12700
NW_018743292.1	9206209	.	T	A	5163.77	PASS	1/1:2,149:151:99:5192,404,0	missense_variant	rna28992	probable linoleate 9S-lipoxygenase 5(AT1G55020)	AT1G55020
NW_018743292.1	9220104	.	A	G	3238.77	PASS	1/1:0,94:94:99:3267,282,0	missense_variant	rna28993	probable linoleate 9S-lipoxygenase 5(AT1G55020)	AT1G55020
NW_018743292.1	9620373	.	G	C	2429.77	PASS	1/1:0,64:64:99:2458,192,0	missense_variant	rna29039	uncharacterized LOC110736935(AT:RING/U-box superfamily protein)(AT3G05250)	AT3G05250
NW_018743292.1	10749678	.	T	C	2892.77	PASS	1/1:0,80:80:99:2921,240,0	missense_variant	rna29143	alpha-ketoglutarate-dependent dioxygenase alkB homolog 6-like(AT4G20350)	AT4G20350
NW_018743292.1	11044862	.	A	T	66334.77	PASS	1/1:3,2086:2089:99:66363,6204,0	missense_variant	rna29181	F-box protein GID2-like(AT4G24210)	AT4G24210
NW_018743292.1	11362204	.	T	A	843.77	PASS	1/1:0,27:27:81:872,81,0	missense_variant	rna29205	acyltransferase-like protein At1g54570(AT1G54570)	AT1G54570
NW_018743292.1	12833604	.	C	G	3833.77	PASS	1/1:0,119:119:99:3862,357,0	missense_variant	rna29356	ankyrin repeat-containing protein At2g01680-like(AT5G51160)	AT5G51160
NW_018743292.1	12835470	.	C	T	2825.77	PASS	1/1:0,78:78:99:2854,234,0	missense_variant	rna29356	ankyrin repeat-containing protein At2g01680-like(AT5G51160)	AT5G51160
NW_018743292.1	13680885	.	G	T	309.77	PASS	0/1:96,15:111:99:338,0,3962	missense_variant	rna29399	probable pectinesterase 68(AT5G47500)	AT5G47500
NW_018743292.1	13681721	.	G	A	2829.77	PASS	1/1:1,76:77:99:2858,186,0	missense_variant	rna29399	probable pectinesterase 68(AT5G47500)	AT5G47500
NW_018743327.1	71949	.	A	C	7490.77	PASS	1/1:1,199:200:99:7519,555,0	missense_variant	rna29490	probable inactive leucine-rich repeat receptor-like protein kinase At3g03770(AT3G03770)	AT3G03770
NW_018743327.1	73166	.	G	A	446.77	PASS	1/1:0,11:11:33:475,33,0	splice_acceptor_variant&intron_variant	rna29490	probable inactive leucine-rich repeat receptor-like protein kinase At3g03770(AT3G03770)	AT3G03770
NW_018743327.1	73613	.	G	T	14925.77	PASS	1/1:2,413:415:99:14954,1196,0	missense_variant	rna29490	probable inactive leucine-rich repeat receptor-like protein kinase At3g03770(AT3G03770)	AT3G03770
NW_018743327.1	1100826	.	T	C	4316.77	PASS	1/1:0,124:124:99:4345,372,0	missense_variant	rna29518	protein ZINC INDUCED FACILITATOR 1-like(AT5G13750)	AT5G13750
NW_018743327.1	2456940	.	A	G	6680.77	PASS	1/1:0,187:187:99:6709,562,0	missense_variant	rna29561	uncharacterized LOC110737389(AT:Core-2/I-branching beta-1%2C6-N-acetylglucosaminyltransferase family protein)(AT5G14550)	AT5G14550
NW_018743331.1	3930212	.	C	A	7495.77	PASS	1/1:0,205:205:99:7524,616,0	missense_variant	rna29939	epidermis-specific secreted glycoprotein EP1-like(AT1G78850)	AT1G78850
NW_018743331.1	3930401	.	T	G	12743.77	PASS	1/1:1,371:372:99:12772,1068,0	missense_variant	rna29939	epidermis-specific secreted glycoprotein EP1-like(AT1G78850)	AT1G78850
NW_018743331.1	3930676	.	G	A	13691.77	PASS	1/1:2,395:397:99:13720,1142,0	missense_variant	rna29939	epidermis-specific secreted glycoprotein EP1-like(AT1G78850)	AT1G78850
NW_018743331.1	5348539	.	C	G	7171.77	PASS	1/1:6,205:211:99:7200,472,0	missense_variant	rna29991	gamma-glutamyl hydrolase 2-like(AT1G78680)	AT1G78680
NW_018743331.1	5360520	.	A	T	3472.77	PASS	1/1:3,94:97:99:3501,161,0	missense_variant	rna29991	gamma-glutamyl hydrolase 2-like(AT1G78680)	AT1G78680
NW_018743331.1	6722302	.	A	AT	575.73	PASS	0/1:4,23:27:44:613,0,44	frameshift_variant	rna30042	protein trichome birefringence-like 41(AT3G14850)	AT3G14850
NW_018743331.1	7639973	.	A	C	1416.77	PASS	1/1:0,43:43:99:1445,129,0	missense_variant	rna30075	alpha(AT1G78580)	AT1G78580
NW_018743331.1	7652238	.	T	A	2800.77	PASS	1/1:1,79:80:99:2829,194,0	missense_variant	rna30075	alpha(AT1G78580)	AT1G78580
NW_018743331.1	8539633	.	A	G	3490.77	PASS	1/1:0,109:109:99:3519,327,0	missense_variant	rna30120	receptor-like serine/threonine-protein kinase At1g78530(AT1G78530)	AT1G78530
NW_018743381.1	413978	.	C	G	607.77	PASS	1/1:0,15:15:45:636,45,0	splice_acceptor_variant&intron_variant	rna30530	ATP-citrate synthase beta chain protein 1(AT3G06650)	AT3G06650
NW_018743389.1	526503	.	A	T	1257.77	PASS	0/1:42,48:90:99:1286,0,1394	missense_variant	rna30643	annexin D4-like(AT2G38750)	AT2G38750
NW_018743389.1	527053	.	GA	G	706.73	PASS	0/1:44,21:65:99:744,0,1826	frameshift_variant	rna30643	annexin D4-like(AT2G38750)	AT2G38750
NW_018743389.1	527056	.	TAAGCTTA	T	702.73	PASS	0/1:46,21:67:99:740,0,1868	frameshift_variant&stop_lost	rna30643	annexin D4-like(AT2G38750)	AT2G38750
NW_018743389.1	3220127	.	A	T	394.77	PASS	1/1:0,13:13:39:423,39,0	missense_variant	rna30768	uncharacterized LOC110738495	No_AT_hit
NW_018743389.1	4219547	.	T	G	127.77	PASS	0/1:24,6:30:99:156,0,1127	missense_variant	rna30819	zinc finger protein ZAT5-like(AT2G28200)@C2H2_family[PlantTFDB/ITAK]	AT2G28200
NW_018743389.1	4219572	.	G	A	130.77	PASS	0/1:24,6:30:99:159,0,1139	missense_variant	rna30819	zinc finger protein ZAT5-like(AT2G28200)@C2H2_family[PlantTFDB/ITAK]	AT2G28200
NW_018743389.1	4447347	.	G	A	1090.77	PASS	1/1:0,31:31:93:1119,93,0	missense_variant	rna30824	uncharacterized LOC110738462	No_AT_hit
NW_018743389.1	4449577	.	T	C	1017.77	PASS	1/1:0,27:27:81:1046,81,0	missense_variant&splice_region_variant	rna30825	uncharacterized LOC110738461	No_AT_hit
NW_018743389.1	4449825	.	G	A	623.77	PASS	1/1:0,19:19:57:652,57,0	missense_variant	rna30825	uncharacterized LOC110738461	No_AT_hit
NW_018743389.1	4750177	.	C	T	1024.77	PASS	1/1:0,27:27:81:1053,81,0	missense_variant	rna30839	uncharacterized LOC110738471(AT:aspartyl protease gag-polyprotein)(AT2G06105)	AT2G06105
NW_018743389.1	4750473	.	A	G	1050.77	PASS	1/1:0,30:30:90:1079,90,0	missense_variant	rna30839	uncharacterized LOC110738471(AT:aspartyl protease gag-polyprotein)(AT2G06105)	AT2G06105
NW_018743389.1	4750695	.	G	A	755.77	PASS	0/1:9,28:37:99:784,0,171	missense_variant	rna30839	uncharacterized LOC110738471(AT:aspartyl protease gag-polyprotein)(AT2G06105)	AT2G06105
NW_018743389.1	4750772	.	G	T	917.77	PASS	0/1:10,27:37:99:946,0,245	missense_variant	rna30839	uncharacterized LOC110738471(AT:aspartyl protease gag-polyprotein)(AT2G06105)	AT2G06105
NW_018743389.1	4751086	.	T	C	524.77	PASS	1/1:0,16:16:48:553,48,0	missense_variant	rna30839	uncharacterized LOC110738471(AT:aspartyl protease gag-polyprotein)(AT2G06105)	AT2G06105
NW_018743391.1	84804	.	G	GA	298.74	PASS	1/1:0,10:10:30:336,30,0	frameshift_variant	rna30885	aspartic proteinase-like(AT1G11910)	AT1G11910
NW_018743391.1	551592	.	A	G	151013.77	PASS	1/1:12,4237:4249:99:151042,12418,0	missense_variant	rna30916	50S ribosomal protein L18(AT1G48350)	AT1G48350
NW_018743391.1	1278372	.	A	AT	2714.73	PASS	1/1:2,77:79:99:2752,188,0	frameshift_variant&splice_region_variant	rna30967	probable thiol methyltransferase 2(AT2G43940)	AT2G43940
NW_018743391.1	1280862	.	G	A	61.77	PASS	0/1:8,3:11:90:90,0,249	splice_donor_variant&intron_variant	rna30967	probable thiol methyltransferase 2(AT2G43940)	AT2G43940
NW_018743391.1	1929563	.	C	A	4736.77	PASS	1/1:0,124:124:99:4765,373,0	missense_variant	rna31041	probable phosphoinositide phosphatase SAC9(AT3G59770)	AT3G59770
NW_018743391.1	1931625	.	A	T	4089.77	PASS	1/1:4,108:112:99:4118,238,0	missense_variant	rna31041	probable phosphoinositide phosphatase SAC9(AT3G59770)	AT3G59770
NW_018743391.1	2045607	.	T	G	121.77	PASS	0/1:6,4:10:99:150,0,289	splice_donor_variant&intron_variant	rna31052	stearoyl-[acyl-carrier-protein] 9-desaturase(AT2G43710)	AT2G43710
NW_018743391.1	2045951	.	T	C	34183.77	PASS	1/1:2,877:879:99:34212,2552,0	missense_variant	rna31052	stearoyl-[acyl-carrier-protein] 9-desaturase(AT2G43710)	AT2G43710
NW_018743391.1	2381195	.	C	T	339.77	PASS	0/1:31,12:43:99:368,0,917	splice_donor_variant&intron_variant	rna31087	thioredoxin-like 1-1(AT1G08570)	AT1G08570
NW_018743391.1	2451092	.	A	C	17860.77	PASS	1/1:0,500:500:99:17889,1501,0	missense_variant	rna31098	uncharacterized LOC110738749(AT:bacterial trigger factor)(AT2G30695)	AT2G30695
NW_018743391.1	2452615	.	A	T	379.77	PASS	0/1:12,12:24:99:408,0,340	splice_donor_variant&intron_variant	rna31098	uncharacterized LOC110738749(AT:bacterial trigger factor)(AT2G30695)	AT2G30695
NW_018743391.1	2452999	.	C	A	907.77	PASS	0/1:6,26:32:99:936,0,221	splice_donor_variant&intron_variant	rna31098	uncharacterized LOC110738749(AT:bacterial trigger factor)(AT2G30695)	AT2G30695
NW_018743391.1	2688169	.	C	A	513.77	PASS	1/1:0,15:15:45:542,45,0	missense_variant	rna31129	coatomer subunit delta-like(AT5G05010)	AT5G05010
NW_018743391.1	2808077	.	C	T	7997.77	PASS	1/1:0,237:237:99:8026,711,0	missense_variant	rna31145	uncharacterized LOC110738773	No_AT_hit
NW_018743391.1	2808332	.	T	A	5691.77	PASS	1/1:2,164:166:99:5720,449,0	missense_variant	rna31145	uncharacterized LOC110738773	No_AT_hit
NW_018743391.1	2808431	.	G	A	5187.77	PASS	1/1:0,146:146:99:5216,439,0	missense_variant	rna31145	uncharacterized LOC110738773	No_AT_hit
NW_018743391.1	3005167	.	T	C	21805.77	PASS	1/1:0,604:604:99:21834,1813,0	missense_variant	rna31165	endochitinase-like(AT3G12500)	AT3G12500
NW_018743397.1	620966	.	T	C	1605.77	PASS	1/1:0,45:45:99:1634,135,0	missense_variant	rna31306	protein IQ-DOMAIN 14-like(AT1G01110)	AT1G01110
NW_018743397.1	696295	.	G	C	27773.77	SnpCluster	0/1:435,661:1096:99:27802,0,19220	missense_variant	rna31317	granule-bound starch synthase 1(AT1G32900)	AT1G32900
NW_018743431.1	50755	.	G	T	1057.77	PASS	0/1:2,26:28:32:1086,0,32	missense_variant	rna31513	ethylene-responsive transcription factor ERF071-like(AT2G47520)@ERF_family[PlantTFDB/ITAK]	AT2G47520
NW_018743431.1	50756	.	G	T	1057.77	PASS	0/1:2,26:28:32:1086,0,32	missense_variant	rna31513	ethylene-responsive transcription factor ERF071-like(AT2G47520)@ERF_family[PlantTFDB/ITAK]	AT2G47520
NW_018743448.1	935100	.	C	A	523.77	PASS	0/1:25,17:42:99:552,0,884	missense_variant	rna31699	uncharacterized LOC110739248	No_AT_hit
NW_018743448.1	936067	.	AC	A	817.73	PASS	0/1:23,22:45:99:855,0,1397	frameshift_variant	rna31699	uncharacterized LOC110739248	No_AT_hit
NW_018743448.1	936070	.	GT	G	817.73	PASS	0/1:23,22:45:99:855,0,1397	frameshift_variant	rna31699	uncharacterized LOC110739248	No_AT_hit
NW_018743448.1	1485471	.	C	T	746.78	PASS	1/1:1,23:24:26:775,26,0	missense_variant	rna31726	putative F-box/LRR-repeat protein At3g58880(AT4G13960)	AT4G13960
NW_018743503.1	1352340	.	C	G	3593.77	PASS	1/1:0,100:100:99:3622,299,0	missense_variant	rna31987	F-box protein At5g49610-like(AT3G23880)	AT3G23880
NW_018743503.1	1352496	.	T	G	3987.77	PASS	1/1:0,112:112:99:4016,336,0	missense_variant	rna31987	F-box protein At5g49610-like(AT3G23880)	AT3G23880
NW_018743503.1	1352981	.	G	A	5393.77	PASS	1/1:0,150:150:99:5422,450,0	missense_variant	rna31987	F-box protein At5g49610-like(AT3G23880)	AT3G23880
NW_018743503.1	3695705	.	C	T	3134.77	PASS	1/1:0,110:110:99:3163,330,0	missense_variant	rna32075	protein KAKU4-like(AT2G46280)	AT2G46280
NW_018743510.1	517980	.	G	A	151.77	PASS	0/1:6,5:11:99:180,0,208	splice_acceptor_variant&intron_variant	rna32116	uncharacterized LOC110739654(AT:ATP/DNA binding protein)(AT3G48770)	AT3G48770
NW_018743510.1	3285067	.	G	C	25699.77	PASS	1/1:0,627:627:99:25728,1878,0	missense_variant	rna32270	SNF1-related protein kinase regulatory subunit gamma-1-like(AT3G48530)	AT3G48530
NW_018743510.1	4979687	.	T	C	438.77	PASS	0/1:65,18:83:99:467,0,2089	missense_variant	rna32371	4-coumarate--CoA ligase-like 9(AT5G63380)	AT5G63380
NW_018743514.1	400281	.	AG	A	790.73	PASS	1/1:1,25:26:45:828,45,0	frameshift_variant	rna32426	D-lactate dehydrogenase [cytochrome](AT5G06580)	AT5G06580
NW_018743514.1	884837	.	T	C	340.77	PASS	1/1:0,10:10:30:369,30,0	missense_variant	rna32450	uncharacterized LOC110739861	No_AT_hit
NW_018743514.1	885964	.	A	C	1308.77	PASS	1/1:0,40:40:99:1337,120,0	missense_variant	rna32451	uncharacterized LOC110739902	No_AT_hit
NW_018743514.1	887896	.	A	G	386.77	PASS	1/1:0,12:12:36:415,36,0	missense_variant	rna32451	uncharacterized LOC110739902	No_AT_hit
NW_018743518.1	17675	.	A	T	776.77	PASS	1/1:0,22:22:65:805,65,0	missense_variant	rna32519	V-type proton ATPase subunit a1-like(AT2G28520)	AT2G28520
NW_018743518.1	41939	.	G	C	1033.77	PASS	1/1:0,32:32:96:1062,96,0	missense_variant	rna32519	V-type proton ATPase subunit a1-like(AT2G28520)	AT2G28520
NW_018743518.1	237411	.	G	A	774.77	SnpCluster	0/1:53,23:76:99:803,0,3456	missense_variant	rna32542	metal transporter Nramp6-like(AT1G15960)	AT1G15960
NW_018743518.1	238980	.	A	AT	2133.73	PASS	1/1:2,75:77:99:2171,169,0	frameshift_variant&start_lost	rna32542	metal transporter Nramp6-like(AT1G15960)	AT1G15960
NW_018743518.1	292906	.	G	A	2353.77	PASS	1/1:2,74:76:99:2382,136,0	missense_variant	rna32547	G2/mitotic-specific cyclin S13-7-like(AT5G06150)	AT5G06150
NW_018743518.1	295582	.	G	T	2412.77	PASS	1/1:0,66:66:99:2441,198,0	missense_variant	rna32548	photosynthetic NDH subunit of subcomplex B 1(AT1G15980)	AT1G15980
NW_018743518.1	333866	.	A	G	578.77	PASS	1/1:0,18:18:54:607,54,0	missense_variant	rna32554	ABC transporter C family member 13-like(AT2G07680)	AT2G07680
NW_018743518.1	337943	.	T	G	1213.77	PASS	1/1:2,36:38:64:1242,64,0	missense_variant	rna32554	ABC transporter C family member 13-like(AT2G07680)	AT2G07680
NW_018743518.1	342168	.	A	G	1517.77	PASS	1/1:0,42:42:99:1546,126,0	missense_variant	rna32554	ABC transporter C family member 13-like(AT2G07680)	AT2G07680
NW_018743518.1	409629	.	G	A	9147.77	PASS	1/1:1,266:267:99:9176,756,0	missense_variant	rna32565	pentatricopeptide repeat-containing protein At1g74900(AT1G74900)	AT1G74900
NW_018743518.1	663391	.	T	C	16583.77	PASS	1/1:0,449:449:99:16612,1349,0	missense_variant	rna32598	myb-like protein X(AT2G22795)	AT2G22795
NW_018743518.1	664024	.	T	C	30525.77	PASS	1/1:1,862:863:99:30554,2546,0	missense_variant	rna32598	myb-like protein X(AT2G22795)	AT2G22795
NW_018743518.1	1016647	.	AT	A	861.73	PASS	1/1:0,24:24:72:899,72,0	frameshift_variant	rna32647	protein trichome birefringence-like 12(AT5G64470)	AT5G64470
NW_018743518.1	1280618	.	C	A	40249.77	PASS	1/1:22,1120:1142:99:40278,2710,0	missense_variant	rna32686	gamma-glutamyl peptidase 5-like(AT2G23970)	AT2G23970
NW_018743518.1	1483132	.	A	C	12436.77	PASS	1/1:2,288:290:99:12465,823,0	missense_variant	rna32721	transcription factor bHLH143-like(AT5G09460)	AT5G09460
NW_018743548.1	380760	.	T	C	1096.77	PASS	1/1:0,34:34:99:1125,102,0	missense_variant	rna32842	receptor-like protein kinase HSL1(AT5G25930)	AT5G25930
NW_018743548.1	382294	.	G	T	472.77	PASS	1/1:0,15:15:45:501,45,0	missense_variant	rna32842	receptor-like protein kinase HSL1(AT5G25930)	AT5G25930
NW_018743548.1	382420	.	G	A	431.77	PASS	1/1:0,13:13:39:460,39,0	missense_variant	rna32842	receptor-like protein kinase HSL1(AT5G25930)	AT5G25930
NW_018743548.1	383274	.	AT	A	548.73	PASS	1/1:0,17:17:51:586,51,0	frameshift_variant&start_lost	rna32842	receptor-like protein kinase HSL1(AT5G25930)	AT5G25930
NW_018743555.1	2764270	.	A	G	2918.77	PASS	1/1:0,86:86:99:2947,258,0	missense_variant	rna32960	uncharacterized LOC110740264	No_AT_hit
NW_018743555.1	2764309	.	T	A	3392.77	PASS	1/1:0,77:77:99:3421,232,0	missense_variant	rna32960	uncharacterized LOC110740264	No_AT_hit
NW_018743555.1	2764392	.	C	T	1893.77	PASS	1/1:0,54:54:99:1922,162,0	stop_gained	rna32960	uncharacterized LOC110740264	No_AT_hit
NW_018743555.1	2764468	.	A	T	2119.77	PASS	1/1:0,58:58:99:2148,174,0	missense_variant	rna32960	uncharacterized LOC110740264	No_AT_hit
NW_018743555.1	2764634	.	C	G	1656.77	PASS	1/1:0,42:42:99:1685,126,0	missense_variant	rna32960	uncharacterized LOC110740264	No_AT_hit
NW_018743555.1	2764667	.	A	G	2108.77	PASS	1/1:0,56:56:99:2137,168,0	missense_variant	rna32960	uncharacterized LOC110740264	No_AT_hit
NW_018743555.1	2764841	.	C	T	10670.77	PASS	1/1:0,293:293:99:10699,879,0	missense_variant	rna32960	uncharacterized LOC110740264	No_AT_hit
NW_018743555.1	2764922	.	C	T	11937.77	SnpCluster	1/1:0,264:264:99:11966,845,0	missense_variant	rna32960	uncharacterized LOC110740264	No_AT_hit
NW_018743574.1	657625	.	C	A	21048.77	PASS	1/1:5,623:628:99:21077,1737,0	missense_variant	rna33123	phosphoglucan phosphatase LSF2(AT3G10940)	AT3G10940
NW_018743574.1	658404	.	T	A	7951.77	PASS	0/1:169,258:427:99:7980,0,4716	missense_variant	rna33123	phosphoglucan phosphatase LSF2(AT3G10940)	AT3G10940
NW_018743574.1	1344349	.	G	C	14923.77	PASS	1/1:0,430:430:99:14952,1291,0	missense_variant	rna33220	uncharacterized LOC110681896(AT:Acyl-CoA N-acyltransferases (NAT) superfamily protein)(AT2G06025)	AT2G06025
NW_018743574.1	1548236	.	A	G	1485.77	PASS	1/1:1,50:51:99:1514,107,0	missense_variant	rna33248	cytochrome P450 89A2-like(AT1G64940)	AT1G64940
NW_018743574.1	1599891	.	C	A	617.77	PASS	1/1:0,21:21:62:646,62,0	missense_variant	rna33270	ATPase family AAA domain-containing protein FIGL1-like(AT3G27120)	AT3G27120
NW_018743574.1	2104035	.	T	C	756.77	PASS	1/1:0,18:18:54:785,54,0	splice_acceptor_variant&intron_variant	rna33344	phytochrome A-like(AT1G09570)	AT1G09570
NW_018743574.1	2899208	.	G	A	6086.77	PASS	1/1:7,162:169:99:6115,275,0	missense_variant	rna33455	WAT1-related protein At5g64700-like(AT5G64700)	AT5G64700
NW_018743574.1	3068562	.	T	A	979.77	PASS	1/1:0,29:29:87:1008,87,0	missense_variant	rna33478	TSL-kinase interacting protein 1-like(AT2G36960)	AT2G36960
NW_018743574.1	3090956	.	A	G	2091.77	PASS	1/1:0,67:67:99:2120,201,0	missense_variant	rna33483	uncharacterized LOC110681779(AT:MuDR family transposase)(AT3G05850)	AT3G05850
NW_018743574.1	3091861	.	A	C	1137.77	PASS	1/1:0,35:35:99:1166,105,0	missense_variant	rna33483	uncharacterized LOC110681779(AT:MuDR family transposase)(AT3G05850)	AT3G05850
NW_018743574.1	3259899	.	C	T	5992.77	PASS	1/1:0,196:196:99:6021,588,0	missense_variant	rna33507	uncharacterized LOC110682071(AT:Chaperone DnaJ-domain superfamily protein)(AT2G01710)	AT2G01710
NW_018743574.1	3259941	.	A	T	4880.77	PASS	1/1:0,137:137:99:4909,411,0	missense_variant	rna33507	uncharacterized LOC110682071(AT:Chaperone DnaJ-domain superfamily protein)(AT2G01710)	AT2G01710
NW_018743574.1	3260119	.	C	A	8311.77	PASS	1/1:0,232:232:99:8340,696,0	missense_variant	rna33507	uncharacterized LOC110682071(AT:Chaperone DnaJ-domain superfamily protein)(AT2G01710)	AT2G01710
NW_018743574.1	3264958	.	C	T	1146.77	PASS	1/1:0,28:28:84:1175,84,0	missense_variant	rna33510	GPI ethanolamine phosphate transferase 2-like(AT2G22530)	AT2G22530
NW_018743574.1	3359985	.	T	C	551.77	PASS	1/1:0,14:14:42:580,42,0	missense_variant	rna33523	protein NETWORKED 2D-like(AT2G22560)	AT2G22560
NW_018743574.1	3447059	.	AT	A	1237.73	PASS	1/1:0,37:37:99:1275,111,0	frameshift_variant	rna33543	KH domain-containing protein HEN4-like(AT2G22600)	AT2G22600
NW_018743574.1	3448367	.	A	G	1302.77	PASS	1/1:0,37:37:99:1331,111,0	missense_variant	rna33543	KH domain-containing protein HEN4-like(AT2G22600)	AT2G22600
NW_018743574.1	3450616	.	G	A	918.77	PASS	1/1:0,24:24:72:947,72,0	missense_variant	rna33543	KH domain-containing protein HEN4-like(AT2G22600)	AT2G22600
NW_018743574.1	3489560	.	C	T	1057.77	PASS	1/1:0,29:29:87:1086,87,0	missense_variant	rna33549	flavanone 3-dioxygenase 3-like(AT5G07480)	AT5G07480
NW_018743574.1	3603031	.	A	G	309.77	PASS	0/1:1,9:10:99:338,0,170	splice_donor_variant&intron_variant	rna33565	probable mannitol dehydrogenase(AT4G37990)	AT4G37990
NW_018743574.1	3604556	.	A	G	8447.77	PASS	1/1:1,214:215:99:8476,600,0	missense_variant	rna33565	probable mannitol dehydrogenase(AT4G37990)	AT4G37990
NW_018743574.1	3649873	.	A	C	26216.77	PASS	1/1:0,669:669:99:26245,2010,0	missense_variant	rna33571	pre-rRNA-processing protein esf1-like(AT3G01160)	AT3G01160
NW_018743574.1	3814369	.	T	A	4737.77	PASS	1/1:1,149:150:99:4766,404,0	missense_variant	rna33587	homeobox-leucine zipper protein ATHB-40-like(AT2G18550)@HD-ZIP_family[PlantTFDB/ITAK]	AT2G18550
NW_018743574.1	3816135	.	C	T	2597.77	PASS	1/1:1,63:64:99:2626,157,0	missense_variant	rna33587	homeobox-leucine zipper protein ATHB-40-like(AT2G18550)@HD-ZIP_family[PlantTFDB/ITAK]	AT2G18550
NW_018743574.1	4289639	.	C	T	5854.77	PASS	1/1:0,165:165:99:5883,495,0	missense_variant	rna33660	photosynthetic NDH subunit of lumenal location 4(AT4G39710)	AT4G39710
NW_018743574.1	4492845	.	A	T	7394.77	PASS	1/1:0,198:198:99:7423,594,0	missense_variant	rna33687	ethylene-responsive transcription factor ERF060-like(AT4G39780)@ERF_family[PlantTFDB/ITAK]	AT4G39780
NW_018743574.1	4843099	.	CAA	C,CA	1017.73	PASS	1/2:2,16,9:27:99:1055,210,159,368,0,383	frameshift_variant&start_lost	rna33739	uncharacterized LOC110682225(AT:alpha/beta-Hydrolases superfamily protein)(AT4G39955)	AT4G39955
NW_018743574.1	4843455	.	G	A	2476.77	PASS	1/1:0,67:67:99:2505,201,0	missense_variant	rna33739	uncharacterized LOC110682225(AT:alpha/beta-Hydrolases superfamily protein)(AT4G39955)	AT4G39955
NW_018743574.1	4894907	.	G	T	2922.77	PASS	1/1:5,89:94:56:2951,56,0	missense_variant	rna33749	probable CCR4-associated factor 1 homolog 7(AT2G32070)	AT2G32070
NW_018743574.1	4895191	.	C	T	458.77	PASS	0/1:5,15:20:85:487,0,85	missense_variant	rna33749	probable CCR4-associated factor 1 homolog 7(AT2G32070)	AT2G32070
NW_018743574.1	6239953	.	T	C	49209.77	PASS	1/1:1,1311:1312:99:49238,3938,0	missense_variant	rna33938	tRNA-dihydrouridine(16/17) synthase [NAD(P)(+)]-like(AT5G67220)	AT5G67220
NW_018743574.1	6281365	.	A	C	34218.77	PASS	1/1:0,987:987:99:34247,2967,0	missense_variant	rna33943	cysteine proteinase COT44-like(AT1G47128)	AT1G47128
NW_018743574.1	7036784	.	G	C	122.77	PASS	0/1:5,5:10:99:151,0,114	missense_variant	rna34030	formamidase-like(AT4G37560)	AT4G37560
NW_018743574.1	7036916	.	TGA	T	457.73	PASS	1/1:0,11:11:33:495,33,0	frameshift_variant	rna34030	formamidase-like(AT4G37560)	AT4G37560
NW_018743574.1	7708381	.	G	A	550.77	PASS	1/1:0,15:15:44:579,44,0	splice_acceptor_variant&intron_variant	rna34094	squalene epoxidase 3-like(AT1G58440)	AT1G58440
NW_018743574.1	7712147	.	T	C	895.77	PASS	0/1:12,26:38:99:924,0,351	missense_variant	rna34095	pentatricopeptide repeat-containing protein At3g49740-like(AT3G49740)	AT3G49740
NW_018743574.1	8380662	.	T	C	2604.77	PASS	1/1:0,72:72:99:2633,216,0	missense_variant	rna34169	salicylate carboxymethyltransferase-like(AT4G36470)	AT4G36470
NW_018743574.1	8380821	.	C	T	1478.77	PASS	0/1:28,56:84:99:1507,0,531	missense_variant	rna34169	salicylate carboxymethyltransferase-like(AT4G36470)	AT4G36470
NW_018743574.1	8623950	.	T	G	1459.77	PASS	1/1:0,45:45:99:1488,135,0	missense_variant	rna34209	3-epi-6-deoxocathasterone 23-monooxygenase-like(AT4G36380)	AT4G36380
NW_018743574.1	8629740	.	C	G	2904.77	PASS	1/1:0,83:83:99:2933,249,0	missense_variant	rna34209	3-epi-6-deoxocathasterone 23-monooxygenase-like(AT4G36380)	AT4G36380
NW_018743574.1	8677426	.	A	C	6533.77	PASS	1/1:0,179:179:99:6562,538,0	missense_variant	rna34217	protein MICRORCHIDIA 2-like(AT4G36280)	AT4G36280
NW_018743575.1	703089	.	T	C	4856.77	PASS	0/1:15,165:180:95:4885,0,95	missense_variant	rna34257	germin-like protein(AT5G20630)	AT5G20630
NW_018743575.1	703182	.	G	A	4577.77	PASS	0/1:20,109:129:99:4606,0,885	missense_variant	rna34257	germin-like protein(AT5G20630)	AT5G20630
NW_018743575.1	703188	.	G	A	4590.77	PASS	0/1:20,111:131:99:4619,0,885	missense_variant	rna34257	germin-like protein(AT5G20630)	AT5G20630
NW_018743575.1	703233	.	T	A	5713.77	PASS	0/1:19,164:183:99:5742,0,183	missense_variant	rna34257	germin-like protein(AT5G20630)	AT5G20630
NW_018743575.1	703279	.	C	T	5750.77	SnpCluster	0/1:13,123:136:99:5779,0,359	missense_variant	rna34257	germin-like protein(AT5G20630)	AT5G20630
NW_018743575.1	703453	.	T	A	8577.77	SnpCluster	0/1:23,266:289:99:8606,0,132	missense_variant	rna34257	germin-like protein(AT5G20630)	AT5G20630
NW_018743575.1	703662	.	A	C	2501.77	SnpCluster	0/1:13,62:75:99:2530,0,359	missense_variant	rna34257	germin-like protein(AT5G20630)	AT5G20630
NW_018743575.1	703675	.	A	G	2157.77	SnpCluster	0/1:13,52:65:99:2186,0,386	missense_variant	rna34257	germin-like protein(AT5G20630)	AT5G20630
NW_018743575.1	703683	.	G	T	2115.77	SnpCluster	0/1:13,52:65:99:2144,0,389	missense_variant	rna34257	germin-like protein(AT5G20630)	AT5G20630
NW_018743591.1	527961	.	C	T	18153.77	PASS	1/1:0,508:508:99:18182,1525,0	missense_variant	rna34295	nuclear pore complex protein NUP1-like(AT3G10650)	AT3G10650
NW_018743591.1	536639	.	G	C	6673.77	PASS	1/1:0,177:177:99:6702,530,0	missense_variant	rna34295	nuclear pore complex protein NUP1-like(AT3G10650)	AT3G10650
NW_018743593.1	205407	.	G	T	1860.77	PASS	1/1:1,55:56:99:1889,122,0	missense_variant	rna34319	probable serine/threonine-protein kinase At1g54610(AT4G10010)	AT4G10010
NW_018743593.1	2736274	.	A	C	800.77	PASS	1/1:0,23:23:69:829,69,0	missense_variant	rna34419	extensin-like(AT2G13820)	AT2G13820
NW_018743593.1	2738246	.	G	C	1045.77	PASS	1/1:0,29:29:87:1074,87,0	missense_variant	rna34419	extensin-like(AT2G13820)	AT2G13820
NW_018743608.1	512190	.	G	T	115531.77	PASS	1/1:28,3025:3053:99:115560,8175,0	missense_variant	rna34522	probable mediator of RNA polymerase II transcription subunit 37c(AT3G12580)	AT3G12580
NW_018743616.1	1584900	.	C	G	386.77	PASS	1/1:0,12:12:36:415,36,0	missense_variant	rna34667	omega-amidase(AT5G12040)	AT5G12040
NW_018743616.1	1840480	.	G	C	3140.77	PASS	1/1:2,89:91:99:3169,224,0	missense_variant	rna34693	GDSL esterase/lipase At1g28650-like(AT1G28650)	AT1G28650
NW_018743616.1	1884477	.	A	T	1273.77	PASS	1/1:0,39:39:99:1302,116,0	missense_variant	rna34696	myosin-17-like(AT5G20490)	AT5G20490
NW_018743623.1	917854	.	T	C	1008.77	PASS	1/1:0,25:25:75:1037,75,0	missense_variant	rna34903	cylicin-2-like	No_AT_hit
NW_018743623.1	918548	.	C	CTT,CTTT	706.73	PASS	1/2:1,12,10:23:99:744,208,197,296,0,280	frameshift_variant	rna34903	cylicin-2-like	No_AT_hit
NW_018743623.1	931820	.	GCT	G	2432.73	PASS	1/1:1,56:57:99:2470,121,0	frameshift_variant	rna34905	pentatricopeptide repeat-containing protein At2g20710(AT2G20710)	AT2G20710
NW_018743669.1	237865	.	C	A	15465.77	PASS	1/1:1,444:445:99:15494,1288,0	missense_variant	rna35034	tropinone reductase homolog At2g29360-like(AT2G29360)	AT2G29360
NW_018743669.1	662581	.	T	TGTCAATGCAGA	2968.73	PASS	1/1:0,67:67:99:3006,197,0	frameshift_variant	rna35112	uncharacterized LOC110683412	No_AT_hit
NW_018743669.1	662656	.	G	A	4545.77	PASS	1/1:0,126:126:99:4574,378,0	missense_variant	rna35112	uncharacterized LOC110683412	No_AT_hit
NW_018743669.1	662694	.	A	T	5445.77	PASS	1/1:1,162:163:99:5474,452,0	missense_variant	rna35112	uncharacterized LOC110683412	No_AT_hit
NW_018743669.1	664040	.	A	AT	7957.73	PASS	1/1:1,199:200:99:7995,561,0	frameshift_variant&stop_lost	rna35112	uncharacterized LOC110683412	No_AT_hit
NW_018743669.1	735685	.	AG	A	593.73	PASS	1/1:0,14:14:42:631,42,0	frameshift_variant	rna35127	beta-glucosidase BoGH3B-like(AT3G47040)@HB-WOX_family[PlantTFDB/ITAK]	AT3G47040
NW_018743669.1	735687	.	AGTAGG	A	593.73	PASS	1/1:0,14:14:42:631,42,0	frameshift_variant	rna35127	beta-glucosidase BoGH3B-like(AT3G47040)@HB-WOX_family[PlantTFDB/ITAK]	AT3G47040
NW_018743669.1	737413	.	T	G	1332.77	PASS	1/1:0,43:43:99:1361,129,0	missense_variant	rna35127	beta-glucosidase BoGH3B-like(AT3G47040)@HB-WOX_family[PlantTFDB/ITAK]	AT3G47040
NW_018743669.1	737957	.	A	G	806.77	PASS	1/1:0,25:25:75:835,75,0	missense_variant	rna35127	beta-glucosidase BoGH3B-like(AT3G47040)@HB-WOX_family[PlantTFDB/ITAK]	AT3G47040
NW_018743669.1	1605133	.	G	A	566.77	PASS	1/1:0,19:19:57:595,57,0	missense_variant	rna35263	NADH--cytochrome b5 reductase 1-like(AT5G17770)	AT5G17770
NW_018743669.1	1662654	.	G	T	83.77	PASS	0/1:6,6:12:99:112,0,154	missense_variant	rna35274	serine carboxypeptidase II-3-like(AT3G63470)	AT3G63470
NW_018743669.1	1662683	.	A	G	80.77	PASS	0/1:7,6:13:99:109,0,196	missense_variant	rna35274	serine carboxypeptidase II-3-like(AT3G63470)	AT3G63470
NW_018743669.1	1663019	.	TA	T	82.73	PASS	0/1:6,4:10:99:120,0,194	frameshift_variant	rna35274	serine carboxypeptidase II-3-like(AT3G63470)	AT3G63470
NW_018743669.1	1667064	.	G	A	386.77	PASS	1/1:0,13:13:39:415,39,0	missense_variant	rna35274	serine carboxypeptidase II-3-like(AT3G63470)	AT3G63470
NW_018743669.1	2014371	.	G	A	4537.77	PASS	1/1:3,143:146:99:4566,306,0	missense_variant	rna35319	uncharacterized LOC110683552	No_AT_hit
NW_018743669.1	2015128	.	GGT	G	5813.73	PASS	1/1:0,130:130:99:5851,392,0	frameshift_variant	rna35319	uncharacterized LOC110683552	No_AT_hit
NW_018743669.1	2015173	.	G	C	5016.77	PASS	1/1:0,142:142:99:5045,426,0	missense_variant	rna35319	uncharacterized LOC110683552	No_AT_hit
NW_018743669.1	2015184	.	A	T	4321.77	PASS	1/1:2,150:152:99:4350,387,0	missense_variant	rna35319	uncharacterized LOC110683552	No_AT_hit
NW_018743669.1	2242000	.	T	G	3440.77	PASS	1/1:0,101:101:99:3469,303,0	missense_variant	rna35336	BEL1-like homeodomain protein 1(AT2G35940)@TALE_family[PlantTFDB/ITAK]	AT2G35940
NW_018743669.1	2253065	.	T	C	8162.77	PASS	1/1:1,189:190:99:8191,527,0	missense_variant	rna35339	L10-interacting MYB domain-containing protein-like(AT5G05800)	AT5G05800
NW_018743669.1	2255127	.	C	T	227.77	PASS	0/1:6,7:13:99:256,0,231	splice_donor_variant&intron_variant	rna35339	L10-interacting MYB domain-containing protein-like(AT5G05800)	AT5G05800
NW_018743669.1	2288788	.	C	T	359.77	PASS	1/1:0,10:10:30:388,30,0	missense_variant	rna35342	aluminum-activated malate transporter 2-like(AT2G27240)	AT2G27240
NW_018743689.1	884783	.	G	T	175.77	PASS	0/1:16,6:22:99:204,0,782	missense_variant	rna35425	uncharacterized LOC110683644	No_AT_hit
NW_018743691.1	3799235	.	T	C	9272.77	PASS	1/1:0,285:285:99:9301,855,0	missense_variant	rna35660	uncharacterized LOC110683801	No_AT_hit
NW_018743691.1	3799421	.	G	C	7564.77	PASS	1/1:0,224:224:99:7593,672,0	missense_variant	rna35660	uncharacterized LOC110683801	No_AT_hit
NW_018743691.1	3800221	.	T	C	6446.77	PASS	1/1:0,189:189:99:6475,566,0	missense_variant	rna35660	uncharacterized LOC110683801	No_AT_hit
NW_018743691.1	3800672	.	G	T	2708.77	PASS	1/1:0,74:74:99:2737,222,0	missense_variant&splice_region_variant	rna35660	uncharacterized LOC110683801	No_AT_hit
NW_018743691.1	3800863	.	T	A	3806.77	PASS	1/1:0,117:117:99:3835,350,0	missense_variant	rna35660	uncharacterized LOC110683801	No_AT_hit
NW_018743691.1	3809242	.	G	A	5721.77	PASS	1/1:0,130:130:99:5750,394,0	missense_variant	rna35668	uncharacterized LOC110683802@MIKC_MADS_family[PlantTFDB/ITAK]	No_AT_hit
NW_018743691.1	3809264	.	G	A	5742.77	PASS	1/1:0,129:129:99:5771,391,0	missense_variant	rna35668	uncharacterized LOC110683802@MIKC_MADS_family[PlantTFDB/ITAK]	No_AT_hit
NW_018743697.1	784077	.	G	A	362.77	PASS	1/1:0,10:10:29:391,29,0	splice_donor_variant&intron_variant	rna35784	VAMP-like protein YKT61(AT5G58060)	AT5G58060
NW_018743697.1	894380	.	G	T	2381.77	PASS	1/1:4,61:65:59:2410,59,0	splice_acceptor_variant&intron_variant	rna35797	sucrose synthase-like(AT3G43190)@GRAS_family[PlantTFDB/ITAK]	AT3G43190
NW_018743697.1	1446539	.	T	A	2234.77	PASS	1/1:0,66:66:99:2263,198,0	missense_variant	rna35876	uncharacterized LOC110684090(AT:SEC14 cytosolic factor family protein / phosphoglyceride transfer family protein)(AT3G46450)	AT3G46450
NW_018743697.1	1446950	.	G	C	2024.77	PASS	1/1:0,61:61:99:2053,183,0	missense_variant	rna35876	uncharacterized LOC110684090(AT:SEC14 cytosolic factor family protein / phosphoglyceride transfer family protein)(AT3G46450)	AT3G46450
NW_018743697.1	2296552	.	T	C	6306.77	PASS	1/1:2,167:169:99:6335,458,0	missense_variant	rna35998	gamma-interferon-inducible lysosomal thiol reductase-like(AT1G07080)	AT1G07080
NW_018743697.1	2296591	.	G	GT	3344.73	PASS	1/1:0,95:95:99:3382,285,0	frameshift_variant	rna35998	gamma-interferon-inducible lysosomal thiol reductase-like(AT1G07080)	AT1G07080
NW_018743697.1	2846544	.	T	C	1507.77	PASS	1/1:0,43:43:99:1536,129,0	missense_variant	rna36075	protein FANTASTIC FOUR 3(AT5G22390)	AT5G22390
NW_018743697.1	2847168	.	G	A	2197.77	PASS	1/1:0,67:67:99:2226,201,0	missense_variant	rna36075	protein FANTASTIC FOUR 3(AT5G22390)	AT5G22390
NW_018743697.1	4005294	.	G	A	6345.77	PASS	1/1:0,170:170:99:6374,510,0	missense_variant	rna36244	L10-interacting MYB domain-containing protein-like(AT5G41980)	AT5G41980
NW_018743697.1	4356999	.	T	C	52843.77	PASS	1/1:7,1527:1534:99:52872,4430,0	missense_variant	rna36283	growth-regulating factor 5-like(AT3G13960)@GRF_family[PlantTFDB/ITAK]	AT3G13960
NW_018743722.1	612022	.	T	G	231.77	PASS	0/1:15,8:23:99:260,0,783	splice_donor_variant&intron_variant	rna36395	soluble inorganic pyrophosphatase 1-like(AT3G53620)	AT3G53620
NW_018743722.1	1553623	.	T	G	163.77	PASS	0/1:34,7:41:99:192,0,2174	missense_variant	rna36421	WAT1-related protein At2g37460-like(AT2G37460)	AT2G37460
NW_018743722.1	1553733	.	G	C	507.77	PASS	0/1:4,17:21:74:536,0,74	missense_variant	rna36421	WAT1-related protein At2g37460-like(AT2G37460)	AT2G37460
NW_018743722.1	2664987	.	A	G	1556.77	PASS	1/1:0,37:37:99:1585,111,0	missense_variant	rna36444	uncharacterized LOC110684580(AT:valine-tRNA ligase)(AT3G53490)	AT3G53490
NW_018743722.1	2769510	.	G	A	774.77	PASS	0/1:313,43:356:99:803,0,9654	missense_variant	rna36446	ruvB-like helicase 1(AT5G22330)	AT5G22330
NW_018743732.1	76361	.	G	A	7045.77	PASS	1/1:1,232:233:99:7074,651,0	missense_variant	rna36467	DNA polymerase epsilon subunit 3-like(AT2G27470)	AT2G27470
NW_018743742.1	230311	.	A	C	893.77	PASS	0/1:199,37:236:99:922,0,8240	missense_variant	rna36564	uncharacterized LOC110684707(AT:FKBP-type peptidyl-prolyl cis-trans isomerase)(AT3G12345)	AT3G12345
NW_018743742.1	230392	.	C	T	8546.77	PASS	1/1:0,230:230:99:8575,695,0	missense_variant	rna36564	uncharacterized LOC110684707(AT:FKBP-type peptidyl-prolyl cis-trans isomerase)(AT3G12345)	AT3G12345
NW_018743754.1	22232	.	C	T	2055.77	PASS	0/1:19,66:85:99:2084,0,471	missense_variant	rna36582	uncharacterized LOC110684723(AT:transmembrane protein%2C putative (DUF594))(AT5G45540)	AT5G45540
NW_018743754.1	24492	.	AT	A	1636.73	PASS	0/1:16,46:62:99:1674,0,458	frameshift_variant	rna36582	uncharacterized LOC110684723(AT:transmembrane protein%2C putative (DUF594))(AT5G45540)	AT5G45540
NW_018743754.1	24790	.	A	T	1103.77	PASS	0/1:7,33:40:99:1132,0,158	missense_variant	rna36582	uncharacterized LOC110684723(AT:transmembrane protein%2C putative (DUF594))(AT5G45540)	AT5G45540
NW_018743754.1	56408	.	T	C	4339.77	PASS	1/1:0,110:110:99:4368,331,0	missense_variant	rna36584	putative disease resistance protein At1g58400(AT1G58400)	AT1G58400
NW_018743754.1	57136	.	GA	G	1799.73	PASS	1/1:3,63:66:99:1837,131,0	frameshift_variant	rna36584	putative disease resistance protein At1g58400(AT1G58400)	AT1G58400
NW_018743754.1	67726	.	G	T	1406.77	PASS	1/1:0,33:33:99:1435,99,0	missense_variant	rna36587	uncharacterized LOC110684726(AT:CemA-like proton extrusion protein-like protein)(AT4G31040)	AT4G31040
NW_018743783.1	2885068	.	T	TG	2765.73	PASS	1/1:0,75:75:99:2803,226,0	frameshift_variant	rna36742	uncharacterized LOC110684751(AT:DNAse I-like superfamily protein)(AT1G43760)	AT1G43760
NW_018743783.1	2885395	.	C	T	4349.77	PASS	1/1:1,130:131:99:4378,347,0	missense_variant	rna36742	uncharacterized LOC110684751(AT:DNAse I-like superfamily protein)(AT1G43760)	AT1G43760
NW_018743791.1	256464	.	C	A	3675.77	SnpCluster	0/1:826,150:976:99:3704,0,46639	missense_variant	rna36893	phosphatidyl-N-methylethanolamine N-methyltransferase-like(AT1G80860)	AT1G80860
NW_018743791.1	256482	.	C	A	3135.77	SnpCluster	0/1:839,132:971:99:3164,0,48020	missense_variant	rna36893	phosphatidyl-N-methylethanolamine N-methyltransferase-like(AT1G80860)	AT1G80860
NW_018743791.1	256597	.	A	ATCTTCT	2947.73	PASS	1/1:0,67:67:99:2985,186,0	start_lost&conservative_inframe_insertion	rna36893	phosphatidyl-N-methylethanolamine N-methyltransferase-like(AT1G80860)	AT1G80860
NW_018743791.1	847576	.	C	T	309.77	PASS	0/1:120,30:150:99:338,0,3796	missense_variant	rna36984	proline iminopeptidase-like(AT2G14260)	AT2G14260
NW_018743812.1	47833	.	C	T	549.77	PASS	1/1:0,17:17:51:578,51,0	stop_gained	rna37308	protein O-glucosyltransferase 1-like(AT2G45830)	AT2G45830
NW_018743812.1	264925	.	C	CT	322.75	PASS	1/1:0,8:8:24:360,24,0	frameshift_variant&stop_gained	rna37351	acetyl-coenzyme A carboxylase carboxyl transferase subunit alpha(AT2G38040)	AT2G38040
NW_018743812.1	265189	.	G	C	1456.77	PASS	1/1:2,41:43:47:1485,47,0	missense_variant	rna37351	acetyl-coenzyme A carboxylase carboxyl transferase subunit alpha(AT2G38040)	AT2G38040
NW_018743812.1	266257	.	C	G	1159.77	PASS	1/1:1,33:34:60:1188,60,0	missense_variant	rna37351	acetyl-coenzyme A carboxylase carboxyl transferase subunit alpha(AT2G38040)	AT2G38040
NW_018743812.1	377496	.	T	A	980.77	PASS	1/1:1,28:29:42:1009,42,0	missense_variant	rna37374	O-glucosyltransferase rumi homolog(AT5G23850)	AT5G23850
NW_018743812.1	377535	.	T	A	1141.77	SnpCluster	1/1:1,27:28:39:1170,39,0	missense_variant	rna37374	O-glucosyltransferase rumi homolog(AT5G23850)	AT5G23850
NW_018743812.1	377536	.	T	G	1141.77	SnpCluster	1/1:1,27:28:39:1170,39,0	missense_variant	rna37374	O-glucosyltransferase rumi homolog(AT5G23850)	AT5G23850
NW_018743812.1	377579	.	TCC	T	1510.73	SnpCluster	1/1:0,38:38:99:1548,114,0	frameshift_variant	rna37374	O-glucosyltransferase rumi homolog(AT5G23850)	AT5G23850
NW_018743812.1	377582	.	TA	T	1222.73	SnpCluster	1/1:0,27:27:84:1260,84,0	frameshift_variant	rna37374	O-glucosyltransferase rumi homolog(AT5G23850)	AT5G23850
NW_018743812.1	377596	.	T	G	1454.77	SnpCluster	1/1:0,31:31:99:1483,105,0	missense_variant	rna37374	O-glucosyltransferase rumi homolog(AT5G23850)	AT5G23850
NW_018743812.1	378490	.	G	A	1037.77	SnpCluster	1/1:0,24:24:72:1066,72,0	missense_variant	rna37374	O-glucosyltransferase rumi homolog(AT5G23850)	AT5G23850
NW_018743812.1	378508	.	T	C	995.77	SnpCluster	1/1:0,17:17:69:1024,69,0	missense_variant	rna37374	O-glucosyltransferase rumi homolog(AT5G23850)	AT5G23850
NW_018743812.1	727499	.	T	C	4274.77	PASS	1/1:2,106:108:99:4303,234,0	missense_variant	rna37445	protein-ribulosamine 3-kinase(AT3G61080)	AT3G61080
NW_018743812.1	727532	.	T	C	11675.77	SnpCluster	1/1:2,241:243:99:11704,708,0	missense_variant	rna37445	protein-ribulosamine 3-kinase(AT3G61080)	AT3G61080
NW_018743812.1	727536	.	A	T	11877.77	SnpCluster	1/1:2,261:263:99:11906,723,0	missense_variant	rna37445	protein-ribulosamine 3-kinase(AT3G61080)	AT3G61080
NW_018743812.1	727547	.	A	T	12513.77	SnpCluster	1/1:4,283:287:99:12542,725,0	missense_variant	rna37445	protein-ribulosamine 3-kinase(AT3G61080)	AT3G61080
NW_018743812.1	728820	.	G	A	26701.77	PASS	1/1:1,753:754:99:26730,2221,0	missense_variant	rna37445	protein-ribulosamine 3-kinase(AT3G61080)	AT3G61080
NW_018743812.1	729456	.	C	T	23040.77	PASS	1/1:1,604:605:99:23069,1809,0	missense_variant	rna37445	protein-ribulosamine 3-kinase(AT3G61080)	AT3G61080
NW_018743812.1	730822	.	A	G	22159.77	PASS	1/1:4,508:512:99:22188,1373,0	missense_variant	rna37445	protein-ribulosamine 3-kinase(AT3G61080)	AT3G61080
NW_018743812.1	811033	.	G	C	7734.77	PASS	1/1:0,173:173:99:7763,521,0	missense_variant	rna37458	fructose-bisphosphate aldolase-lysine N-methyltransferase(AT1G01920)	AT1G01920
NW_018743812.1	815353	.	C	A	668.77	PASS	1/1:0,21:21:63:697,63,0	splice_acceptor_variant&intron_variant	rna37458	fructose-bisphosphate aldolase-lysine N-methyltransferase(AT1G01920)	AT1G01920
NW_018743812.1	816842	.	C	G	1790.77	PASS	1/1:4,53:57:72:1819,72,0	missense_variant	rna37458	fructose-bisphosphate aldolase-lysine N-methyltransferase(AT1G01920)	AT1G01920
NW_018743828.1	1007834	.	A	T	518.77	PASS	1/1:0,15:15:45:547,45,0	missense_variant	rna37671	short-chain dehydrogenase/reductase family 42E member 1-like(AT2G33630)	AT2G33630
NW_018743828.1	1167647	.	C	T	5554.77	PASS	1/1:1,163:164:99:5583,447,0	missense_variant	rna37689	UDP-glycosyltransferase 74E1-like(AT1G05675)	AT1G05675
NW_018743828.1	1577023	.	C	T	171.77	PASS	0/1:6,6:12:99:200,0,158	splice_donor_variant&intron_variant	rna37716	UDP-rhamnose/UDP-galactose transporter 1-like(AT1G21070)	AT1G21070
NW_018743850.1	327570	.	G	A	115.77	SnpCluster	0/1:10,8:18:99:144,0,268	missense_variant	rna37758	squalene monooxygenase-like(AT1G58440)	AT1G58440
NW_018743850.1	327591	.	G	A	65.77	SnpCluster	0/1:12,6:18:94:94,0,364	missense_variant	rna37758	squalene monooxygenase-like(AT1G58440)	AT1G58440
NW_018743850.1	407320	.	GAAACTGAGGAAAATAC	G	799.73	PASS	0/1:2,20:22:99:837,0,215	frameshift_variant&start_lost	rna37776	uncharacterized LOC110685782(AT:Ribosomal protein L7Ae/L30e/S12e/Gadd45 family protein)(AT4G01790)	AT4G01790
NW_018743850.1	408054	.	CG	C	1329.73	PASS	0/1:9,47:56:99:1367,0,125	frameshift_variant	rna37776	uncharacterized LOC110685782(AT:Ribosomal protein L7Ae/L30e/S12e/Gadd45 family protein)(AT4G01790)	AT4G01790
NW_018743850.1	588751	.	C	T	931.77	PASS	1/1:0,25:25:75:960,75,0	missense_variant	rna37801	sugar transporter ERD6-like 6(AT1G75220)	AT1G75220
NW_018743850.1	590174	.	G	C	795.77	PASS	1/1:0,23:23:69:824,69,0	stop_gained	rna37801	sugar transporter ERD6-like 6(AT1G75220)	AT1G75220
NW_018743850.1	1234757	.	A	AC	671.73	PASS	1/1:0,19:19:57:709,57,0	frameshift_variant	rna37904	LOC110685876(AT3G54340)	AT3G54340
NW_018743850.1	1535758	.	C	T	4642.77	PASS	1/1:2,148:150:99:4671,400,0	missense_variant	rna37935	putative vacuolar protein sorting-associated protein 13D(AT5G24740)	AT5G24740
NW_018743850.1	1540124	.	A	C	2615.77	PASS	1/1:2,68:70:99:2644,161,0	missense_variant	rna37935	putative vacuolar protein sorting-associated protein 13D(AT5G24740)	AT5G24740
NW_018743850.1	3363705	.	G	T	118.77	PASS	0/1:8,6:14:99:147,0,278	missense_variant	rna38063	protein MIZU-KUSSEI 1-like(AT3G25640)	AT3G25640
NW_018743850.1	3363988	.	C	A	251.77	PASS	0/1:6,10:16:99:280,0,219	missense_variant	rna38063	protein MIZU-KUSSEI 1-like(AT3G25640)	AT3G25640
NW_018743850.1	3364013	.	A	G	740.77	PASS	1/1:0,18:18:54:769,54,0	missense_variant	rna38063	protein MIZU-KUSSEI 1-like(AT3G25640)	AT3G25640
NW_018743850.1	3644374	.	A	G	479.77	PASS	1/1:0,14:14:42:508,42,0	missense_variant	rna38092	probable glutamate carboxypeptidase AMP1(AT3G54720)	AT3G54720
NW_018743850.1	3647313	.	G	C	600.77	PASS	0/1:14,18:32:99:629,0,425	missense_variant	rna38092	probable glutamate carboxypeptidase AMP1(AT3G54720)	AT3G54720
NW_018743850.1	3723213	.	G	A	17027.77	PASS	1/1:9,461:470:99:17056,1024,0	missense_variant	rna38102	uncharacterized LOC110685995	No_AT_hit
NW_018743850.1	3724004	.	G	A	8046.77	PASS	1/1:3,234:237:99:8075,613,0	missense_variant	rna38102	uncharacterized LOC110685995	No_AT_hit
NW_018743850.1	3725043	.	G	T	12746.77	PASS	1/1:13,391:404:99:12775,719,0	missense_variant	rna38102	uncharacterized LOC110685995	No_AT_hit
NW_018743850.1	3846207	.	A	T	566.81	PASS	1/1:1,21:22:20:595,20,0	missense_variant	rna38114	uncharacterized LOC110686003(AT:hypothetical protein (DUF1262))(AT1G13520)	AT1G13520
NW_018743850.1	3846722	.	C	CA	264.74	PASS	1/1:0,9:9:27:302,27,0	frameshift_variant	rna38114	uncharacterized LOC110686003(AT:hypothetical protein (DUF1262))(AT1G13520)	AT1G13520
NW_018743850.1	5736337	.	A	G	21767.77	PASS	1/1:0,631:631:99:21796,1893,0	missense_variant	rna38267	nucleolar protein 14-like(AT1G69070)	AT1G69070
NW_018743850.1	6795339	.	T	C	868.77	PASS	1/1:0,22:22:66:897,66,0	missense_variant	rna38369	LRR receptor-like serine/threonine-protein kinase HSL2(AT5G65710)	AT5G65710
NW_018743850.1	6795493	.	C	T	1548.77	PASS	1/1:0,43:43:99:1577,129,0	missense_variant	rna38369	LRR receptor-like serine/threonine-protein kinase HSL2(AT5G65710)	AT5G65710
NW_018743850.1	6795918	.	A	C	1213.77	PASS	1/1:0,36:36:99:1242,108,0	missense_variant	rna38369	LRR receptor-like serine/threonine-protein kinase HSL2(AT5G65710)	AT5G65710
NW_018743850.1	6796038	.	G	GC	1295.73	PASS	1/1:0,33:33:99:1333,99,0	frameshift_variant	rna38369	LRR receptor-like serine/threonine-protein kinase HSL2(AT5G65710)	AT5G65710
NW_018743850.1	6919698	.	G	GTCCCTTAC	4224.73	PASS	1/1:0,13:13:99:4262,279,0	frameshift_variant	rna38376	ubiquitin-conjugating enzyme E2 2-like(AT2G02760)	AT2G02760
NW_018743850.1	6919894	.	G	A	209.77	PASS	0/1:3,7:10:66:238,0,66	splice_acceptor_variant&intron_variant	rna38376	ubiquitin-conjugating enzyme E2 2-like(AT2G02760)	AT2G02760
NW_018743850.1	7342899	.	C	A	11013.77	PASS	1/1:0,305:305:99:11042,916,0	missense_variant	rna38413	outer envelope pore protein 24(AT5G42960)	AT5G42960
NW_018743850.1	7343217	.	T	A	14461.77	PASS	1/1:0,379:379:99:14490,1138,0	missense_variant	rna38413	outer envelope pore protein 24(AT5G42960)	AT5G42960
NW_018743850.1	7400529	.	G	C	7158.77	PASS	1/1:0,208:208:99:7187,624,0	missense_variant	rna38424	LOC110686198(AT4G36700)	AT4G36700
NW_018743850.1	7400922	.	G	C	3719.77	PASS	1/1:0,106:106:99:3748,318,0	missense_variant	rna38424	LOC110686198(AT4G36700)	AT4G36700
NW_018743850.1	7401099	.	T	A	2688.77	PASS	0/1:65,103:168:99:2717,0,1241	missense_variant	rna38424	LOC110686198(AT4G36700)	AT4G36700
NW_018743850.1	7401293	.	A	T	6620.77	SnpCluster	1/1:2,133:135:99:6649,368,0	missense_variant	rna38424	LOC110686198(AT4G36700)	AT4G36700
NW_018743850.1	7401294	.	A	T	6575.77	SnpCluster	1/1:2,133:135:99:6604,365,0	missense_variant	rna38424	LOC110686198(AT4G36700)	AT4G36700
NW_018743850.1	7401316	.	C	G	837.77	SnpCluster	0/1:114,26:140:99:866,0,4809	missense_variant	rna38424	LOC110686198(AT4G36700)	AT4G36700
NW_018743850.1	7402445	.	T	C	586.77	PASS	0/1:117,22:139:99:615,0,5978	missense_variant	rna38424	LOC110686198(AT4G36700)	AT4G36700
NW_018743850.1	7402449	.	T	C	586.77	PASS	0/1:115,24:139:99:615,0,5978	missense_variant	rna38424	LOC110686198(AT4G36700)	AT4G36700
NW_018743850.1	7402515	.	A	G	332.77	PASS	0/1:97,30:127:99:361,0,3048	missense_variant	rna38424	LOC110686198(AT4G36700)	AT4G36700
NW_018743850.1	7403013	.	T	C	3350.77	PASS	1/1:2,100:102:99:3379,257,0	missense_variant	rna38424	LOC110686198(AT4G36700)	AT4G36700
NW_018743858.1	2705381	.	G	A	10480.77	PASS	1/1:1,308:309:99:10509,892,0	missense_variant	rna38608	allene oxide synthase 1(AT5G42650)	AT5G42650
NW_018743858.1	4990575	.	G	A	3330.77	PASS	1/1:0,89:89:99:3359,267,0	missense_variant	rna38693	uncharacterized LOC110686350(AT:Copia-like polyprotein/retrotransposon)(AT1G21280)	AT1G21280
NW_018743858.1	4992921	.	C	G	857.77	PASS	1/1:0,26:26:78:886,78,0	missense_variant	rna38694	probable glutathione S-transferase(AT2G29420)	AT2G29420
NW_018743863.1	1350583	.	C	T	451.77	PASS	1/1:0,12:12:36:480,36,0	missense_variant	rna38752	enoyl-[acyl-carrier-protein] reductase [NADH] 1(AT2G05990)	AT2G05990
NW_018743863.1	1351790	.	G	T	1005.77	PASS	1/1:0,29:29:87:1034,87,0	missense_variant	rna38752	enoyl-[acyl-carrier-protein] reductase [NADH] 1(AT2G05990)	AT2G05990
NW_018743893.1	632421	.	A	T	1664.77	PASS	1/1:0,40:40:99:1693,120,0	missense_variant	rna38913	RING-H2 finger protein ATL65-like(AT3G18930)	AT3G18930
NW_018743893.1	680747	.	T	C	1597.77	PASS	1/1:2,49:51:61:1626,61,0	missense_variant	rna38920	aldehyde dehydrogenase family 2 member B4(AT3G48000)	AT3G48000
NW_018743893.1	714022	.	A	G	948.77	PASS	1/1:0,23:23:69:977,69,0	missense_variant	rna38928	uncharacterized LOC110686614(AT:Copia-like polyprotein/retrotransposon)(AT1G21280)	AT1G21280
NW_018743893.1	1053089	.	T	C	759.77	PASS	0/1:29,31:60:99:788,0,871	missense_variant	rna38972	protease Do-like 9(AT5G40200)	AT5G40200
NW_018743893.1	1053151	.	G	C	2377.77	SnpCluster	0/1:20,47:67:99:2406,0,716	missense_variant	rna38972	protease Do-like 9(AT5G40200)	AT5G40200
NW_018743893.1	1053480	.	A	T	3956.77	SnpCluster	0/1:25,97:122:99:3985,0,1054	missense_variant	rna38972	protease Do-like 9(AT5G40200)	AT5G40200
NW_018743893.1	1053493	.	G	A	3978.77	SnpCluster	0/1:27,95:122:99:4007,0,1195	stop_gained	rna38972	protease Do-like 9(AT5G40200)	AT5G40200
NW_018743893.1	1053495	.	G	T	3873.77	SnpCluster	0/1:29,95:124:99:3902,0,1204	missense_variant	rna38972	protease Do-like 9(AT5G40200)	AT5G40200
NW_018743893.1	1053812	.	TC	T	949.73	PASS	0/1:21,25:46:99:987,0,944	frameshift_variant	rna38972	protease Do-like 9(AT5G40200)	AT5G40200
NW_018743893.1	1451961	.	G	T	44.77	PASS	0/1:3,3:6:73:73,0,113	missense_variant	rna39020	probable ATP-dependent RNA helicase DDX46(AT3G48120)	AT3G48120
NW_018743893.1	1452247	.	T	C	5165.77	PASS	1/1:5,157:162:99:5194,341,0	missense_variant	rna39020	probable ATP-dependent RNA helicase DDX46(AT3G48120)	AT3G48120
NW_018743893.1	1590183	.	C	CA	11345.73	PASS	1/1:6,390:396:99:11383,1021,0	frameshift_variant&start_lost	rna39030	GDSL esterase/lipase At5g14450-like(AT5G14450)	AT5G14450
NW_018743893.1	1591766	.	A	C	33356.77	PASS	1/1:18,902:920:99:33385,2199,0	missense_variant	rna39030	GDSL esterase/lipase At5g14450-like(AT5G14450)	AT5G14450
NW_018743893.1	1591999	.	A	G	38779.77	PASS	1/1:0,859:859:99:38808,2624,0	missense_variant	rna39030	GDSL esterase/lipase At5g14450-like(AT5G14450)	AT5G14450
NW_018743893.1	1592076	.	G	A	42941.77	PASS	1/1:9,1203:1212:99:42970,3312,0	missense_variant	rna39030	GDSL esterase/lipase At5g14450-like(AT5G14450)	AT5G14450
NW_018743894.1	3965128	.	G	T	16012.77	PASS	1/1:7,450:457:99:16041,1061,0	stop_gained	rna39123	uncharacterized LOC110686847(AT:Plant transposase (Ptta/En/Spm family))(AT3G30200)	AT3G30200
NW_018743894.1	3965192	.	T	G	20727.77	PASS	1/1:13,637:650:99:20756,1366,0	missense_variant	rna39123	uncharacterized LOC110686847(AT:Plant transposase (Ptta/En/Spm family))(AT3G30200)	AT3G30200
NW_018743894.1	3965294	.	C	G	20327.77	PASS	1/1:25,532:557:99:20356,721,0	missense_variant	rna39123	uncharacterized LOC110686847(AT:Plant transposase (Ptta/En/Spm family))(AT3G30200)	AT3G30200
NW_018743894.1	3965423	.	G	A	24968.77	SnpCluster	0/1:29,584:613:62:24997,0,62	missense_variant	rna39123	uncharacterized LOC110686847(AT:Plant transposase (Ptta/En/Spm family))(AT3G30200)	AT3G30200
NW_018743894.1	3965437	.	C	A	24296.77	SnpCluster	0/1:28,559:587:96:24325,0,96	missense_variant	rna39123	uncharacterized LOC110686847(AT:Plant transposase (Ptta/En/Spm family))(AT3G30200)	AT3G30200
NW_018743894.1	3965620	.	C	T	15593.77	PASS	1/1:28,418:446:99:15622,214,0	missense_variant	rna39123	uncharacterized LOC110686847(AT:Plant transposase (Ptta/En/Spm family))(AT3G30200)	AT3G30200
NW_018743894.1	3965669	.	C	T	12057.77	PASS	0/1:41,297:338:99:12086,0,751	missense_variant	rna39123	uncharacterized LOC110686847(AT:Plant transposase (Ptta/En/Spm family))(AT3G30200)	AT3G30200
NW_018743894.1	3966144	.	C	T	31.77	PASS	0/1:8,2:10:60:60,0,327	missense_variant	rna39123	uncharacterized LOC110686847(AT:Plant transposase (Ptta/En/Spm family))(AT3G30200)	AT3G30200
NW_018743906.1	486614	.	G	A	98301.77	PASS	1/1:24,2820:2844:99:98330,7508,0	missense_variant	rna39233	multiple organellar RNA editing factor 8(AT3G15000)	AT3G15000
NW_018743906.1	489315	.	T	C	81677.77	PASS	1/1:15,2192:2207:99:81706,5981,0	missense_variant	rna39233	multiple organellar RNA editing factor 8(AT3G15000)	AT3G15000
NW_018743906.1	657679	.	T	C	1440.77	PASS	1/1:0,40:40:99:1469,120,0	missense_variant	rna39245	uncharacterized LOC110686989	No_AT_hit
NW_018743906.1	657878	.	C	T	1509.77	PASS	1/1:1,46:47:99:1538,99,0	missense_variant	rna39245	uncharacterized LOC110686989	No_AT_hit
NW_018743906.1	658021	.	G	A	229.77	PASS	0/1:26,8:34:99:258,0,939	missense_variant	rna39245	uncharacterized LOC110686989	No_AT_hit
NW_018743906.1	658250	.	G	T	366.77	PASS	0/1:6,10:16:99:395,0,222	missense_variant	rna39245	uncharacterized LOC110686989	No_AT_hit
NW_018743919.1	399451	.	G	A	6478.77	PASS	1/1:0,184:184:99:6507,552,0	missense_variant	rna39435	cell number regulator 13-like(AT1G11380)	AT1G11380
NW_018743919.1	935282	.	C	T	307.77	PASS	0/1:2,12:14:50:336,0,50	splice_donor_variant&intron_variant	rna39518	pentatricopeptide repeat-containing protein At1g66345(AT1G66345)	AT1G66345
NW_018743919.1	2274418	.	C	T	5099.77	PASS	1/1:0,138:138:99:5128,414,0	missense_variant	rna39667	RNA pseudouridine synthase 6(AT4G21770)	AT4G21770
NW_018743919.1	2589585	.	A	G	6236.77	PASS	1/1:1,179:180:99:6265,513,0	missense_variant	rna39711	uncharacterized LOC110687199(AT:protein expression protein)(AT3G20340)	AT3G20340
NW_018743919.1	2997911	.	A	ATT	317.73	PASS	0/1:8,15:23:99:355,0,216	frameshift_variant&start_lost	rna39752	peroxisomal membrane protein PMP22-like(AT4G04470)	AT4G04470
NW_018743919.1	3969940	.	T	A	1056.77	PASS	1/1:1,28:29:41:1085,41,0	missense_variant	rna39863	inositol transporter 4-like(AT4G16480)	AT4G16480
NW_018743919.1	4167973	.	C	T	320.77	PASS	0/1:40,16:56:99:349,0,1475	missense_variant	rna39886	uncharacterized LOC110687477(AT:structural maintenance of chromosomes protein)(AT4G17240)	AT4G17240
NW_018743919.1	4167997	.	C	T	398.77	PASS	0/1:42,18:60:99:427,0,1356	missense_variant	rna39886	uncharacterized LOC110687477(AT:structural maintenance of chromosomes protein)(AT4G17240)	AT4G17240
NW_018743919.1	4228883	.	C	T	2972.77	PASS	0/1:56,102:158:99:3001,0,1456	missense_variant	rna39897	pentatricopeptide repeat-containing protein At4g16390(AT4G16390)	AT4G16390
NW_018743919.1	4264330	.	C	A	825.77	PASS	0/1:110,34:144:99:854,0,3428	missense_variant	rna39902	heavy metal-associated isoprenylated plant protein 7-like(AT5G50740)	AT5G50740
NW_018743919.1	4264992	.	C	G	5107.77	PASS	0/1:75,176:251:99:5136,0,2069	missense_variant	rna39902	heavy metal-associated isoprenylated plant protein 7-like(AT5G50740)	AT5G50740
NW_018743920.1	253621	.	A	G	8144.77	PASS	1/1:0,228:228:99:8173,684,0	missense_variant	rna39986	phosphoacetylglucosamine mutase-like(AT5G18070)	AT5G18070
NW_018743920.1	292178	.	T	C	2644.77	PASS	1/1:2,72:74:99:2673,173,0	missense_variant	rna39991	xyloglucan endotransglucosylase/hydrolase protein 3-like(AT3G25050)	AT3G25050
NW_018743920.1	602221	.	A	G	2195.77	PASS	1/1:2,63:65:99:2224,104,0	missense_variant	rna40037	putative ER lumen protein-retaining receptor C28H8.4(AT1G19970)	AT1G19970
NW_018743920.1	736583	.	A	C	6485.77	PASS	1/1:2,190:192:99:6514,497,0	missense_variant	rna40052	GTP cyclohydrolase 1-like(AT3G07270)	AT3G07270
NW_018743920.1	738443	.	A	G	7411.77	PASS	1/1:1,215:216:99:7440,602,0	missense_variant	rna40052	GTP cyclohydrolase 1-like(AT3G07270)	AT3G07270
NW_018743920.1	739325	.	G	A	8002.77	PASS	1/1:5,245:250:99:8031,605,0	missense_variant	rna40052	GTP cyclohydrolase 1-like(AT3G07270)	AT3G07270
NW_018743920.1	1539719	.	A	T	24628.77	PASS	1/1:1,683:684:99:24657,2023,0	missense_variant	rna40119	cytochrome P450 71A4-like(AT3G48280)	AT3G48280
NW_018743920.1	1823174	.	A	G	1815.77	PASS	1/1:0,50:50:99:1844,150,0	missense_variant	rna40155	probable galactinol--sucrose galactosyltransferase 2(AT3G57520)	AT3G57520
NW_018743920.1	1823448	.	G	A	3583.77	PASS	1/1:1,82:83:99:3612,172,0	missense_variant	rna40155	probable galactinol--sucrose galactosyltransferase 2(AT3G57520)	AT3G57520
NW_018743920.1	1823450	.	G	T	3583.77	PASS	1/1:1,82:83:99:3612,172,0	missense_variant	rna40155	probable galactinol--sucrose galactosyltransferase 2(AT3G57520)	AT3G57520
NW_018743920.1	1823942	.	A	G	2676.77	PASS	1/1:2,84:86:99:2705,166,0	missense_variant	rna40155	probable galactinol--sucrose galactosyltransferase 2(AT3G57520)	AT3G57520
NW_018743920.1	2202516	.	A	G	70632.77	PASS	1/1:9,1913:1922:99:70661,5499,0	missense_variant	rna40177	vignain-like(AT5G50260)	AT5G50260
NW_018743920.1	2203185	.	C	G	90504.77	PASS	1/1:17,2877:2894:99:90533,8122,0	missense_variant	rna40177	vignain-like(AT5G50260)	AT5G50260
NW_018743920.1	2203359	.	T	A	27784.77	PASS	1/1:2,529:531:99:27813,1728,0	missense_variant&splice_region_variant	rna40177	vignain-like(AT5G50260)	AT5G50260
NW_018743920.1	2203365	.	G	T	30057.77	PASS	1/1:4,694:698:99:30086,1906,0	missense_variant	rna40177	vignain-like(AT5G50260)	AT5G50260
NW_018743920.1	3466378	.	T	C	10034.77	PASS	1/1:5,263:268:99:10063,619,0	missense_variant	rna40320	B-box zinc finger protein 32-like(AT3G21150)	AT3G21150
NW_018743920.1	3466411	.	T	G	15155.77	PASS	1/1:4,415:419:99:15184,1117,0	missense_variant	rna40320	B-box zinc finger protein 32-like(AT3G21150)	AT3G21150
NW_018743920.1	3508328	.	G	T	980.77	PASS	1/1:0,27:27:81:1009,81,0	missense_variant	rna40322	GATA transcription factor 24-like(AT3G21175)@GATA_family[PlantTFDB/ITAK]	AT3G21175
NW_018743920.1	4314951	.	C	A	130.77	PASS	0/1:17,5:22:99:159,0,889	missense_variant	rna40419	berberine bridge enzyme-like 3(AT1G26380)	AT1G26380
NW_018743920.1	4314952	.	T	C	130.77	PASS	0/1:17,5:22:99:159,0,889	missense_variant	rna40419	berberine bridge enzyme-like 3(AT1G26380)	AT1G26380
NW_018743920.1	4315024	.	A	T	208.77	SnpCluster	0/1:19,6:25:99:237,0,777	missense_variant	rna40419	berberine bridge enzyme-like 3(AT1G26380)	AT1G26380
NW_018743920.1	4315087	.	T	A	116.77	SnpCluster	0/1:22,6:28:99:145,0,701	missense_variant	rna40419	berberine bridge enzyme-like 3(AT1G26380)	AT1G26380
NW_018743920.1	4315147	.	G	A	115.77	SnpCluster	0/1:21,5:26:99:144,0,913	missense_variant	rna40419	berberine bridge enzyme-like 3(AT1G26380)	AT1G26380
NW_018743920.1	4315342	.	G	T	31.77	SnpCluster	0/1:8,2:10:60:60,0,330	missense_variant	rna40419	berberine bridge enzyme-like 3(AT1G26380)	AT1G26380
NW_018743920.1	4315568	.	A	T	58.77	SnpCluster	0/1:13,3:16:87:87,0,653	missense_variant	rna40419	berberine bridge enzyme-like 3(AT1G26380)	AT1G26380
NW_018743920.1	4316129	.	A	G	382.77	PASS	1/1:0,11:11:33:411,33,0	missense_variant	rna40419	berberine bridge enzyme-like 3(AT1G26380)	AT1G26380
NW_018743920.1	4712108	.	T	A	4139.77	PASS	1/1:0,108:108:99:4168,325,0	missense_variant	rna40469	uncharacterized LOC110688068(AT:Mono-/di-acylglycerol lipase%2C N-terminal%3BLipase%2C class 3)(AT3G14075)	AT3G14075
NW_018743920.1	5153490	.	C	T	8217.77	PASS	1/1:1,219:220:99:8246,651,0	missense_variant	rna40501	E3 ubiquitin-protein ligase SPL2-like(AT1G54150)	AT1G54150
NW_018743920.1	6571171	.	T	A	10865.77	PASS	1/1:1,283:284:99:10894,842,0	missense_variant	rna40679	uncharacterized LOC110688574(AT:serine carboxypeptidase-like 40)(AT3G63470)	AT3G63470
NW_018743920.1	6574108	.	G	A	15138.77	PASS	1/1:0,417:417:99:15167,1251,0	missense_variant	rna40679	uncharacterized LOC110688574(AT:serine carboxypeptidase-like 40)(AT3G63470)	AT3G63470
NW_018743920.1	7010015	.	G	A	7301.77	PASS	1/1:0,195:195:99:7330,585,0	missense_variant	rna40745	uncharacterized LOC110688263(AT:RING/U-box superfamily protein)(AT5G01450)	AT5G01450
NW_018743920.1	8134803	.	C	T	4956.77	PASS	1/1:1,140:141:99:4985,412,0	missense_variant	rna40950	ubiquitin recognition factor in ER-associated degradation protein 1-like(AT2G29070)	AT2G29070
NW_018743920.1	8321239	.	T	A	634.77	PASS	0/1:5,20:25:99:663,0,112	missense_variant	rna40973	factor of DNA methylation 4-like(AT1G13790)	AT1G13790
NW_018743920.1	8322147	.	C	T	726.77	PASS	1/1:0,21:21:63:755,63,0	missense_variant	rna40973	factor of DNA methylation 4-like(AT1G13790)	AT1G13790
NW_018743920.1	8322648	.	G	T	784.77	SnpCluster	0/1:8,11:19:99:813,0,318	missense_variant	rna40973	factor of DNA methylation 4-like(AT1G13790)	AT1G13790
NW_018743920.1	8322651	.	T	C	1162.77	SnpCluster	0/1:8,20:28:99:1191,0,291	missense_variant	rna40973	factor of DNA methylation 4-like(AT1G13790)	AT1G13790
NW_018743920.1	8322654	.	G	C	1250.77	SnpCluster	0/1:8,29:37:99:1279,0,240	missense_variant	rna40973	factor of DNA methylation 4-like(AT1G13790)	AT1G13790
NW_018743920.1	8322712	.	A	T	2913.77	PASS	0/1:13,71:84:99:2942,0,346	missense_variant	rna40973	factor of DNA methylation 4-like(AT1G13790)	AT1G13790
NW_018743920.1	8322936	.	T	TCA	841.73	SnpCluster	0/1:14,22:36:99:879,0,4018	frameshift_variant	rna40973	factor of DNA methylation 4-like(AT1G13790)	AT1G13790
NW_018743920.1	8322937	.	T	C	850.77	SnpCluster	0/1:14,22:36:99:879,0,4018	missense_variant	rna40973	factor of DNA methylation 4-like(AT1G13790)	AT1G13790
NW_018743920.1	8322939	.	TGA	T	841.73	SnpCluster	0/1:15,22:37:99:879,0,4018	frameshift_variant	rna40973	factor of DNA methylation 4-like(AT1G13790)	AT1G13790
NW_018743920.1	8322974	.	G	T	511.77	SnpCluster	0/1:15,9:24:99:540,0,4317	missense_variant	rna40973	factor of DNA methylation 4-like(AT1G13790)	AT1G13790
NW_018743920.1	8322993	.	T	C	220.77	PASS	0/1:15,2:17:99:249,0,4065	missense_variant	rna40973	factor of DNA methylation 4-like(AT1G13790)	AT1G13790
NW_018743920.1	8323287	.	A	G	218.77	PASS	0/1:3,9:12:49:247,0,49	missense_variant	rna40973	factor of DNA methylation 4-like(AT1G13790)	AT1G13790
NW_018743920.1	8712635	.	T	G	298.77	PASS	0/1:3,8:11:83:327,0,83	splice_acceptor_variant&intron_variant	rna41037	probable mediator of RNA polymerase II transcription subunit 37c(AT3G12580)	AT3G12580
NW_018743920.1	8732149	.	A	C	77513.77	PASS	1/1:15,1862:1877:99:77542,5022,0	missense_variant	rna41040	osmotin-like protein(AT2G28790)	AT2G28790
NW_018743920.1	8732180	.	T	C	63926.77	PASS	1/1:69,1577:1646:99:63955,1810,0	missense_variant	rna41040	osmotin-like protein(AT2G28790)	AT2G28790
NW_018743920.1	8781007	.	C	A	7025.77	PASS	1/1:3,205:208:99:7054,487,0	missense_variant	rna41045	uncharacterized LOC110688454(AT:SEC14 cytosolic factor family protein / phosphoglyceride transfer family protein)(AT3G46450)	AT3G46450
NW_018743920.1	9075644	.	C	T	3523.77	PASS	1/1:0,93:93:99:3552,280,0	missense_variant	rna41078	zinc finger protein ZAT8-like(AT5G59820)@C2H2_family[PlantTFDB/ITAK]	AT5G59820
NW_018743937.1	433430	.	G	C	3674.77	PASS	1/1:0,93:93:99:3703,280,0	missense_variant	rna41208	uncharacterized LOC110688682(AT:Zinc finger (C3HC4-type RING finger) family protein)(AT5G49665)	AT5G49665
NW_018743937.1	434774	.	C	T	2615.77	PASS	1/1:0,75:75:99:2644,225,0	missense_variant	rna41208	uncharacterized LOC110688682(AT:Zinc finger (C3HC4-type RING finger) family protein)(AT5G49665)	AT5G49665
NW_018743937.1	811707	.	G	A	263.77	PASS	1/1:0,11:11:33:292,33,0	missense_variant	rna41217	DNA-directed RNA polymerase III subunit 1-like(AT5G60040)	AT5G60040
NW_018743937.1	3939570	.	TC	T	1760.73	PASS	1/1:0,48:48:99:1798,145,0	frameshift_variant	rna41357	xylulose kinase-like(AT5G49650)	AT5G49650
NW_018743937.1	4062049	.	C	T	2026.77	PASS	1/1:2,61:63:99:2055,99,0	missense_variant	rna41358	xylulose kinase-like(AT5G49650)	AT5G49650
NW_018743937.1	4062115	.	G	A	2248.77	PASS	1/1:0,59:59:99:2277,177,0	missense_variant	rna41358	xylulose kinase-like(AT5G49650)	AT5G49650
NW_018743937.1	4067526	.	A	C	3218.77	PASS	1/1:3,87:90:99:3247,184,0	missense_variant	rna41358	xylulose kinase-like(AT5G49650)	AT5G49650
NW_018743937.1	4068067	.	CGAGCTCTGGTT	C	497.73	PASS	0/1:2,14:16:99:535,0,113	frameshift_variant	rna41358	xylulose kinase-like(AT5G49650)	AT5G49650
NW_018743942.1	1386854	.	A	C	2574.77	PASS	0/1:281,111:392:99:2603,0,8474	missense_variant	rna41431	DNA ligase 1-like	No_AT_hit
NW_018743942.1	1386946	.	C	T	3541.77	PASS	0/1:261,104:365:99:3570,0,13179	missense_variant	rna41431	DNA ligase 1-like	No_AT_hit
NW_018743946.1	2065294	.	G	A	1296.77	PASS	1/1:0,41:41:99:1325,123,0	missense_variant	rna41623	cyclic dof factor 1-like(AT5G39660)@Dof_family[PlantTFDB/ITAK]	AT5G39660
NW_018743946.1	2067840	.	A	G	1152.77	PASS	1/1:0,31:31:93:1181,93,0	missense_variant	rna41623	cyclic dof factor 1-like(AT5G39660)@Dof_family[PlantTFDB/ITAK]	AT5G39660
NW_018743955.1	6256873	.	T	G	1411.77	PASS	1/1:0,32:32:96:1440,96,0	splice_acceptor_variant&intron_variant	rna42032	protein farnesyltransferase/geranylgeranyltransferase type-1 subunit alpha-like(AT3G59380)	AT3G59380
NW_018743955.1	6260161	.	T	A	1855.77	SnpCluster	0/1:14,44:58:99:1884,0,529	missense_variant	rna42032	protein farnesyltransferase/geranylgeranyltransferase type-1 subunit alpha-like(AT3G59380)	AT3G59380
NW_018743955.1	6260170	.	G	A	2134.77	SnpCluster	0/1:6,52:58:99:2163,0,178	missense_variant	rna42032	protein farnesyltransferase/geranylgeranyltransferase type-1 subunit alpha-like(AT3G59380)	AT3G59380
NW_018743955.1	6260219	.	C	T	1670.77	SnpCluster	0/1:41,55:96:99:1699,0,801	missense_variant	rna42032	protein farnesyltransferase/geranylgeranyltransferase type-1 subunit alpha-like(AT3G59380)	AT3G59380
NW_018743955.1	6601619	.	G	GC	934.73	PASS	1/1:0,26:26:78:972,78,0	frameshift_variant	rna42075	LOC110689285(AT1G21710)	AT1G21710
NW_018743955.1	6733954	.	G	A	2160.77	PASS	1/1:0,47:47:99:2189,150,0	missense_variant	rna42101	hexose carrier protein HEX6-like(AT5G61520)	AT5G61520
NW_018743955.1	6949937	.	T	A	6247.77	PASS	1/1:0,165:165:99:6276,495,0	missense_variant	rna42143	DNA repair protein XRCC4-like(AT3G23100)	AT3G23100
NW_018743955.1	7247881	.	G	A	2756.77	PASS	1/1:2,80:82:99:2785,223,0	missense_variant	rna42194	uncharacterized LOC110689348(AT:transmembrane protein G1P-related 1)(AT3G51790)	AT3G51790
NW_018743955.1	7611471	.	T	C	710.78	PASS	0/1:2,20:22:25:739,0,25	missense_variant	rna42248	nucleolin-like(AT2G33400)	AT2G33400
NW_018743977.1	848294	.	T	A	301.77	PASS	1/1:0,11:11:33:330,33,0	missense_variant	rna42463	ribokinase-like(AT4G28706)	AT4G28706
NW_018743977.1	848707	.	T	C	378.77	PASS	1/1:0,11:11:33:407,33,0	missense_variant	rna42463	ribokinase-like(AT4G28706)	AT4G28706
NW_018743977.1	851462	.	T	C	91.77	PASS	0/1:16,4:20:99:120,0,1605	missense_variant	rna42463	ribokinase-like(AT4G28706)	AT4G28706
NW_018743977.1	851503	.	A	G	88.77	PASS	0/1:17,4:21:99:117,0,1659	missense_variant	rna42463	ribokinase-like(AT4G28706)	AT4G28706
NW_018743977.1	1148792	.	T	A	1769.77	SnpCluster	0/1:3,41:44:99:1798,0,155	missense_variant	rna42493	serine/threonine receptor-like kinase NFP(AT2G23770)	AT2G23770
NW_018743977.1	1148824	.	A	T	1432.77	SnpCluster	0/1:3,35:38:99:1461,0,237	stop_gained	rna42493	serine/threonine receptor-like kinase NFP(AT2G23770)	AT2G23770
NW_018743977.1	1148825	.	A	C	1432.77	SnpCluster	0/1:3,35:38:99:1461,0,237	missense_variant	rna42493	serine/threonine receptor-like kinase NFP(AT2G23770)	AT2G23770
NW_018743977.1	1148827	.	C	T	1768.77	SnpCluster	0/1:3,35:38:99:1797,0,213	missense_variant	rna42493	serine/threonine receptor-like kinase NFP(AT2G23770)	AT2G23770
NW_018743977.1	1148833	.	G	A	1771.77	SnpCluster	0/1:2,42:44:99:1800,0,147	missense_variant	rna42493	serine/threonine receptor-like kinase NFP(AT2G23770)	AT2G23770
NW_018743977.1	1149307	.	G	A	121.77	SnpCluster	0/1:32,6:38:99:150,0,1397	missense_variant	rna42493	serine/threonine receptor-like kinase NFP(AT2G23770)	AT2G23770
NW_018743977.1	1149313	.	C	T	121.77	SnpCluster	0/1:33,6:39:99:150,0,1410	missense_variant	rna42493	serine/threonine receptor-like kinase NFP(AT2G23770)	AT2G23770
NW_018743977.1	1149314	.	C	T	118.77	SnpCluster	0/1:34,6:40:99:147,0,1452	missense_variant	rna42493	serine/threonine receptor-like kinase NFP(AT2G23770)	AT2G23770
NW_018743977.1	1149319	.	A	C	115.77	SnpCluster	0/1:36,6:42:99:144,0,1494	missense_variant	rna42493	serine/threonine receptor-like kinase NFP(AT2G23770)	AT2G23770
NW_018743977.1	1149320	.	T	C	115.77	SnpCluster	0/1:36,6:42:99:144,0,1494	missense_variant	rna42493	serine/threonine receptor-like kinase NFP(AT2G23770)	AT2G23770
NW_018743977.1	1149324	.	T	G	112.77	SnpCluster	0/1:36,6:42:99:141,0,1515	missense_variant	rna42493	serine/threonine receptor-like kinase NFP(AT2G23770)	AT2G23770
NW_018743977.1	1150622	.	T	A	5216.77	PASS	0/1:100,159:259:99:5245,0,2746	missense_variant	rna42493	serine/threonine receptor-like kinase NFP(AT2G23770)	AT2G23770
NW_018743977.1	1398923	.	G	T	8319.77	PASS	0/1:125,278:403:99:8348,0,3378	missense_variant	rna42519	pre-mRNA-processing factor 39-like(AT1G04080)	AT1G04080
NW_018743977.1	1401801	.	T	C	13514.77	PASS	0/1:171,428:599:99:13543,0,4272	missense_variant	rna42519	pre-mRNA-processing factor 39-like(AT1G04080)	AT1G04080
NW_018743977.1	1492145	.	T	A	2284.77	PASS	0/1:77,81:158:99:2313,0,2310	missense_variant	rna42526	pentatricopeptide repeat-containing protein DOT4(AT4G18750)	AT4G18750
NW_018743977.1	1492504	.	A	G	4199.77	PASS	0/1:16,137:153:54:4228,0,54	missense_variant	rna42526	pentatricopeptide repeat-containing protein DOT4(AT4G18750)	AT4G18750
NW_018743977.1	1493198	.	C	T	756.77	PASS	0/1:55,25:80:99:785,0,1936	missense_variant	rna42526	pentatricopeptide repeat-containing protein DOT4(AT4G18750)	AT4G18750
NW_018743977.1	1802841	.	C	T	1460.77	PASS	0/1:11,45:56:99:1489,0,232	stop_gained	rna42550	protein ROOT PRIMORDIUM DEFECTIVE 1-like(AT1G79120)	AT1G79120
NW_018743977.1	2046339	.	AT	A	338.73	PASS	0/1:24,13:37:99:376,0,786	frameshift_variant	rna42577	glutathione gamma-glutamylcysteinyltransferase 3-like(AT5G44070)	AT5G44070
NW_018743977.1	3202024	.	G	A	4021.77	PASS	0/1:101,129:230:99:4050,0,3076	missense_variant	rna42672	protein RDM16-like(AT1G28060)	AT1G28060
NW_018743977.1	3491765	.	G	C	1011.77	PASS	0/1:107,44:151:99:1040,0,2940	missense_variant&splice_region_variant	rna42696	nitrilase-like protein 2(AT4G08790)	AT4G08790
NW_018743979.1	214063	.	T	C	5092.77	PASS	1/1:0,152:152:99:5121,456,0	missense_variant	rna42770	pentatricopeptide repeat-containing protein At1g06270-like(AT1G06270)	AT1G06270
NW_018743979.1	1172507	.	A	AG	1047.73	PASS	1/1:0,29:29:87:1085,87,0	frameshift_variant	rna42798	uncharacterized LOC110690085	No_AT_hit
NW_018743979.1	1172574	.	T	TG	1045.73	SnpCluster	1/1:0,23:23:75:1083,75,0	frameshift_variant	rna42798	uncharacterized LOC110690085	No_AT_hit
NW_018743979.1	1172575	.	A	ATGCTGGAGCTG	1045.73	SnpCluster	1/1:0,23:23:75:1083,75,0	frameshift_variant	rna42798	uncharacterized LOC110690085	No_AT_hit
NW_018743979.1	2594473	.	T	C	1255.77	PASS	1/1:0,37:37:99:1284,111,0	missense_variant&splice_region_variant	rna42841	phosphoglycerate mutase-like protein 1(AT5G64460)	AT5G64460
NW_018743987.1	424697	.	A	AC	7250.73	PASS	1/1:1,196:197:99:7288,556,0	frameshift_variant&splice_region_variant	rna42949	LOC110690110(AT2G26540)	AT2G26540
NW_018743987.1	2332595	.	A	T	214.77	SnpCluster	0/1:3,8:11:99:243,0,102	missense_variant	rna43026	uncharacterized LOC110690175	No_AT_hit
NW_018743987.1	2332604	.	C	T	62.77	SnpCluster	0/1:8,3:11:91:91,0,327	missense_variant	rna43026	uncharacterized LOC110690175	No_AT_hit
NW_018743987.1	2332619	.	G	A	59.77	SnpCluster	0/1:9,3:12:88:88,0,349	missense_variant	rna43026	uncharacterized LOC110690175	No_AT_hit
NW_018743987.1	2332732	.	C	A	417.77	PASS	1/1:0,10:10:30:446,30,0	missense_variant	rna43026	uncharacterized LOC110690175	No_AT_hit
NW_018743987.1	2332733	.	T	A	417.77	PASS	1/1:0,10:10:30:446,30,0	missense_variant	rna43026	uncharacterized LOC110690175	No_AT_hit
NW_018744032.1	873809	.	AC	A	1748.73	PASS	1/1:3,53:56:62:1786,62,0	frameshift_variant	rna43235	50S ribosomal protein L10(AT1G19580)	AT1G19580
NW_018744041.1	624474	.	A	T	3613.77	PASS	1/1:0,101:101:99:3642,303,0	missense_variant	rna43285	uncharacterized LOC110690403(AT:Transducin/WD40 repeat-like superfamily protein)(AT4G35560)	AT4G35560
NW_018744041.1	665849	.	C	T	4083.77	PASS	1/1:1,94:95:99:4112,214,0	missense_variant	rna43291	transcription factor TCP15-like(AT1G69690)@TCP_family[PlantTFDB/ITAK]	AT1G69690
NW_018744041.1	665922	.	T	C	4571.77	PASS	1/1:2,122:124:99:4600,282,0	missense_variant	rna43291	transcription factor TCP15-like(AT1G69690)@TCP_family[PlantTFDB/ITAK]	AT1G69690
NW_018744041.1	666107	.	C	T	5641.77	PASS	1/1:4,178:182:99:5670,389,0	missense_variant	rna43291	transcription factor TCP15-like(AT1G69690)@TCP_family[PlantTFDB/ITAK]	AT1G69690
NW_018744041.1	1586806	.	A	G	22487.77	PASS	1/1:0,608:608:99:22516,1825,0	missense_variant	rna43414	GEM-like protein 5(AT5G13200)	AT5G13200
NW_018744041.1	1655208	.	A	G	4004.77	PASS	1/1:1,111:112:99:4033,291,0	missense_variant	rna43421	uncharacterized protein At2g33490-like(AT:hydroxyproline-rich glycoprotein family protein)(AT2G33490)	AT2G33490
NW_018744041.1	1655363	.	G	C	3679.77	PASS	1/1:1,104:105:99:3708,268,0	missense_variant	rna43421	uncharacterized protein At2g33490-like(AT:hydroxyproline-rich glycoprotein family protein)(AT2G33490)	AT2G33490
NW_018744041.1	1655630	.	T	C	2712.77	PASS	1/1:2,74:76:99:2741,179,0	missense_variant	rna43421	uncharacterized protein At2g33490-like(AT:hydroxyproline-rich glycoprotein family protein)(AT2G33490)	AT2G33490
NW_018744041.1	1656904	.	A	G	2706.77	PASS	1/1:2,78:80:99:2735,191,0	missense_variant	rna43421	uncharacterized protein At2g33490-like(AT:hydroxyproline-rich glycoprotein family protein)(AT2G33490)	AT2G33490
NW_018744041.1	1739518	.	G	A	434.77	PASS	1/1:0,13:13:39:463,39,0	missense_variant	rna43430	putative receptor-like protein kinase At4g00960(AT4G05200)	AT4G05200
NW_018744041.1	1739554	.	T	C	524.77	PASS	1/1:0,15:15:45:553,45,0	missense_variant	rna43430	putative receptor-like protein kinase At4g00960(AT4G05200)	AT4G05200
NW_018744041.1	1739598	.	A	G	436.77	PASS	1/1:0,14:14:42:465,42,0	missense_variant	rna43430	putative receptor-like protein kinase At4g00960(AT4G05200)	AT4G05200
NW_018744041.1	1739636	.	C	T	556.77	PASS	1/1:0,16:16:48:585,48,0	missense_variant	rna43430	putative receptor-like protein kinase At4g00960(AT4G05200)	AT4G05200
NW_018744041.1	1741523	.	A	C	310.77	PASS	1/1:0,10:10:30:339,30,0	missense_variant	rna43430	putative receptor-like protein kinase At4g00960(AT4G05200)	AT4G05200
NW_018744041.1	1924629	.	T	C	6677.77	PASS	1/1:1,198:199:99:6706,555,0	missense_variant	rna43459	ACT domain-containing protein ACR4-like(AT1G69040)	AT1G69040
NW_018744062.1	101372	.	G	A	692.77	PASS	1/1:0,17:17:51:721,51,0	missense_variant	rna43538	cationic peroxidase 1-like(AT5G05340)	AT5G05340
NW_018744062.1	396537	.	T	C	39959.77	PASS	1/1:17,969:986:99:39988,2288,0	missense_variant	rna43559	pullulanase 1(AT5G04360)	AT5G04360
NW_018744062.1	427241	.	G	A	3275.77	SnpCluster	0/1:30,105:135:99:3304,0,691	stop_gained	rna43564	protein FAR-RED IMPAIRED RESPONSE 1-like(AT4G38180)@FAR1_family[PlantTFDB/ITAK]	AT4G38180
NW_018744062.1	427270	.	T	G	823.77	SnpCluster	0/1:101,26:127:99:852,0,4227	stop_lost	rna43564	protein FAR-RED IMPAIRED RESPONSE 1-like(AT4G38180)@FAR1_family[PlantTFDB/ITAK]	AT4G38180
NW_018744062.1	837303	.	C	T	263.77	PASS	0/1:2,10:12:56:292,0,56	missense_variant	rna43604	putative protease Do-like 14(AT5G27660)	AT5G27660
NW_018744062.1	859757	.	A	C	901.77	PASS	1/1:0,22:22:66:930,66,0	missense_variant	rna43605	uncharacterized LOC110690668(AT:MuDR family transposase)(AT1G06740)	AT1G06740
NW_018744062.1	859865	.	T	C	3785.77	PASS	1/1:1,86:87:99:3814,217,0	missense_variant	rna43605	uncharacterized LOC110690668(AT:MuDR family transposase)(AT1G06740)	AT1G06740
NW_018744062.1	859867	.	G	A	3785.77	PASS	1/1:1,86:87:99:3814,217,0	missense_variant	rna43605	uncharacterized LOC110690668(AT:MuDR family transposase)(AT1G06740)	AT1G06740
NW_018744062.1	860137	.	T	G	253.77	SnpCluster	0/1:4,7:11:66:282,0,66	missense_variant	rna43605	uncharacterized LOC110690668(AT:MuDR family transposase)(AT1G06740)	AT1G06740
NW_018744062.1	1119061	.	C	G	8731.77	PASS	1/1:4,224:228:99:8760,536,0	missense_variant	rna43658	phosphomannomutase/phosphoglucomutase-like(AT5G17530)	AT5G17530
NW_018744062.1	1130578	.	G	A	21067.77	PASS	1/1:3,589:592:99:21096,1683,0	missense_variant	rna43658	phosphomannomutase/phosphoglucomutase-like(AT5G17530)	AT5G17530
NW_018744062.1	1490471	.	G	A	3683.77	PASS	1/1:0,109:109:99:3712,326,0	missense_variant	rna43701	probable WRKY transcription factor 30(AT3G56400)@WRKY_family[PlantTFDB/ITAK]	AT3G56400
NW_018744062.1	1492352	.	G	A	1542.77	PASS	1/1:0,36:36:99:1571,108,0	missense_variant	rna43701	probable WRKY transcription factor 30(AT3G56400)@WRKY_family[PlantTFDB/ITAK]	AT3G56400
NW_018744066.1	884808	.	G	T	9871.77	PASS	1/1:3,259:262:99:9900,687,0	missense_variant	rna43884	inositol oxygenase 1-like(AT1G14520)	AT1G14520
NW_018744066.1	988606	.	T	C	1628.77	PASS	1/1:0,48:48:99:1657,143,0	missense_variant	rna43895	protein sprouty-like(AT4G29230)@NAC_family[PlantTFDB/ITAK]	AT4G29230
NW_018744069.1	364733	.	A	T	451.77	PASS	1/1:0,11:11:33:480,33,0	stop_gained	rna44188	uncharacterized LOC110691174(AT:Polynucleotidyl transferase%2C ribonuclease H-like superfamily protein)(AT2G34320)	AT2G34320
NW_018744069.1	364769	.	A	G	337.77	PASS	1/1:0,10:10:30:366,30,0	missense_variant	rna44188	uncharacterized LOC110691174(AT:Polynucleotidyl transferase%2C ribonuclease H-like superfamily protein)(AT2G34320)	AT2G34320
NW_018744072.1	1226816	.	G	A	3192.77	PASS	1/1:0,90:90:99:3221,270,0	stop_gained	rna44253	LOB domain-containing protein 42-like(AT3G02550)@LBD_family[PlantTFDB/ITAK]	AT3G02550
NW_018744072.1	1226871	.	A	AT	1725.73	PASS	0/1:17,73:90:99:1763,0,253	frameshift_variant	rna44253	LOB domain-containing protein 42-like(AT3G02550)@LBD_family[PlantTFDB/ITAK]	AT3G02550
NW_018744072.1	1394935	.	A	G	7373.77	PASS	1/1:0,201:201:99:7402,604,0	missense_variant	rna44260	3-ketoacyl-CoA synthase 5-like(AT1G25450)	AT1G25450
NW_018744072.1	1411047	.	G	A	3131.77	PASS	1/1:0,97:97:99:3160,291,0	missense_variant	rna44263	uncharacterized LOC110691215(AT:Plant-specific GATA-type zinc finger transcription factor family protein)(AT3G54810)@GATA_family[PlantTFDB/ITAK]	AT3G54810
NW_018744072.1	1411633	.	G	T	3196.77	PASS	1/1:0,92:92:99:3225,275,0	missense_variant	rna44263	uncharacterized LOC110691215(AT:Plant-specific GATA-type zinc finger transcription factor family protein)(AT3G54810)@GATA_family[PlantTFDB/ITAK]	AT3G54810
NW_018744072.1	1581909	.	G	A	31873.77	PASS	1/1:0,875:875:99:31902,2627,0	missense_variant	rna44278	ethylene-responsive transcription factor ERF118-like(AT1G68550)@ERF_family[PlantTFDB/ITAK]	AT1G68550
NW_018744072.1	1692061	.	G	T	2286.77	PASS	0/1:11,69:80:99:2315,0,312	missense_variant	rna44281	alpha-xylosidase 1-like(AT1G68560)	AT1G68560
NW_018744072.1	1914787	.	T	A	3737.77	PASS	1/1:0,111:111:99:3766,333,0	missense_variant	rna44299	uncharacterized LOC110691235(AT:Regulator of Vps4 activity in the MVB pathway protein)(AT1G13340)	AT1G13340
NW_018744072.1	2170530	.	G	A	3310.77	PASS	1/1:0,89:89:99:3339,267,0	stop_gained	rna44318	uncharacterized LOC110691306	No_AT_hit
NW_018744072.1	2170945	.	T	G	1865.77	PASS	1/1:0,49:49:99:1894,147,0	missense_variant	rna44318	uncharacterized LOC110691306	No_AT_hit
NW_018744072.1	2171009	.	A	G	1703.77	PASS	1/1:0,43:43:99:1732,129,0	missense_variant	rna44318	uncharacterized LOC110691306	No_AT_hit
NW_018744072.1	2171654	.	G	A	6205.77	PASS	1/1:0,171:171:99:6234,512,0	missense_variant	rna44318	uncharacterized LOC110691306	No_AT_hit
NW_018744072.1	2951111	.	T	A	3228.77	PASS	0/1:230,103:333:99:3257,0,9026	missense_variant	rna44372	coiled-coil domain-containing protein 130-like(AT1G25682)	AT1G25682
NW_018744080.1	109448	.	G	A	3950.77	PASS	1/1:2,125:127:99:3979,330,0	missense_variant	rna44391	cytochrome P450 81D11-like(AT4G37330)	AT4G37330
NW_018744080.1	109494	.	G	T	4834.77	PASS	1/1:2,152:154:99:4863,412,0	missense_variant	rna44391	cytochrome P450 81D11-like(AT4G37330)	AT4G37330
NW_018744080.1	109577	.	T	A	5451.77	PASS	1/1:1,166:167:99:5480,455,0	missense_variant	rna44391	cytochrome P450 81D11-like(AT4G37330)	AT4G37330
NW_018744080.1	109800	.	G	C	6346.77	PASS	1/1:1,139:140:99:6375,397,0	missense_variant	rna44391	cytochrome P450 81D11-like(AT4G37330)	AT4G37330
NW_018744080.1	110038	.	T	A	5813.77	PASS	1/1:0,157:157:99:5842,472,0	missense_variant	rna44391	cytochrome P450 81D11-like(AT4G37330)	AT4G37330
NW_018744080.1	112153	.	G	A	7822.77	PASS	1/1:0,218:218:99:7851,654,0	missense_variant	rna44391	cytochrome P450 81D11-like(AT4G37330)	AT4G37330
NW_018744080.1	383748	.	C	T	2426.77	PASS	1/1:1,76:77:99:2455,193,0	missense_variant	rna44412	pathogenesis-related protein PR-1 type-like(AT3G19690)	AT3G19690
NW_018744080.1	588421	.	C	T	3517.77	PASS	1/1:0,95:95:99:3546,285,0	missense_variant	rna44423	uncharacterized LOC110691399(AT:Copia-like polyprotein/retrotransposon)(AT5G48050)	AT5G48050
NW_018744080.1	588691	.	G	A	4066.77	SnpCluster	1/1:0,91:91:99:4095,274,0	stop_gained	rna44423	uncharacterized LOC110691399(AT:Copia-like polyprotein/retrotransposon)(AT5G48050)	AT5G48050
NW_018744080.1	588693	.	C	T	4066.77	SnpCluster	1/1:0,91:91:99:4095,274,0	missense_variant	rna44423	uncharacterized LOC110691399(AT:Copia-like polyprotein/retrotransposon)(AT5G48050)	AT5G48050
NW_018744080.1	588713	.	C	G	3264.77	SnpCluster	1/1:0,93:93:99:3293,279,0	missense_variant	rna44423	uncharacterized LOC110691399(AT:Copia-like polyprotein/retrotransposon)(AT5G48050)	AT5G48050
NW_018744080.1	588762	.	A	G	3232.77	PASS	1/1:0,91:91:99:3261,273,0	missense_variant	rna44423	uncharacterized LOC110691399(AT:Copia-like polyprotein/retrotransposon)(AT5G48050)	AT5G48050
NW_018744080.1	588973	.	T	C	2471.77	PASS	1/1:0,70:70:99:2500,210,0	missense_variant	rna44423	uncharacterized LOC110691399(AT:Copia-like polyprotein/retrotransposon)(AT5G48050)	AT5G48050
NW_018744080.1	589032	.	A	G	2374.77	PASS	1/1:0,67:67:99:2403,201,0	missense_variant	rna44423	uncharacterized LOC110691399(AT:Copia-like polyprotein/retrotransposon)(AT5G48050)	AT5G48050
NW_018744080.1	589109	.	A	T	2263.77	PASS	1/1:0,66:66:99:2292,198,0	missense_variant	rna44423	uncharacterized LOC110691399(AT:Copia-like polyprotein/retrotransposon)(AT5G48050)	AT5G48050
NW_018744080.1	589207	.	G	A	2350.77	PASS	1/1:0,68:68:99:2379,204,0	stop_gained	rna44423	uncharacterized LOC110691399(AT:Copia-like polyprotein/retrotransposon)(AT5G48050)	AT5G48050
NW_018744080.1	764324	.	C	G	11996.77	PASS	1/1:0,351:351:99:12025,1054,0	missense_variant	rna44432	polygalacturonase inhibitor 1-like(AT5G06860)	AT5G06860
NW_018744080.1	1356367	.	A	G	247.77	SnpCluster	0/1:6,7:13:99:276,0,285	missense_variant	rna44466	epoxide hydrolase A-like(AT4G02340)	AT4G02340
NW_018744080.1	1356397	.	G	C	112.77	SnpCluster	0/1:10,6:16:99:141,0,243	missense_variant	rna44466	epoxide hydrolase A-like(AT4G02340)	AT4G02340
NW_018744080.1	1373185	.	A	G	18795.77	PASS	1/1:7,543:550:99:18824,1458,0	missense_variant	rna44466	epoxide hydrolase A-like(AT4G02340)	AT4G02340
NW_018744080.1	1373222	.	G	A	15279.77	PASS	1/1:3,429:432:99:15308,1160,0	missense_variant	rna44466	epoxide hydrolase A-like(AT4G02340)	AT4G02340
NW_018744080.1	2152268	.	A	G	796.77	PASS	1/1:0,26:26:78:825,78,0	missense_variant	rna44523	zinc finger MYM-type protein 1-like(AT3G29794)@WRKY_family[PlantTFDB/ITAK]	AT3G29794
NW_018744080.1	2152388	.	A	T	616.77	PASS	1/1:0,18:18:54:645,54,0	missense_variant	rna44523	zinc finger MYM-type protein 1-like(AT3G29794)@WRKY_family[PlantTFDB/ITAK]	AT3G29794
NW_018744080.1	2152476	.	C	T	1074.77	PASS	1/1:0,32:32:96:1103,96,0	missense_variant	rna44523	zinc finger MYM-type protein 1-like(AT3G29794)@WRKY_family[PlantTFDB/ITAK]	AT3G29794
NW_018744080.1	2152526	.	C	T	1016.77	PASS	1/1:0,26:26:78:1045,78,0	missense_variant	rna44523	zinc finger MYM-type protein 1-like(AT3G29794)@WRKY_family[PlantTFDB/ITAK]	AT3G29794
NW_018744080.1	2153306	.	C	G	397.77	PASS	1/1:0,12:12:36:426,36,0	missense_variant	rna44523	zinc finger MYM-type protein 1-like(AT3G29794)@WRKY_family[PlantTFDB/ITAK]	AT3G29794
NW_018744080.1	2153529	.	T	A	601.77	PASS	1/1:0,14:14:42:630,42,0	missense_variant	rna44523	zinc finger MYM-type protein 1-like(AT3G29794)@WRKY_family[PlantTFDB/ITAK]	AT3G29794
NW_018744080.1	2153535	.	G	T	646.77	PASS	1/1:0,15:15:45:675,45,0	missense_variant	rna44523	zinc finger MYM-type protein 1-like(AT3G29794)@WRKY_family[PlantTFDB/ITAK]	AT3G29794
NW_018744080.1	2153684	.	A	C	1560.77	PASS	1/1:0,44:44:99:1589,132,0	missense_variant	rna44523	zinc finger MYM-type protein 1-like(AT3G29794)@WRKY_family[PlantTFDB/ITAK]	AT3G29794
NW_018744080.1	3024808	.	C	G	3467.77	PASS	1/1:0,101:101:99:3496,303,0	missense_variant	rna44583	uncharacterized LOC110691498(AT:imidazolonepropionase (Protein of unknown function%2C DUF642))(AT2G41810)	AT2G41810
NW_018744080.1	3738890	.	C	T	23898.77	PASS	1/1:0,532:532:99:23927,1601,0	missense_variant	rna44644	zeatin O-xylosyltransferase-like(AT4G01070)	AT4G01070
NW_018744080.1	4083605	.	G	A	731.77	PASS	0/1:5,20:25:99:760,0,129	splice_acceptor_variant&intron_variant	rna44672	S-formylglutathione hydrolase-like(AT2G41530)	AT2G41530
NW_018744080.1	4230717	.	C	T	1501.77	PASS	1/1:0,33:33:99:1530,102,0	missense_variant	rna44685	uncharacterized LOC110691569(AT:Heat shock protein DnaJ with tetratricopeptide repeat-containing protein)(AT2G41520)	AT2G41520
NW_018744080.1	4232050	.	T	C	1646.77	PASS	1/1:0,49:49:99:1675,147,0	missense_variant	rna44685	uncharacterized LOC110691569(AT:Heat shock protein DnaJ with tetratricopeptide repeat-containing protein)(AT2G41520)	AT2G41520
NW_018744080.1	4235019	.	A	G	398.77	PASS	1/1:0,14:14:42:427,42,0	missense_variant	rna44685	uncharacterized LOC110691569(AT:Heat shock protein DnaJ with tetratricopeptide repeat-containing protein)(AT2G41520)	AT2G41520
NW_018744080.1	4235245	.	C	T	818.77	PASS	1/1:0,27:27:81:847,81,0	missense_variant	rna44685	uncharacterized LOC110691569(AT:Heat shock protein DnaJ with tetratricopeptide repeat-containing protein)(AT2G41520)	AT2G41520
NW_018744080.1	4235782	.	T	G	1508.77	PASS	1/1:0,41:41:99:1537,123,0	missense_variant	rna44685	uncharacterized LOC110691569(AT:Heat shock protein DnaJ with tetratricopeptide repeat-containing protein)(AT2G41520)	AT2G41520
NW_018744080.1	4235880	.	G	T	1959.77	PASS	1/1:0,63:63:99:1988,189,0	missense_variant	rna44685	uncharacterized LOC110691569(AT:Heat shock protein DnaJ with tetratricopeptide repeat-containing protein)(AT2G41520)	AT2G41520
NW_018744092.1	64880	.	A	G	37536.77	PASS	1/1:3,931:934:99:37565,2682,0	missense_variant	rna44754	ABC transporter F family member 1(AT5G60790)	AT5G60790
NW_018744092.1	125666	.	T	G	1684.77	PASS	1/1:0,51:51:99:1713,152,0	missense_variant	rna44760	LOC110691723(AT1G30610)	AT1G30610
NW_018744092.1	126373	.	A	G	3254.77	PASS	1/1:1,100:101:99:3283,268,0	missense_variant	rna44760	LOC110691723(AT1G30610)	AT1G30610
NW_018744092.1	1343719	.	C	T	2825.77	PASS	1/1:2,83:85:99:2854,206,0	missense_variant	rna44851	uncharacterized LOC110691773	No_AT_hit
NW_018744092.1	1344439	.	G	GA	1253.73	PASS	1/1:0,28:28:87:1291,87,0	frameshift_variant	rna44851	uncharacterized LOC110691773	No_AT_hit
NW_018744092.1	1344443	.	G	T	1262.77	PASS	1/1:0,28:28:87:1291,87,0	missense_variant	rna44851	uncharacterized LOC110691773	No_AT_hit
NW_018744092.1	1344713	.	A	T	3051.77	PASS	1/1:0,84:84:99:3080,252,0	missense_variant	rna44851	uncharacterized LOC110691773	No_AT_hit
NW_018744092.1	1346064	.	G	T	422.77	PASS	1/1:0,11:11:33:451,33,0	splice_acceptor_variant&intron_variant	rna44851	uncharacterized LOC110691773	No_AT_hit
NW_018744092.1	1346129	.	C	T	3199.77	PASS	1/1:0,92:92:99:3228,276,0	missense_variant	rna44851	uncharacterized LOC110691773	No_AT_hit
NW_018744092.1	1352413	.	AC	A	1026.73	PASS	0/1:5,33:38:64:1064,0,64	frameshift_variant	rna44853	superoxide dismutase [Cu-Zn](AT2G28190)	AT2G28190
NW_018744092.1	1670780	.	C	T	104042.77	PASS	1/1:4,2345:2349:99:104071,6986,0	missense_variant	rna44879	heterogeneous nuclear ribonucleoprotein 1-like(AT3G13224)	AT3G13224
NW_018744092.1	1670892	.	A	T	71524.77	PASS	1/1:4,1916:1920:99:71553,5588,0	missense_variant	rna44879	heterogeneous nuclear ribonucleoprotein 1-like(AT3G13224)	AT3G13224
NW_018744092.1	1671497	.	T	C	33185.77	PASS	1/1:0,849:849:99:33214,2552,0	missense_variant	rna44879	heterogeneous nuclear ribonucleoprotein 1-like(AT3G13224)	AT3G13224
NW_018744092.1	1810972	.	A	G	506.77	PASS	1/1:0,15:15:45:535,45,0	missense_variant	rna44898	fasciclin-like arabinogalactan protein 2(AT4G12730)	AT4G12730
NW_018744092.1	1811281	.	T	C	601.77	PASS	1/1:0,17:17:51:630,51,0	missense_variant	rna44898	fasciclin-like arabinogalactan protein 2(AT4G12730)	AT4G12730
NW_018744092.1	3291696	.	G	A	2940.77	PASS	1/1:1,77:78:99:2969,190,0	splice_donor_variant&intron_variant	rna45024	glycine-rich protein 3 short isoform-like(AT2G05520)	AT2G05520
NW_018744092.1	3510646	.	A	T	1118.78	PASS	0/1:2,36:38:27:1147,0,27	missense_variant	rna45048	9-cis-epoxycarotenoid dioxygenase NCED6(AT3G24220)	AT3G24220
NW_018744092.1	3510801	.	T	C	497.77	SnpCluster	0/1:3,14:17:99:526,0,130	missense_variant	rna45048	9-cis-epoxycarotenoid dioxygenase NCED6(AT3G24220)	AT3G24220
NW_018744092.1	3510810	.	G	T	380.77	SnpCluster	0/1:4,6:10:99:409,0,139	missense_variant	rna45048	9-cis-epoxycarotenoid dioxygenase NCED6(AT3G24220)	AT3G24220
NW_018744092.1	4905935	.	C	A	12078.77	PASS	1/1:0,357:357:99:12107,1071,0	missense_variant	rna45182	protein S-acyltransferase 11-like(AT3G18620)	AT3G18620
NW_018744092.1	5232193	.	C	G	9081.77	PASS	1/1:9,262:271:99:9110,500,0	missense_variant	rna45210	uncharacterized LOC110692003	No_AT_hit
NW_018744093.1	3305665	.	C	T	666.77	PASS	0/1:17,20:37:99:695,0,449	splice_donor_variant&intron_variant	rna45371	uncharacterized LOC110692156(AT:ATP-dependent DNA helicase)(AT2G24100)	AT2G24100
NW_018744093.1	3307199	.	C	T	20818.77	PASS	1/1:5,514:519:99:20847,1372,0	missense_variant	rna45371	uncharacterized LOC110692156(AT:ATP-dependent DNA helicase)(AT2G24100)	AT2G24100
NW_018744093.1	3637425	.	G	A	926.77	PASS	1/1:0,27:27:81:955,81,0	missense_variant	rna45386	uncharacterized LOC110692096(AT:zinc ion binding protein)(AT5G57820)	AT5G57820
NW_018744093.1	3638534	.	T	C	736.77	PASS	1/1:0,23:23:69:765,69,0	missense_variant	rna45386	uncharacterized LOC110692096(AT:zinc ion binding protein)(AT5G57820)	AT5G57820
NW_018744093.1	3638956	.	G	A	520.77	PASS	1/1:0,14:14:42:549,42,0	missense_variant	rna45386	uncharacterized LOC110692096(AT:zinc ion binding protein)(AT5G57820)	AT5G57820
NW_018744093.1	3639010	.	G	A	571.77	PASS	1/1:0,17:17:51:600,51,0	missense_variant	rna45386	uncharacterized LOC110692096(AT:zinc ion binding protein)(AT5G57820)	AT5G57820
NW_018744093.1	3639230	.	C	G	644.79	PASS	1/1:2,22:24:23:673,23,0	stop_lost	rna45385	uncharacterized LOC110692162	No_AT_hit
NW_018744093.1	3639311	.	A	T	743.77	PASS	1/1:0,23:23:69:772,69,0	missense_variant	rna45385	uncharacterized LOC110692162	No_AT_hit
NW_018744093.1	3641620	.	CA	C	524.73	PASS	1/1:0,15:15:45:562,45,0	frameshift_variant	rna45385	uncharacterized LOC110692162	No_AT_hit
NW_018744093.1	3642445	.	G	T	503.77	PASS	1/1:0,12:12:36:532,36,0	missense_variant	rna45385	uncharacterized LOC110692162	No_AT_hit
NW_018744093.1	3643138	.	A	T	467.77	PASS	1/1:0,12:12:36:496,36,0	missense_variant	rna45385	uncharacterized LOC110692162	No_AT_hit
NW_018744093.1	3643360	.	G	T	703.77	PASS	1/1:0,22:22:66:732,66,0	missense_variant	rna45385	uncharacterized LOC110692162	No_AT_hit
NW_018744100.1	196686	.	G	A	706.77	PASS	1/1:0,20:20:60:735,60,0	missense_variant	rna45445	leucine-rich repeat receptor protein kinase MSP1-like(AT5G07280)	AT5G07280
NW_018744100.1	197542	.	A	C	566.77	PASS	1/1:0,17:17:51:595,51,0	missense_variant	rna45445	leucine-rich repeat receptor protein kinase MSP1-like(AT5G07280)	AT5G07280
NW_018744100.1	689377	.	C	A	879.77	PASS	1/1:0,27:27:81:908,81,0	missense_variant	rna45495	galacturonokinase-like(AT3G10700)	AT3G10700
NW_018744100.1	695216	.	T	A	1095.77	PASS	0/1:4,33:37:69:1124,0,69	missense_variant	rna45495	galacturonokinase-like(AT3G10700)	AT3G10700
NW_018744100.1	1330478	.	T	C	1618.77	PASS	1/1:0,43:43:99:1647,129,0	missense_variant	rna45563	vinorine synthase-like(AT3G26040)	AT3G26040
NW_018744100.1	1331483	.	A	G	162.77	PASS	0/1:48,10:58:99:191,0,1658	missense_variant	rna45563	vinorine synthase-like(AT3G26040)	AT3G26040
NW_018744113.1	1209435	.	C	A	8259.77	PASS	1/1:3,220:223:99:8288,575,0	missense_variant	rna45703	hydroxyethylthiazole kinase-like(AT3G24030)	AT3G24030
NW_018744128.1	691224	.	C	T	383.77	PASS	1/1:0,12:12:36:412,36,0	missense_variant	rna45975	putative WEB family protein At1g65010(AT4G40020)	AT4G40020
NW_018744128.1	691401	.	C	A	337.77	PASS	1/1:0,10:10:30:366,30,0	missense_variant	rna45975	putative WEB family protein At1g65010(AT4G40020)	AT4G40020
NW_018744128.1	1544746	.	T	C	56811.77	PASS	1/1:2,1491:1493:99:56840,4421,0	missense_variant	rna46102	lipid transfer-like protein VAS(AT1G62790)	AT1G62790
NW_018744128.1	1628365	.	CT	C	731.73	PASS	0/1:6,21:27:99:769,0,161	frameshift_variant	rna46109	frataxin(AT4G03240)	AT4G03240
NW_018744128.1	1628790	.	A	G	2280.77	PASS	1/1:0,60:60:99:2309,180,0	missense_variant	rna46109	frataxin(AT4G03240)	AT4G03240
NW_018744128.1	1801053	.	TCACTCTCTAC	T	3432.73	PASS	1/1:0,77:77:99:3470,236,0	frameshift_variant	rna46144	F-box/kelch-repeat protein SKIP25-like(AT1G31350)	AT1G31350
NW_018744137.1	449418	.	A	G	21200.77	PASS	1/1:4,502:506:99:21229,1342,0	missense_variant	rna46264	defensin Ec-AMP-D2-like(AT2G02100)	AT2G02100
NW_018744137.1	876995	.	G	T	25350.77	PASS	1/1:3,697:700:99:25379,1976,0	start_lost	rna46316	uncharacterized LOC110692982(AT:transmembrane protein%2C putative (DUF1218))(AT5G17210)	AT5G17210
NW_018744137.1	1104036	.	A	G	2313.77	PASS	1/1:1,70:71:99:2342,167,0	missense_variant	rna46356	anthocyanidin 3-O-glucosyltransferase 7-like(AT5G17050)	AT5G17050
NW_018744137.1	1105187	.	G	A	3452.77	PASS	1/1:5,106:111:99:3481,152,0	missense_variant	rna46356	anthocyanidin 3-O-glucosyltransferase 7-like(AT5G17050)	AT5G17050
NW_018744137.1	1357624	.	G	C	6984.77	PASS	1/1:0,193:193:99:7013,580,0	missense_variant	rna46405	cinnamoyl-CoA reductase 2-like(AT2G23910)	AT2G23910
NW_018744137.1	1357932	.	CA	C	253.74	PASS	1/1:0,8:8:27:291,27,0	frameshift_variant	rna46405	cinnamoyl-CoA reductase 2-like(AT2G23910)	AT2G23910
NW_018744137.1	1358212	.	C	A	9942.77	PASS	1/1:0,275:275:99:9971,825,0	missense_variant	rna46405	cinnamoyl-CoA reductase 2-like(AT2G23910)	AT2G23910
NW_018744137.1	1479853	.	T	A	3360.77	SnpCluster	1/1:1,76:77:99:3389,201,0	missense_variant	rna46421	GPCR-type G protein 2(AT4G27630)	AT4G27630
NW_018744137.1	1479868	.	A	G	2570.77	SnpCluster	1/1:0,72:72:99:2599,216,0	missense_variant	rna46421	GPCR-type G protein 2(AT4G27630)	AT4G27630
NW_018744143.1	175319	.	A	T	3056.77	PASS	1/1:4,82:86:99:3085,118,0	missense_variant	rna46484	putative anthocyanidin reductase(AT4G27250)	AT4G27250
NW_018744143.1	175699	.	A	T	2686.77	PASS	1/1:4,83:87:99:2715,120,0	missense_variant	rna46484	putative anthocyanidin reductase(AT4G27250)	AT4G27250
NW_018744143.1	176470	.	A	T	2218.77	SnpCluster	1/1:0,50:50:99:2247,151,0	missense_variant	rna46484	putative anthocyanidin reductase(AT4G27250)	AT4G27250
NW_018744143.1	176495	.	G	C	1376.77	SnpCluster	1/1:1,48:49:91:1405,91,0	missense_variant	rna46484	putative anthocyanidin reductase(AT4G27250)	AT4G27250
NW_018744143.1	182833	.	G	T	2836.77	PASS	1/1:0,81:81:99:2865,243,0	missense_variant	rna46484	putative anthocyanidin reductase(AT4G27250)	AT4G27250
NW_018744143.1	184541	.	T	C	103319.77	PASS	1/1:2,2675:2677:99:103348,8015,0	missense_variant	rna46485	50S ribosomal protein L24(AT5G54600)	AT5G54600
NW_018744143.1	1073048	.	G	A	383.77	PASS	1/1:0,14:14:42:412,42,0	missense_variant	rna46546	putative disease resistance protein RGA3(AT3G14470)	AT3G14470
NW_018744143.1	1073160	.	C	T	299.77	PASS	1/1:0,10:10:30:328,30,0	missense_variant	rna46546	putative disease resistance protein RGA3(AT3G14470)	AT3G14470
NW_018744143.1	1158603	.	A	C	22883.77	PASS	1/1:3,640:643:99:22912,1837,0	missense_variant	rna46553	uncharacterized LOC110693189(AT:membrane lipoprotein lipid attachment site-like protein%2C putative (DUF1223))(AT5G54240)	AT5G54240
NW_018744143.1	1160361	.	C	T	17286.77	PASS	1/1:0,514:514:99:17315,1543,0	missense_variant	rna46553	uncharacterized LOC110693189(AT:membrane lipoprotein lipid attachment site-like protein%2C putative (DUF1223))(AT5G54240)	AT5G54240
NW_018744143.1	1755500	.	G	A	7026.77	PASS	1/1:7,223:230:99:7055,492,0	missense_variant	rna46602	uncharacterized LOC110693222(AT:Peroxisomal membrane 22 kDa (Mpv17/PMP22) family protein)(AT1G52870)	AT1G52870
NW_018744143.1	1942110	.	C	G	45428.77	PASS	1/1:7,1278:1285:99:45457,3550,0	missense_variant	rna46621	NAC domain-containing protein 72-like(AT4G27410)@NAC_family[PlantTFDB/ITAK]	AT4G27410
NW_018744143.1	2401177	.	G	T	1418.77	PASS	1/1:0,33:33:99:1447,99,0	splice_acceptor_variant&intron_variant	rna46662	nuclear/nucleolar GTPase 2-like(AT1G52980)	AT1G52980
NW_018744151.1	661177	.	G	A	58310.77	PASS	1/1:1,1381:1382:99:58339,4126,0	missense_variant	rna46768	DAG protein(AT1G11430)	AT1G11430
NW_018744151.1	661200	.	T	C	36853.77	PASS	1/1:9,1033:1042:99:36882,2847,0	missense_variant	rna46768	DAG protein(AT1G11430)	AT1G11430
NW_018744151.1	747723	.	C	T	1026.77	PASS	0/1:25,27:52:99:1055,0,980	missense_variant	rna46779	23 kDa jasmonate-induced protein-like	No_AT_hit
NW_018744151.1	1560493	.	A	G	5210.77	PASS	1/1:0,147:147:99:5239,442,0	missense_variant	rna46874	heterogeneous nuclear ribonucleoprotein U-like protein 1	No_AT_hit
NW_018744151.1	1562166	.	A	G	3704.77	PASS	1/1:0,99:99:99:3733,298,0	splice_donor_variant&intron_variant	rna46874	heterogeneous nuclear ribonucleoprotein U-like protein 1	No_AT_hit
NW_018744151.1	1562996	.	G	T	904.77	PASS	0/1:126,49:175:99:933,0,3357	missense_variant	rna46874	heterogeneous nuclear ribonucleoprotein U-like protein 1	No_AT_hit
NW_018744151.1	2363800	.	A	C	806.77	PASS	1/1:0,25:25:75:835,75,0	missense_variant	rna46940	LOC110693760	No_AT_hit
NW_018744151.1	2363933	.	C	T	705.78	PASS	1/1:1,23:24:26:734,26,0	missense_variant	rna46940	LOC110693760	No_AT_hit
NW_018744151.1	2604006	.	C	CA	80.73	PASS	0/1:23,11:34:99:118,0,444	frameshift_variant&start_lost	rna46971	UDP-glycosyltransferase 86A1-like(AT2G36970)	AT2G36970
NW_018744151.1	2836553	.	C	A	12652.77	PASS	1/1:1,309:310:99:12681,922,0	missense_variant	rna46994	uncharacterized LOC110693593(AT:glutathione S-transferase THETA 3)(AT5G41220)	AT5G41220
NW_018744151.1	3937465	.	A	G	31824.77	PASS	1/1:0,790:790:99:31853,2383,0	missense_variant	rna47084	ethylene-responsive transcription factor 4-like(AT5G44210)@ERF_family[PlantTFDB/ITAK]	AT5G44210
NW_018744151.1	3937589	.	T	C	55730.77	PASS	1/1:7,1710:1717:99:55759,4939,0	missense_variant	rna47084	ethylene-responsive transcription factor 4-like(AT5G44210)@ERF_family[PlantTFDB/ITAK]	AT5G44210
NW_018744151.1	4050918	.	GA	G	1161.73	PASS	1/1:0,32:32:96:1199,96,0	frameshift_variant	rna47110	uncharacterized LOC110693657	No_AT_hit
NW_018744167.1	2392303	.	T	C	31.77	SnpCluster	0/1:8,2:10:60:60,0,330	missense_variant	rna47419	calmodulin-interacting protein 111-like(AT1G64110)	AT1G64110
NW_018744167.1	2392647	.	T	A	43.77	SnpCluster	0/1:18,3:21:72:72,0,728	missense_variant	rna47419	calmodulin-interacting protein 111-like(AT1G64110)	AT1G64110
NW_018744187.1	963841	.	A	T	27696.77	PASS	1/1:5,803:808:99:27725,2275,0	missense_variant	rna47487	ras-related protein RABF1-like(AT3G54840)	AT3G54840
NW_018744239.1	442936	.	A	C	1620.77	PASS	1/1:0,45:45:99:1649,135,0	missense_variant	rna47554	replication protein A 70 kDa DNA-binding subunit B-like(AT5G08020)	AT5G08020
NW_018744239.1	443280	.	T	C	1672.77	PASS	1/1:0,54:54:99:1701,162,0	missense_variant	rna47554	replication protein A 70 kDa DNA-binding subunit B-like(AT5G08020)	AT5G08020
NW_018744239.1	444548	.	A	G	904.77	PASS	1/1:0,26:26:78:933,78,0	missense_variant	rna47554	replication protein A 70 kDa DNA-binding subunit B-like(AT5G08020)	AT5G08020
NW_018744239.1	1324768	.	T	G	6840.77	PASS	1/1:0,205:205:99:6869,614,0	missense_variant	rna47597	cytochrome P450 CYP72A219-like(AT3G14690)	AT3G14690
NW_018744239.1	1475946	.	C	T	5498.77	PASS	1/1:0,156:156:99:5527,468,0	missense_variant	rna47602	protein ALP1-like(AT3G30525)	AT3G30525
NW_018744239.1	2796741	.	C	A	1720.77	PASS	1/1:1,50:51:99:1749,107,0	missense_variant	rna47716	deoxynucleoside triphosphate triphosphohydrolase SAMHD1 homolog(AT5G40270)	AT5G40270
NW_018744239.1	3101853	.	T	A	64.77	PASS	0/1:10,3:13:93:93,0,325	splice_acceptor_variant&intron_variant	rna47746	pantothenate kinase 1-like(AT4G32180)	AT4G32180
NW_018744239.1	3103190	.	T	A	2439.77	PASS	1/1:1,77:78:99:2468,188,0	missense_variant	rna47746	pantothenate kinase 1-like(AT4G32180)	AT4G32180
NW_018744239.1	3251600	.	G	A	16492.77	PASS	1/1:0,491:491:99:16521,1474,0	stop_gained	rna47766	LOC110694185(AT1G10650)	AT1G10650
NW_018744239.1	3251717	.	C	T	18556.77	PASS	1/1:0,517:517:99:18585,1551,0	missense_variant	rna47766	LOC110694185(AT1G10650)	AT1G10650
NW_018744239.1	3252490	.	T	C	13751.77	PASS	1/1:2,296:298:99:13780,846,0	missense_variant	rna47766	LOC110694185(AT1G10650)	AT1G10650
NW_018744239.1	3252497	.	A	C	14149.77	PASS	1/1:2,318:320:99:14178,879,0	missense_variant	rna47766	LOC110694185(AT1G10650)	AT1G10650
NW_018744239.1	3254579	.	C	T	10051.77	PASS	1/1:2,276:278:99:10080,786,0	missense_variant	rna47766	LOC110694185(AT1G10650)	AT1G10650
NW_018744240.1	276294	.	T	G	1530.77	PASS	1/1:0,40:40:99:1559,120,0	missense_variant	rna48247	uncharacterized protein At3g49055-like(AT:ATP-binding protein)(AT3G49055)	AT3G49055
NW_018744240.1	276790	.	T	G	2224.77	PASS	1/1:0,63:63:99:2253,189,0	missense_variant	rna48247	uncharacterized protein At3g49055-like(AT:ATP-binding protein)(AT3G49055)	AT3G49055
NW_018744240.1	540840	.	A	G	325.77	SnpCluster	0/1:2,10:12:54:354,0,54	missense_variant	rna48279	acyltransferase-like protein At3g26840(AT5G41120)	AT5G41120
NW_018744240.1	1086315	.	C	T	3303.77	PASS	1/1:0,105:105:99:3332,315,0	missense_variant	rna48344	MLO-like protein 4(AT1G11000)	AT1G11000
NW_018744240.1	1283243	.	C	A	517.77	PASS	1/1:0,14:14:42:546,42,0	missense_variant	rna48371	cell cycle checkpoint protein RAD17-like(AT5G66130)	AT5G66130
NW_018744240.1	1283455	.	A	T	485.77	PASS	1/1:0,14:14:42:514,42,0	missense_variant	rna48371	cell cycle checkpoint protein RAD17-like(AT5G66130)	AT5G66130
NW_018744249.1	219805	.	A	T	2899.77	PASS	0/1:147,80:227:99:2928,0,9499	missense_variant	rna48416	LOC110694826(AT5G40300)	AT5G40300
NW_018744249.1	219811	.	G	T	2915.77	PASS	0/1:155,83:238:99:2944,0,9810	missense_variant	rna48416	LOC110694826(AT5G40300)	AT5G40300
NW_018744249.1	219910	.	T	A	2955.77	SnpCluster	0/1:261,86:347:99:2984,0,10657	missense_variant	rna48416	LOC110694826(AT5G40300)	AT5G40300
NW_018744268.1	4305948	.	C	T	3694.77	PASS	1/1:0,106:106:99:3723,318,0	missense_variant	rna48556	uncharacterized LOC110694856	No_AT_hit
NW_018744268.1	4307150	.	A	C	3650.77	PASS	1/1:0,115:115:99:3679,345,0	missense_variant	rna48556	uncharacterized LOC110694856	No_AT_hit
NW_018744268.1	4308092	.	C	T	494.77	SnpCluster	0/1:2,13:15:45:523,0,45	missense_variant	rna48556	uncharacterized LOC110694856	No_AT_hit
NW_018744268.1	4308093	.	C	T	494.77	SnpCluster	0/1:2,13:15:45:523,0,45	missense_variant	rna48556	uncharacterized LOC110694856	No_AT_hit
NW_018744268.1	4308095	.	A	G	494.77	SnpCluster	0/1:2,13:15:45:523,0,45	missense_variant	rna48556	uncharacterized LOC110694856	No_AT_hit
NW_018744268.1	4308099	.	G	C	646.77	SnpCluster	1/1:0,15:15:45:675,45,0	missense_variant	rna48556	uncharacterized LOC110694856	No_AT_hit
NW_018744268.1	4308103	.	A	T	494.77	SnpCluster	0/1:2,10:12:45:523,0,45	missense_variant	rna48556	uncharacterized LOC110694856	No_AT_hit
NW_018744268.1	4308104	.	T	G	494.77	SnpCluster	0/1:2,10:12:45:523,0,45	missense_variant	rna48556	uncharacterized LOC110694856	No_AT_hit
NW_018744268.1	4308208	.	A	C	681.77	PASS	1/1:0,17:17:51:710,51,0	missense_variant	rna48556	uncharacterized LOC110694856	No_AT_hit
NW_018744268.1	4308365	.	C	T	1985.77	PASS	1/1:0,57:57:99:2014,171,0	missense_variant	rna48556	uncharacterized LOC110694856	No_AT_hit
NW_018744268.1	4320425	.	G	T	649.77	PASS	1/1:0,20:20:60:678,60,0	missense_variant	rna48556	uncharacterized LOC110694856	No_AT_hit
NW_018744268.1	4320538	.	C	T	1177.77	PASS	1/1:0,32:32:96:1206,96,0	stop_gained	rna48556	uncharacterized LOC110694856	No_AT_hit
NW_018744290.1	106786	.	G	A	639.77	PASS	0/1:30,13:43:99:668,0,1402	splice_donor_variant&intron_variant	rna48717	nucleosome assembly protein 1%3B3-like(AT2G19480)	AT2G19480
NW_018744290.1	276593	.	T	A	4180.77	PASS	1/1:5,115:120:99:4209,216,0	missense_variant	rna48738	protein NRT1/ PTR FAMILY 8.3-like(AT2G02040)	AT2G02040
NW_018744290.1	276730	.	T	C	4322.77	PASS	1/1:2,116:118:99:4351,263,0	missense_variant	rna48738	protein NRT1/ PTR FAMILY 8.3-like(AT2G02040)	AT2G02040
NW_018744290.1	277408	.	G	C	3033.77	PASS	1/1:1,87:88:99:3062,218,0	missense_variant	rna48738	protein NRT1/ PTR FAMILY 8.3-like(AT2G02040)	AT2G02040
NW_018744290.1	277750	.	A	G	2405.77	PASS	1/1:0,59:59:99:2434,177,0	missense_variant	rna48738	protein NRT1/ PTR FAMILY 8.3-like(AT2G02040)	AT2G02040
NW_018744290.1	386013	.	T	C	889.77	PASS	1/1:0,28:28:84:918,84,0	missense_variant	rna48749	sodium/hydrogen exchanger 8-like(AT2G01980)	AT2G01980
NW_018744290.1	391960	.	G	A	902.77	PASS	1/1:0,21:21:63:931,63,0	missense_variant	rna48749	sodium/hydrogen exchanger 8-like(AT2G01980)	AT2G01980
NW_018744290.1	620299	.	C	T	914.77	PASS	1/1:0,22:22:66:943,66,0	missense_variant	rna48773	ATPase family AAA domain-containing protein FIGL1-like(AT3G27120)	AT3G27120
NW_018744290.1	620754	.	G	A	672.77	PASS	1/1:0,17:17:51:701,51,0	missense_variant	rna48773	ATPase family AAA domain-containing protein FIGL1-like(AT3G27120)	AT3G27120
NW_018744290.1	762404	.	G	A	112069.77	PASS	1/1:21,3050:3071:99:112098,8635,0	missense_variant	rna48804	oxygen-evolving enhancer protein 2(AT1G06680)	AT1G06680
NW_018744290.1	986565	.	A	G	89.77	PASS	0/1:4,6:10:99:118,0,111	missense_variant	rna48835	36.4 kDa proline-rich protein-like(AT3G22142)	AT3G22142
NW_018744290.1	1125196	.	T	A	8537.77	PASS	1/1:0,250:250:99:8566,751,0	missense_variant	rna48851	phytochrome A-like(AT1G09570)	AT1G09570
NW_018744290.1	1127085	.	C	T	3845.77	PASS	1/1:0,108:108:99:3874,324,0	missense_variant	rna48851	phytochrome A-like(AT1G09570)	AT1G09570
NW_018744290.1	1127621	.	G	A	5580.77	PASS	1/1:0,162:162:99:5609,486,0	missense_variant	rna48851	phytochrome A-like(AT1G09570)	AT1G09570
NW_018744290.1	1127760	.	G	T	5101.77	PASS	1/1:0,114:114:99:5130,343,0	missense_variant	rna48851	phytochrome A-like(AT1G09570)	AT1G09570
NW_018744290.1	1127762	.	C	T	5101.77	PASS	1/1:0,114:114:99:5130,343,0	missense_variant	rna48851	phytochrome A-like(AT1G09570)	AT1G09570
NW_018744290.1	1128180	.	T	A	2905.77	PASS	1/1:0,77:77:99:2934,231,0	missense_variant	rna48851	phytochrome A-like(AT1G09570)	AT1G09570
NW_018744290.1	1151557	.	T	A	768.77	PASS	1/1:0,26:26:78:797,78,0	missense_variant	rna48853	uncharacterized LOC110695134(AT:Polynucleotidyl transferase%2C ribonuclease H-like superfamily protein)(AT5G42905)	AT5G42905
NW_018744290.1	1151765	.	C	T	466.77	PASS	1/1:0,11:11:33:495,33,0	missense_variant	rna48853	uncharacterized LOC110695134(AT:Polynucleotidyl transferase%2C ribonuclease H-like superfamily protein)(AT5G42905)	AT5G42905
NW_018744290.1	1151768	.	C	T	466.77	PASS	1/1:0,11:11:33:495,33,0	missense_variant	rna48853	uncharacterized LOC110695134(AT:Polynucleotidyl transferase%2C ribonuclease H-like superfamily protein)(AT5G42905)	AT5G42905
NW_018744290.1	1355398	.	A	T	2531.77	PASS	0/1:225,81:306:99:2560,0,8887	missense_variant	rna48879	BURP domain-containing protein BNM2A-like(AT1G49320)	AT1G49320
NW_018744290.1	1355566	.	G	A	12661.77	PASS	0/1:659,430:1089:99:12690,0,21622	missense_variant	rna48879	BURP domain-containing protein BNM2A-like(AT1G49320)	AT1G49320
NW_018744290.1	1483115	.	A	G	498.77	PASS	1/1:0,13:13:39:527,39,0	missense_variant	rna48897	chromatin assembly factor 1 subunit FAS2-like(AT5G64630)	AT5G64630
NW_018744290.1	1908557	.	G	T	12568.77	PASS	1/1:2,380:382:99:12597,1092,0	missense_variant	rna48953	RNA-binding protein 39-like(AT5G09880)	AT5G09880
NW_018744290.1	2173260	.	C	A	2181.77	PASS	1/1:0,59:59:99:2210,177,0	missense_variant	rna48994	GPI ethanolamine phosphate transferase 2-like(AT2G22530)	AT2G22530
NW_018744290.1	2286989	.	C	A	4043.77	PASS	1/1:0,109:109:99:4072,328,0	missense_variant	rna49013	nicotinamidase 1-like(AT2G22570)	AT2G22570
NW_018744290.1	2492814	.	A	G	2649.77	PASS	1/1:0,67:67:99:2678,201,0	missense_variant	rna49046	uncharacterized tRNA/rRNA methyltransferase YsgA-like(AT:tRNA/rRNA methyltransferase (SpoU) family protein)(AT4G38020)@FAR1_family[PlantTFDB/ITAK]	AT4G38020
NW_018744297.1	642060	.	G	GC	13163.73	PASS	1/1:0,393:393:99:13201,1182,0	frameshift_variant	rna49122	LOC110695406(AT5G60600)	AT5G60600
NW_018744301.1	2303250	.	C	T	13115.77	PASS	1/1:4,363:367:99:13144,917,0	missense_variant	rna49249	uncharacterized LOC110695513(AT:interferon-related developmental regulator family protein / IFRD protein family)(AT1G27760)	AT1G27760
NW_018744301.1	7291228	.	C	T	5540.77	PASS	0/1:236,206:442:99:5569,0,6618	missense_variant	rna49347	DNA-dependent metalloprotease WSS1-like(AT1G55915)	AT1G55915
NW_018744301.1	7291279	.	T	C	2628.77	SnpCluster	0/1:302,88:390:99:2657,0,12573	missense_variant	rna49347	DNA-dependent metalloprotease WSS1-like(AT1G55915)	AT1G55915
NW_018744301.1	7291281	.	A	AGGGAATCG	2618.73	SnpCluster	0/1:295,88:383:99:2656,0,12574	frameshift_variant	rna49347	DNA-dependent metalloprotease WSS1-like(AT1G55915)	AT1G55915
NW_018744301.1	7291294	.	G	T	1950.77	SnpCluster	0/1:319,89:408:99:1979,0,10666	missense_variant	rna49347	DNA-dependent metalloprotease WSS1-like(AT1G55915)	AT1G55915
NW_018744301.1	7291324	.	G	C	2054.77	PASS	0/1:341,94:435:99:2083,0,10854	missense_variant	rna49347	DNA-dependent metalloprotease WSS1-like(AT1G55915)	AT1G55915
NW_018744301.1	7291458	.	A	G	8412.77	PASS	0/1:257,244:501:99:8441,0,7469	missense_variant	rna49347	DNA-dependent metalloprotease WSS1-like(AT1G55915)	AT1G55915
NW_018744301.1	7291477	.	G	T	3124.77	PASS	0/1:371,125:496:99:3153,0,14465	missense_variant	rna49347	DNA-dependent metalloprotease WSS1-like(AT1G55915)	AT1G55915
NW_018744301.1	7291508	.	T	A	7529.77	PASS	0/1:247,229:476:99:7558,0,9885	missense_variant	rna49347	DNA-dependent metalloprotease WSS1-like(AT1G55915)	AT1G55915
NW_018744301.1	7291514	.	G	T	7634.77	PASS	0/1:245,253:498:99:7663,0,9297	missense_variant	rna49347	DNA-dependent metalloprotease WSS1-like(AT1G55915)	AT1G55915
NW_018744301.1	7291570	.	C	A	8078.77	PASS	0/1:288,214:502:99:8107,0,11314	missense_variant	rna49347	DNA-dependent metalloprotease WSS1-like(AT1G55915)	AT1G55915
NW_018744301.1	7291578	.	A	T	8084.77	PASS	0/1:290,214:504:99:8113,0,11434	missense_variant	rna49347	DNA-dependent metalloprotease WSS1-like(AT1G55915)	AT1G55915
NW_018744301.1	7292046	.	T	C	12107.77	SnpCluster	1/1:2,339:341:99:12136,977,0	missense_variant	rna49347	DNA-dependent metalloprotease WSS1-like(AT1G55915)	AT1G55915
NW_018744304.1	7134707	.	G	T	4009.77	PASS	1/1:0,106:106:99:4038,319,0	missense_variant	rna49690	uncharacterized LOC110695779(AT:nuclease)(AT5G41980)	AT5G41980
NW_018744311.1	22273	.	G	T	198.77	PASS	0/1:11,11:22:99:227,0,252	missense_variant	rna49703	uncharacterized LOC110695875(AT:tRNA-splicing ligase (DUF239))(AT1G55360)	AT1G55360
NW_018744311.1	204024	.	C	T	2508.77	PASS	1/1:0,68:68:99:2537,204,0	missense_variant	rna49718	uncharacterized hydrolase YugF-like(AT:alpha/beta-Hydrolases superfamily protein)(AT5G19850)	AT5G19850
NW_018744311.1	213284	.	A	G	73463.77	PASS	1/1:4,1995:1999:99:73492,5792,0	missense_variant	rna49724	putative ETHYLENE INSENSITIVE 3-like 4 protein(AT5G65100)@EIL_family[PlantTFDB/ITAK]	AT5G65100
NW_018744311.1	213326	.	A	G	72910.77	PASS	1/1:5,2062:2067:99:72939,5971,0	missense_variant	rna49724	putative ETHYLENE INSENSITIVE 3-like 4 protein(AT5G65100)@EIL_family[PlantTFDB/ITAK]	AT5G65100
NW_018744311.1	213401	.	A	T	67682.77	PASS	1/1:8,1956:1964:99:67711,5464,0	missense_variant	rna49724	putative ETHYLENE INSENSITIVE 3-like 4 protein(AT5G65100)@EIL_family[PlantTFDB/ITAK]	AT5G65100
NW_018744311.1	213402	.	A	C	87734.77	PASS	1/1:5,1959:1964:99:87763,5596,0	missense_variant	rna49724	putative ETHYLENE INSENSITIVE 3-like 4 protein(AT5G65100)@EIL_family[PlantTFDB/ITAK]	AT5G65100
NW_018744311.1	214488	.	A	C	391.77	PASS	1/1:0,13:13:39:420,39,0	missense_variant	rna49725	protochlorophyllide-dependent translocon component 52(AT4G25650)	AT4G25650
NW_018744311.1	216887	.	G	A	2136.77	PASS	1/1:1,63:64:99:2165,146,0	missense_variant	rna49727	protochlorophyllide-dependent translocon component 52(AT4G25650)	AT4G25650
NW_018744311.1	217331	.	C	T	1131.77	PASS	1/1:0,33:33:99:1160,99,0	missense_variant	rna49727	protochlorophyllide-dependent translocon component 52(AT4G25650)	AT4G25650
NW_018744311.1	217747	.	T	A	1104.77	PASS	1/1:0,30:30:90:1133,90,0	missense_variant	rna49727	protochlorophyllide-dependent translocon component 52(AT4G25650)	AT4G25650
NW_018744311.1	274325	.	T	C	1936.77	PASS	0/1:17,78:95:99:1965,0,157	missense_variant	rna49730	probable membrane metalloprotease ARASP2(AT2G32480)	AT2G32480
NW_018744311.1	436672	.	A	T	21086.77	PASS	1/1:2,631:633:99:21115,1810,0	missense_variant	rna49762	uncharacterized LOC110695922(AT:6%2C7-dimethyl-8-ribityllumazine synthase)(AT3G32930)	AT3G32930
NW_018744311.1	726414	.	G	A	923.77	PASS	1/1:0,30:30:90:952,90,0	missense_variant	rna49811	pentatricopeptide repeat-containing protein At1g19720-like(AT5G15300)	AT5G15300
NW_018744311.1	726882	.	A	T	920.77	PASS	1/1:0,26:26:78:949,78,0	missense_variant	rna49811	pentatricopeptide repeat-containing protein At1g19720-like(AT5G15300)	AT5G15300
NW_018744311.1	726987	.	T	C	817.77	PASS	1/1:0,26:26:78:846,78,0	missense_variant	rna49811	pentatricopeptide repeat-containing protein At1g19720-like(AT5G15300)	AT5G15300
NW_018744311.1	904354	.	C	A	29575.77	PASS	1/1:17,1045:1062:99:29604,2568,0	missense_variant	rna49838	linoleate 13S-lipoxygenase 2-1(AT3G45140)	AT3G45140
NW_018744311.1	906903	.	A	T	34143.77	PASS	1/1:6,1001:1007:99:34172,2792,0	missense_variant	rna49838	linoleate 13S-lipoxygenase 2-1(AT3G45140)	AT3G45140
NW_018744311.1	1039482	.	A	G	1057.77	PASS	1/1:0,28:28:84:1086,84,0	missense_variant	rna49859	uncharacterized LOC110695987(AT:Transducin/WD40 repeat-like superfamily protein)(AT5G12920)	AT5G12920
NW_018744311.1	1522242	.	A	C	100.77	SnpCluster	0/1:13,4:17:99:129,0,712	missense_variant	rna49903	xanthine dehydrogenase 1-like(AT4G34890)	AT4G34890
NW_018744311.1	1522252	.	T	C	100.77	SnpCluster	0/1:13,3:16:99:129,0,712	missense_variant	rna49903	xanthine dehydrogenase 1-like(AT4G34890)	AT4G34890
NW_018744311.1	1523275	.	A	G	61.77	SnpCluster	0/1:12,3:15:90:90,0,688	missense_variant	rna49903	xanthine dehydrogenase 1-like(AT4G34890)	AT4G34890
NW_018744311.1	1523293	.	G	T	64.77	SnpCluster	0/1:11,3:14:93:93,0,653	missense_variant	rna49903	xanthine dehydrogenase 1-like(AT4G34890)	AT4G34890
NW_018744311.1	1523297	.	A	C	64.77	SnpCluster	0/1:9,3:12:93:93,0,653	missense_variant	rna49903	xanthine dehydrogenase 1-like(AT4G34890)	AT4G34890
NW_018744311.1	1523557	.	C	T	115.77	SnpCluster	0/1:8,4:12:99:144,0,528	missense_variant	rna49903	xanthine dehydrogenase 1-like(AT4G34890)	AT4G34890
NW_018744311.1	1523566	.	G	C	115.77	SnpCluster	0/1:8,4:12:99:144,0,528	missense_variant	rna49903	xanthine dehydrogenase 1-like(AT4G34890)	AT4G34890
NW_018744311.1	2457506	.	T	C	612.77	PASS	1/1:0,18:18:54:641,54,0	missense_variant	rna50019	bark storage protein A-like(AT4G24340)	AT4G24340
NW_018744311.1	2577298	.	T	G	389.77	PASS	1/1:0,12:12:36:418,36,0	missense_variant	rna50038	F-box protein At3g07870-like(AT3G23880)	AT3G23880
NW_018744311.1	2935295	.	G	A	1580.77	PASS	1/1:2,46:48:95:1609,95,0	missense_variant	rna50088	uncharacterized LOC110696132(AT:gamma-irradiation and mitomycin c induced 1)(AT5G24280)	AT5G24280
NW_018744311.1	2947086	.	T	C	619.77	PASS	1/1:0,18:18:54:648,54,0	missense_variant	rna50088	uncharacterized LOC110696132(AT:gamma-irradiation and mitomycin c induced 1)(AT5G24280)	AT5G24280
NW_018744315.1	156812	.	T	C	370.78	PASS	1/1:0,9:9:27:399,27,0	missense_variant	rna50122	lachrymatory-factor synthase-like(AT4G32870)	AT4G32870
NW_018744315.1	157015	.	A	G	298.77	PASS	0/1:3,8:11:53:327,0,53	missense_variant	rna50122	lachrymatory-factor synthase-like(AT4G32870)	AT4G32870
NW_018744348.1	203078	.	C	G	4182.77	PASS	1/1:0,110:110:99:4211,331,0	missense_variant	rna50185	uncharacterized LOC110696277	No_AT_hit
NW_018744348.1	405540	.	T	TTG	2484.73	PASS	1/1:0,66:66:99:2522,194,0	frameshift_variant&stop_gained	rna50206	uncharacterized LOC110696344(AT:rotamase FKBP 1)(AT3G25230)	AT3G25230
NW_018744348.1	405676	.	A	G	4551.77	PASS	1/1:0,127:127:99:4580,381,0	missense_variant	rna50206	uncharacterized LOC110696344(AT:rotamase FKBP 1)(AT3G25230)	AT3G25230
NW_018744348.1	405755	.	G	T	5489.77	PASS	1/1:0,164:164:99:5518,491,0	missense_variant	rna50206	uncharacterized LOC110696344(AT:rotamase FKBP 1)(AT3G25230)	AT3G25230
NW_018744348.1	406365	.	C	T	6542.77	SnpCluster	1/1:0,188:188:99:6571,563,0	stop_gained	rna50206	uncharacterized LOC110696344(AT:rotamase FKBP 1)(AT3G25230)	AT3G25230
NW_018744348.1	406486	.	T	C	7040.77	PASS	1/1:0,194:194:99:7069,583,0	missense_variant	rna50206	uncharacterized LOC110696344(AT:rotamase FKBP 1)(AT3G25230)	AT3G25230
NW_018744367.1	467071	.	C	T	2484.77	PASS	1/1:2,70:72:99:2513,166,0	missense_variant	rna50356	transcription factor TGA7-like(AT1G77920)@bZIP_family[PlantTFDB/ITAK]	AT1G77920
NW_018744367.1	9031116	.	C	T	588.77	PASS	1/1:0,14:14:42:617,42,0	missense_variant	rna50748	replication protein A 70 kDa DNA-binding subunit D-like(AT5G08020)	AT5G08020
NW_018744367.1	9742849	.	C	T	2458.77	PASS	1/1:0,58:58:99:2487,174,0	missense_variant	rna50783	probable sulfate transporter 4.2(AT3G12520)	AT3G12520
NW_018744367.1	9754626	.	G	A	4793.77	PASS	1/1:0,136:136:99:4822,408,0	missense_variant	rna50783	probable sulfate transporter 4.2(AT3G12520)	AT3G12520
NW_018744460.1	83454	.	C	T	11452.77	PASS	1/1:4,336:340:99:11481,838,0	missense_variant	rna51073	U-box domain-containing protein 33-like(AT2G45910)	AT2G45910
NW_018744460.1	85877	.	A	C	5552.77	PASS	1/1:1,157:158:99:5581,430,0	missense_variant	rna51073	U-box domain-containing protein 33-like(AT2G45910)	AT2G45910
NW_018744460.1	85926	.	C	T	5570.77	PASS	1/1:0,156:156:99:5599,469,0	missense_variant	rna51073	U-box domain-containing protein 33-like(AT2G45910)	AT2G45910
NW_018744460.1	86716	.	C	T	5021.77	PASS	1/1:2,156:158:99:5050,383,0	missense_variant	rna51073	U-box domain-containing protein 33-like(AT2G45910)	AT2G45910
NW_018744460.1	190873	.	C	T	23475.77	PASS	1/1:9,628:637:99:23504,1551,0	missense_variant	rna51081	cleavage and polyadenylation specificity factor subunit 2-like(AT5G23880)	AT5G23880
NW_018744460.1	192551	.	T	C	17534.77	PASS	1/1:2,395:397:99:17563,1049,0	missense_variant	rna51081	cleavage and polyadenylation specificity factor subunit 2-like(AT5G23880)	AT5G23880
NW_018744460.1	197521	.	T	G	12943.77	PASS	1/1:0,356:356:99:12972,1069,0	missense_variant	rna51081	cleavage and polyadenylation specificity factor subunit 2-like(AT5G23880)	AT5G23880
NW_018744460.1	500821	.	T	C	3800.77	PASS	1/1:0,101:101:99:3829,304,0	missense_variant	rna51120	uncharacterized protein PFB0145c-like(AT:Myosin heavy chain-related protein)(AT1G63300)	AT1G63300
NW_018744460.1	678035	.	C	T	8538.77	PASS	1/1:1,254:255:99:8567,729,0	missense_variant	rna51141	3-hexulose-6-phosphate isomerase-like(AT5G52190)	AT5G52190
NW_018744460.1	1364533	.	G	T	25041.77	PASS	1/1:2,676:678:99:25070,1986,0	missense_variant	rna51228	phosphoglucomutase(AT5G51820)	AT5G51820
NW_018744460.1	1500299	.	G	A	52862.77	PASS	1/1:0,1461:1461:99:52891,4385,0	missense_variant	rna51245	subtilisin-like protease SBT1.3(AT5G51750)	AT5G51750
NW_018744460.1	1506452	.	A	T	2806.77	PASS	1/1:2,75:77:99:2835,168,0	splice_donor_variant&intron_variant	rna51245	subtilisin-like protease SBT1.3(AT5G51750)	AT5G51750
NW_018744460.1	1537551	.	C	T	1735.77	PASS	1/1:4,47:51:53:1764,53,0	splice_donor_variant&intron_variant	rna51252	DEAD-box ATP-dependent RNA helicase 7-like(AT5G62190)	AT5G62190
NW_018744460.1	1546326	.	A	G	561.77	PASS	1/1:0,16:16:48:590,48,0	missense_variant	rna51253	xyloglucan galactosyltransferase XLT2-like(AT5G62220)	AT5G62220
NW_018744460.1	1546379	.	A	G	430.77	PASS	1/1:0,12:12:36:459,36,0	missense_variant	rna51253	xyloglucan galactosyltransferase XLT2-like(AT5G62220)	AT5G62220
NW_018744460.1	1735962	.	T	A	977.77	PASS	1/1:0,27:27:81:1006,81,0	missense_variant	rna51280	65-kDa microtubule-associated protein 3-like(AT5G51600)	AT5G51600
NW_018744460.1	1881096	.	CTTACTATCCA	C	963.73	PASS	0/1:3,24:27:99:1001,0,298	frameshift_variant	rna51291	probable carboxylesterase 5(AT1G19190)	AT1G19190
NW_018744460.1	1881352	.	ACAAAGATCCT	A	1172.73	PASS	0/1:3,29:32:99:1210,0,108	frameshift_variant	rna51291	probable carboxylesterase 5(AT1G19190)	AT1G19190
NW_018744460.1	1881614	.	G	A	591.77	PASS	0/1:4,19:23:99:620,0,110	missense_variant	rna51291	probable carboxylesterase 5(AT1G19190)	AT1G19190
NW_018744460.1	1881704	.	C	A	659.77	PASS	0/1:5,22:27:99:688,0,104	missense_variant	rna51291	probable carboxylesterase 5(AT1G19190)	AT1G19190
NW_018744460.1	1881758	.	T	A	449.77	PASS	0/1:7,13:20:99:478,0,133	missense_variant	rna51291	probable carboxylesterase 5(AT1G19190)	AT1G19190
NW_018744460.1	1881795	.	G	GA	305.73	PASS	0/1:4,12:16:83:343,0,83	frameshift_variant	rna51291	probable carboxylesterase 5(AT1G19190)	AT1G19190
NW_018744460.1	3030670	.	A	AAG	2430.73	PASS	1/1:2,57:59:87:2468,87,0	frameshift_variant	rna51460	DNA replication complex GINS protein SLD5-like(AT5G49010)	AT5G49010
NW_018744460.1	3030751	.	C	G	2892.77	PASS	1/1:2,78:80:99:2921,191,0	missense_variant	rna51460	DNA replication complex GINS protein SLD5-like(AT5G49010)	AT5G49010
NW_018744460.1	3195186	.	A	G	1291.77	PASS	1/1:0,38:38:99:1320,114,0	missense_variant	rna51479	nuclear poly(A) polymerase 3-like(AT3G06560)	AT3G06560
NW_018744460.1	3197434	.	A	T	1778.77	PASS	1/1:2,53:55:99:1807,115,0	missense_variant	rna51479	nuclear poly(A) polymerase 3-like(AT3G06560)	AT3G06560
NW_018744460.1	3202826	.	A	G	1075.77	PASS	1/1:1,32:33:53:1104,53,0	missense_variant	rna51479	nuclear poly(A) polymerase 3-like(AT3G06560)	AT3G06560
NW_018744489.1	33930	.	T	TATCA	49.73	PASS	0/1:13,3:16:87:87,0,756	frameshift_variant&stop_gained	rna51742	BURP domain-containing protein BNM2A-like(AT1G49320)	AT1G49320
NW_018744497.1	2170977	.	G	A	4583.77	PASS	0/1:30,139:169:99:4612,0,610	missense_variant	rna51828	thioredoxin O2(AT2G35010)	AT2G35010
NW_018744497.1	2497305	.	A	G	688.77	PASS	0/1:39,23:62:99:717,0,1199	missense_variant	rna51837	ARM REPEAT PROTEIN INTERACTING WITH ABF2-like(AT5G19330)	AT5G19330
NW_018744502.1	1831312	.	T	C	391.77	PASS	1/1:0,13:13:39:420,39,0	missense_variant	rna52167	beta-glucosidase 24-like(AT1G26560)	AT1G26560
NW_018744502.1	5981765	.	C	A	1297.77	PASS	0/1:12,42:54:99:1326,0,174	missense_variant	rna52334	DNA polymerase alpha catalytic subunit-like(AT5G67100)	AT5G67100
NW_018744502.1	5981788	.	C	A	1063.77	PASS	0/1:10,37:47:99:1092,0,215	missense_variant	rna52334	DNA polymerase alpha catalytic subunit-like(AT5G67100)	AT5G67100
NW_018744502.1	5982183	.	C	T	2032.77	PASS	1/1:0,48:48:99:2061,144,0	splice_acceptor_variant&intron_variant	rna52334	DNA polymerase alpha catalytic subunit-like(AT5G67100)	AT5G67100
NW_018744502.1	6076819	.	T	C	57.77	PASS	0/1:14,4:18:86:86,0,488	missense_variant	rna52344	oral-facial-digital syndrome 1 protein homolog(AT1G10417)	AT1G10417
NW_018744502.1	6580980	.	G	GGT	2242.73	PASS	0/1:9,55:64:99:2280,0,211	frameshift_variant	rna52382	UDP-glycosyltransferase 79B2-like(AT5G53990)	AT5G53990
NW_018744502.1	7168996	.	T	G	3066.77	PASS	1/1:0,89:89:99:3095,267,0	missense_variant	rna52421	PLAT domain-containing protein 3-like(AT2G22170)	AT2G22170
NW_018744502.1	7619806	.	T	C	19658.77	PASS	1/1:1,574:575:99:19687,1715,0	missense_variant	rna52453	alanine--glyoxylate aminotransferase 2 homolog 3(AT3G08860)	AT3G08860
NW_018744504.1	89505	.	C	A	1456.77	PASS	1/1:1,42:43:83:1485,83,0	missense_variant	rna52471	reticulon-like protein B21(AT5G58000)	AT5G58000
NW_018744535.1	37717	.	C	A	659.77	PASS	1/1:0,18:18:54:688,54,0	missense_variant	rna52668	probable nucleoredoxin 3(AT4G31240)	AT4G31240
NW_018744535.1	37728	.	A	G	472.77	PASS	1/1:0,13:13:39:501,39,0	missense_variant	rna52668	probable nucleoredoxin 3(AT4G31240)	AT4G31240
NW_018744537.1	458064	.	A	T	47911.77	SnpCluster	1/1:21,1155:1176:99:47940,2669,0	missense_variant	rna52728	glycine-rich RNA-binding(AT4G39260)	AT4G39260
NW_018744537.1	458075	.	C	T	48376.77	SnpCluster	1/1:17,619:636:99:48405,2639,0	missense_variant	rna52728	glycine-rich RNA-binding(AT4G39260)	AT4G39260
NW_018744537.1	2349908	.	G	A	4937.77	PASS	1/1:0,144:144:99:4966,432,0	missense_variant	rna52979	protein NUCLEAR FUSION DEFECTIVE 4-like(AT2G39210)	AT2G39210
NW_018744537.1	2350415	.	GC	G	4759.73	PASS	1/1:0,135:135:99:4797,406,0	frameshift_variant	rna52979	protein NUCLEAR FUSION DEFECTIVE 4-like(AT2G39210)	AT2G39210
NW_018744537.1	2350695	.	A	T	4421.77	PASS	1/1:0,124:124:99:4450,372,0	missense_variant	rna52979	protein NUCLEAR FUSION DEFECTIVE 4-like(AT2G39210)	AT2G39210
NW_018744537.1	3302368	.	A	G	738.77	PASS	1/1:0,20:20:60:767,60,0	missense_variant	rna53100	cytochrome P450 734A1-like(AT2G26710)	AT2G26710
NW_018744537.1	3303260	.	A	T	1186.77	SnpCluster	1/1:0,25:25:81:1215,81,0	missense_variant	rna53100	cytochrome P450 734A1-like(AT2G26710)	AT2G26710
NW_018744537.1	3303342	.	T	A	1760.77	PASS	1/1:0,55:55:99:1789,164,0	missense_variant	rna53100	cytochrome P450 734A1-like(AT2G26710)	AT2G26710
NW_018744537.1	3303428	.	T	C	1525.77	PASS	1/1:0,44:44:99:1554,132,0	missense_variant	rna53100	cytochrome P450 734A1-like(AT2G26710)	AT2G26710
NW_018744537.1	3304384	.	G	C	1757.77	PASS	1/1:0,50:50:99:1786,150,0	missense_variant	rna53100	cytochrome P450 734A1-like(AT2G26710)	AT2G26710
NW_018744537.1	3304471	.	T	G	1548.77	PASS	1/1:0,41:41:99:1577,123,0	missense_variant	rna53100	cytochrome P450 734A1-like(AT2G26710)	AT2G26710
NW_018744537.1	3843099	.	A	T	2975.77	PASS	1/1:1,94:95:99:3004,239,0	missense_variant	rna53167	D-glycerate 3-kinase(AT1G80380)	AT1G80380
NW_018744537.1	3845391	.	C	A	3040.77	PASS	1/1:1,83:84:99:3069,207,0	missense_variant	rna53167	D-glycerate 3-kinase(AT1G80380)	AT1G80380
NW_018744537.1	3849825	.	T	G	1979.77	PASS	1/1:0,60:60:99:2008,180,0	missense_variant	rna53167	D-glycerate 3-kinase(AT1G80380)	AT1G80380
NW_018744537.1	3850041	.	A	G	1596.77	PASS	1/1:2,49:51:99:1625,104,0	missense_variant	rna53167	D-glycerate 3-kinase(AT1G80380)	AT1G80380
NW_018744537.1	3850315	.	C	T	1769.77	PASS	1/1:1,45:46:92:1798,92,0	missense_variant	rna53167	D-glycerate 3-kinase(AT1G80380)	AT1G80380
NW_018744537.1	3863687	.	T	A	37677.77	PASS	1/1:4,1069:1073:99:37706,3081,0	missense_variant	rna53169	protein CDI-like(AT1G64980)	AT1G64980
NW_018744537.1	3864062	.	G	A	48713.77	PASS	1/1:2,1340:1342:99:48742,3976,0	missense_variant	rna53169	protein CDI-like(AT1G64980)	AT1G64980
NW_018744537.1	3864246	.	C	A	59095.77	PASS	1/1:1,1592:1593:99:59124,4746,0	missense_variant	rna53169	protein CDI-like(AT1G64980)	AT1G64980
NW_018744537.1	3870218	.	C	T	4845.77	PASS	1/1:1,133:134:99:4874,392,0	missense_variant	rna53170	auxin-responsive protein IAA1-like(AT1G04250)	AT1G04250
NW_018744560.1	1462747	.	A	G	6951.77	PASS	1/1:0,204:204:99:6980,613,0	missense_variant	rna53436	uncharacterized LOC110699091(AT:Transmembrane amino acid transporter family protein)(AT1G47670)	AT1G47670
NW_018744582.1	722781	.	T	C	1998.77	PASS	0/1:38,65:103:99:2027,0,1061	missense_variant	rna53561	BEL1-like homeodomain protein 9(AT5G02030)@TALE_family[PlantTFDB/ITAK]	AT5G02030
NW_018744582.1	1336914	.	A	T	77.77	PASS	0/1:18,4:22:99:106,0,529	missense_variant	rna53630	systemin receptor SR160-like(AT4G39400)	AT4G39400
NW_018744582.1	1337701	.	G	C	238.77	PASS	0/1:9,9:18:99:267,0,267	missense_variant	rna53630	systemin receptor SR160-like(AT4G39400)	AT4G39400
NW_018744582.1	1339201	.	G	A	336.77	PASS	0/1:4,13:17:86:365,0,86	missense_variant	rna53630	systemin receptor SR160-like(AT4G39400)	AT4G39400
NW_018744582.1	1559516	.	T	C	415.77	SnpCluster	0/1:22,16:38:99:444,0,753	missense_variant	rna53658	uncharacterized LOC110699455(AT:Copia-like polyprotein/retrotransposon)(AT1G21280)	AT1G21280
NW_018744582.1	1559558	.	A	G	1868.77	PASS	1/1:0,60:60:99:1897,180,0	missense_variant	rna53658	uncharacterized LOC110699455(AT:Copia-like polyprotein/retrotransposon)(AT1G21280)	AT1G21280
NW_018744582.1	2701263	.	A	T	4283.77	PASS	1/1:0,121:121:99:4312,363,0	missense_variant	rna53816	staphylococcal-like nuclease CAN1(AT2G40410)	AT2G40410
NW_018744582.1	2701278	.	G	A	4050.77	PASS	1/1:0,107:107:99:4079,321,0	missense_variant	rna53816	staphylococcal-like nuclease CAN1(AT2G40410)	AT2G40410
NW_018744582.1	2704782	.	A	T	15081.77	PASS	1/1:11,413:424:99:15110,868,0	stop_gained	rna53818	uncharacterized LOC110699357(AT:hypothetical protein)(AT5G05360)	AT5G05360
NW_018744589.1	418677	.	A	G	7837.77	PASS	1/1:0,210:210:99:7866,631,0	missense_variant	rna53912	proteinaceous RNase P 1(AT2G32230)	AT2G32230
NW_018744593.1	221220	.	T	C	1021.77	PASS	1/1:0,30:30:90:1050,90,0	missense_variant	rna53975	protein FAR1-RELATED SEQUENCE 9-like	No_AT_hit
NW_018744593.1	221337	.	T	C	913.77	PASS	1/1:0,24:24:72:942,72,0	missense_variant	rna53975	protein FAR1-RELATED SEQUENCE 9-like	No_AT_hit
NW_018744593.1	251431	.	GTC	G	13923.73	PASS	0/1:214,348:562:99:13961,0,7899	frameshift_variant	rna53983	tubulin-folding cofactor A-like(AT2G30410)	AT2G30410
NW_018744593.1	251487	.	T	C	5561.77	SnpCluster	0/1:681,189:870:99:5590,0,26405	missense_variant	rna53983	tubulin-folding cofactor A-like(AT2G30410)	AT2G30410
NW_018744593.1	1597438	.	C	T	869.77	PASS	1/1:0,24:24:72:898,72,0	missense_variant	rna54084	DEMETER-like protein 3(AT2G36490)	AT2G36490
NW_018744593.1	1602049	.	T	A	1292.77	PASS	1/1:0,33:33:99:1321,99,0	missense_variant	rna54084	DEMETER-like protein 3(AT2G36490)	AT2G36490
NW_018744593.1	1602390	.	C	G	1255.77	PASS	1/1:0,39:39:99:1284,117,0	missense_variant	rna54084	DEMETER-like protein 3(AT2G36490)	AT2G36490
NW_018744593.1	1606524	.	T	A	1181.77	PASS	1/1:0,35:35:99:1210,105,0	missense_variant	rna54084	DEMETER-like protein 3(AT2G36490)	AT2G36490
NW_018744593.1	1695861	.	C	G	19740.77	PASS	1/1:3,542:545:99:19769,1515,0	missense_variant	rna54090	uncharacterized protein At4g22758-like(AT:hypothetical protein)(AT2G27830)	AT2G27830
NW_018744593.1	5346695	.	G	A	1750.77	PASS	1/1:1,51:52:99:1779,111,0	missense_variant	rna54296	uncharacterized LOC110699725(AT:FAD-binding protein)(AT3G49645)	AT3G49645
NW_018744593.1	5346871	.	A	T	360.77	PASS	0/1:108,17:125:99:389,0,7675	missense_variant	rna54296	uncharacterized LOC110699725(AT:FAD-binding protein)(AT3G49645)	AT3G49645
NW_018744593.1	5346874	.	C	T	354.77	PASS	0/1:108,17:125:99:383,0,7739	missense_variant	rna54296	uncharacterized LOC110699725(AT:FAD-binding protein)(AT3G49645)	AT3G49645
NW_018744603.1	325653	.	A	G	5408.77	PASS	1/1:2,150:152:99:5437,365,0	missense_variant	rna54379	protein trichome birefringence-like 41(AT3G14850)	AT3G14850
NW_018744603.1	330007	.	TGGAC	T	585.73	PASS	0/1:72,20:92:99:623,0,3878	frameshift_variant	rna54379	protein trichome birefringence-like 41(AT3G14850)	AT3G14850
NW_018744603.1	981964	.	C	A	78140.77	PASS	1/1:12,2127:2139:99:78169,6067,0	missense_variant	rna54405	DELLA protein GAI-like(AT2G01570)@GRAS_family[PlantTFDB/ITAK]	AT2G01570
NW_018744616.1	688301	.	C	A	544.77	PASS	1/1:0,13:13:39:573,39,0	missense_variant	rna54505	uncharacterized LOC110700019	No_AT_hit
NW_018744616.1	688411	.	A	C	936.77	PASS	1/1:0,26:26:78:917,78,0	missense_variant	rna54505	uncharacterized LOC110700019	No_AT_hit
NW_018744616.1	688507	.	C	A	524.77	PASS	0/1:13,17:30:99:553,0,370	missense_variant	rna54505	uncharacterized LOC110700019	No_AT_hit
NW_018744616.1	688688	.	T	C	142.77	PASS	0/1:13,5:18:99:171,0,359	missense_variant	rna54505	uncharacterized LOC110700019	No_AT_hit
NW_018744616.1	689253	.	G	A	434.77	PASS	1/1:0,13:13:39:463,39,0	missense_variant	rna54505	uncharacterized LOC110700019	No_AT_hit
NW_018744616.1	689588	.	G	A	472.77	PASS	1/1:0,13:13:39:501,39,0	missense_variant	rna54505	uncharacterized LOC110700019	No_AT_hit
NW_018744616.1	689631	.	A	T	46.77	PASS	0/1:17,3:20:75:75,0,696	missense_variant	rna54505	uncharacterized LOC110700019	No_AT_hit
NW_018744616.1	689632	.	C	G	46.77	PASS	0/1:17,3:20:75:75,0,696	missense_variant	rna54505	uncharacterized LOC110700019	No_AT_hit
NW_018744616.1	1058641	.	G	A	533.77	PASS	0/1:50,26:76:99:562,0,1467	missense_variant	rna54517	zinc finger BED domain-containing protein RICESLEEPER 2-like(AT3G42170)	AT3G42170
NW_018744616.1	2119213	.	C	T	676.77	PASS	0/1:7,25:32:99:705,0,140	missense_variant	rna54554	CAP-Gly domain-containing linker protein 1-like(AT3G30200)	AT3G30200
NW_018744620.1	651188	.	G	C	754.78	PASS	1/1:2,23:25:26:783,26,0	missense_variant	rna54681	patellin-3-like(AT1G72160)	AT1G72160
NW_018744620.1	1782325	.	A	T	1167.77	PASS	1/1:1,33:34:56:1196,56,0	stop_gained	rna54768	uncharacterized LOC110700170(AT:phosphorelay protein)(AT5G44150)	AT5G44150
NW_018744620.1	1794554	.	G	T	3044.77	PASS	1/1:5,95:100:76:3073,76,0	missense_variant	rna54769	glutaredoxin-C9-like(AT1G28480)	AT1G28480
NW_018744626.1	800560	.	G	T	6753.77	PASS	1/1:1,191:192:99:6782,565,0	missense_variant	rna54921	ylmG homolog protein 1-2(AT4G27990)	AT4G27990
NW_018744626.1	898433	.	T	G	847.77	PASS	1/1:0,26:26:78:876,78,0	missense_variant	rna54933	pachytene checkpoint protein 2 homolog(AT4G24710)	AT4G24710
NW_018744626.1	900123	.	A	G	673.77	PASS	1/1:0,23:23:69:702,69,0	missense_variant	rna54933	pachytene checkpoint protein 2 homolog(AT4G24710)	AT4G24710
NW_018744626.1	1255413	.	T	A	1145.77	PASS	1/1:1,38:39:71:1174,71,0	missense_variant	rna54981	LOC110700355(AT4G03230)	AT4G03230
NW_018744626.1	1255472	.	A	G	976.77	PASS	1/1:1,27:28:42:1005,42,0	missense_variant	rna54981	LOC110700355(AT4G03230)	AT4G03230
NW_018744626.1	1255625	.	TC	T	1203.73	PASS	1/1:0,36:36:99:1241,108,0	frameshift_variant	rna54981	LOC110700355(AT4G03230)	AT4G03230
NW_018744626.1	1258337	.	CTA	C	2843.73	PASS	1/1:0,64:64:99:2881,193,0	frameshift_variant	rna54981	LOC110700355(AT4G03230)	AT4G03230
NW_018744626.1	1258635	.	A	AAT	2070.73	PASS	1/1:2,49:51:99:2108,113,0	frameshift_variant&splice_region_variant	rna54981	LOC110700355(AT4G03230)	AT4G03230
NW_018744626.1	1259252	.	C	T	2717.77	PASS	1/1:0,76:76:99:2746,228,0	stop_gained	rna54981	LOC110700355(AT4G03230)	AT4G03230
NW_018744626.1	1313587	.	C	T	46619.77	PASS	1/1:2,1310:1312:99:46648,3889,0	stop_gained	rna54991	heme-binding protein 2-like(AT1G17100)	AT1G17100
NW_018744626.1	1527550	.	T	C	1125.77	PASS	1/1:0,32:32:96:1154,96,0	missense_variant	rna55022	GDSL esterase/lipase At5g62930-like(AT5G62930)	AT5G62930
NW_018744626.1	3623058	.	C	A	1981.77	PASS	1/1:1,62:63:99:2010,142,0	missense_variant	rna55257	putative F-box protein PP2-B12(AT2G02360)	AT2G02360
NW_018744626.1	3644331	.	CT	C	9114.73	PASS	1/1:21,343:364:99:9152,498,0	frameshift_variant	rna55260	18.1 kDa class I heat shock protein-like(AT2G27140)	AT2G27140
NW_018744626.1	3694642	.	T	A	2266.77	PASS	1/1:0,59:59:99:2295,177,0	missense_variant	rna55265	uncharacterized LOC110700546(AT:P-loop containing nucleoside triphosphate hydrolases superfamily protein)(AT5G62760)	AT5G62760
NW_018744626.1	4392191	.	C	G	1169.77	PASS	1/1:0,34:34:99:1198,102,0	missense_variant	rna55353	malate dehydrogenase(AT3G47520)	AT3G47520
NW_018744626.1	4695154	.	C	A	475.77	PASS	1/1:0,13:13:39:504,39,0	missense_variant	rna55377	uncharacterized LOC110700742(AT:Ribonuclease H-like superfamily protein)(AT3G09510)	AT3G09510
NW_018744626.1	4695384	.	T	C	336.77	PASS	1/1:0,11:11:33:365,33,0	missense_variant	rna55377	uncharacterized LOC110700742(AT:Ribonuclease H-like superfamily protein)(AT3G09510)	AT3G09510
NW_018744626.1	4695676	.	T	C	751.77	PASS	1/1:0,19:19:57:780,57,0	missense_variant	rna55377	uncharacterized LOC110700742(AT:Ribonuclease H-like superfamily protein)(AT3G09510)	AT3G09510
NW_018744626.1	5943763	.	A	G	13888.77	PASS	1/1:0,401:401:99:13917,1204,0	missense_variant	rna55509	plastidial lipoyltransferase 2-like(AT4G31050)	AT4G31050
NW_018744626.1	6239859	.	C	A	3658.77	PASS	1/1:0,101:101:99:3687,303,0	missense_variant	rna55567	transcription factor TCP17-like(AT5G60970)@TCP_family[PlantTFDB/ITAK]	AT5G60970
NW_018744633.1	591053	.	G	A	556.77	SnpCluster	1/1:0,13:13:39:585,39,0	missense_variant	rna55595	uncharacterized LOC110701602	No_AT_hit
NW_018744633.1	591074	.	A	G	492.77	SnpCluster	1/1:0,12:12:36:521,36,0	missense_variant	rna55595	uncharacterized LOC110701602	No_AT_hit
NW_018744633.1	591090	.	G	C	401.77	SnpCluster	1/1:0,10:10:30:430,30,0	missense_variant	rna55595	uncharacterized LOC110701602	No_AT_hit
NW_018744633.1	2487858	.	C	A	10953.77	PASS	1/1:2,349:351:99:10982,997,0	missense_variant	rna55687	isovaleryl-CoA dehydrogenase(AT3G45300)@S1Fa-like_family[PlantTFDB/ITAK]	AT3G45300
NW_018744633.1	2634600	.	T	G	2599.77	PASS	1/1:0,72:72:99:2628,216,0	missense_variant	rna55695	probable serine/threonine-protein kinase WNK7(AT5G03970)	AT5G03970
NW_018744633.1	2635269	.	C	G	3249.77	PASS	1/1:0,92:92:99:3278,276,0	missense_variant	rna55695	probable serine/threonine-protein kinase WNK7(AT5G03970)	AT5G03970
NW_018744633.1	2635358	.	G	T	4286.77	PASS	1/1:0,131:131:99:4315,392,0	missense_variant	rna55695	probable serine/threonine-protein kinase WNK7(AT5G03970)	AT5G03970
NW_018744633.1	3594849	.	T	C	433.77	PASS	0/1:54,16:70:99:462,0,1718	missense_variant	rna55837	endoribonuclease Dicer homolog 2-like(AT3G03300)	AT3G03300
NW_018744633.1	3595037	.	T	C	281.77	PASS	0/1:52,14:66:99:310,0,1720	missense_variant	rna55837	endoribonuclease Dicer homolog 2-like(AT3G03300)	AT3G03300
NW_018744633.1	3595450	.	A	G	2579.77	PASS	1/1:0,57:57:99:2608,178,0	missense_variant	rna55837	endoribonuclease Dicer homolog 2-like(AT3G03300)	AT3G03300
NW_018744633.1	3596593	.	T	G	327.77	PASS	0/1:50,16:66:99:356,0,1681	missense_variant	rna55837	endoribonuclease Dicer homolog 2-like(AT3G03300)	AT3G03300
NW_018744633.1	3598253	.	G	A	648.77	PASS	0/1:118,33:151:99:677,0,3833	missense_variant	rna55837	endoribonuclease Dicer homolog 2-like(AT3G03300)	AT3G03300
NW_018744633.1	3598284	.	A	G	524.77	PASS	0/1:114,29:143:99:553,0,3712	missense_variant	rna55837	endoribonuclease Dicer homolog 2-like(AT3G03300)	AT3G03300
NW_018744633.1	3991314	.	C	T	1177.77	PASS	1/1:0,33:33:99:1206,99,0	missense_variant	rna55895	uncharacterized LOC110701590(AT:Major facilitator superfamily protein)(AT2G39210)	AT2G39210
NW_018744633.1	3991587	.	G	A	1343.77	PASS	1/1:0,39:39:99:1372,117,0	missense_variant	rna55895	uncharacterized LOC110701590(AT:Major facilitator superfamily protein)(AT2G39210)	AT2G39210
NW_018744633.1	4001186	.	T	A	43.77	SnpCluster	0/1:18,3:21:72:72,0,1360	missense_variant	rna55895	uncharacterized LOC110701590(AT:Major facilitator superfamily protein)(AT2G39210)	AT2G39210
NW_018744633.1	4001190	.	G	C	43.77	SnpCluster	0/1:18,3:21:72:72,0,1360	missense_variant	rna55895	uncharacterized LOC110701590(AT:Major facilitator superfamily protein)(AT2G39210)	AT2G39210
NW_018744633.1	4001195	.	G	T	43.77	SnpCluster	0/1:18,2:20:72:72,0,1360	missense_variant	rna55895	uncharacterized LOC110701590(AT:Major facilitator superfamily protein)(AT2G39210)	AT2G39210
NW_018744633.1	4359872	.	A	G	2356.77	PASS	1/1:0,63:63:99:2385,189,0	missense_variant	rna55966	uncharacterized LOC110701156(AT:AGAMOUS-like 104)(AT1G22130)@M-type_MADS_family[PlantTFDB/ITAK]	AT1G22130
NW_018744633.1	4501828	.	A	T	808.77	PASS	1/1:0,24:24:72:837,72,0	missense_variant	rna55982	peroxidase 5-like(AT4G11290)	AT4G11290
NW_018744633.1	4598437	.	T	C	381.77	PASS	1/1:0,13:13:39:410,39,0	missense_variant	rna55994	pentatricopeptide repeat-containing protein At1g09820-like(AT1G09820)	AT1G09820
NW_018744633.1	4599349	.	A	C	650.77	PASS	1/1:0,20:20:60:679,60,0	missense_variant	rna55994	pentatricopeptide repeat-containing protein At1g09820-like(AT1G09820)	AT1G09820
NW_018744633.1	4599991	.	T	A	386.77	PASS	1/1:0,12:12:36:415,36,0	missense_variant	rna55994	pentatricopeptide repeat-containing protein At1g09820-like(AT1G09820)	AT1G09820
NW_018744633.1	4886787	.	G	T	21486.77	PASS	0/1:2103,792:2895:99:21515,0,71556	missense_variant	rna56039	WAT1-related protein At1g09380-like(AT1G09380)	AT1G09380
NW_018744633.1	4887223	.	T	C	30211.77	PASS	0/1:2362,1141:3503:99:30240,0,75038	missense_variant	rna56039	WAT1-related protein At1g09380-like(AT1G09380)	AT1G09380
NW_018744633.1	5173471	.	T	G	1071.77	PASS	1/1:0,34:34:99:1100,102,0	missense_variant	rna56072	serine/threonine-protein kinase haspin homolog(AT1G09450)	AT1G09450
NW_018744633.1	5949718	.	G	T	5699.77	PASS	0/1:52,182:234:99:5728,0,1339	missense_variant	rna56185	auxilin-related protein 2-like(AT4G12770)	AT4G12770
NW_018744633.1	5950142	.	A	G	2664.77	PASS	1/1:0,69:69:99:2693,207,0	missense_variant	rna56185	auxilin-related protein 2-like(AT4G12770)	AT4G12770
NW_018744633.1	5952358	.	G	A	2984.77	PASS	0/1:210,113:323:99:3013,0,6783	missense_variant	rna56185	auxilin-related protein 2-like(AT4G12770)	AT4G12770
NW_018744633.1	5952445	.	C	T	5543.77	PASS	0/1:101,193:294:99:5572,0,2528	missense_variant	rna56185	auxilin-related protein 2-like(AT4G12770)	AT4G12770
NW_018744633.1	5953444	.	C	T	17842.77	PASS	1/1:1,527:528:99:17871,1537,0	missense_variant	rna56185	auxilin-related protein 2-like(AT4G12770)	AT4G12770
NW_018744633.1	5953500	.	G	A	16789.77	PASS	1/1:3,497:500:99:16818,1365,0	missense_variant	rna56185	auxilin-related protein 2-like(AT4G12770)	AT4G12770
NW_018744633.1	6055982	.	T	C	7351.77	PASS	1/1:2,205:207:99:7380,530,0	missense_variant	rna56193	beta-galactosidase 6(AT5G63800)	AT5G63800
NW_018744633.1	6056739	.	T	C	4057.77	PASS	1/1:0,114:114:99:4086,341,0	missense_variant	rna56193	beta-galactosidase 6(AT5G63800)	AT5G63800
NW_018744633.1	6057443	.	A	C	3340.77	PASS	1/1:0,98:98:99:3369,294,0	missense_variant	rna56193	beta-galactosidase 6(AT5G63800)	AT5G63800
NW_018744633.1	6189395	.	T	A	67.77	PASS	0/1:10,5:15:96:96,0,283	missense_variant	rna56213	protein DOG1-like 1(AT4G18660)	AT4G18660
NW_018744633.1	6189671	.	C	A	423.77	PASS	1/1:0,12:12:36:452,36,0	missense_variant	rna56213	protein DOG1-like 1(AT4G18660)	AT4G18660
NW_018744633.1	6585272	.	T	A	1898.77	PASS	1/1:0,55:55:99:1927,165,0	missense_variant	rna56263	putative pentatricopeptide repeat-containing protein At1g12700(AT1G12700)	AT1G12700
NW_018744633.1	6585404	.	T	A	1889.77	PASS	1/1:0,59:59:99:1918,177,0	missense_variant	rna56263	putative pentatricopeptide repeat-containing protein At1g12700(AT1G12700)	AT1G12700
NW_018744633.1	6606944	.	C	T	1793.77	PASS	1/1:3,66:69:99:1822,111,0	missense_variant	rna56266	putative pentatricopeptide repeat-containing protein At1g12700(AT1G12700)	AT1G12700
NW_018744633.1	6659506	.	A	G	36971.77	PASS	1/1:0,901:901:99:37000,2709,0	missense_variant	rna56271	RNA polymerase I-specific transcription initiation factor rrn3-like(AT2G34750)	AT2G34750
NW_018744633.1	6906031	.	G	T	6487.77	SnpCluster	1/1:0,139:139:99:6516,439,0	missense_variant	rna56312	7-deoxyloganetic acid glucosyltransferase-like(AT1G22400)	AT1G22400
NW_018744633.1	6906059	.	A	C	4291.77	SnpCluster	1/1:0,96:96:99:4320,289,0	missense_variant	rna56312	7-deoxyloganetic acid glucosyltransferase-like(AT1G22400)	AT1G22400
NW_018744633.1	6906060	.	C	G	4291.77	SnpCluster	1/1:0,96:96:99:4320,289,0	missense_variant	rna56312	7-deoxyloganetic acid glucosyltransferase-like(AT1G22400)	AT1G22400
NW_018744633.1	6906064	.	C	A	4336.77	SnpCluster	1/1:0,96:96:99:4365,292,0	missense_variant	rna56312	7-deoxyloganetic acid glucosyltransferase-like(AT1G22400)	AT1G22400
NW_018744633.1	6906075	.	T	C	3796.77	SnpCluster	1/1:0,76:76:99:3825,256,0	missense_variant	rna56312	7-deoxyloganetic acid glucosyltransferase-like(AT1G22400)	AT1G22400
NW_018744633.1	6906077	.	T	A	3391.77	SnpCluster	1/1:0,76:76:99:3420,229,0	stop_gained	rna56312	7-deoxyloganetic acid glucosyltransferase-like(AT1G22400)	AT1G22400
NW_018744633.1	6906093	.	A	C	2356.77	SnpCluster	1/1:0,41:41:99:2385,160,0	missense_variant	rna56312	7-deoxyloganetic acid glucosyltransferase-like(AT1G22400)	AT1G22400
NW_018744633.1	6906168	.	T	C	1186.77	SnpCluster	1/1:0,25:25:81:1215,81,0	missense_variant	rna56312	7-deoxyloganetic acid glucosyltransferase-like(AT1G22400)	AT1G22400
NW_018744633.1	6906179	.	T	G	1411.77	SnpCluster	1/1:0,31:31:96:1440,96,0	missense_variant	rna56312	7-deoxyloganetic acid glucosyltransferase-like(AT1G22400)	AT1G22400
NW_018744633.1	6906184	.	A	G	1456.77	SnpCluster	1/1:0,33:33:99:1485,99,0	missense_variant	rna56312	7-deoxyloganetic acid glucosyltransferase-like(AT1G22400)	AT1G22400
NW_018744633.1	6906192	.	G	A	1456.77	SnpCluster	1/1:0,33:33:99:1485,99,0	missense_variant	rna56312	7-deoxyloganetic acid glucosyltransferase-like(AT1G22400)	AT1G22400
NW_018744633.1	6906235	.	G	C	1411.77	PASS	1/1:0,32:32:96:1440,96,0	missense_variant	rna56312	7-deoxyloganetic acid glucosyltransferase-like(AT1G22400)	AT1G22400
NW_018744633.1	6906413	.	C	G	708.77	SnpCluster	1/1:0,17:17:51:737,51,0	missense_variant	rna56312	7-deoxyloganetic acid glucosyltransferase-like(AT1G22400)	AT1G22400
NW_018744633.1	6906432	.	G	A	466.77	SnpCluster	1/1:0,10:10:33:495,33,0	missense_variant	rna56312	7-deoxyloganetic acid glucosyltransferase-like(AT1G22400)	AT1G22400
NW_018744633.1	6906445	.	T	A	418.77	SnpCluster	1/1:0,10:10:30:447,30,0	missense_variant	rna56312	7-deoxyloganetic acid glucosyltransferase-like(AT1G22400)	AT1G22400
NW_018744633.1	6906467	.	T	A	421.77	SnpCluster	1/1:0,10:10:30:450,30,0	missense_variant	rna56312	7-deoxyloganetic acid glucosyltransferase-like(AT1G22400)	AT1G22400
NW_018744633.1	6906539	.	C	A	393.77	PASS	0/1:5,15:20:46:422,0,46	missense_variant	rna56312	7-deoxyloganetic acid glucosyltransferase-like(AT1G22400)	AT1G22400
NW_018744633.1	6906895	.	A	G	1103.77	PASS	0/1:2,28:30:43:1132,0,43	missense_variant	rna56312	7-deoxyloganetic acid glucosyltransferase-like(AT1G22400)	AT1G22400
NW_018744633.1	6919643	.	A	T	1641.77	PASS	1/1:0,48:48:99:1670,144,0	missense_variant	rna56315	putative pentatricopeptide repeat-containing protein At1g12700(AT1G12700)	AT1G12700
NW_018744633.1	6919989	.	T	A	1591.77	SnpCluster	1/1:0,36:36:99:1620,108,0	missense_variant	rna56315	putative pentatricopeptide repeat-containing protein At1g12700(AT1G12700)	AT1G12700
NW_018744633.1	6919991	.	C	T	1591.77	SnpCluster	1/1:0,36:36:99:1620,108,0	missense_variant	rna56315	putative pentatricopeptide repeat-containing protein At1g12700(AT1G12700)	AT1G12700
NW_018744633.1	6919997	.	T	G	1366.77	SnpCluster	1/1:0,30:30:93:1395,93,0	missense_variant	rna56315	putative pentatricopeptide repeat-containing protein At1g12700(AT1G12700)	AT1G12700
NW_018744633.1	6920003	.	A	C	1231.77	SnpCluster	1/1:0,24:24:84:1260,84,0	missense_variant	rna56315	putative pentatricopeptide repeat-containing protein At1g12700(AT1G12700)	AT1G12700
NW_018744633.1	6920029	.	T	C	556.77	SnpCluster	1/1:0,12:12:39:585,39,0	missense_variant	rna56315	putative pentatricopeptide repeat-containing protein At1g12700(AT1G12700)	AT1G12700
NW_018744633.1	6920834	.	T	C	763.78	SnpCluster	0/1:2,19:21:27:792,0,27	missense_variant	rna56315	putative pentatricopeptide repeat-containing protein At1g12700(AT1G12700)	AT1G12700
NW_018744633.1	6920876	.	A	T	1097.77	SnpCluster	1/1:0,26:26:78:1126,78,0	missense_variant	rna56315	putative pentatricopeptide repeat-containing protein At1g12700(AT1G12700)	AT1G12700
NW_018744633.1	6920915	.	G	C	731.77	PASS	1/1:0,25:25:75:760,75,0	missense_variant	rna56315	putative pentatricopeptide repeat-containing protein At1g12700(AT1G12700)	AT1G12700
NW_018744633.1	6935956	.	A	T	273.77	PASS	0/1:2,8:10:57:302,0,57	missense_variant	rna56316	protein SUPPRESSOR OF GENE SILENCING 3 homolog(AT5G23570)	AT5G23570
NW_018744633.1	6936001	.	C	T	427.77	SnpCluster	0/1:2,11:13:51:456,0,51	missense_variant	rna56316	protein SUPPRESSOR OF GENE SILENCING 3 homolog(AT5G23570)	AT5G23570
NW_018744633.1	6936004	.	A	C	427.77	SnpCluster	0/1:2,10:12:51:456,0,51	missense_variant	rna56316	protein SUPPRESSOR OF GENE SILENCING 3 homolog(AT5G23570)	AT5G23570
NW_018744633.1	6936041	.	G	A	32.77	SnpCluster	0/1:8,3:11:61:61,0,324	stop_gained	rna56316	protein SUPPRESSOR OF GENE SILENCING 3 homolog(AT5G23570)	AT5G23570
NW_018744633.1	6936058	.	T	A	76.77	SnpCluster	0/1:7,3:10:99:105,0,264	missense_variant	rna56316	protein SUPPRESSOR OF GENE SILENCING 3 homolog(AT5G23570)	AT5G23570
NW_018744633.1	7159408	.	C	G	16155.77	PASS	1/1:9,446:455:99:16184,1042,0	missense_variant	rna56337	bifunctional TH2 protein(AT5G32470)	AT5G32470
NW_018744633.1	7159982	.	T	C	16229.77	PASS	1/1:8,443:451:99:16258,1087,0	missense_variant	rna56337	bifunctional TH2 protein(AT5G32470)	AT5G32470
NW_018744633.1	7164071	.	C	T	13003.77	PASS	1/1:14,384:398:99:13032,696,0	missense_variant	rna56337	bifunctional TH2 protein(AT5G32470)	AT5G32470
NW_018744633.1	7164206	.	G	A	8982.77	PASS	1/1:10,267:277:99:9011,481,0	missense_variant	rna56337	bifunctional TH2 protein(AT5G32470)	AT5G32470
NW_018744633.1	7164263	.	G	A	4807.77	PASS	1/1:11,161:172:97:4836,97,0	missense_variant	rna56337	bifunctional TH2 protein(AT5G32470)	AT5G32470
NW_018744633.1	7164292	.	AG	A	4228.73	PASS	1/1:9,129:138:88:4266,88,0	frameshift_variant	rna56337	bifunctional TH2 protein(AT5G32470)	AT5G32470
NW_018744633.1	7327131	.	G	A	203.77	PASS	0/1:50,12:62:99:232,0,1691	missense_variant	rna56352	protein PIR-like(AT5G18410)	AT5G18410
NW_018744633.1	7331427	.	A	G	1651.77	PASS	1/1:0,48:48:99:1680,144,0	missense_variant	rna56352	protein PIR-like(AT5G18410)	AT5G18410
[truncated: 866 more rows]

## Sheet: SNP in the 60target transcripts
This list shows the SNPs/INDELs present in the 60 selected target transcripts (which are yellow-marked in previous folder)
#CHROM	POS	ID	REF	ALT	QUAL	FILTER	Genotype	Predicted Effects	NG-14833_Pas	Gene-Ann6	AT_hit
NW_018742204.1	12313015	.	C	T	2062.77	PASS	1/1:0,63:63:99:2091,187,0	missense_variant	rna498	protein FAR-RED IMPAIRED RESPONSE 1-like(AT4G15090)@FAR1_family[PlantTFDB/ITAK]	AT4G15090
NW_018742204.1	12313702	.	A	G	4467.77	PASS	1/1:0,129:129:99:4496,387,0	stop_lost&splice_region_variant	rna498	protein FAR-RED IMPAIRED RESPONSE 1-like(AT4G15090)@FAR1_family[PlantTFDB/ITAK]	AT4G15090
NW_018742204.1	19431791	.	G	A	3625.77	PASS	1/1:4,112:116:99:3654,163,0	stop_gained	rna1048	truncated transcription factor CAULIFLOWER A-like(AT1G69120)@MIKC_MADS_family[PlantTFDB/ITAK]	AT1G69120
NW_018742205.1	1222228	.	A	T	1548.77	PASS	0/1:378,70:448:99:1577,0,14916	splice_acceptor_variant&intron_variant	rna1790	granule-bound starch synthase 1(AT1G32900)	AT1G32900
NW_018742205.1	1223861	.	A	G	154458.77	PASS	1/1:2,3446:3448:99:154487,10306,0	missense_variant	rna1790	granule-bound starch synthase 1(AT1G32900)	AT1G32900
NW_018742205.1	1224425	.	G	C	101104.77	PASS	1/1:1,2288:2289:99:101133,6851,0	missense_variant	rna1790	granule-bound starch synthase 1(AT1G32900)	AT1G32900
NW_018742205.1	1225082	.	A	G	29044.77	PASS	1/1:0,658:658:99:29073,2002,0	missense_variant	rna1790	granule-bound starch synthase 1(AT1G32900)	AT1G32900
NW_018742418.1	4213817	.	C	A	1850.77	PASS	1/1:0,50:50:99:1879,150,0	splice_donor_variant&intron_variant	rna6695	glucose-6-phosphate isomerase(AT5G42740)	AT5G42740
NW_018742418.1	4213846	.	A	G	2701.77	PASS	1/1:1,81:82:99:2730,201,0	missense_variant	rna6695	glucose-6-phosphate isomerase(AT5G42740)	AT5G42740
NW_018742418.1	4214066	.	A	G	2573.77	PASS	1/1:2,76:78:99:2602,144,0	missense_variant	rna6695	glucose-6-phosphate isomerase(AT5G42740)	AT5G42740
NW_018742418.1	6800112	.	C	T	382.77	PASS	0/1:4,12:16:51:411,0,51	missense_variant	rna6969	trihelix transcription factor ASR3-like(AT2G33550)@Trihelix_family[PlantTFDB/ITAK]	AT2G33550
NW_018742418.1	6800393	.	G	T	992.77	PASS	1/1:1,27:28:38:1021,38,0	missense_variant	rna6969	trihelix transcription factor ASR3-like(AT2G33550)@Trihelix_family[PlantTFDB/ITAK]	AT2G33550
NW_018742484.1	3420361	.	G	T	3626.77	PASS	1/1:2,90:92:99:3655,136,0	splice_acceptor_variant&intron_variant	rna8863	leucoanthocyanidin dioxygenase-like(AT4G22880)	AT4G22880
NW_018743014.1	1550482	.	C	A	346.77	PASS	0/1:6,10:16:99:375,0,222	splice_acceptor_variant&intron_variant	rna20892	hexokinase-2-like(AT2G19860)	AT2G19860
NW_018743033.1	1533172	.	A	G	3475.77	PASS	0/1:15,118:133:34:3504,0,34	missense_variant	rna21577	pyruvate decarboxylase 1-like(AT4G33070)	AT4G33070
NW_018743033.1	1534233	.	T	C	4599.77	PASS	0/1:30,139:169:99:4628,0,802	missense_variant	rna21577	pyruvate decarboxylase 1-like(AT4G33070)	AT4G33070
NW_018743033.1	1535169	.	G	C	7051.77	PASS	0/1:30,228:258:99:7080,0,298	missense_variant	rna21577	pyruvate decarboxylase 1-like(AT4G33070)	AT4G33070
NW_018743066.1	1868796	.	A	G	717.77	PASS	1/1:0,19:19:57:746,57,0	missense_variant	rna22494	uncharacterized LOC110731339(AT:pyrophosphorylase 2)(AT2G18230)	AT2G18230
NW_018743175.1	1811370	.	C	G	109.77	PASS	0/1:10,4:14:99:138,0,388	missense_variant	rna23725	ethylene-responsive transcription factor ERF104-like(AT5G47230)@ERF_family[PlantTFDB/ITAK]	AT5G47230
NW_018743175.1	1811380	.	A	T	112.77	PASS	0/1:9,4:13:99:141,0,366	missense_variant	rna23725	ethylene-responsive transcription factor ERF104-like(AT5G47230)@ERF_family[PlantTFDB/ITAK]	AT5G47230
NW_018743175.1	1811963	.	A	C	3684.77	PASS	1/1:3,112:115:99:3713,208,0	missense_variant	rna23725	ethylene-responsive transcription factor ERF104-like(AT5G47230)@ERF_family[PlantTFDB/ITAK]	AT5G47230
NW_018743397.1	696295	.	G	C	27773.77	SnpCluster	0/1:435,661:1096:99:27802,0,19220	missense_variant	rna31317	granule-bound starch synthase 1(AT1G32900)	AT1G32900
NW_018744290.1	1355398	.	A	T	2531.77	PASS	0/1:225,81:306:99:2560,0,8887	missense_variant	rna48879	BURP domain-containing protein BNM2A-like(AT1G49320)	AT1G49320
NW_018744290.1	1355566	.	G	A	12661.77	PASS	0/1:659,430:1089:99:12690,0,21622	missense_variant	rna48879	BURP domain-containing protein BNM2A-like(AT1G49320)	AT1G49320
NW_018744489.1	33930	.	T	TATCA	49.73	PASS	0/1:13,3:16:87:87,0,756	frameshift_variant&stop_gained	rna51742	BURP domain-containing protein BNM2A-like(AT1G49320)	AT1G49320
NW_018744878.1	3241449	.	T	C	2645.77	PASS	1/1:0,79:79:99:2674,237,0	missense_variant	rna60851	protein FAR-RED IMPAIRED RESPONSE 1-like(AT4G15090)@FAR1_family[PlantTFDB/ITAK]	AT4G15090
NW_018744878.1	3241962	.	G	C	1718.77	PASS	1/1:0,50:50:99:1747,150,0	missense_variant	rna60851	protein FAR-RED IMPAIRED RESPONSE 1-like(AT4G15090)@FAR1_family[PlantTFDB/ITAK]	AT4G15090
NW_018744878.1	3241977	.	CCGGCATATAACATGGCACCA	C	1003.73	PASS	1/1:0,25:25:80:1041,80,0	frameshift_variant	rna60851	protein FAR-RED IMPAIRED RESPONSE 1-like(AT4G15090)@FAR1_family[PlantTFDB/ITAK]	AT4G15090
NW_018744878.1	3242167	.	C	A	1792.77	PASS	1/1:0,54:54:99:1821,161,0	missense_variant	rna60851	protein FAR-RED IMPAIRED RESPONSE 1-like(AT4G15090)@FAR1_family[PlantTFDB/ITAK]	AT4G15090
NW_018744955.1	1064185	.	A	G	17049.77	PASS	1/1:0,482:482:99:17078,1413,0	missense_variant	rna61870	transcription factor bHLH19-like(AT2G22760)@bHLH_family[PlantTFDB/ITAK]	AT2G22760
NW_018744955.1	1064321	.	T	C	14898.77	PASS	1/1:0,432:432:99:14927,1296,0	missense_variant	rna61870	transcription factor bHLH19-like(AT2G22760)@bHLH_family[PlantTFDB/ITAK]	AT2G22760
NW_018745003.1	393540	.	A	T	472.77	PASS	0/1:1,12:13:43:501,0,43	missense_variant	rna63362	NADP-dependent malic enzyme(AT5G25880)	AT5G25880
NW_018745003.1	393541	.	A	T	472.77	PASS	0/1:1,12:13:43:501,0,43	missense_variant	rna63362	NADP-dependent malic enzyme(AT5G25880)	AT5G25880
NW_018745323.1	1054649	.	C	T	2359.77	PASS	0/1:8,68:76:90:2388,0,90	missense_variant	rna68911	glyceraldehyde-3-phosphate dehydrogenase(AT1G13440)	AT1G13440
NW_018745454.1	1606358	.	C	CACCACCGG	1039.73	PASS	1/1:0,24:24:71:1077,71,0	frameshift_variant	rna70849	phospholipase D gamma 1-like(AT2G42010)	AT2G42010
NW_018745454.1	1606396	.	C	G	919.77	PASS	1/1:0,28:28:84:948,84,0	missense_variant	rna70849	phospholipase D gamma 1-like(AT2G42010)	AT2G42010
NW_018745454.1	1606841	.	G	A	1495.77	PASS	1/1:3,46:49:46:1524,46,0	missense_variant	rna70849	phospholipase D gamma 1-like(AT2G42010)	AT2G42010
NW_018745454.1	1607164	.	C	CA	1286.73	PASS	0/1:7,48:55:59:1324,0,59	frameshift_variant	rna70849	phospholipase D gamma 1-like(AT2G42010)	AT2G42010
NW_018745454.1	1607221	.	A	G	2132.78	PASS	1/1:6,66:72:26:2161,26,0	missense_variant	rna70849	phospholipase D gamma 1-like(AT2G42010)	AT2G42010
NW_018745454.1	1607446	.	G	A	2668.77	PASS	1/1:3,86:89:99:2697,171,0	missense_variant	rna70849	phospholipase D gamma 1-like(AT2G42010)	AT2G42010
NW_018745454.1	1607710	.	A	G	1366.77	PASS	1/1:0,35:35:99:1395,105,0	missense_variant	rna70849	phospholipase D gamma 1-like(AT2G42010)	AT2G42010
NW_018745454.1	1610173	.	T	A	2160.77	PASS	1/1:0,58:58:99:2189,174,0	splice_donor_variant&intron_variant	rna70849	phospholipase D gamma 1-like(AT2G42010)	AT2G42010
NW_018745454.1	1613459	.	C	G	4019.77	PASS	0/1:8,99:107:38:4048,0,38	missense_variant	rna70849	phospholipase D gamma 1-like(AT2G42010)	AT2G42010
NW_018745684.1	2622955	.	C	T	11608.77	PASS	0/1:1743,465:2208:99:11637,0,61707	missense_variant	rna74938	13S globulin seed storage protein 2-like(AT5G44120)	AT5G44120
NW_018745684.1	2624227	.	C	G	6071.73	SnpCluster	0/1:2675,337:3012:99:6109,0,112142	missense_variant	rna74938	13S globulin seed storage protein 2-like(AT5G44120)	AT5G44120

## Sheet: Data for Table
#CHROM	POS	REF	ALT	QUAL	Genotype	Predicted Effects	NG-14833_Pas	Gene Annotation	Closest Arabidopsis homolog
NW_018742204.1	12313015	C	T	2062.77	1/1	missense_variant	rna498	protein FAR-RED IMPAIRED RESPONSE 1-like	AT4G15090
NW_018742204.1	12313702	A	G	4467.77	1/1	stop_lost&splice_region_variant	rna498	protein FAR-RED IMPAIRED RESPONSE 1-like	AT4G15090
NW_018742204.1	19431791	G	A	3625.77	1/1	stop_gained	rna1048	truncated transcription factor CAULIFLOWER A-like	AT1G69120
NW_018742205.1	1222228	A	T	1548.77	0/1	splice_acceptor_variant&intron_variant	rna1790	granule-bound starch synthase 1	AT1G32900
NW_018742205.1	1223861	A	G	154458.77	1/1	missense_variant	rna1790	granule-bound starch synthase 1	AT1G32900
NW_018742205.1	1224425	G	C	101104.77	1/1	missense_variant	rna1790	granule-bound starch synthase 1	AT1G32900
NW_018742205.1	1225082	A	G	29044.77	1/1	missense_variant	rna1790	granule-bound starch synthase 1	AT1G32900
NW_018742418.1	4213817	C	A	1850.77	1/1	splice_donor_variant&intron_variant	rna6695	glucose-6-phosphate isomerase	AT5G42740
NW_018742418.1	4213846	A	G	2701.77	1/1	missense_variant	rna6695	glucose-6-phosphate isomerase	AT5G42740
NW_018742418.1	4214066	A	G	2573.77	1/1	missense_variant	rna6695	glucose-6-phosphate isomerase	AT5G42740
NW_018742418.1	6800112	C	T	382.77	0/1	missense_variant	rna6969	trihelix transcription factor ASR3-like	AT2G33550
NW_018742418.1	6800393	G	T	992.77	1/1	missense_variant	rna6969	trihelix transcription factor ASR3-like	AT2G33550
NW_018742484.1	3420361	G	T	3626.77	1/1	splice_acceptor_variant&intron_variant	rna8863	leucoanthocyanidin dioxygenase-like	AT4G22880
NW_018743014.1	1550482	C	A	346.77	0/1	splice_acceptor_variant&intron_variant	rna20892	hexokinase-2-like	AT2G19860
NW_018743033.1	1533172	A	G	3475.77	0/1	missense_variant	rna21577	pyruvate decarboxylase 1-like	AT4G33070
NW_018743033.1	1534233	T	C	4599.77	0/1	missense_variant	rna21577	pyruvate decarboxylase 1-like	AT4G33070
NW_018743033.1	1535169	G	C	7051.77	0/1	missense_variant	rna21577	pyruvate decarboxylase 1-like	AT4G33070
NW_018743066.1	1868796	A	G	717.77	1/1	missense_variant	rna22494	uncharacterized LOC110731339(AT:pyrophosphorylase 2)	AT2G18230
NW_018743175.1	1811370	C	G	109.77	0/1	missense_variant	rna23725	ethylene-responsive transcription factor ERF104-like	AT5G47230
NW_018743175.1	1811380	A	T	112.77	0/1	missense_variant	rna23725	ethylene-responsive transcription factor ERF104-like	AT5G47230
NW_018743175.1	1811963	A	C	3684.77	1/1	missense_variant	rna23725	ethylene-responsive transcription factor ERF104-like	AT5G47230
NW_018743397.1	696295	G	C	27773.77	0/1	missense_variant	rna31317	granule-bound starch synthase 1	AT1G32900
NW_018744290.1	1355398	A	T	2531.77	0/1	missense_variant	rna48879	BURP domain-containing protein BNM2A-like	AT1G49320
NW_018744290.1	1355566	G	A	12661.77	0/1	missense_variant	rna48879	BURP domain-containing protein BNM2A-like	AT1G49320
NW_018744489.1	33930	T	TATCA	49.73	0/1	frameshift_variant&stop_gained	rna51742	BURP domain-containing protein BNM2A-like	AT1G49320
NW_018744878.1	3241449	T	C	2645.77	1/1	missense_variant	rna60851	protein FAR-RED IMPAIRED RESPONSE 1-like	AT4G15090
NW_018744878.1	3241962	G	C	1718.77	1/1	missense_variant	rna60851	protein FAR-RED IMPAIRED RESPONSE 1-like	AT4G15090
NW_018744878.1	3241977	CCGGCATATAACATGGCACCA	C	1003.73	1/1	frameshift_variant	rna60851	protein FAR-RED IMPAIRED RESPONSE 1-like	AT4G15090
NW_018744878.1	3242167	C	A	1792.77	1/1	missense_variant	rna60851	protein FAR-RED IMPAIRED RESPONSE 1-like	AT4G15090
NW_018744955.1	1064185	A	G	17049.77	1/1	missense_variant	rna61870	transcription factor bHLH19-lik	AT2G22760
NW_018744955.1	1064321	T	C	14898.77	1/1	missense_variant	rna61870	transcription factor bHLH19-like	AT2G22760
NW_018745003.1	393540	A	T	472.77	0/1	missense_variant	rna63362	NADP-dependent malic enzyme	AT5G25880
NW_018745003.1	393541	A	T	472.77	0/1	missense_variant	rna63362	NADP-dependent malic enzyme	AT5G25880
NW_018745323.1	1054649	C	T	2359.77	0/1	missense_variant	rna68911	glyceraldehyde-3-phosphate dehydrogenase	AT1G13440
NW_018745454.1	1606358	C	CACCACCGG	1039.73	1/1	frameshift_variant	rna70849	phospholipase D gamma 1-like	AT2G42010
NW_018745454.1	1606396	C	G	919.77	1/1	missense_variant	rna70849	phospholipase D gamma 1-like	AT2G42010
NW_018745454.1	1606841	G	A	1495.77	1/1	missense_variant	rna70849	phospholipase D gamma 1-like	AT2G42010
NW_018745454.1	1607164	C	CA	1286.73	0/1	frameshift_variant	rna70849	phospholipase D gamma 1-like	AT2G42010
NW_018745454.1	1607221	A	G	2132.78	1/1	missense_variant	rna70849	phospholipase D gamma 1-like	AT2G42010
NW_018745454.1	1607446	G	A	2668.77	1/1	missense_variant	rna70849	phospholipase D gamma 1-like	AT2G42010
NW_018745454.1	1607710	A	G	1366.77	1/1	missense_variant	rna70849	phospholipase D gamma 1-like	AT2G42010
NW_018745454.1	1610173	T	A	2160.77	1/1	splice_donor_variant&intron_variant	rna70849	phospholipase D gamma 1-like	AT2G42010
NW_018745454.1	1613459	C	G	4019.77	0/1	missense_variant	rna70849	phospholipase D gamma 1-like	AT2G42010
NW_018745684.1	2622955	C	T	11608.77	0/1	missense_variant	rna74938	13S globulin seed storage protein 2-like	AT5G44120
NW_018745684.1	2624227	C	G	6071.73	0/1	missense_variant	rna74938	13S globulin seed storage protein 2-like	AT5G44120
