# Supplementary material for: Transcriptional Regulation of Quinoa Seed Quality: Identification of Novel Candidate Genetic Markers for Increased Protein Content
Source: Front Plant Sci. 2022 Jun 2;13:816425. doi: 10.3389/fpls.2022.816425 (PMC9201758; doi:10.3389/fpls.2022.816425)
Supplement: Supplementary Figure S1 — Dry matter content (% by fw) of developing quinoa seeds of Titicaca, Pasankalla, and Regalona. For corresponding days post anthesis for each developmental stage, see the text. Results are showing mean values ± SD. Bars not sharing the same letter are significantly different according to Fisher’s pairwise test (p ≤ 0.05). [file Data_Sheet_1.zip › Supplementary Data Sheet 1/Supplementary Table 6.xlsx]

## Sheet: Pas_vs_Reg-Tit
Quinoa_mRNA-ID	sampleA	sampleB	baseMeanA	baseMeanB	baseMean	log2FoldChange	lfcSE	stat	pvalue	padj	Pas.early.1	Pas.early.2	Pas.early.3	Pas.mid.1	Pas.mid.2	Pas.mid.3	Reg.early.1	Reg.early.2	Reg.early.3	Reg.mid.1	Reg.mid.2	Reg.mid.3	Tit.early.1	Tit.early.2	Tit.early.3	Tit.mid.1	Tit.mid.2	Tit.mid.3	Quinoa-ASM168347v1-CDS-ID	Protein-ID	Gene_ID	Gene_Name	Gene_Pos	Gene-Ann1	Gene-Ann2	Gene-Ann3	Gene-Ann4	Gene-Ann5	Target_AT_PID_HMMER	Target_AT_E-value_HMMER	Target_AT_Score_HMMER	Target_AT_Description_HMMER	Target_AT_PID_NCBIBLAST	Target_AT_E-value_NCBIBLAST	Target_AT_Score_NCBIBLAST	Target_AT_GeneID_NCBIBLAST	Target_AT_Description_NCBIBLAST	PlantTFDBv5.0_Ext-Cqu-cds_TFfamID	PlantTFDBv5.0_Evalue
rna23725	Pas	Reg-Tit	23.1206	770.533	521.396	-4.95082	0.163269	-30.323	5.69698e-202	1.91128e-197	55	43	39	38	2	33	1125	1088	690	132	509	1061	1142	808	1340	589	682	779	>lcl|NW_018743175.1_cds_XP_021768012.1_19757	XP_021768012.1	GeneID:110732385	gene18446	1811058-1812342	Name=XM_021912320.1	gbkey=mRNA	gene=LOC110732385	model_evidence=Supporting evidence includes similarity to: 6 Proteins%2C and 100%25 coverage of the annotated genomic feature by RNAseq alignments	product=ethylene-responsive transcription factor ERF104-like	NP_200968.1	1.7e-54	186.6	ethylene response factor 104 [Arabidopsis thaliana]	NP_568679.1	8.98e-56	46.64	Dbxref=TAIR:AT5G47230,GeneID:834770,Genbank:NP_568679.1,Araport:AT5G47230	product=ethylene responsive element binding factor 5	AUR62007132-RA|ERF	0
rna1645	Pas	Reg-Tit	30.2697	1608.82	1082.64	-5.60849	0.199864	-28.0615	2.89351e-173	4.85372e-169	71.0549	60.0292	74.0343	33.0224	1	42.0365	2515.73	2945.73	2017.8	268	826.74	1741.99	2822.99	2016.77	3010.09	1004.51	1166.39	1408.98	>lcl|NW_018742205.1_cds_XP_021762260.1_1367	XP_021762260.1	GeneID:110727033	gene1223	307944-312655	Name=XM_021906568.1	gbkey=mRNA	gene=LOC110727033	model_evidence=Supporting evidence includes similarity to: 3 Proteins%2C and 100%25 coverage of the annotated genomic feature by RNAseq alignments%2C including 61 samples with support for all annotated introns	product=late embryogenesis abundant protein At5g17165-like	NP_001078597.1	5.5e-24	86.2	hypothetical protein AT5G17165 [Arabidopsis thaliana]	NP_001078597.1	8.48e-26	42.063	Dbxref=TAIR:AT5G17165,GeneID:5008216,Genbank:NP_001078597.1,Araport:AT5G17165	product=hypothetical protein	.	.
rna67284	Pas	Reg-Tit	60449.6	15047.8	30181.7	2.0055	0.0728513	27.5287	7.96912e-167	8.91187e-163	84369.1	88092.2	97359.2	117037	11555.3	116958	25233.3	27930.1	16730.9	1847.2	7963.59	14085.5	20714.3	21826.8	30786.6	12376.8	11936.1	15195.7	>lcl|NW_018745195.1_cds_XP_021745077.1_56103	XP_021745077.1	GeneID:110711021	gene52165	599404-603105	Name=XM_021889385.1	gbkey=mRNA	gene=LOC110711021	model_evidence=Supporting evidence includes similarity to: 43 Proteins%2C and 100%25 coverage of the annotated genomic feature by RNAseq alignments%2C including 61 samples with support for all annotated introns	product=heat shock cognate protein 80	NP_200414.1	0	1432.2	heat shock protein 81-2 [Arabidopsis thaliana]	NP_200411.1	0	91.845	Dbxref=TAIR:AT5G56000,GeneID:835698,Genbank:NP_200411.1,Araport:AT5G56000	product=HEAT SHOCK PROTEIN 81.4	.	.
rna25878	Pas	Reg-Tit	3.93348	699.888	467.903	-7.65367	0.281549	-27.1842	9.99434e-163	8.38251e-159	9.07119	12.0603	7	0	1.01598	0	1026.05	1076	666.433	116	405.968	840.46	997.489	835.505	1197.41	564.73	607.909	788.475	>lcl|NW_018743212.1_cds_XP_021770029.1_21595	XP_021770029.1	GeneID:110734256	gene20122	887037-891581	Name=XM_021914337.1	gbkey=mRNA	gene=LOC110734256	model_evidence=Supporting evidence includes similarity to: 100%25 coverage of the annotated genomic feature by RNAseq alignments%2C including 32 samples with support for all annotated introns	product=uncharacterized LOC110734256	.	.	.	.	.	.	.	.	.	.	.
rna37349	Pas	Reg-Tit	9.00463	1975.67	1320.12	-7.81977	0.302547	-25.8464	2.66799e-147	1.79017e-143	14.8778	14.1929	16.6256	0	2.32993	24.3451	2945.15	2581.81	1656.11	201.7	1088.18	1641.2	3583.32	2618.64	4432.27	1870.03	1785.15	2578.75	>lcl|NW_018743812.1_cds_XP_021717525.1_31166	XP_021717525.1	GeneID:110685332	gene28984	232011-245638	Name=XM_021861833.1	gbkey=mRNA	gene=LOC110685332	model_evidence=Supporting evidence includes similarity to: 2 Proteins%2C and 100%25 coverage of the annotated genomic feature by RNAseq alignments%2C including 57 samples with support for all annotated introns	product=K(+) efflux antiporter 2%2C chloroplastic-like	NP_001320631.1	0	1576.1	K+ efflux antiporter 1 [Arabidopsis thaliana]	NP_191972.6	0	66.289	Dbxref=TAIR:AT4G00630,GeneID:825834,Genbank:NP_191972.6,Araport:AT4G00630	product=K+ efflux antiporter 2	.	.
rna68230	Pas	Reg-Tit	4.65031	1021.74	682.707	-7.60669	0.309193	-24.6017	1.2101e-133	6.76625e-130	13.5187	16.4382	3.01885	0	0	11.221	1606.38	2069.81	1332.25	162.17	449.135	843.767	1128.15	1187.35	1750.71	959.824	1006.73	1034.28	>lcl|NW_018745286.1_cds_XP_021745985.1_56877	XP_021745985.1	GeneID:110711851	gene52897	836142-839214	Name=XM_021890293.1	gbkey=mRNA	gene=LOC110711851	model_evidence=Supporting evidence includes similarity to: 70 Proteins%2C and 100%25 coverage of the annotated genomic feature by RNAseq alignments%2C including 60 samples with support for all annotated introns	product=40S ribosomal protein S23	NP_195916.1	4.7e-86	287	Ribosomal protein S12/S23 family protein [Arabidopsis thaliana]	NP_195916.1	1.11e-93	93.662	Dbxref=TAIR:AT5G02960,GeneID:831724,Genbank:NP_195916.1,Araport:AT5G02960	product=Ribosomal protein S12/S23 family protein	AUR62025292-RA|B3	1.76e-85
rna75041	Pas	Reg-Tit	49.6173	387.787	275.064	-2.90782	0.128945	-22.5509	1.31575e-112	6.306e-109	95.7642	106.92	62.351	87.2367	6.59574	75.9481	697.417	709.489	457.401	67.027	209.786	412.984	533.289	502.049	742.123	273.752	281.72	320	>lcl|NW_018745684.1_cds_XP_021752187.1_62414	XP_021752187.1	GeneID:110717734	gene58182	3471812-3477079	Name=XM_021896495.1	gbkey=mRNA	gene=LOC110717734	model_evidence=Supporting evidence includes similarity to: 13 Proteins%2C and 100%25 coverage of the annotated genomic feature by RNAseq alignments%2C including 29 samples with support for all annotated introns	product=proteasome subunit alpha type-5	NP_188046.1	1.2e-147	490.9	20S proteasome alpha subunit E2 [Arabidopsis thaliana]	NP_188046.1	9.9e-169	93.249	Dbxref=TAIR:AT3G14290,GeneID:820649,Genbank:NP_188046.1,Araport:AT3G14290	product=20S proteasome alpha subunit E2	.	.
rna27412	Pas	Reg-Tit	15.4867	1119.11	751.236	-6.11667	0.278227	-21.9844	4.05727e-107	1.62556e-103	25.3496	29.636	24.978	20.7852	2.47854	34.2743	1393.75	854.435	781.512	221.832	813.558	1405.11	1324.93	1204.5	1400.27	1276.87	1024.02	1621.36	>lcl|NW_018743284.1_cds_XP_021771355.1_22812	XP_021771355.1	GeneID:110735473	gene21252	138327-142888	Name=XM_021915663.1	gbkey=mRNA	gene=LOC110735473	model_evidence=Supporting evidence includes similarity to: 2 Proteins%2C and 100%25 coverage of the annotated genomic feature by RNAseq alignments%2C including 8 samples with support for all annotated introns	product=60S ribosomal protein L7-1-like	NP_178190.1	3.1e-77	260.6	Ribosomal protein L30/L7 family protein [Arabidopsis thaliana]	NP_178190.1	1.08e-84	52.632	Dbxref=Araport:AT1G80750,TAIR:AT1G80750,GeneID:844414,Genbank:NP_178190.1	product=Ribosomal protein L30/L7 family protein	.	.
rna9119	Pas	Reg-Tit	11.7437	559.21	376.721	-5.72525	0.260461	-21.9812	4.36079e-107	1.62556e-103	15.6917	17.877	9.59562	24.4043	4.05511	16.3329	733.378	907.472	556.29	64.9826	333.904	387.697	657.02	576.129	895.047	651.37	769.44	673.226	>lcl|NW_018742484.1_cds_XP_021754229.1_7493	XP_021754229.1	GeneID:110719574	gene6926	6347484-6365410	Name=XM_021898538.1	gbkey=mRNA	gene=LOC110719574	model_evidence=Supporting evidence includes similarity to: 1 Protein%2C and 100%25 coverage of the annotated genomic feature by RNAseq alignments%2C including 3 samples with support for all annotated introns	product=60S ribosomal protein L32-1%2C transcript variant X2	NP_193544.1	3.6e-74	248.2	Ribosomal protein L32e [Arabidopsis thaliana]	NP_193544.1	3.35e-83	84.962	Dbxref=TAIR:AT4G18100,GeneID:827535,Genbank:NP_193544.1,Araport:AT4G18100	product=Ribosomal protein L32e	.	.
rna35485	Pas	Reg-Tit	30.3898	818.042	555.491	-4.68927	0.216211	-21.6884	2.63945e-104	8.8551e-101	40.6663	32.9315	36.7358	64.0917	4.13225	100.046	1444.71	1993.51	1136.04	116.316	308.904	657.553	943.272	1057.25	1423.56	696.327	716.976	746.442	>lcl|NW_018743691.1_cds_XP_021715792.1_29582	XP_021715792.1	GeneID:110683707	gene27510	921903-925276	Name=XM_021860100.1	gbkey=mRNA	gene=LOC110683707	model_evidence=Supporting evidence includes similarity to: 26 Proteins%2C and 100%25 coverage of the annotated genomic feature by RNAseq alignments%2C including 61 samples with support for all annotated introns	product=40S ribosomal protein S23	NP_195916.1	4.7e-86	287	Ribosomal protein S12/S23 family protein [Arabidopsis thaliana]	NP_195916.1	1.11e-93	93.662	Dbxref=TAIR:AT5G02960,GeneID:831724,Genbank:NP_195916.1,Araport:AT5G02960	product=Ribosomal protein S12/S23 family protein	AUR62025292-RA|B3	4.88e-86
rna27404	Pas	Reg-Tit	150.744	3245.92	2214.2	-4.40397	0.207496	-21.2244	5.69025e-100	1.73547e-96	199.688	313.468	265.945	258.86	19.4442	283.021	4145.85	2515.27	3008.66	634.469	2357.56	4043.34	3627.32	3476.27	6513.46	3090.02	2906.29	3685.43	>lcl|NW_018743284.1_cds_XP_021771349.1_22804	XP_021771349.1	GeneID:110735466	gene21243	57149-66229	Name=XM_021915657.1	gbkey=mRNA	gene=LOC110735466	model_evidence=Supporting evidence includes similarity to: 4 Proteins%2C and 100%25 coverage of the annotated genomic feature by RNAseq alignments%2C including 44 samples with support for all annotated introns	product=protein DEK-like	NP_200377.1	1.6e-114	385.4	DEK domain-containing chromatin associated protein [Arabidopsis thaliana]	NP_194393.3	2.15e-101	47.619	Dbxref=TAIR:AT4G26630,GeneID:828770,Genbank:NP_194393.3,Araport:AT4G26630	product=DEK domain-containing chromatin associated protein	.	.
rna30382	Pas	Reg-Tit	167.831	585.238	446.102	-1.86072	0.0888151	-20.9504	1.85886e-97	5.1969e-94	235.154	256	217	329	44	264.466	842	981.009	625	78	324.518	709.024	743	804.505	1084.48	521	488	601	>lcl|NW_018743373.1_cds_XP_021774153.1_25337	XP_021774153.1	GeneID:110738093	gene23592	298780-311315	Name=XM_021918461.1	gbkey=mRNA	gene=LOC110738093	model_evidence=Supporting evidence includes similarity to: 5 Proteins%2C and 100%25 coverage of the annotated genomic feature by RNAseq alignments%2C including 61 samples with support for all annotated introns	product=transmembrane emp24 domain-containing protein p24beta3-like	NP_188924.3	2.1e-117	391.7	emp24/gp25L/p24 family/GOLD family protein [Arabidopsis thaliana]	NP_188924.3	2.03e-129	79.147	Dbxref=TAIR:AT3G22845,GeneID:821856,Genbank:NP_188924.3,Araport:AT3G22845	product=emp24/gp25L/p24 family/GOLD family protein	.	.
rna8315	Pas	Reg-Tit	2.39169	284.96	190.771	-6.70698	0.332928	-20.1454	2.9525e-90	7.6195e-87	3.5083	4.00049	5.54935	0	0	9.02852	457.168	560.857	299.607	46.4583	171.664	371.182	479.585	373.8	545.331	174.67	157.051	242.338	>lcl|NW_018742461.1_cds_XP_021753432.1_6822	XP_021753432.1	GeneID:110718825	gene6296	3797067-3802375	Name=XM_021897740.1	gbkey=mRNA	gene=LOC110718825	model_evidence=Supporting evidence includes similarity to: 3 Proteins%2C and 100%25 coverage of the annotated genomic feature by RNAseq alignments%2C including 10 samples with support for all annotated introns	product=transcription factor 25-like%2C transcript variant X2	NP_566090.1	7.4e-221	736.3	transcription factor-like protein [Arabidopsis thaliana]	NP_566090.1	0	53.168	Dbxref=Araport:AT2G46900,TAIR:AT2G46900,GeneID:819303,Genbank:NP_566090.1	product=transcription factor-like protein	.	.
rna8316	Pas	Reg-Tit	2.39169	284.442	190.425	-6.70421	0.332921	-20.1375	3.46359e-90	8.30001e-87	3.5083	3.99952	5.51199	0	0	9.01493	458.243	560.173	299.559	46.1801	171.988	371.204	480.455	373.875	535.582	174.434	156.949	242.04	>lcl|NW_018742461.1_cds_XP_021753431.1_6821	XP_021753431.1	GeneID:110718825	gene6296	3797067-3802375	Name=XM_021897740.1	gbkey=mRNA	gene=LOC110718825	model_evidence=Supporting evidence includes similarity to: 3 Proteins%2C and 100%25 coverage of the annotated genomic feature by RNAseq alignments%2C including 10 samples with support for all annotated introns	product=transcription factor 25-like%2C transcript variant X2	NP_566090.1	7.4e-221	736.3	transcription factor-like protein [Arabidopsis thaliana]	NP_566090.1	0	53.168	Dbxref=Araport:AT2G46900,TAIR:AT2G46900,GeneID:819303,Genbank:NP_566090.1	product=transcription factor-like protein	.	.
rna12827	Pas	Reg-Tit	1618.29	414.65	815.864	1.95698	0.0975885	20.0534	1.88631e-89	4.21893e-86	2014.99	2471.99	2295.98	3429.91	336	3144.91	786.436	921	528.75	56	230	374	604.356	506.73	707.714	303	316.634	367.612	>lcl|NW_018742684.1_cds_XP_021757855.1_10715	XP_021757855.1	GeneID:110722860	gene9906	3622286-3625216	Name=XM_021902163.1	gbkey=mRNA	gene=LOC110722860	model_evidence=Supporting evidence includes similarity to: 6 Proteins%2C and 100%25 coverage of the annotated genomic feature by RNAseq alignments	product=pentatricopeptide repeat-containing protein At3g53700%2C chloroplastic-like	NP_190938.1	0	1152.3	Pentatricopeptide repeat (PPR) superfamily protein [Arabidopsis thaliana]	NP_190938.1	0	65.495	Dbxref=TAIR:AT3G53700,GeneID:824537,Genbank:NP_190938.1,Araport:AT3G53700	product=Pentatricopeptide repeat (PPR) superfamily protein	.	.
rna46994	Pas	Reg-Tit	766.045	0.512211	255.69	9.97627	0.499911	19.9561	1.3265e-88	2.78142e-85	917.93	912.752	987.427	1733.4	194.669	1533.52	2	7	1	0	0	0	0	0	0	0	0	0	>lcl|NW_018744151.1_cds_XP_021726420.1_39275	XP_021726420.1	GeneID:110693593	gene36485	2835941-2839656	Name=XM_021870728.1	gbkey=mRNA	gene=LOC110693593	model_evidence=Supporting evidence includes similarity to: 100%25 coverage of the annotated genomic feature by RNAseq alignments%2C including 37 samples with support for all annotated introns	product=uncharacterized LOC110693593	NP_190352.1	5.1e-11	43.5	DNA binding protein [Arabidopsis thaliana]	NP_001330831.1	3.12e-10	24.153	Dbxref=GeneID:834124,Genbank:NP_001330831.1,Araport:AT5G41220,TAIR:AT5G41220	product=glutathione S-transferase THETA 3	.	.
rna39233	Pas	Reg-Tit	1354.83	0	451.61	12.7843	0.64309	19.8795	6.12598e-88	1.20894e-84	1214.67	1412.07	2000.38	2933.29	306.714	3583.88	0	0	0	0	0	0	0	0	0	0	0	0	>lcl|NW_018743906.1_cds_XP_021719222.1_32695	XP_021719222.1	GeneID:110686915	gene30418	486226-490008	Name=XM_021863530.1	gbkey=mRNA	gene=LOC110686915	model_evidence=Supporting evidence includes similarity to: 3 Proteins%2C and 100%25 coverage of the annotated genomic feature by RNAseq alignments%2C including 28 samples with support for all annotated introns	product=multiple organellar RNA editing factor 8%2C chloroplastic/mitochondrial-like%2C transcript variant X2	NP_566496.1	2.6e-107	360.6	cobalt ion binding protein [Arabidopsis thaliana]	NP_566496.1	6.49e-93	56.119	Dbxref=TAIR:AT3G15000,GeneID:820729,Genbank:NP_566496.1,Araport:AT3G15000	product=cobalt ion binding protein	.	.
rna15416	Pas	Reg-Tit	110.862	1222.48	851.94	-3.52006	0.177455	-19.8364	1.44447e-87	2.69225e-84	97	115.134	117	258	34	257	2640	1834	1638.65	143	681	1290	1808.75	1557	2274	894	871	1202	>lcl|NW_018742810.1_cds_XP_021760300.1_12818	XP_021760300.1	GeneID:110725142	gene11874	240098-246580	Name=XM_021904608.1	gbkey=mRNA	gene=LOC110725142	model_evidence=Supporting evidence includes similarity to: 2 Proteins%2C and 100%25 coverage of the annotated genomic feature by RNAseq alignments%2C including 36 samples with support for all annotated introns	product=O-acyltransferase WSD1-like	NP_190489.1	2.5e-139	466.8	O-acyltransferase (WSD1-like) family protein [Arabidopsis thaliana]	NP_200151.2	1.48e-151	46.444	Dbxref=TAIR:AT5G53390,GeneID:835420,Genbank:NP_200151.2,Araport:AT5G53390	product=O-acyltransferase (WSD1-like) family protein	.	.
rna42134	Pas	Reg-Tit	652.405	0	217.468	11.7388	0.596051	19.6942	2.41702e-86	4.26782e-83	1111.91	968.681	971.304	1370.96	116	1082.4	0	0	0	0	0	0	0	0	0	0	0	0	>lcl|NW_018743955.1_cds_XP_021721774.1_35089	XP_021721774.1	GeneID:110689318	gene32695	6904975-6909543	Name=XM_021866082.1	gbkey=mRNA	gene=LOC110689318	model_evidence=Supporting evidence includes similarity to: 100%25 coverage of the annotated genomic feature by RNAseq alignments%2C including 36 samples with support for all annotated introns	product=protein WVD2-like 3%2C transcript variant X3	NP_001319622.1	7.3e-55	188.1	TPX2 (targeting protein for Xklp2) protein family [Arabidopsis thaliana]	NP_001319622.1	1.92e-61	43.91	Dbxref=TAIR:AT3G23090,GeneID:821884,Genbank:NP_001319622.1,Araport:AT3G23090	product=TPX2 (targeting protein for Xklp2) protein family	.	.
rna44672	Pas	Reg-Tit	784.69	1.97851	262.882	8.88504	0.452486	19.6361	7.60843e-86	1.27628e-82	1936.18	1887	1101.41	1067	96	752.458	2.00095	3.00249	5	1	0	0	3.00185	3	2.0051	2	0	1.00155	>lcl|NW_018744080.1_cds_XP_021724263.1_37242	XP_021724263.1	GeneID:110691615	gene34672	4081431-4084887	Name=XM_021868571.1	gbkey=mRNA	gene=LOC110691615	model_evidence=Supporting evidence includes similarity to: 8 Proteins%2C and 97%25 coverage of the annotated genomic feature by RNAseq alignments	product=S-formylglutathione hydrolase-like	NP_181684.1	1.5e-143	478.3	S-formylglutathione hydrolase [Arabidopsis thaliana]	NP_181684.1	3e-156	86.809	Dbxref=Araport:AT2G41530,TAIR:AT2G41530,GeneID:818751,Genbank:NP_181684.1	product=S-formylglutathione hydrolase	.	.
rna3311	Pas	Reg-Tit	213.174	2.38976	72.6511	6.42984	0.327731	19.6193	1.05853e-85	1.69108e-82	421.97	389.654	259.669	404.082	36.5858	316.298	0	5	6	0	1	4.0788	6	0	4	3	3	1.00912	>lcl|NW_018742244.1_cds_XP_021776332.1_2814	XP_021776332.1	GeneID:110740144	gene2517	2489796-2507450	Name=XM_021920640.1	gbkey=mRNA	gene=LOC110740144	model_evidence=Supporting evidence includes similarity to: 12 Proteins%2C and 100%25 coverage of the annotated genomic feature by RNAseq alignments%2C including 39 samples with support for all annotated introns	product=ubiquinol oxidase%2C mitochondrial-like	NP_188876.1	1.4e-142	475.8	alternative oxidase 1A [Arabidopsis thaliana]	NP_188876.1	2.46e-155	77.291	Dbxref=TAIR:AT3G22370,GeneID:821806,Genbank:NP_188876.1,Araport:AT3G22370	product=alternative oxidase 1A	.	.
rna53169	Pas	Reg-Tit	487.59	92.6033	224.265	2.4089	0.123109	19.5673	2.94121e-85	4.4852e-82	662.456	660.975	786.636	1116.61	83.6129	946.023	183.884	180.175	111.048	13.4483	72.5143	82.1739	92.9064	108.387	170.92	70.4606	68.4755	87	>lcl|NW_018744537.1_cds_XP_021731926.1_44321	XP_021731926.1	GeneID:110698727	gene41203	3863115-3864566	Name=XM_021876234.1	gbkey=mRNA	gene=LOC110698727	model_evidence=Supporting evidence includes similarity to: 3 Proteins%2C and 100%25 coverage of the annotated genomic feature by RNAseq alignments%2C including 50 samples with support for all annotated introns	product=protein CDI-like	NP_001321543.1	7.5e-143	476.6	Nucleotide-diphospho-sugar transferases superfamily protein [Arabidopsis thaliana]	NP_001321543.1	7.3e-154	75.954	Dbxref=Araport:AT1G64980,GeneID:842806,Genbank:NP_001321543.1,TAIR:AT1G64980	product=Nucleotide-diphospho-sugar transferases superfamily protein	.	.
rna9034	Pas	Reg-Tit	7.41091	209.234	141.96	-5.25356	0.26859	-19.5598	3.40584e-85	4.96793e-82	2.00513	12.0705	1.0037	14.0839	4.04033	13.0932	323.401	308.785	202.409	25	147.783	209.577	254.701	284.368	346.205	198.067	178.596	268.361	>lcl|NW_018742484.1_cds_XP_021754170.1_7420	XP_021754170.1	GeneID:110719527	gene6857	5470729-5481642	Name=XM_021898478.1	gbkey=mRNA	gene=LOC110719527	model_evidence=Supporting evidence includes similarity to: 1 Protein%2C and 100%25 coverage of the annotated genomic feature by RNAseq alignments%2C including 59 samples with support for all annotated introns	product=uncharacterized LOC110719527	NP_192893.2	2.2e-173	579.4	bromo-adjacent homology (BAH) domain-containing protein [Arabidopsis thaliana]	NP_192893.2	0	50.931	Dbxref=TAIR:AT4G11560,GeneID:826760,Genbank:NP_192893.2,Araport:AT4G11560	product=bromo-adjacent homology (BAH) domain-containing protein	.	.
rna27708	Pas	Reg-Tit	16982.3	0	5660.76	16.4329	0.85455	19.2299	2.07883e-82	2.90595e-79	51410.1	51472.4	27578.8	11890.6	1051.56	7476.97	0	0	0	0	0	0	0	0	0	0	0	0	>lcl|NW_018743285.1_cds_XP_021771615.1_23055	XP_021771615.1	GeneID:110735744	gene21508	3196681-3198423	Name=XM_021915922.1	gbkey=mRNA	gene=LOC110735744	model_evidence=Supporting evidence includes similarity to: 4 Proteins%2C and 100%25 coverage of the annotated genomic feature by RNAseq alignments%2C including 59 samples with support for all annotated introns	product=extensin-2-like%2C transcript variant X1	.	.	.	.	.	.	.	.	.	.	.
rna24177	Pas	Reg-Tit	113.343	883.291	626.642	-2.93936	0.153838	-19.1069	2.21109e-81	2.9672e-78	190.201	217.173	147.655	207.41	17.5192	206.876	1788.33	1951.63	1008.34	132.602	492.556	936.565	1450.54	1225.12	1528.87	480.32	435.131	870.877	>lcl|NW_018743175.1_cds_XP_021768395.1_20167	XP_021768395.1	GeneID:110732714	gene18821	5321080-5329695	Name=XM_021912704.1	gbkey=mRNA	gene=LOC110732714	model_evidence=Supporting evidence includes similarity to: 18 Proteins%2C and 100%25 coverage of the annotated genomic feature by RNAseq alignments%2C including 25 samples with support for all annotated introns	product=diphosphomevalonate decarboxylase MVD2%2C peroxisomal-like%2C transcript variant X2	NP_566995.1	1.8e-221	736.5	GHMP kinase family protein [Arabidopsis thaliana]	NP_566995.1	0	76.905	Dbxref=TAIR:AT3G54250,GeneID:824592,Genbank:NP_566995.1,Araport:AT3G54250	product=GHMP kinase family protein	.	.
rna25877	Pas	Reg-Tit	2.97515	694.19	463.785	-7.72519	0.410312	-18.8276	4.48622e-79	5.78878e-76	8.46449	17.2358	2.12597	0	0	0	853.149	1054	544.517	103	487.557	813.79	991.511	770.075	1055.8	668.91	702.821	814.327	>lcl|NW_018743212.1_cds_XP_021770028.1_21594	XP_021770028.1	GeneID:110734255	gene20121	869174-873628	Name=XM_021914336.1	gbkey=mRNA	gene=LOC110734255	model_evidence=Supporting evidence includes similarity to: 100%25 coverage of the annotated genomic feature by RNAseq alignments%2C including 32 samples with support for all annotated introns	product=uncharacterized LOC110734255	.	.	.	.	.	.	.	.	.	.	.
rna688	Pas	Reg-Tit	4.99799	175.308	118.538	-4.8633	0.261381	-18.6062	2.86325e-77	3.55775e-74	2	6	10.0551	23	0	11	324	369	156	28	108	192	276.525	194	214	134	140	190	>lcl|NW_018742204.1_cds_XP_021754327.1_518	XP_021754327.1	GeneID:110719653	gene472	15347539-15354171	Name=XM_021898635.1	gbkey=mRNA	gene=LOC110719653	model_evidence=Supporting evidence includes similarity to: 2 Proteins%2C and 100%25 coverage of the annotated genomic feature by RNAseq alignments%2C including 43 samples with support for all annotated introns	product=mannose-P-dolichol utilization defect 1 protein homolog 2-like	NP_001328799.1	1.2e-98	330.1	Mannose-P-dolichol utilization defect 1 protein [Arabidopsis thaliana]	NP_567315.1	3.28e-108	77.54	Dbxref=TAIR:AT4G07390,GeneID:826170,Genbank:NP_567315.1,Araport:AT4G07390	product=Mannose-P-dolichol utilization defect 1 protein	.	.
rna13231	Pas	Reg-Tit	309.387	15.511	113.47	4.31845	0.232299	18.5901	3.86673e-77	4.63303e-74	371.92	309.937	446.008	662.366	78.0779	672.313	18.1261	31.2124	18.0649	2.01395	13.5217	16.1741	7	23.0672	38.347	11.1747	14.3038	13.1268	>lcl|NW_018742726.1_cds_XP_021758269.1_11077	XP_021758269.1	GeneID:110723240	gene10233	56829-59427	Name=XM_021902577.1	gbkey=mRNA	gene=LOC110723240	model_evidence=Supporting evidence includes similarity to: 100%25 coverage of the annotated genomic feature by RNAseq alignments%2C including 61 samples with support for all annotated introns	product=uncharacterized LOC110723240	.	.	.	.	.	.	.	.	.	.	.
rna28993	Pas	Reg-Tit	163.923	30.822	75.1889	2.3923	0.129637	18.4539	4.85088e-76	5.6118e-73	264	241	250	316.819	28	321	67	61	39	4	12	26	47	51	48	23	24	27	>lcl|NW_018743292.1_cds_XP_021772935.1_24223	XP_021772935.1	GeneID:110736905	gene22524	9217043-9225705	Name=XM_021917243.1	gbkey=mRNA	gene=LOC110736905	model_evidence=Supporting evidence includes similarity to: 86 Proteins%2C and 100%25 coverage of the annotated genomic feature by RNAseq alignments%2C including 10 samples with support for all annotated introns	product=probable linoleate 9S-lipoxygenase 5	NP_175900.1	0	1203.3	lipoxygenase 1 [Arabidopsis thaliana]	NP_175900.1	0	61.675	Dbxref=Araport:AT1G55020,TAIR:AT1G55020,GeneID:841944,Genbank:NP_175900.1	product=lipoxygenase 1	.	.
rna16322	Pas	Reg-Tit	8.93134	145.147	99.7418	-3.93185	0.217661	-18.0641	6.1146e-73	6.83795e-70	16.834	17.0581	15.7269	17.7776	1.44931	11.093	205.482	228.308	164.347	20.3761	91.6983	171.277	195.694	159.365	183.311	137.009	163.406	142.89	>lcl|NW_018742817.1_cds_XP_021761078.1_13596	XP_021761078.1	GeneID:110725920	gene12631	691939-706269	Name=XM_021905386.1	gbkey=mRNA	gene=LOC110725920	model_evidence=Supporting evidence includes similarity to: 4 Proteins%2C and 100%25 coverage of the annotated genomic feature by RNAseq alignments%2C including 19 samples with support for all annotated introns	product=peroxiredoxin-2F%2C mitochondrial-like%2C transcript variant X2	NP_566268.1	4.9e-88	295	peroxiredoxin IIF [Arabidopsis thaliana]	NP_566268.1	1.61e-96	69.347	Dbxref=TAIR:AT3G06050,GeneID:819778,Genbank:NP_566268.1,Araport:AT3G06050	product=peroxiredoxin IIF	.	.
rna17525	Pas	Reg-Tit	662.448	38.6473	246.581	4.11318	0.228038	18.0373	9.92801e-73	1.07444e-69	1123.69	1135.84	824.77	1123	99	1536	50	56	31	4	46	60.5692	49.1594	24	48	34	32	50	>lcl|NW_018742890.1_cds_XP_021762179.1_14595	XP_021762179.1	GeneID:110726942	gene13561	1143950-1146638	Name=XM_021906487.1	gbkey=mRNA	gene=LOC110726942	model_evidence=Supporting evidence includes similarity to: 100%25 coverage of the annotated genomic feature by RNAseq alignments%2C including 41 samples with support for all annotated introns	product=albumin-2-like	.	.	.	.	.	.	.	.	.	.	.
rna16324	Pas	Reg-Tit	8.93134	145.78	100.164	-3.93544	0.21831	-18.0269	1.19901e-72	1.25705e-69	16.8077	17.0419	15.7129	17.7599	1.44562	11.0853	205.435	228.475	164.351	20.6239	91.6646	171.173	195.436	159.315	183.131	136.989	163.945	142.908	>lcl|NW_018742817.1_cds_XP_021761077.1_13595	XP_021761077.1	GeneID:110725920	gene12631	691939-706269	Name=XM_021905386.1	gbkey=mRNA	gene=LOC110725920	model_evidence=Supporting evidence includes similarity to: 4 Proteins%2C and 100%25 coverage of the annotated genomic feature by RNAseq alignments%2C including 19 samples with support for all annotated introns	product=peroxiredoxin-2F%2C mitochondrial-like%2C transcript variant X2	NP_566268.1	4.9e-88	295	peroxiredoxin IIF [Arabidopsis thaliana]	NP_566268.1	1.61e-96	69.347	Dbxref=TAIR:AT3G06050,GeneID:819778,Genbank:NP_566268.1,Araport:AT3G06050	product=peroxiredoxin IIF	.	.
rna58976	Pas	Reg-Tit	133.56	30380	20297.9	-7.8143	0.436664	-17.8954	1.27972e-71	1.30101e-68	247	451	294	14	5	196	42617	52780	23864	5695	19333	31715	53781	46233	50089	21663	17564	34011	>lcl|NW_018744790.1_cds_XP_021737413.1_49145	XP_021737413.1	GeneID:110703926	gene45737	1301941-1304714	Name=XM_021881721.1	gbkey=mRNA	gene=LOC110703926	model_evidence=Supporting evidence includes similarity to: 100%25 coverage of the annotated genomic feature by RNAseq alignments%2C including 14 samples with support for all annotated introns	product=2'-deoxymugineic-acid 2'-dioxygenase-like	NP_192787.1	8.2e-70	237	2-oxoglutarate (2OG) and Fe(II)-dependent oxygenase superfamily protein [Arabidopsis thaliana]	NP_192787.1	3.99e-75	38.978	Dbxref=TAIR:AT4G10490,GeneID:826641,Genbank:NP_192787.1,Araport:AT4G10490	product=2-oxoglutarate (2OG) and Fe(II)-dependent oxygenase superfamily protein	.	.
rna37364	Pas	Reg-Tit	4.69391	224.85	151.465	-5.58049	0.314014	-17.7715	1.17594e-70	1.16034e-67	6.23264	5.48984	3.81922	4.08673	1.45976	20.1488	288.008	309.432	245.853	27.261	154.318	241.372	247.4	233.872	380.972	253.725	263.206	231.65	>lcl|NW_018743812.1_cds_XP_021717541.1_31181	XP_021717541.1	GeneID:110685341	gene28994	332695-336741	Name=XM_021861849.1	gbkey=mRNA	gene=LOC110685341	model_evidence=Supporting evidence includes similarity to: 8 Proteins%2C and 100%25 coverage of the annotated genomic feature by RNAseq alignments%2C including 59 samples with support for all annotated introns	product=acetylglutamate kinase-like%2C transcript variant X1	NP_191315.1	7.4e-143	476.9	N-acetyl-l-glutamate kinase [Arabidopsis thaliana]	NP_191315.1	1.14e-150	69.697	Dbxref=TAIR:AT3G57560,GeneID:824923,Genbank:NP_191315.1,Araport:AT3G57560	product=N-acetyl-l-glutamate kinase	.	.
rna1790	Pas	Reg-Tit	112366	3949.1	40088.1	4.83082	0.272204	17.7471	1.81619e-70	1.7409e-67	206341	251510	280021	149096	10350.3	97665.3	6782.34	6556.41	4260.88	677.286	3037.71	5946.69	7035.95	4996.63	6187.84	1864.06	1832.38	3365.85	>lcl|NW_018742205.1_cds_XP_021763127.1_1506	XP_021763127.1	GeneID:110727853	gene1335	1215651-1225370	Name=XM_021907435.1	gbkey=mRNA	gene=LOC110727853	model_evidence=Supporting evidence includes similarity to: 4 Proteins%2C and 100%25 coverage of the annotated genomic feature by RNAseq alignments%2C including 2 samples with support for all annotated introns	product=granule-bound starch synthase 1%2C chloroplastic/amyloplastic-like	NP_174566.1	1.7e-272	906.5	UDP-Glycosyltransferase superfamily protein [Arabidopsis thaliana]	NP_174566.1	0	65.534	Dbxref=Araport:AT1G32900,TAIR:AT1G32900,GeneID:840184,Genbank:NP_174566.1	product=UDP-Glycosyltransferase superfamily protein	.	.
rna37365	Pas	Reg-Tit	4.69391	224.279	151.084	-5.57677	0.314573	-17.7281	2.54688e-70	2.37348e-67	6.22834	5.49115	3.81139	4.08772	1.45577	20.1561	288.124	304.489	241.77	27.3445	153.934	241.083	247.669	233.73	380.687	253.556	262.52	231.443	>lcl|NW_018743812.1_cds_XP_021717542.1_31182	XP_021717542.1	GeneID:110685341	gene28994	332695-336741	Name=XM_021861849.1	gbkey=mRNA	gene=LOC110685341	model_evidence=Supporting evidence includes similarity to: 8 Proteins%2C and 100%25 coverage of the annotated genomic feature by RNAseq alignments%2C including 59 samples with support for all annotated introns	product=acetylglutamate kinase-like%2C transcript variant X1	NP_191315.1	7.4e-143	476.9	N-acetyl-l-glutamate kinase [Arabidopsis thaliana]	NP_191315.1	1.14e-150	69.697	Dbxref=TAIR:AT3G57560,GeneID:824923,Genbank:NP_191315.1,Araport:AT3G57560	product=N-acetyl-l-glutamate kinase	.	.
rna56269	Pas	Reg-Tit	1.71467	267.45	178.872	-7.14194	0.403889	-17.683	5.6745e-70	5.14523e-67	0	2.61164	8.79738	1	0	3.42619	566.701	585.917	407.136	30.775	138.626	272.226	361.431	335.928	495.566	195.737	142.945	232.743	>lcl|NW_018744633.1_cds_XP_021734697.1_46893	XP_021734697.1	GeneID:110701357	gene43638	6620834-6622931	Name=XM_021879005.1	gbkey=mRNA	gene=LOC110701357	model_evidence=Supporting evidence includes similarity to: 2 Proteins%2C and 100%25 coverage of the annotated genomic feature by RNAseq alignments	product=putative pentatricopeptide repeat-containing protein At1g12700%2C mitochondrial	NP_001331859.1	2.6e-159	532.9	Pentatricopeptide repeat (PPR) superfamily protein [Arabidopsis thaliana]	NP_001318989.1	8.22e-154	38.899	Dbxref=Araport:AT1G12700,TAIR:AT1G12700,GeneID:837825,Genbank:NP_001318989.1	product=RNA processing FACTOR	.	.
rna74986	Pas	Reg-Tit	11.8007	221.209	151.406	-4.38903	0.249562	-17.587	3.10089e-69	2.73768e-66	9.02332	11	17	29.3021	4	20	442	397	288	18	111	217	401	374	503	153	131	168	>lcl|NW_018745684.1_cds_XP_021752311.1_62363	XP_021752311.1	GeneID:110717833	gene58139	3003899-3007525	Name=XM_021896619.1	gbkey=mRNA	gene=LOC110717833	model_evidence=Supporting evidence includes similarity to: 7 Proteins%2C and 100%25 coverage of the annotated genomic feature by RNAseq alignments%2C including 43 samples with support for all annotated introns	product=plastid-lipid-associated protein 6%2C chloroplastic-like	NP_566728.1	6.4e-107	358.4	Plastid-lipid associated protein PAP / fibrillin family protein [Arabidopsis thaliana]	NP_566728.1	2.14e-108	77.66	Dbxref=TAIR:AT3G23400,GeneID:821921,Genbank:NP_566728.1,Araport:AT3G23400	product=Plastid-lipid associated protein PAP / fibrillin family protein	.	.
rna51490	Pas	Reg-Tit	8.01279	1607.17	1074.12	-7.52071	0.427753	-17.5819	3.38925e-69	2.91554e-66	19	30	21	3	0	0	2027	2345	1488	303	869.889	1607	2407.98	2329	3484	1159	1077	2030	>lcl|NW_018744460.1_cds_XP_021730387.1_42949	XP_021730387.1	GeneID:110697316	gene39917	3249179-3252502	Name=XM_021874695.1	gbkey=mRNA	gene=LOC110697316	model_evidence=Supporting evidence includes similarity to: 5 Proteins%2C and 100%25 coverage of the annotated genomic feature by RNAseq alignments%2C including 3 samples with support for all annotated introns	product=desiccation-related protein PCC13-62-like	NP_564518.1	6.1e-109	365.7	desiccation-like protein [Arabidopsis thaliana]	NP_564518.1	7.44e-118	61.871	Dbxref=Araport:AT1G47980,TAIR:AT1G47980,GeneID:841216,Genbank:NP_564518.1	product=desiccation-like protein	.	.
rna18043	Pas	Reg-Tit	39.6911	194.066	142.608	-2.22983	0.128804	-17.3119	3.82876e-67	3.21128e-64	79.7745	64.796	66.1803	62.4143	4	83.1085	344.075	387.886	243.585	17.4722	116	209.541	319.712	225.335	381.356	144	134.54	204.582	>lcl|NW_018742904.1_cds_XP_021762634.1_15014	XP_021762634.1	GeneID:110727377	gene13971	2514798-2520258	Name=XM_021906942.1	gbkey=mRNA	gene=LOC110727377	model_evidence=Supporting evidence includes similarity to: 6 Proteins%2C and 100%25 coverage of the annotated genomic feature by RNAseq alignments%2C including 55 samples with support for all annotated introns	product=probable leucine-rich repeat receptor-like protein kinase At5g63930	NP_001323641.1	0	1545.9	Leucine-rich repeat receptor-like protein kinase family protein [Arabidopsis thaliana]	NP_201198.1	0	65.52	Dbxref=TAIR:AT5G63930,GeneID:836514,Genbank:NP_201198.1,Araport:AT5G63930	product=Leucine-rich repeat protein kinase family protein	.	.
rna46113	Pas	Reg-Tit	104.171	740.774	528.573	-2.80981	0.162667	-17.2734	7.45873e-67	6.10324e-64	180.619	213.16	144.902	192.338	17.0537	150.331	1423.18	1592.05	852.091	119.157	412.785	780.929	1276.29	1017.56	1287.91	424.902	344.248	710.171	>lcl|NW_018744128.1_cds_XP_021725527.1_38473	XP_021725527.1	GeneID:110692772	gene35768	1657824-1665457	Name=XM_021869836.1	gbkey=mRNA	gene=LOC110692772	model_evidence=Supporting evidence includes similarity to: 18 Proteins%2C and 100%25 coverage of the annotated genomic feature by RNAseq alignments%2C including 24 samples with support for all annotated introns	product=diphosphomevalonate decarboxylase MVD2%2C peroxisomal-like%2C transcript variant X2	NP_566995.1	7.7e-223	740.9	GHMP kinase family protein [Arabidopsis thaliana]	NP_566995.1	0	77.619	Dbxref=TAIR:AT3G54250,GeneID:824592,Genbank:NP_566995.1,Araport:AT3G54250	product=GHMP kinase family protein	.	.
rna56266	Pas	Reg-Tit	3.79284	309.455	207.568	-6.16287	0.357451	-17.2411	1.30449e-66	1.04201e-63	7.21584	11.3081	7.14957	12.1737	0	0	700.91	723.37	420.091	38.1996	160.032	385.209	506.444	455.283	564.487	147.075	141.345	207.226	>lcl|NW_018744633.1_cds_XP_021734694.1_46890	XP_021734694.1	GeneID:110701352	gene43634	6605337-6607621	Name=XM_021879002.1	gbkey=mRNA	gene=LOC110701352	model_evidence=Supporting evidence includes similarity to: 15 Proteins%2C and 100%25 coverage of the annotated genomic feature by RNAseq alignments	product=putative pentatricopeptide repeat-containing protein At1g12700%2C mitochondrial	NP_200798.1	2.2e-177	592.5	Pentatricopeptide repeat (PPR) superfamily protein [Arabidopsis thaliana]	NP_001318989.1	9.43e-162	40	Dbxref=Araport:AT1G12700,TAIR:AT1G12700,GeneID:837825,Genbank:NP_001318989.1	product=RNA processing FACTOR	.	.
rna46112	Pas	Reg-Tit	105.456	747.303	533.354	-2.8037	0.163134	-17.1864	3.35493e-66	2.61755e-63	180.433	213.326	145.089	192.144	16.9463	164.83	1495.59	1608.69	853.401	120.265	409.492	780.709	1300.14	1019.7	1286.4	424.79	344.405	715.877	>lcl|NW_018744128.1_cds_XP_021725528.1_38474	XP_021725528.1	GeneID:110692772	gene35768	1657824-1665457	Name=XM_021869836.1	gbkey=mRNA	gene=LOC110692772	model_evidence=Supporting evidence includes similarity to: 18 Proteins%2C and 100%25 coverage of the annotated genomic feature by RNAseq alignments%2C including 24 samples with support for all annotated introns	product=diphosphomevalonate decarboxylase MVD2%2C peroxisomal-like%2C transcript variant X2	NP_566995.1	7.7e-223	740.9	GHMP kinase family protein [Arabidopsis thaliana]	NP_566995.1	0	77.619	Dbxref=TAIR:AT3G54250,GeneID:824592,Genbank:NP_566995.1,Araport:AT3G54250	product=GHMP kinase family protein	.	.
rna2158	Pas	Reg-Tit	349.217	0.484664	116.729	9.28431	0.541932	17.1319	8.5869e-66	6.54732e-63	739	632	484.854	555	55	547	3	1	1	0	0	0	0	0	0	0	2	0	>lcl|NW_018742205.1_cds_XP_021765507.1_1843	XP_021765507.1	GeneID:110730031	gene1634	4682348-4693506	Name=XM_021909815.1	gbkey=mRNA	gene=LOC110730031	model_evidence=Supporting evidence includes similarity to: 14 Proteins%2C and 100%25 coverage of the annotated genomic feature by RNAseq alignments%2C including 30 samples with support for all annotated introns	product=IAA-amino acid hydrolase ILR1-like	NP_186937.1	2.9e-180	601.1	Peptidase M20/M25/M40 family protein [Arabidopsis thaliana]	NP_186937.1	0	64.778	Dbxref=TAIR:AT3G02875,GeneID:821199,Genbank:NP_186937.1,Araport:AT3G02875	product=Peptidase M20/M25/M40 family protein	.	.
rna39425	Pas	Reg-Tit	195.451	60.8506	105.717	1.68179	0.0984826	17.077	2.20243e-65	1.64199e-62	284.427	295.746	303.802	322.64	42.4157	373.69	91.155	108.927	60.4186	9.14951	41.4483	61.1178	101.04	59.3008	109.119	51.7088	52.4734	61.9272	>lcl|NW_018743919.1_cds_XP_021719521.1_32853	XP_021719521.1	GeneID:110687213	gene30575	314805-324175	Name=XM_021863830.1	gbkey=mRNA	gene=LOC110687213	model_evidence=Supporting evidence includes similarity to: 100%25 coverage of the annotated genomic feature by RNAseq alignments%2C including 26 samples with support for all annotated introns	product=uncharacterized LOC110687213%2C transcript variant X2	NP_001331631.1	5.5e-32	112.8	hypothetical protein AT5G13310 [Arabidopsis thaliana]	NP_196835.1	6.09e-39	33.632	Dbxref=TAIR:AT5G13310,GeneID:831172,Genbank:NP_196835.1,Araport:AT5G13310	product=hypothetical protein	.	.
rna57329	Pas	Reg-Tit	2078.15	14.2064	702.187	7.18835	0.421038	17.0729	2.36073e-65	1.72174e-62	6713.48	4953	3109	2102	191	1193.55	32	42	24	2	10	26	13	8	13	4	10	10	>lcl|NW_018744693.1_cds_XP_021735950.1_47820	XP_021735950.1	GeneID:110702537	gene44462	2044226-2048558	Name=XM_021880258.1	gbkey=mRNA	gene=LOC110702537	model_evidence=Supporting evidence includes similarity to: 10 Proteins%2C and 100%25 coverage of the annotated genomic feature by RNAseq alignments%2C including 12 samples with support for all annotated introns	product=leucoanthocyanidin dioxygenase-like	NP_001031700.1	2e-185	617.3	leucoanthocyanidin dioxygenase [Arabidopsis thaliana]	NP_194019.1	0	77.259	Dbxref=TAIR:AT4G22880,GeneID:828387,Genbank:NP_194019.1,Araport:AT4G22880	product=leucoanthocyanidin dioxygenase	.	.
rna6282	Pas	Reg-Tit	1.18014	228.681	152.848	-7.42301	0.436679	-16.9988	8.38444e-65	5.98488e-62	3	4	2	0	0	2	372	329	236	42	138	247	375	287	419	164	159	234	>lcl|NW_018742415.1_cds_XP_021740473.1_5138	XP_021740473.1	GeneID:110706820	gene4761	255605-264634	Name=XM_021884781.1	gbkey=mRNA	gene=LOC110706820	model_evidence=Supporting evidence includes similarity to: 3 Proteins%2C and 100%25 coverage of the annotated genomic feature by RNAseq alignments%2C including 39 samples with support for all annotated introns	product=uncharacterized LOC110706820	NP_177275.1	1.6e-136	455.7	senescence associated gene 18 [Arabidopsis thaliana]	NP_177275.1	3.79e-143	71.174	Dbxref=Araport:AT1G71190,TAIR:AT1G71190,GeneID:843459,Genbank:NP_177275.1	product=senescence associated gene 18	.	.
rna39423	Pas	Reg-Tit	196.397	61.1685	106.245	1.67899	0.0990003	16.9594	1.63997e-64	1.14624e-61	284.573	295.716	304.197	322.825	42.5843	373.794	91.151	109.073	60.5814	8.85049	41.5517	61.1902	100.96	59.2674	109.238	51.6343	52.5266	62.0728	>lcl|NW_018743919.1_cds_XP_021719522.1_32854	XP_021719522.1	GeneID:110687213	gene30575	314805-324175	Name=XM_021863830.1	gbkey=mRNA	gene=LOC110687213	model_evidence=Supporting evidence includes similarity to: 100%25 coverage of the annotated genomic feature by RNAseq alignments%2C including 26 samples with support for all annotated introns	product=uncharacterized LOC110687213%2C transcript variant X2	NP_001331631.1	5.5e-32	112.8	hypothetical protein AT5G13310 [Arabidopsis thaliana]	NP_196835.1	6.09e-39	33.632	Dbxref=TAIR:AT5G13310,GeneID:831172,Genbank:NP_196835.1,Araport:AT5G13310	product=hypothetical protein	.	.
rna9706	Pas	Reg-Tit	19.3849	422.012	287.803	-4.32908	0.258348	-16.7568	5.05199e-63	3.45896e-60	41	24	33	37	1	49	839	1042	504	54	205	484	737	691	894	166	181	332	>lcl|NW_018742529.1_cds_XP_021754757.1_7964	XP_021754757.1	GeneID:110720059	gene7370	108637-110498	Name=XM_021899065.1	gbkey=mRNA	gene=LOC110720059	model_evidence=Supporting evidence includes similarity to: 10 Proteins%2C and 100%25 coverage of the annotated genomic feature by RNAseq alignments%2C including 56 samples with support for all annotated introns	product=metacaspase-9-like	NP_196040.1	4.8e-111	372.5	metacaspase 9 [Arabidopsis thaliana]	NP_196040.1	2.59e-124	57.188	Dbxref=TAIR:AT5G04200,GeneID:830299,Genbank:NP_196040.1,Araport:AT5G04200	product=metacaspase 9	.	.
rna6943	Pas	Reg-Tit	34.7565	202.919	146.865	-2.47215	0.150166	-16.4628	6.78521e-61	4.55274e-58	71	57	48.6366	78.9267	5	46.0189	269	343	178	36	136.209	225	247	220	371	174	154	262	>lcl|NW_018742418.1_cds_XP_021745813.1_5675	XP_021745813.1	GeneID:110711702	gene5241	6587045-6591189	Name=XM_021890129.1	gbkey=mRNA	gene=LOC110711702	model_evidence=Supporting evidence includes similarity to: 100%25 coverage of the annotated genomic feature by RNAseq alignments%2C including 32 samples with support for all annotated introns	product=protein TIFY 9-like%2C transcript variant X2	NP_568287.1	1e-32	114.4	jasmonate-zim-domain protein 10 [Arabidopsis thaliana]	NP_568287.1	2.51e-35	43.415	Dbxref=TAIR:AT5G13220,GeneID:831162,Genbank:NP_568287.1,Araport:AT5G13220	product=jasmonate-zim-domain protein 10	.	.
rna15017	Pas	Reg-Tit	319.974	20.0706	120.038	3.95335	0.241154	16.3934	2.13069e-60	1.40162e-57	331	464	504	934	66	438	33	40	14	2	12	22	43	14	48	19	7	31	>lcl|NW_018742770.1_cds_XP_021759896.1_12500	XP_021759896.1	GeneID:110724750	gene11570	3310357-3314002	Name=XM_021904204.1	gbkey=mRNA	gene=LOC110724750	model_evidence=Supporting evidence includes similarity to: 1 Protein%2C and 100%25 coverage of the annotated genomic feature by RNAseq alignments%2C including 34 samples with support for all annotated introns	product=putative germin-like protein 2-1	NP_187246.1	5.9e-66	223.7	RmlC-like cupins superfamily protein [Arabidopsis thaliana]	NP_198731.1	9.2e-71	47.907	Dbxref=TAIR:AT5G39150,GeneID:833908,Genbank:NP_198731.1,Araport:AT5G39150	product=RmlC-like cupins superfamily protein	.	.
rna51	Pas	Reg-Tit	279.988	848.503	658.998	-1.57605	0.0962397	-16.3763	2.82215e-60	1.82078e-57	572.145	440.026	468.893	443.105	45.1183	438.001	1399.63	1480.76	993.717	131.14	494.666	858.824	1326.71	1103.54	1480.17	601.891	612.924	887.989	>lcl|NW_018742204.1_cds_XP_021734236.1_37	XP_021734236.1	GeneID:110700949	gene43	2047991-2059414	Name=XM_021878544.1	gbkey=mRNA	gene=LOC110700949	model_evidence=Supporting evidence includes similarity to: 4 Proteins%2C and 100%25 coverage of the annotated genomic feature by RNAseq alignments%2C including 60 samples with support for all annotated introns	product=probable serine incorporator%2C transcript variant X1	NP_001185008.1	1.9e-241	802.7	Serinc-domain containing serine and sphingolipid biosynthesis protein [Arabidopsis thaliana]	NP_173069.1	0	82.025	Dbxref=Araport:AT1G16180,TAIR:AT1G16180,GeneID:838187,Genbank:NP_173069.1	product=Serinc-domain containing serine and sphingolipid biosynthesis protein	.	.
rna8680	Pas	Reg-Tit	373.905	26.2145	142.111	3.85336	0.235349	16.373	2.9826e-60	1.88799e-57	879.24	755.484	405.764	580.842	69	448.651	54.0864	59.2494	30.1833	5	15	13.0809	27.0413	29	57.2238	14.0427	26.0662	25	>lcl|NW_018742484.1_cds_XP_021754410.1_7116	XP_021754410.1	GeneID:110719728	gene6585	882912-886424	Name=XM_021898718.1	gbkey=mRNA	gene=LOC110719728	model_evidence=Supporting evidence includes similarity to: 2 Proteins%2C and 84%25 coverage of the annotated genomic feature by RNAseq alignments	product=outer envelope pore protein 16%2C chloroplastic-like	NP_180456.1	2.4e-43	148.6	outer plastid envelope protein 16-1 [Arabidopsis thaliana]	NP_180456.1	2.06e-48	53.846	Dbxref=Araport:AT2G28900,TAIR:AT2G28900,GeneID:817439,Genbank:NP_180456.1	product=outer plastid envelope protein 16-1	.	.
rna15752	Pas	Reg-Tit	41.0495	846.387	577.941	-4.35431	0.266069	-16.3654	3.37969e-60	2.09973e-57	96.1482	28.7941	81.1063	31.3828	6.60952	105.14	1425.02	1331.69	945.209	87.2855	355	660.46	1866.07	1164.73	1860.12	717.301	719.57	793.323	>lcl|NW_018742815.1_cds_XP_021760684.1_13118	XP_021760684.1	GeneID:110725528	gene12141	62467-66444	Name=XM_021904992.1	gbkey=mRNA	gene=LOC110725528	model_evidence=Supporting evidence includes similarity to: 100%25 coverage of the annotated genomic feature by RNAseq alignments%2C including 60 samples with support for all annotated introns	product=uncharacterized LOC110725528	.	.	.	.	.	.	.	.	.	.	.
rna24176	Pas	Reg-Tit	121.825	886.39	631.535	-2.83541	0.173519	-16.3407	5.06706e-60	3.09081e-57	276.747	217.341	147.354	207.109	17.4808	206.962	1795.9	2005.64	1012.17	132.976	493.167	936.798	1436.02	1230.63	1530.82	480.989	434.217	873.074	>lcl|NW_018743175.1_cds_XP_021768396.1_20168	XP_021768396.1	GeneID:110732714	gene18821	5321080-5329695	Name=XM_021912704.1	gbkey=mRNA	gene=LOC110732714	model_evidence=Supporting evidence includes similarity to: 18 Proteins%2C and 100%25 coverage of the annotated genomic feature by RNAseq alignments%2C including 25 samples with support for all annotated introns	product=diphosphomevalonate decarboxylase MVD2%2C peroxisomal-like%2C transcript variant X2	NP_566995.1	1.8e-221	736.5	GHMP kinase family protein [Arabidopsis thaliana]	NP_566995.1	0	76.905	Dbxref=TAIR:AT3G54250,GeneID:824592,Genbank:NP_566995.1,Araport:AT3G54250	product=GHMP kinase family protein	.	.
rna57110	Pas	Reg-Tit	245.311	1.59863	82.836	7.18879	0.441805	16.2714	1.57535e-59	9.43775e-57	311	260	314	624	64	435	6	1	7	0	1	0	0	3	1	2	1	0	>lcl|NW_018744689.1_cds_XP_021735657.1_47629	XP_021735657.1	GeneID:110702258	gene44284	312830-316626	Name=XM_021879965.1	gbkey=mRNA	gene=LOC110702258	model_evidence=Supporting evidence includes similarity to: 100%25 coverage of the annotated genomic feature by RNAseq alignments%2C including 2 samples with support for all annotated introns	product=uncharacterized LOC110702258	NP_001078007.1	3.9e-42	146.1	DCD (Development and Cell Death) domain protein [Arabidopsis thaliana]	NP_181059.1	4.06e-39	53.061	Dbxref=Araport:AT2G35140,TAIR:AT2G35140,GeneID:818080,Genbank:NP_181059.1	product=DCD (Development and Cell Death) domain protein	.	.
rna65415	Pas	Reg-Tit	0.879101	311.813	208.168	-8.32346	0.513792	-16.2	5.03871e-59	2.96568e-56	5	1	2	0	0	0	491.673	542	281	47	214	409	485	283	429	222	280	385	>lcl|NW_018745067.1_cds_XP_021743326.1_54521	XP_021743326.1	GeneID:110709413	gene50691	585363-591149	Name=XM_021887634.1	gbkey=mRNA	gene=LOC110709413	model_evidence=Supporting evidence includes similarity to: 100%25 coverage of the annotated genomic feature by RNAseq alignments%2C including 3 samples with support for all annotated introns	product=uncharacterized LOC110709413	.	.	.	.	.	.	.	.	.	.	.
rna35339	Pas	Reg-Tit	297.483	0.231566	99.3154	9.88088	0.610629	16.1815	6.81482e-59	3.9419e-56	499.489	487.425	309.14	723.288	54.6452	503.324	0	0	3	0	0	0	0	0	0	0	0	0	>lcl|NW_018743669.1_cds_XP_021715665.1_29456	XP_021715665.1	GeneID:110683569	gene27393	2252608-2255668	Name=XM_021859973.1	gbkey=mRNA	gene=LOC110683569	model_evidence=Supporting evidence includes similarity to: 100%25 coverage of the annotated genomic feature by RNAseq alignments%2C including 2 samples with support for all annotated introns	product=L10-interacting MYB domain-containing protein-like	NP_001078536.1	1.3e-62	213.2	Myb/SANT-like DNA-binding domain protein [Arabidopsis thaliana]	NP_196199.1	8.93e-30	26.948	Dbxref=TAIR:AT5G05800,GeneID:830465,Genbank:NP_196199.1,Araport:AT5G05800	product=Myb/SANT-like DNA-binding domain protein	.	.
rna66588	Pas	Reg-Tit	4399.87	9025.02	7483.3	-1.03902	0.0642603	-16.1689	8.36322e-59	4.75555e-56	7582.29	7103.01	5796.1	7065.6	960.162	7841.59	14075.5	15323.5	10160.3	1302.96	5620.96	9845.05	12295.1	11178.9	16969.9	7525.72	7378.7	8428.7	>lcl|NW_018745170.1_cds_XP_021744218.1_55495	XP_021744218.1	GeneID:110710252	gene51620	4119921-4123059	Name=XM_021888526.1	gbkey=mRNA	gene=LOC110710252	model_evidence=Supporting evidence includes similarity to: 354 Proteins%2C and 100%25 coverage of the annotated genomic feature by RNAseq alignments%2C including 61 samples with support for all annotated introns	product=elongation factor 1-alpha	NP_001030993.1	3.7e-291	966.8	GTP binding Elongation factor Tu family protein [Arabidopsis thaliana]	NP_563801.1	0	93.946	Dbxref=Araport:AT1G07940,TAIR:AT1G07940,GeneID:837309,Genbank:NP_563801.1	product=GTP binding Elongation factor Tu family protein	.	.
rna38102	Pas	Reg-Tit	200.117	0	66.7058	10.0204	0.620956	16.1371	1.39953e-58	7.8255e-56	372.768	343.473	298.244	338.552	42.5091	248.369	0	0	0	0	0	0	0	0	0	0	0	0	>lcl|NW_018743850.1_cds_XP_021718259.1_31791	XP_021718259.1	GeneID:110685995	gene29538	3721472-3732440	Name=XM_021862569.1	gbkey=mRNA	gene=LOC110685995	model_evidence=Supporting evidence includes similarity to: 100%25 coverage of the annotated genomic feature by RNAseq alignments%2C including 4 samples with support for all annotated introns	product=uncharacterized LOC110685995%2C transcript variant X3	NP_189639.4	2.8e-08	34.5	Plant transposase (Ptta/En/Spm family) [Arabidopsis thaliana]	.	.	.	.	.	.	.
rna38101	Pas	Reg-Tit	199.313	0	66.4376	10.0158	0.620774	16.1343	1.46347e-58	8.04885e-56	372.727	343.537	298.478	337.27	42.284	248.529	0	0	0	0	0	0	0	0	0	0	0	0	>lcl|NW_018743850.1_cds_XP_021718258.1_31790	XP_021718258.1	GeneID:110685995	gene29538	3721472-3732440	Name=XM_021862569.1	gbkey=mRNA	gene=LOC110685995	model_evidence=Supporting evidence includes similarity to: 100%25 coverage of the annotated genomic feature by RNAseq alignments%2C including 4 samples with support for all annotated introns	product=uncharacterized LOC110685995%2C transcript variant X3	NP_189639.4	2.8e-08	34.5	Plant transposase (Ptta/En/Spm family) [Arabidopsis thaliana]	.	.	.	.	.	.	.
rna37352	Pas	Reg-Tit	1.84318	128.836	86.5053	-5.9918	0.371876	-16.1123	2.08961e-58	1.13072e-55	0	8.17998	5.62234	0	0	2.97046	174.716	222.726	159.664	18.4288	78.7744	115.64	190.878	139.663	239.045	94.6541	142.126	127.106	>lcl|NW_018743812.1_cds_XP_021717528.1_31169	XP_021717528.1	GeneID:110685335	gene28987	268059-278025	Name=XM_021861836.1	gbkey=mRNA	gene=LOC110685335	model_evidence=Supporting evidence includes similarity to: 4 Proteins%2C and 100%25 coverage of the annotated genomic feature by RNAseq alignments%2C including 60 samples with support for all annotated introns	product=pre-mRNA cleavage factor Im 25 kDa subunit 2-like	NP_194285.2	1.7e-121	404.8	Cleavage/polyadenylation specificity factor, 25kDa subunit [Arabidopsis thaliana]	NP_194285.2	3.77e-132	86.869	Dbxref=TAIR:AT4G25550,GeneID:828660,Genbank:NP_194285.2,Araport:AT4G25550	product=Cleavage/polyadenylation specificity factor%2C 25kDa subunit	.	.
rna43605	Pas	Reg-Tit	7.59811	123.988	85.1914	-4.07979	0.253548	-16.0908	2.95928e-58	1.57589e-55	12	5	5	16	2	23	185	255	131	16	50	101	167	160	240	111	103	176	>lcl|NW_018744062.1_cds_XP_021723216.1_36333	XP_021723216.1	GeneID:110690668	gene33835	858354-860384	Name=XM_021867524.1	gbkey=mRNA	gene=LOC110690668	model_evidence=Supporting evidence includes similarity to: 100%25 coverage of the annotated genomic feature by RNAseq alignments%2C including 41 samples with support for all annotated introns	product=uncharacterized LOC110690668	NP_001327902.1	2.8e-23	83.8	MuDR family transposase [Arabidopsis thaliana]	NP_001323055.1	3.15e-17	20.599	Dbxref=Araport:AT1G06740,GeneID:3766669,Genbank:NP_001323055.1,TAIR:AT1G06740	product=MuDR family transposase	.	.
rna57058	Pas	Reg-Tit	701.923	0	233.974	11.838	0.737119	16.0598	4.87901e-58	2.55759e-55	2134.28	1548.99	769.512	1212	77	473.596	0	0	0.030945	0	0	0	0	0	0	0	0	0	>lcl|NW_018744676.1_cds_XP_021735591.1_47579	XP_021735591.1	GeneID:110702205	gene44252	376834-380060	Name=XM_021879898.1	gbkey=mRNA	gene=LOC110702205	model_evidence=Supporting evidence includes similarity to: 9 Proteins%2C and 49%25 coverage of the annotated genomic feature by RNAseq alignments	product=dihydroflavonol 4-reductase-like%2C transcript variant X1	NP_199094.1	2e-166	554.5	dihydroflavonol 4-reductase [Arabidopsis thaliana]	NP_199094.1	0	72.673	Dbxref=TAIR:AT5G42800,GeneID:834291,Genbank:NP_199094.1,Araport:AT5G42800	product=dihydroflavonol 4-reductase	.	.
rna8698	Pas	Reg-Tit	1.08915	211.586	141.42	-7.46872	0.465822	-16.0334	7.46375e-58	3.85233e-55	0.666667	4.33756	4.33938	1	0.337027	0.333333	481.857	354.84	245.216	27.7638	104.982	189.595	292.491	258.469	335.867	185.872	189.175	204.059	>lcl|NW_018742484.1_cds_XP_021753935.1_7133	XP_021753935.1	GeneID:110719333	gene6594	991831-995413	Name=XM_021898243.1	gbkey=mRNA	gene=LOC110719333	model_evidence=Supporting evidence includes similarity to: 8 Proteins%2C and 100%25 coverage of the annotated genomic feature by RNAseq alignments%2C including 55 samples with support for all annotated introns	product=superoxide dismutase [Fe]%2C chloroplastic-like%2C transcript variant X1	NP_199923.1	2.9e-125	418.4	Fe superoxide dismutase 2 [Arabidopsis thaliana]	NP_199923.1	2.92e-133	68.379	Dbxref=TAIR:AT5G51100,GeneID:835183,Genbank:NP_199923.1,Araport:AT5G51100	product=Fe superoxide dismutase 2	.	.
rna8699	Pas	Reg-Tit	1.08915	211.505	141.367	-7.46819	0.465971	-16.0272	8.25695e-58	4.19716e-55	0.666667	4.33422	4.33449	1	0.333061	0.333333	481.772	355.053	245.033	27.5976	103.621	189.587	292.556	258.397	336.162	186.176	188.994	203.879	>lcl|NW_018742484.1_cds_XP_021753937.1_7135	XP_021753937.1	GeneID:110719333	gene6594	991831-995413	Name=XM_021898243.1	gbkey=mRNA	gene=LOC110719333	model_evidence=Supporting evidence includes similarity to: 8 Proteins%2C and 100%25 coverage of the annotated genomic feature by RNAseq alignments%2C including 55 samples with support for all annotated introns	product=superoxide dismutase [Fe]%2C chloroplastic-like%2C transcript variant X1	NP_199923.1	2.9e-125	418.4	Fe superoxide dismutase 2 [Arabidopsis thaliana]	NP_199923.1	2.92e-133	68.379	Dbxref=TAIR:AT5G51100,GeneID:835183,Genbank:NP_199923.1,Araport:AT5G51100	product=Fe superoxide dismutase 2	.	.
rna45048	Pas	Reg-Tit	5.56517	558.664	374.298	-6.46997	0.404442	-15.9973	1.33442e-57	6.68186e-55	13	8	5	11	0	19	1480	1767	1056	51	198	377	458	861	1261	330	317	254	>lcl|NW_018744092.1_cds_XP_021724748.1_37582	XP_021724748.1	GeneID:110692067	gene34968	3510066-3512339	Name=XM_021869056.1	gbkey=mRNA	gene=LOC110692067	model_evidence=Supporting evidence includes similarity to: 1 Protein%2C and 92%25 coverage of the annotated genomic feature by RNAseq alignments	product=9-cis-epoxycarotenoid dioxygenase NCED6%2C chloroplastic	NP_189064.1	7.1e-230	766	nine-cis-epoxycarotenoid dioxygenase 6 [Arabidopsis thaliana]	NP_189064.1	0	59.075	Dbxref=TAIR:AT3G24220,GeneID:822008,Genbank:NP_189064.1,Araport:AT3G24220	product=nine-cis-epoxycarotenoid dioxygenase 6	.	.
rna63925	Pas	Reg-Tit	36.2429	3625.63	2429.17	-6.60664	0.4142	-15.9503	2.83319e-57	1.3978e-54	57	80	73	70	3	48	8880.84	5489.45	4759.62	782	2734	4581	7157.63	6550.19	5495	588	502	1676.31	>lcl|NW_018745003.1_cds_XP_021741876.1_53291	XP_021741876.1	GeneID:110708079	gene49568	5206077-5208179	Name=XM_021886184.1	gbkey=mRNA	gene=LOC110708079	model_evidence=Supporting evidence includes similarity to: 1 Protein%2C and 100%25 coverage of the annotated genomic feature by RNAseq alignments%2C including 36 samples with support for all annotated introns	product=anthocyanin 3'-O-beta-glucosyltransferase-like	NP_567954.1	2.8e-122	410.1	UDP-glucosyltransferase 73B2 [Arabidopsis thaliana]	NP_001189528.1	4.53e-129	41.463	Dbxref=Araport:AT2G15480,TAIR:AT2G15480,GeneID:816040,Genbank:NP_001189528.1	product=UDP-glucosyl transferase 73B5	.	.
rna52	Pas	Reg-Tit	280.207	837.495	651.732	-1.55604	0.0977837	-15.9131	5.14164e-57	2.49995e-54	572.661	440.817	468.696	443.083	45.1192	437.787	1321.7	1480.49	987.975	130.86	468.228	857.753	1312.94	1091.06	1480.11	593.11	612.478	887.745	>lcl|NW_018742204.1_cds_XP_021734310.1_38	XP_021734310.1	GeneID:110700949	gene43	2047991-2059414	Name=XM_021878544.1	gbkey=mRNA	gene=LOC110700949	model_evidence=Supporting evidence includes similarity to: 4 Proteins%2C and 100%25 coverage of the annotated genomic feature by RNAseq alignments%2C including 60 samples with support for all annotated introns	product=probable serine incorporator%2C transcript variant X1	NP_001185008.1	1.9e-241	802.7	Serinc-domain containing serine and sphingolipid biosynthesis protein [Arabidopsis thaliana]	NP_173069.1	0	82.025	Dbxref=Araport:AT1G16180,TAIR:AT1G16180,GeneID:838187,Genbank:NP_173069.1	product=Serinc-domain containing serine and sphingolipid biosynthesis protein	.	.
rna73691	Pas	Reg-Tit	149.724	0	49.908	9.59444	0.606147	15.8286	1.97693e-56	9.47485e-54	213.463	253.42	226.811	288.437	33.3217	223.125	0	0	0	0	0	0	0	0	0	0	0	0	>lcl|NW_018745617.1_cds_XP_021751060.1_61305	XP_021751060.1	GeneID:110716735	gene57164	631195-646008	Name=XM_021895368.1	gbkey=mRNA	gene=LOC110716735	model_evidence=Supporting evidence includes similarity to: 100%25 coverage of the annotated genomic feature by RNAseq alignments%2C including 45 samples with support for all annotated introns	product=zinc finger protein dpff-1-like%2C transcript variant X2	NP_001324862.1	5.4e-33	115.6	RING/FYVE/PHD zinc finger superfamily protein [Arabidopsis thaliana]	NP_179516.2	1.86e-32	34.677	Dbxref=Araport:AT2G19260,TAIR:AT2G19260,GeneID:816443,Genbank:NP_179516.2	product=RING/FYVE/PHD zinc finger superfamily protein	.	.
rna56801	Pas	Reg-Tit	4.55746	216.473	145.834	-5.40582	0.342033	-15.805	2.87503e-56	1.35851e-53	15	8	10	2	0	8	450	549	338	29	123	197	286	279	486	119	109	130	>lcl|NW_018744662.1_cds_XP_021735366.1_47344	XP_021735366.1	GeneID:110702033	gene44052	2534736-2536448	Name=XM_021879674.1	gbkey=mRNA	gene=LOC110702033	model_evidence=Supporting evidence includes similarity to: 1 Protein%2C and 100%25 coverage of the annotated genomic feature by RNAseq alignments	product=pentatricopeptide repeat-containing protein At1g61870%2C mitochondrial-like%2C transcript variant X1	NP_200798.1	8e-67	227.3	Pentatricopeptide repeat (PPR) superfamily protein [Arabidopsis thaliana]	NP_564786.1	1.94e-43	30.9	Dbxref=Araport:AT1G61870,TAIR:AT1G61870,GeneID:842484,Genbank:NP_564786.1	product=pentatricopeptide repeat 336	.	.
rna1048	Pas	Reg-Tit	36.9335	390.291	272.505	-3.36776	0.21348	-15.7755	4.5855e-56	2.13665e-53	69	78	55	86	6	24	551.157	723.563	344.684	80	229.721	455.707	648	533.784	554.336	293	225.758	417	>lcl|NW_018742204.1_cds_XP_021756492.1_828	XP_021756492.1	GeneID:110721613	gene738	19430890-19437077	Name=XM_021900800.1	gbkey=mRNA	gene=LOC110721613	model_evidence=Supporting evidence includes similarity to: 23 Proteins%2C and 100%25 coverage of the annotated genomic feature by RNAseq alignments%2C including 59 samples with support for all annotated introns	product=truncated transcription factor CAULIFLOWER A-like	NP_177074.1	2.7e-101	339.9	K-box region and MADS-box transcription factor family protein [Arabidopsis thaliana]	NP_177074.1	1.61e-107	59.925	Dbxref=Araport:AT1G69120,TAIR:AT1G69120,GeneID:843244,Genbank:NP_177074.1	product=K-box region and MADS-box transcription factor family protein	AUR62007887-RA|MIKC_MADS	0
rna68688	Pas	Reg-Tit	1.55658	304.27	203.366	-7.42492	0.471376	-15.7516	6.69758e-56	3.07804e-53	2.09589	4.06469	3.27404	0	0	6.23789	631.735	770.091	481.915	26.7857	141.641	388.568	433.124	445.501	720.141	115.233	129.188	233.841	>lcl|NW_018745291.1_cds_XP_021746305.1_57250	XP_021746305.1	GeneID:110712170	gene53256	1203595-1207188	Name=XM_021890613.1	gbkey=mRNA	gene=LOC110712170	model_evidence=Supporting evidence includes similarity to: 5 Proteins%2C and 100%25 coverage of the annotated genomic feature by RNAseq alignments%2C including 58 samples with support for all annotated introns	product=inositol polyphosphate multikinase beta-like	NP_001331991.1	1.7e-108	363.9	inositol polyphosphate kinase 2 beta [Arabidopsis thaliana]	NP_200984.1	9.27e-119	56.429	Dbxref=TAIR:AT5G61760,GeneID:836298,Genbank:NP_200984.1,Araport:AT5G61760	product=inositol polyphosphate kinase 2 beta	.	.
rna64127	Pas	Reg-Tit	1.22039	240.62	160.82	-7.50171	0.476765	-15.7346	8.76014e-56	3.97154e-53	2	6	3	0	0	0	440	550	325	39	114	284	283	384	455	130	111	220	>lcl|NW_018745024.1_cds_XP_021742081.1_53451	XP_021742081.1	GeneID:110708292	gene49720	2509765-2512205	Name=XM_021886389.1	gbkey=mRNA	gene=LOC110708292	model_evidence=Supporting evidence includes similarity to: 100%25 coverage of the annotated genomic feature by RNAseq alignments%2C including 55 samples with support for all annotated introns	product=uncharacterized LOC110708292	.	.	.	.	.	.	.	.	.	.	.
rna46316	Pas	Reg-Tit	337.655	124.562	195.593	1.43085	0.0915865	15.623	5.07695e-55	2.27102e-52	531	546.845	475	574	73	599	174	191	137	16	75	120	166	147	240	124	119	135	>lcl|NW_018744137.1_cds_XP_021725765.1_38665	XP_021725765.1	GeneID:110692982	gene35930	876785-879422	Name=XM_021870073.1	gbkey=mRNA	gene=LOC110692982	model_evidence=Supporting evidence includes similarity to: 100%25 coverage of the annotated genomic feature by RNAseq alignments%2C including 58 samples with support for all annotated introns	product=uncharacterized LOC110692982	NP_568343.1	8.6e-70	236.6	transmembrane protein, putative (DUF1218) [Arabidopsis thaliana]	NP_568343.1	6.23e-77	51.887	Dbxref=TAIR:AT5G17210,GeneID:831585,Genbank:NP_568343.1,Araport:AT5G17210	product=transmembrane protein%2C putative (DUF1218)	.	.
rna38207	Pas	Reg-Tit	1.11494	278.397	185.97	-7.82837	0.504659	-15.5122	2.86893e-54	1.26644e-51	3	1	6	0	0	0	400	262	176	62	202	343	476	314	429	205	216	355	>lcl|NW_018743850.1_cds_XP_021718320.1_31881	XP_021718320.1	GeneID:110686055	gene29642	5215747-5221393	Name=XM_021862628.1	gbkey=mRNA	gene=LOC110686055	model_evidence=Supporting evidence includes similarity to: 100%25 coverage of the annotated genomic feature by RNAseq alignments	product=uncharacterized LOC110686055	.	.	.	.	.	.	.	.	.	.	.
rna64031	Pas	Reg-Tit	85.6409	532.731	383.701	-2.56895	0.167342	-15.3515	3.46239e-53	1.50857e-50	147	91	130	242	9	180	777	828	484.627	91	263	580	715	649	773	577	444	661	>lcl|NW_018745024.1_cds_XP_021742021.1_53379	XP_021742021.1	GeneID:110708244	gene49653	663916-668253	Name=XM_021886329.1	gbkey=mRNA	gene=LOC110708244	model_evidence=Supporting evidence includes similarity to: 5 Proteins%2C and 100%25 coverage of the annotated genomic feature by RNAseq alignments%2C including 61 samples with support for all annotated introns	product=microsomal glutathione S-transferase 3-like	NP_176758.1	4.5e-76	255.4	microsomal glutathione s-transferase [Arabidopsis thaliana]	NP_176758.1	8.7e-82	76.19	Dbxref=Araport:AT1G65820,TAIR:AT1G65820,GeneID:842893,Genbank:NP_176758.1	product=microsomal glutathione s-transferase	.	.
rna51460	Pas	Reg-Tit	10.6756	144.749	100.058	-3.62517	0.23643	-15.333	4.60466e-53	1.98054e-50	4.00055	10	21	28	1.00185	38	194	259	125.753	22	95	169	242	169	262	118	110	153	>lcl|NW_018744460.1_cds_XP_021730363.1_42922	XP_021730363.1	GeneID:110697299	gene39894	3025141-3032960	Name=XM_021874672.1	gbkey=mRNA	gene=LOC110697299	model_evidence=Supporting evidence includes similarity to: 2 Proteins%2C and 96%25 coverage of the annotated genomic feature by RNAseq alignments%2C including 34 samples with support for all annotated introns	product=DNA replication complex GINS protein SLD5-like%2C transcript variant X2	NP_199712.2	1.7e-72	244.5	DNA replication protein-like protein [Arabidopsis thaliana]	NP_199712.2	2.49e-79	54.128	Dbxref=TAIR:AT5G49010,GeneID:834960,Genbank:NP_199712.2,Araport:AT5G49010	product=DNA replication protein-like protein	.	.
rna8700	Pas	Reg-Tit	1.08915	195.189	130.489	-7.33995	0.480376	-15.2796	1.04557e-52	4.44022e-50	0.666667	4.32822	4.33195	1	0.329913	0.333333	165.37	355.107	244.937	27.6386	103.397	189.817	292.157	258.493	335.97	185.952	188.831	204.062	>lcl|NW_018742484.1_cds_XP_021753936.1_7134	XP_021753936.1	GeneID:110719333	gene6594	991831-995413	Name=XM_021898243.1	gbkey=mRNA	gene=LOC110719333	model_evidence=Supporting evidence includes similarity to: 8 Proteins%2C and 100%25 coverage of the annotated genomic feature by RNAseq alignments%2C including 55 samples with support for all annotated introns	product=superoxide dismutase [Fe]%2C chloroplastic-like%2C transcript variant X1	NP_199923.1	2.9e-125	418.4	Fe superoxide dismutase 2 [Arabidopsis thaliana]	NP_199923.1	2.92e-133	68.379	Dbxref=TAIR:AT5G51100,GeneID:835183,Genbank:NP_199923.1,Araport:AT5G51100	product=Fe superoxide dismutase 2	.	.
rna44853	Pas	Reg-Tit	11.8779	481.256	324.796	-5.37362	0.35239	-15.2491	1.67026e-52	7.00444e-50	5.02357	6.0121	21.0245	34.0799	3	31.0766	652.606	685.799	357.31	56	274.403	351.612	610.057	488.609	620.655	688.023	742.456	528	>lcl|NW_018744092.1_cds_XP_021724415.1_37399	XP_021724415.1	GeneID:110691775	gene34804	1352207-1357791	Name=XM_021868723.1	gbkey=mRNA	gene=LOC110691775	model_evidence=Supporting evidence includes similarity to: 17 Proteins%2C and 100%25 coverage of the annotated genomic feature by RNAseq alignments%2C including 60 samples with support for all annotated introns	product=superoxide dismutase [Cu-Zn]%2C chloroplastic-like%2C transcript variant X2	NP_565666.1	1e-97	327.6	copper/zinc superoxide dismutase 2 [Arabidopsis thaliana]	NP_565666.1	7.99e-107	77	Dbxref=Araport:AT2G28190,TAIR:AT2G28190,GeneID:817365,Genbank:NP_565666.1	product=copper/zinc superoxide dismutase 2	.	.
rna2922	Pas	Reg-Tit	119.961	0.58937	40.3797	7.44988	0.488664	15.2454	1.76632e-52	7.31583e-50	204	200	183	212.689	17	243	4	1	1	0	1	1	0	0	1	0	0	0	>lcl|NW_018742241.1_cds_XP_021772390.1_2448	XP_021772390.1	GeneID:110736477	gene2194	1012213-1028024	Name=XM_021916698.1	gbkey=mRNA	gene=LOC110736477	model_evidence=Supporting evidence includes similarity to: 21 Proteins%2C and 100%25 coverage of the annotated genomic feature by RNAseq alignments%2C including 57 samples with support for all annotated introns	product=aquaporin NIP1-1-like	NP_193626.1	5.4e-114	381.5	NOD26-like intrinsic protein 1;2 [Arabidopsis thaliana]	NP_193626.1	5.2e-128	63.211	Dbxref=TAIR:AT4G18910,GeneID:827626,Genbank:NP_193626.1,Araport:AT4G18910	product=NOD26-like intrinsic protein 1%3B2	.	.
rna34559	Pas	Reg-Tit	82.1513	2.60476	29.1203	4.88307	0.32077	15.223	2.48957e-52	1.01857e-49	138	134	105	192	18	97	4	3	2	0	1	2	4	2	7	5	1	6	>lcl|NW_018743613.1_cds_XP_021714949.1_28796	XP_021714949.1	GeneID:110682907	gene26789	346539-349659	Name=XM_021859257.1	gbkey=mRNA	gene=LOC110682907	model_evidence=Supporting evidence includes similarity to: 10 Proteins%2C and 100%25 coverage of the annotated genomic feature by RNAseq alignments%2C including 55 samples with support for all annotated introns	product=peptidyl-tRNA hydrolase%2C mitochondrial-like	NP_197484.4	1.3e-84	285.3	Peptidyl-tRNA hydrolase family protein [Arabidopsis thaliana]	NP_197484.4	3e-89	74.375	Dbxref=TAIR:AT5G19830,GeneID:832103,Genbank:NP_197484.4,Araport:AT5G19830	product=Peptidyl-tRNA hydrolase family protein	.	.
rna27023	Pas	Reg-Tit	6.95214	142.547	97.3485	-4.16194	0.273505	-15.217	2.72612e-52	1.10191e-49	10	25	15	11	0	5	245	228	148	30	99	175	195	121	174	108	110	157	>lcl|NW_018743252.1_cds_XP_021771048.1_22516	XP_021771048.1	GeneID:110735184	gene20958	9085196-9088157	Name=XM_021915356.1	gbkey=mRNA	gene=LOC110735184	model_evidence=Supporting evidence includes similarity to: 100%25 coverage of the annotated genomic feature by RNAseq alignments%2C including 55 samples with support for all annotated introns	product=uncharacterized LOC110735184	.	.	.	.	.	.	.	.	.	.	.
rna36244	Pas	Reg-Tit	158.372	0.0771886	52.8423	9.42633	0.620931	15.181	4.72729e-52	1.88805e-49	206.729	294.224	199.822	299.665	41.4924	223.902	0	0	1	0	0	0	0	0	0	0	0	0	>lcl|NW_018743697.1_cds_XP_021716490.1_30269	XP_021716490.1	GeneID:110684350	gene28146	4000926-4006221	Name=XM_021860798.1	gbkey=mRNA	gene=LOC110684350	model_evidence=Supporting evidence includes similarity to: 100%25 coverage of the annotated genomic feature by RNAseq alignments%2C including 5 samples with support for all annotated introns	product=L10-interacting MYB domain-containing protein-like%2C transcript variant X1	NP_199013.1	2.8e-60	205.8	nuclease [Arabidopsis thaliana]	NP_199013.1	1.68e-63	38.291	Dbxref=TAIR:AT5G41980,GeneID:834203,Genbank:NP_199013.1,Araport:AT5G41980	product=nuclease	.	.
rna51004	Pas	Reg-Tit	30.7007	197.175	141.684	-2.57799	0.169866	-15.1766	5.05057e-52	1.99343e-49	65.3611	64.8198	40.9144	47.1581	2.27324	66.1198	292.331	452.738	201.039	19.7393	119.221	231.741	258.743	212.233	325.198	172.212	202.772	191.65	>lcl|NW_018744427.1_cds_XP_021729996.1_42498	XP_021729996.1	GeneID:110696968	gene39503	19664-22967	Name=XM_021874304.1	gbkey=mRNA	gene=LOC110696968	model_evidence=Supporting evidence includes similarity to: 100%25 coverage of the annotated genomic feature by RNAseq alignments%2C including 45 samples with support for all annotated introns	product=uncharacterized LOC110696968	NP_187977.1	7.3e-23	82	Protein kinase family protein [Arabidopsis thaliana]	NP_187977.1	2.68e-21	39.869	Dbxref=TAIR:AT3G13670,GeneID:820572,Genbank:NP_187977.1,Araport:AT3G13670	product=Protein kinase family protein	.	.
rna29380	Pas	Reg-Tit	159.263	1.41995	54.0344	7.2368	0.480002	15.0766	2.30866e-51	8.97812e-49	276.835	316.117	297	314.244	18	202	0	1	4	1	0	2	1.00416	0	4	0	0	1.00703	>lcl|NW_018743292.1_cds_XP_021773198.1_24548	XP_021773198.1	GeneID:110737135	gene22836	13358983-13362448	Name=XM_021917506.1	gbkey=mRNA	gene=LOC110737135	model_evidence=Supporting evidence includes similarity to: 1 Protein%2C and 100%25 coverage of the annotated genomic feature by RNAseq alignments	product=uncharacterized LOC110737135	NP_001323055.1	8.7e-250	832.5	MuDR family transposase [Arabidopsis thaliana]	NP_001323055.1	0	51.414	Dbxref=Araport:AT1G06740,GeneID:3766669,Genbank:NP_001323055.1,TAIR:AT1G06740	product=MuDR family transposase	.	.
rna37360	Pas	Reg-Tit	5.8618	391.756	263.124	-5.8733	0.389579	-15.076	2.32823e-51	8.97812e-49	0.056144	8.3373	8.8411	4.60949	0	37.9493	733.922	784.331	404.972	41.6978	210.577	372.074	603.409	489.167	816.528	309.938	327.326	384.256	>lcl|NW_018743812.1_cds_XP_021717536.1_31176	XP_021717536.1	GeneID:110685338	gene28990	312108-319895	Name=XM_021861845.1	gbkey=mRNA	gene=LOC110685338	model_evidence=Supporting evidence includes similarity to: 100%25 coverage of the annotated genomic feature by RNAseq alignments%2C including 38 samples with support for all annotated introns	product=DEAD-box ATP-dependent RNA helicase 8-like%2C transcript variant X2	NP_191975.2	3.6e-281	934.5	RNAhelicase-like 8 [Arabidopsis thaliana]	NP_849535.1	0	80.669	Dbxref=TAIR:AT4G00660,GeneID:828042,Genbank:NP_849535.1,Araport:AT4G00660	product=RNAhelicase-like 8	.	.
rna59762	Pas	Reg-Tit	1591.24	76.3892	581.338	4.39396	0.292164	15.0393	4.05553e-51	1.54613e-48	2633.62	2424.31	3481.06	3284.41	231.022	1826.26	83.55	78.8819	45.9278	10.8049	99.2942	149.97	105.304	63.4287	79.1279	55.561	56.9674	89.8322	>lcl|NW_018744845.1_cds_XP_021738068.1_49781	XP_021738068.1	GeneID:110704567	gene46342	831208-847424	Name=XM_021882376.1	gbkey=mRNA	gene=LOC110704567	model_evidence=Supporting evidence includes similarity to: 11 Proteins%2C and 100%25 coverage of the annotated genomic feature by RNAseq alignments%2C including 31 samples with support for all annotated introns	product=probable low-specificity L-threonine aldolase 1	NP_001031001.2	6.7e-174	579.2	threonine aldolase 1 [Arabidopsis thaliana]	NP_849615.1	0	72.779	Dbxref=Araport:AT1G08630,TAIR:AT1G08630,GeneID:837385,Genbank:NP_849615.1	product=threonine aldolase 1	.	.
rna61307	Pas	Reg-Tit	1.43045	220.823	147.692	-7.14288	0.479666	-14.8914	3.74955e-50	1.41341e-47	7.40378	3.14067	3.18256	0	0	0	435.642	484.633	348.763	24	93.0668	246	320.751	396.326	482.821	113.924	106.412	148.594	>lcl|NW_018744890.1_cds_XP_021739576.1_51129	XP_021739576.1	GeneID:110705959	gene47594	277905-281302	Name=XM_021883884.1	gbkey=mRNA	gene=LOC110705959	model_evidence=Supporting evidence includes similarity to: 3 Proteins%2C and 100%25 coverage of the annotated genomic feature by RNAseq alignments%2C including 43 samples with support for all annotated introns	product=uncharacterized LOC110705959	NP_564577.1	8.9e-110	368.1	Putative lysine decarboxylase family protein [Arabidopsis thaliana]	NP_564577.1	9.63e-120	58.219	Dbxref=Araport:AT1G50575,TAIR:AT1G50575,GeneID:841479,Genbank:NP_564577.1	product=Putative lysine decarboxylase family protein	.	.
rna59939	Pas	Reg-Tit	1.11922	136.27	91.2198	-6.84419	0.462086	-14.8115	1.23423e-49	4.6008e-47	0	5	5	0	0	0	235	241	144	16	55	165	201	179	226	127	120	147	>lcl|NW_018744858.1_cds_XP_021738277.1_49929	XP_021738277.1	GeneID:110704774	gene46487	1302648-1305059	Name=XM_021882585.1	gbkey=mRNA	gene=LOC110704774	model_evidence=Supporting evidence includes similarity to: 2 Proteins%2C and 100%25 coverage of the annotated genomic feature by RNAseq alignments%2C including 4 samples with support for all annotated introns	product=uncharacterized LOC110704774	NP_175931.2	1.7e-58	199.3	hypothetical protein (DUF1639) [Arabidopsis thaliana]	NP_175931.2	2.37e-64	56.808	Dbxref=Araport:AT1G55340,TAIR:AT1G55340,GeneID:841980,Genbank:NP_175931.2	product=hypothetical protein (DUF1639)	.	.
rna57153	Pas	Reg-Tit	1.74916	317.629	212.335	-7.36057	0.499945	-14.7227	4.60567e-49	1.69797e-46	5	4	6	1	0	0	785	1147	445	44	109	252	469	436	504	152	104	270	>lcl|NW_018744693.1_cds_XP_021735821.1_47670	XP_021735821.1	GeneID:110702426	gene44323	353679-356594	Name=XM_021880129.1	gbkey=mRNA	gene=LOC110702426	model_evidence=Supporting evidence includes similarity to: 1 Protein%2C and 100%25 coverage of the annotated genomic feature by RNAseq alignments%2C including 31 samples with support for all annotated introns	product=transcription factor bHLH18-like	NP_001324633.1	2.2e-42	146.9	basic helix-loop-helix (bHLH) DNA-binding superfamily protein [Arabidopsis thaliana]	NP_195498.3	4.84e-43	41.379	Dbxref=TAIR:AT4G37850,GeneID:829941,Genbank:NP_195498.3,Araport:AT4G37850	product=basic helix-loop-helix (bHLH) DNA-binding superfamily protein	AUR62017204-RA|bHLH	0
rna46494	Pas	Reg-Tit	5.23762	424.642	284.841	-6.32989	0.431463	-14.6708	9.92179e-49	3.61811e-46	6	12	7	18	1	1	1001	844	551	71	412	519	622	563	703	122	91	297	>lcl|NW_018744143.1_cds_XP_021725965.1_38835	XP_021725965.1	GeneID:110693153	gene36067	402161-406595	Name=XM_021870273.1	gbkey=mRNA	gene=LOC110693153	model_evidence=Supporting evidence includes similarity to: 1 Protein%2C and 100%25 coverage of the annotated genomic feature by RNAseq alignments%2C including 20 samples with support for all annotated introns	product=cytochrome P450 71A21-like	NP_680111.1	4e-137	459.3	cytochrome P450, family 71, subfamily A, polypeptide 21 [Arabidopsis thaliana]	NP_680107.1	1.37e-149	45.325	Dbxref=TAIR:AT3G48280,GeneID:823986,Genbank:NP_680107.1,Araport:AT3G48280	product=cytochrome P450%2C family 71%2C subfamily A%2C polypeptide 25	.	.
rna8096	Pas	Reg-Tit	27.166	317.38	220.642	-3.59752	0.246156	-14.6148	2.2603e-48	8.15386e-46	37.7101	35.7067	37.4887	36.649	7	63.4684	779.155	343.778	232.199	43.0495	147.961	375.274	548.995	532.222	877.756	177.63	201.435	260.667	>lcl|NW_018742461.1_cds_XP_021753262.1_6642	XP_021753262.1	GeneID:110718685	gene6133	2306693-2310587	Name=XM_021897570.1	gbkey=mRNA	gene=LOC110718685	model_evidence=Supporting evidence includes similarity to: 10 Proteins%2C and 100%25 coverage of the annotated genomic feature by RNAseq alignments%2C including 24 samples with support for all annotated introns	product=aminoacylase-1-like	NP_568036.2	1.1e-191	638.6	Peptidase M20/M25/M40 family protein [Arabidopsis thaliana]	NP_568036.2	0	68.305	Dbxref=TAIR:AT4G38220,GeneID:829978,Genbank:NP_568036.2,Araport:AT4G38220	product=Peptidase M20/M25/M40 family protein	.	.
rna37348	Pas	Reg-Tit	1.80579	179.758	120.441	-6.48835	0.444153	-14.6084	2.48388e-48	8.86507e-46	1.80998	4.64351	5.82276	1.60415	0	1.71385	403.88	420.431	268.675	8.15788	69.6137	140.847	169.756	241.428	345.777	139.874	200.707	189.898	>lcl|NW_018743812.1_cds_XP_021717524.1_31165	XP_021717524.1	GeneID:110685331	gene28983	227444-230344	Name=XM_021861832.1	gbkey=mRNA	gene=LOC110685331	model_evidence=Supporting evidence includes similarity to: 11 Proteins%2C and 100%25 coverage of the annotated genomic feature by RNAseq alignments%2C including 39 samples with support for all annotated introns	product=bifunctional protein FolD 4%2C chloroplastic-like	NP_191971.1	1e-169	565.1	Amino acid dehydrogenase family protein [Arabidopsis thaliana]	NP_191971.1	0	69.786	Dbxref=TAIR:AT4G00620,GeneID:825824,Genbank:NP_191971.1,Araport:AT4G00620	product=Amino acid dehydrogenase family protein	.	.
rna31317	Pas	Reg-Tit	1622.24	125482	84195.1	-6.27206	0.430859	-14.5571	5.26243e-48	1.85841e-45	2823.09	4929.23	4593.93	1233.32	80.6836	835.536	145052	82612.2	45624.9	26955.2	113343	193013	228956	151440	207030	89862.1	90998.8	152830	>lcl|NW_018743397.1_cds_XP_021775048.1_26141	XP_021775048.1	GeneID:110738898	gene24330	694500-697940	Name=XM_021919355.1	gbkey=mRNA	gene=LOC110738898	model_evidence=Supporting evidence includes similarity to: 4 Proteins%2C and 100%25 coverage of the annotated genomic feature by RNAseq alignments%2C including 6 samples with support for all annotated introns	product=granule-bound starch synthase 1%2C chloroplastic/amyloplastic-like%2C transcript variant X1	NP_174566.1	1.6e-272	906.6	UDP-Glycosyltransferase superfamily protein [Arabidopsis thaliana]	NP_174566.1	0	65.372	Dbxref=Araport:AT1G32900,TAIR:AT1G32900,GeneID:840184,Genbank:NP_174566.1	product=UDP-Glycosyltransferase superfamily protein	.	.
rna68656	Pas	Reg-Tit	192.888	42.6852	92.7527	2.22675	0.153117	14.5428	6.49051e-48	2.26823e-45	367.924	259	249	391	42	297	74	65	50	10	29	43	70	53	73	29	30	20	>lcl|NW_018745291.1_cds_XP_021746387.1_57226	XP_021746387.1	GeneID:110712232	gene53234	995388-1001726	Name=XM_021890695.1	gbkey=mRNA	gene=LOC110712232	model_evidence=Supporting evidence includes similarity to: 2 Proteins%2C and 100%25 coverage of the annotated genomic feature by RNAseq alignments%2C including 3 samples with support for all annotated introns	product=phospholipase D Z-like	.	.	.	.	.	.	.	.	.	.	.
rna31316	Pas	Reg-Tit	1672.38	148142	99319	-6.46776	0.44534	-14.5232	8.63818e-48	2.98765e-45	2843.25	5329.14	4605.05	1251.63	81.0551	845.154	150743	83331.4	62026.3	36283.5	121177	262108	266608	167936	230253	112883	99640.8	170610	>lcl|NW_018743397.1_cds_XP_021775047.1_26140	XP_021775047.1	GeneID:110738898	gene24330	694500-697940	Name=XM_021919355.1	gbkey=mRNA	gene=LOC110738898	model_evidence=Supporting evidence includes similarity to: 4 Proteins%2C and 100%25 coverage of the annotated genomic feature by RNAseq alignments%2C including 6 samples with support for all annotated introns	product=granule-bound starch synthase 1%2C chloroplastic/amyloplastic-like%2C transcript variant X1	NP_174566.1	1.6e-272	906.6	UDP-Glycosyltransferase superfamily protein [Arabidopsis thaliana]	NP_174566.1	0	65.372	Dbxref=Araport:AT1G32900,TAIR:AT1G32900,GeneID:840184,Genbank:NP_174566.1	product=UDP-Glycosyltransferase superfamily protein	.	.
rna36245	Pas	Reg-Tit	99.6107	0	33.2036	9.01003	0.622033	14.4848	1.51147e-47	5.17432e-45	176.511	128.485	109.86	223.712	22.3548	174.676	0	0	0	0	0	0	0	0	0	0	0	0	>lcl|NW_018743697.1_cds_XP_021716492.1_30270	XP_021716492.1	GeneID:110684350	gene28146	4000926-4006221	Name=XM_021860798.1	gbkey=mRNA	gene=LOC110684350	model_evidence=Supporting evidence includes similarity to: 100%25 coverage of the annotated genomic feature by RNAseq alignments%2C including 5 samples with support for all annotated introns	product=L10-interacting MYB domain-containing protein-like%2C transcript variant X1	NP_001078536.1	5e-60	204.7	Myb/SANT-like DNA-binding domain protein [Arabidopsis thaliana]	NP_196199.1	4.36e-29	27.181	Dbxref=TAIR:AT5G05800,GeneID:830465,Genbank:NP_196199.1,Araport:AT5G05800	product=Myb/SANT-like DNA-binding domain protein	.	.
rna64566	Pas	Reg-Tit	5.50498	180.784	122.358	-4.9955	0.345583	-14.4553	2.32101e-47	7.8654e-45	1.40864	8.76401	12.706	6.48182	0.911455	16.8246	208	301.361	149	51	122.452	196.307	240.452	171	177.808	136.968	168	209.431	>lcl|NW_018745024.1_cds_XP_021742379.1_53811	XP_021742379.1	GeneID:110708547	gene50059	9270583-9284687	Name=XM_021886688.1	gbkey=mRNA	gene=LOC110708547	model_evidence=Supporting evidence includes similarity to: 100%25 coverage of the annotated genomic feature by RNAseq alignments%2C including 15 samples with support for all annotated introns	product=protein BONZAI 3-like%2C transcript variant X3	NP_172362.3	5.5e-115	386.4	Calcium-dependent phospholipid-binding Copine family protein [Arabidopsis thaliana]	NP_172362.3	5.9e-124	42.215	Dbxref=Araport:AT1G08860,TAIR:AT1G08860,GeneID:837408,Genbank:NP_172362.3	product=Calcium-dependent phospholipid-binding Copine family protein	.	.
rna37670	Pas	Reg-Tit	1.23488	180.95	121.045	-7.07079	0.490921	-14.4031	4.94717e-47	1.64641e-44	0	4	7	0	0	0	179	215	133	35	126	248.589	322	198	267	147	140	245	>lcl|NW_018743828.1_cds_XP_021717778.1_31396	XP_021717778.1	GeneID:110685544	gene29184	989823-991943	Name=XM_021862086.1	gbkey=mRNA	gene=LOC110685544	model_evidence=Supporting evidence includes similarity to: 100%25 coverage of the annotated genomic feature by RNAseq alignments%2C including 6 samples with support for all annotated introns	product=short-chain dehydrogenase/reductase family 42E member 1-like	NP_180921.1	1.6e-80	270.6	NAD(P)-binding Rossmann-fold superfamily protein [Arabidopsis thaliana]	NP_180921.1	1.08e-85	70.391	Dbxref=Araport:AT2G33630,TAIR:AT2G33630,GeneID:817929,Genbank:NP_180921.1	product=NAD(P)-binding Rossmann-fold superfamily protein	.	.
rna50874	Pas	Reg-Tit	50.5216	329.551	236.541	-2.7757	0.192717	-14.403	4.95654e-47	1.64641e-44	33.7392	39.5074	76.1723	115.204	15.057	122.723	502.494	540.803	342.44	44.174	212.524	305.502	492.271	360.216	606.49	277.225	312.196	379.158	>lcl|NW_018744394.1_cds_XP_021729901.1_42407	XP_021729901.1	GeneID:110696871	gene39409	602817-638591	Name=XM_021874210.1	gbkey=mRNA	gene=LOC110696871	model_evidence=Supporting evidence includes similarity to: 13 Proteins%2C and 100%25 coverage of the annotated genomic feature by RNAseq alignments%2C including 42 samples with support for all annotated introns	product=ABC transporter C family member 2-like%2C transcript variant X2	NP_001189675.1	0	2851.6	multidrug resistance-associated protein 2 [Arabidopsis thaliana]	NP_181013.1	0	76.304	Dbxref=Araport:AT2G34660,TAIR:AT2G34660,GeneID:818031,Genbank:NP_181013.1	product=multidrug resistance-associated protein 2	.	.
rna50875	Pas	Reg-Tit	50.4109	326.512	234.478	-2.76596	0.193236	-14.3139	1.79145e-46	5.89228e-44	33.6708	39.4519	76.2863	115.265	15.0116	122.65	502.549	541.498	341.962	44.0073	197.984	305.498	491.672	360.161	601.031	276.964	304.666	379.265	>lcl|NW_018744394.1_cds_XP_021729903.1_42409	XP_021729903.1	GeneID:110696871	gene39409	602817-638591	Name=XM_021874210.1	gbkey=mRNA	gene=LOC110696871	model_evidence=Supporting evidence includes similarity to: 13 Proteins%2C and 100%25 coverage of the annotated genomic feature by RNAseq alignments%2C including 42 samples with support for all annotated introns	product=ABC transporter C family member 2-like%2C transcript variant X2	NP_001189675.1	0	2851.6	multidrug resistance-associated protein 2 [Arabidopsis thaliana]	NP_181013.1	0	76.304	Dbxref=Araport:AT2G34660,TAIR:AT2G34660,GeneID:818031,Genbank:NP_181013.1	product=multidrug resistance-associated protein 2	.	.
rna56829	Pas	Reg-Tit	1.32631	282.056	188.479	-7.58709	0.530643	-14.2979	2.25452e-46	7.34338e-44	3	7	2	0	0	0	271	310	197	48	203	346	313	223	304	409	324	382	>lcl|NW_018744662.1_cds_XP_021735390.1_47372	XP_021735390.1	GeneID:110702054	gene44078	2777933-2779977	Name=XM_021879698.1	gbkey=mRNA	gene=LOC110702054	model_evidence=Supporting evidence includes similarity to: 100%25 coverage of the annotated genomic feature by RNAseq alignments%2C including 5 samples with support for all annotated introns	product=uncharacterized LOC110702054	NP_173550.1	9.7e-23	82	Copia-like polyprotein/retrotransposon [Arabidopsis thaliana]	NP_173550.1	5.24e-22	29.864	Dbxref=Araport:AT1G21280,TAIR:AT1G21280,GeneID:838724,Genbank:NP_173550.1	product=Copia-like polyprotein/retrotransposon	.	.
rna45563	Pas	Reg-Tit	34.2806	6339.03	4237.45	-7.51459	0.526057	-14.2847	2.72477e-46	8.78974e-44	49	141	83	4	4	3	6509	6126	5220	748	3607	7567	14305	7955	13697	5429	5172	8513	>lcl|NW_018744100.1_cds_XP_021725031.1_38011	XP_021725031.1	GeneID:110692326	gene35347	1329755-1332067	Name=XM_021869339.1	gbkey=mRNA	gene=LOC110692326	model_evidence=Supporting evidence includes similarity to: 100%25 coverage of the annotated genomic feature by RNAseq alignments%2C including 6 samples with support for all annotated introns	product=vinorine synthase-like	NP_189233.1	1e-63	217	HXXXD-type acyl-transferase family protein [Arabidopsis thaliana]	NP_189233.1	5.19e-68	34.244	Dbxref=TAIR:AT3G26040,GeneID:822201,Genbank:NP_189233.1,Araport:AT3G26040	product=HXXXD-type acyl-transferase family protein	.	.
rna66606	Pas	Reg-Tit	0.67901	317.309	211.765	-8.72024	0.612925	-14.2273	6.20624e-46	1.98298e-43	0	0	6.28272	0	0.074918	0	537.864	568.06	386.502	56	176	441	405.586	473.866	787.825	116.329	145	280.634	>lcl|NW_018745170.1_cds_XP_021744089.1_55513	XP_021744089.1	GeneID:110710143	gene51634	4488142-4510527	Name=XM_021888398.1	gbkey=mRNA	gene=LOC110710143	model_evidence=Supporting evidence includes similarity to: 100%25 coverage of the annotated genomic feature by RNAseq alignments%2C including 3 samples with support for all annotated introns	product=uncharacterized LOC110710143%2C transcript variant X2	NP_849757.4	9.5e-09	35.8	Plant transposase (Ptta/En/Spm family) [Arabidopsis thaliana]	NP_849757.4	1.17e-06	24.583	Dbxref=Araport:AT1G40087,TAIR:AT1G40087,GeneID:840721,Genbank:NP_849757.4	product=Plant transposase (Ptta/En/Spm family)	.	.
rna65762	Pas	Reg-Tit	3.26098	89.056	60.4576	-4.49676	0.316497	-14.2079	8.18619e-46	2.59093e-43	0	2.34212	6.66783	10.0318	0	15.3867	149.026	113.801	106.769	11.6614	70.2414	112.638	115.044	90.745	135.808	64.4768	88.5423	89.7729	>lcl|NW_018745080.1_cds_XP_021743485.1_54794	XP_021743485.1	GeneID:110709578	gene50963	1863905-1868756	Name=XM_021887793.1	gbkey=mRNA	gene=LOC110709578	model_evidence=Supporting evidence includes similarity to: 6 Proteins%2C and 98%25 coverage of the annotated genomic feature by RNAseq alignments	product=formimidoyltransferase-cyclodeaminase-like	NP_973497.1	2.2e-149	499.6	folic acid binding / transferase [Arabidopsis thaliana]	NP_973497.1	1e-160	52.326	Dbxref=Araport:AT2G20830,TAIR:AT2G20830,GeneID:816615,Genbank:NP_973497.1	product=folic acid binding / transferase	.	.
rna17402	Pas	Reg-Tit	0.910176	136.496	91.3008	-6.98591	0.492983	-14.1707	1.39114e-45	4.36182e-43	1.43209	2.88109	1.06909	1.75213	0.359917	1.81332	226.348	236.646	137.226	16.3624	82.3089	132.944	151.289	144.186	210.756	141.272	145.371	172.38	>lcl|NW_018742890.1_cds_XP_021762093.1_14505	XP_021762093.1	GeneID:110726882	gene13486	77394-80240	Name=XM_021906400.1	gbkey=mRNA	gene=LOC110726882	model_evidence=Supporting evidence includes similarity to: 5 Proteins%2C and 100%25 coverage of the annotated genomic feature by RNAseq alignments%2C including 19 samples with support for all annotated introns	product=U3 small nucleolar RNA-associated protein 18 homolog%2C transcript variant X2	NP_196909.1	1.1e-212	709	Transducin/WD40 repeat-like superfamily protein [Arabidopsis thaliana]	NP_196909.1	0	62.617	Dbxref=TAIR:AT5G14050,GeneID:831254,Genbank:NP_196909.1,Araport:AT5G14050	product=Transducin/WD40 repeat-like superfamily protein	.	.
rna17403	Pas	Reg-Tit	0.910176	136.448	91.269	-6.98535	0.492991	-14.1693	1.41831e-45	4.40583e-43	1.42705	2.87256	1.06251	1.75207	0.359074	1.81345	226.44	236.302	137.2	16.3077	82.4257	132.744	151.438	144.005	210.88	141.254	145.455	172.063	>lcl|NW_018742890.1_cds_XP_021762091.1_14503	XP_021762091.1	GeneID:110726882	gene13486	77394-80240	Name=XM_021906400.1	gbkey=mRNA	gene=LOC110726882	model_evidence=Supporting evidence includes similarity to: 5 Proteins%2C and 100%25 coverage of the annotated genomic feature by RNAseq alignments%2C including 19 samples with support for all annotated introns	product=U3 small nucleolar RNA-associated protein 18 homolog%2C transcript variant X2	NP_196909.1	1.1e-212	709	Transducin/WD40 repeat-like superfamily protein [Arabidopsis thaliana]	NP_196909.1	0	62.617	Dbxref=TAIR:AT5G14050,GeneID:831254,Genbank:NP_196909.1,Araport:AT5G14050	product=Transducin/WD40 repeat-like superfamily protein	.	.
rna17401	Pas	Reg-Tit	0.910176	136.372	91.2181	-6.98452	0.493158	-14.1629	1.55524e-45	4.78684e-43	1.43609	2.88534	1.07401	1.75219	0.36053	1.81344	226.159	236.76	137.114	16.3299	82.4071	132.013	151.306	144.049	210.36	141.311	145.287	172.298	>lcl|NW_018742890.1_cds_XP_021762092.1_14504	XP_021762092.1	GeneID:110726882	gene13486	77394-80240	Name=XM_021906400.1	gbkey=mRNA	gene=LOC110726882	model_evidence=Supporting evidence includes similarity to: 5 Proteins%2C and 100%25 coverage of the annotated genomic feature by RNAseq alignments%2C including 19 samples with support for all annotated introns	product=U3 small nucleolar RNA-associated protein 18 homolog%2C transcript variant X2	NP_196909.1	1.1e-212	709	Transducin/WD40 repeat-like superfamily protein [Arabidopsis thaliana]	NP_196909.1	0	62.617	Dbxref=TAIR:AT5G14050,GeneID:831254,Genbank:NP_196909.1,Araport:AT5G14050	product=Transducin/WD40 repeat-like superfamily protein	.	.
rna70435	Pas	Reg-Tit	6.96423	134.856	92.2255	-4.38262	0.309977	-14.1385	2.1984e-45	6.70491e-43	14	10	3	12	2	14	315	295	109	14	61	195	194	229	312	79	67	102	>lcl|NW_018745448.1_cds_XP_021747696.1_58526	XP_021747696.1	GeneID:110713554	gene54575	7482100-7483351	Name=XM_021892004.1	gbkey=mRNA	gene=LOC110713554	model_evidence=Supporting evidence includes similarity to: 4 Proteins%2C and 100%25 coverage of the annotated genomic feature by RNAseq alignments	product=cytosolic sulfotransferase 5-like	NP_190093.1	4.9e-94	316.5	P-loop containing nucleoside triphosphate hydrolases superfamily protein [Arabidopsis thaliana]	NP_001327292.1	3.27e-99	47.975	Dbxref=GeneID:823642,Genbank:NP_001327292.1,Araport:AT3G45070,TAIR:AT3G45070	product=P-loop containing nucleoside triphosphate hydrolases superfamily protein	.	.
rna75475	Pas	Reg-Tit	3.60003	564.964	377.843	-7.1532	0.508141	-14.0772	5.24419e-45	1.58502e-42	5	14	11	2	0	1	1534	1820.51	996	51	192	376	834	948	1275	198	204	310	>lcl|NW_018745684.1_cds_XP_021752142.1_62798	XP_021752142.1	GeneID:110717687	gene58506	7021178-7023791	Name=XM_021896450.1	gbkey=mRNA	gene=LOC110717687	model_evidence=Supporting evidence includes similarity to: 2 Proteins%2C and 100%25 coverage of the annotated genomic feature by RNAseq alignments	product=uncharacterized LOC110717687	NP_564147.1	5e-288	958.7	DPP6 N-terminal domain-like protein [Arabidopsis thaliana]	NP_564147.1	0	62.411	Dbxref=Araport:AT1G21680,TAIR:AT1G21680,GeneID:838770,Genbank:NP_564147.1	product=DPP6 N-terminal domain-like protein	.	.
rna44466	Pas	Reg-Tit	1.41846	216.531	144.827	-7.09233	0.504703	-14.0525	7.43645e-45	2.22755e-42	9.28983	4.26857	0	0	0	0	332.609	339.078	189.877	55	124.696	360.51	357.078	241.424	309.422	142.362	80.8756	207.347	>lcl|NW_018744080.1_cds_XP_021724040.1_37055	XP_021724040.1	GeneID:110691424	gene34493	1356207-1373826	Name=XM_021868348.1	gbkey=mRNA	gene=LOC110691424	model_evidence=Supporting evidence includes similarity to: 34 Proteins%2C and 100%25 coverage of the annotated genomic feature by RNAseq alignments%2C including 4 samples with support for all annotated introns	product=epoxide hydrolase A-like%2C transcript variant X1	NP_567228.1	4.1e-138	461.4	alpha/beta-Hydrolases superfamily protein [Arabidopsis thaliana]	NP_567228.1	3.38e-146	58.805	Dbxref=TAIR:AT4G02340,GeneID:828063,Genbank:NP_567228.1,Araport:AT4G02340	product=alpha/beta-Hydrolases superfamily protein	.	.
rna50873	Pas	Reg-Tit	50.4109	333.668	239.249	-2.79526	0.199173	-14.0343	9.60921e-45	2.85291e-42	33.7566	39.2289	76.2644	115.033	15.1187	122.867	502.908	540.528	342.483	44.0215	212.91	304.564	492.263	359.442	606.728	314.121	313.018	379.575	>lcl|NW_018744394.1_cds_XP_021729902.1_42408	XP_021729902.1	GeneID:110696871	gene39409	602817-638591	Name=XM_021874210.1	gbkey=mRNA	gene=LOC110696871	model_evidence=Supporting evidence includes similarity to: 13 Proteins%2C and 100%25 coverage of the annotated genomic feature by RNAseq alignments%2C including 42 samples with support for all annotated introns	product=ABC transporter C family member 2-like%2C transcript variant X2	NP_001189675.1	0	2851.6	multidrug resistance-associated protein 2 [Arabidopsis thaliana]	NP_181013.1	0	76.304	Dbxref=Araport:AT2G34660,TAIR:AT2G34660,GeneID:818031,Genbank:NP_181013.1	product=multidrug resistance-associated protein 2	.	.
rna66174	Pas	Reg-Tit	134.062	0.302367	44.8889	8.28515	0.591472	14.0077	1.39911e-44	4.11742e-42	157.344	178.2	161.038	366.567	26.5258	271.119	0.789903	0.769692	0.804955	0	0	0	0	0	0.788136	0	0	0.748385	>lcl|NW_018745106.1_cds_XP_021744010.1_55136	XP_021744010.1	GeneID:110710061	gene51281	41798-46769	Name=XM_021888318.1	gbkey=mRNA	gene=LOC110710061	model_evidence=Supporting evidence includes similarity to: 5 Proteins%2C and 100%25 coverage of the annotated genomic feature by RNAseq alignments%2C including 55 samples with support for all annotated introns	product=succinate dehydrogenase assembly factor 2%2C mitochondrial-like%2C transcript variant X2	NP_199917.1	7.7e-67	225.7	succinate dehydrogenase assembly factor [Arabidopsis thaliana]	NP_199917.1	2.74e-72	57.838	Dbxref=TAIR:AT5G51040,GeneID:835177,Genbank:NP_199917.1,Araport:AT5G51040	product=succinate dehydrogenase assembly factor	.	.
rna66175	Pas	Reg-Tit	133.139	0.302367	44.5813	8.27727	0.591418	13.9956	1.65722e-44	4.83461e-42	157.265	178.109	160.806	366.291	26.4742	270.775	0.78961	0.77057	0.802033	0	0	0	0	0	0.787812	0	0	0.748399	>lcl|NW_018745106.1_cds_XP_021744009.1_55135	XP_021744009.1	GeneID:110710061	gene51281	41798-46769	Name=XM_021888318.1	gbkey=mRNA	gene=LOC110710061	model_evidence=Supporting evidence includes similarity to: 5 Proteins%2C and 100%25 coverage of the annotated genomic feature by RNAseq alignments%2C including 55 samples with support for all annotated introns	product=succinate dehydrogenase assembly factor 2%2C mitochondrial-like%2C transcript variant X2	NP_199917.1	7.7e-67	225.7	succinate dehydrogenase assembly factor [Arabidopsis thaliana]	NP_199917.1	2.74e-72	57.838	Dbxref=TAIR:AT5G51040,GeneID:835177,Genbank:NP_199917.1,Araport:AT5G51040	product=succinate dehydrogenase assembly factor	.	.
rna37689	Pas	Reg-Tit	160.088	843.064	615.405	-2.42024	0.173514	-13.9484	3.21562e-44	9.30006e-42	214	230	190	316	41	308	1654	1830	958	134	477	901	1596	1226	1463.78	431	372	712	>lcl|NW_018743828.1_cds_XP_021717794.1_31414	XP_021717794.1	GeneID:110685554	gene29196	1164449-1168117	Name=XM_021862102.1	gbkey=mRNA	gene=LOC110685554	model_evidence=Supporting evidence includes similarity to: 2 Proteins%2C and 100%25 coverage of the annotated genomic feature by RNAseq alignments%2C including 57 samples with support for all annotated introns	product=UDP-glycosyltransferase 74E1-like	NP_001184915.1	8.4e-110	369.1	UDP-Glycosyltransferase superfamily protein [Arabidopsis thaliana]	NP_001184915.1	2.75e-119	41.379	Dbxref=Araport:AT1G05675,TAIR:AT1G05675,GeneID:10723139,Genbank:NP_001184915.1	product=UDP-Glycosyltransferase superfamily protein	.	.
rna497	Pas	Reg-Tit	139.743	0.0476146	46.6128	9.25586	0.664555	13.9279	4.28662e-44	1.22916e-41	135	125	185	323	37	342	0	1	0	0	0	0	0	0	0	0	0	0	>lcl|NW_018742204.1_cds_XP_021753308.1_371	XP_021753308.1	GeneID:110718720	gene340	12311498-12315996	Name=XM_021897616.1	gbkey=mRNA	gene=LOC110718720	model_evidence=Supporting evidence includes similarity to: 100%25 coverage of the annotated genomic feature by RNAseq alignments%2C including 38 samples with support for all annotated introns	product=protein FAR1-RELATED SEQUENCE 6-like	NP_175661.1	7.1e-50	171.4	FAR1-related sequence 6 [Arabidopsis thaliana]	NP_175661.1	1.88e-46	30.508	Dbxref=Araport:AT1G52520,TAIR:AT1G52520,GeneID:841683,Genbank:NP_175661.1	product=FAR1-related sequence 6	.	.
rna43604	Pas	Reg-Tit	1.48808	136.463	91.4713	-7.13255	0.5122	-13.9253	4.44514e-44	1.26381e-41	0	1	1	5	1	0	259	240	132	23	77	169	234	147	214	115	77	136	>lcl|NW_018744062.1_cds_XP_021723215.1_36332	XP_021723215.1	GeneID:110690667	gene33834	836726-840914	Name=XM_021867523.1	gbkey=mRNA	gene=LOC110690667	model_evidence=Supporting evidence includes similarity to: 100%25 coverage of the annotated genomic feature by RNAseq alignments	product=putative protease Do-like 14	NP_001330700.1	2.3e-14	54.1	Trypsin family protein with PDZ domain-containing protein [Arabidopsis thaliana]	NP_001330700.1	3.67e-14	25.461	Dbxref=GeneID:832828,Genbank:NP_001330700.1,Araport:AT5G27660,TAIR:AT5G27660	product=Trypsin family protein with PDZ domain-containing protein	.	.
rna50121	Pas	Reg-Tit	574.68	0.19268	191.688	10.8282	0.779186	13.8968	6.62066e-44	1.86653e-41	1846	1239	1117.99	540	27	454	0	1.01955	1.01945	0	0	0	0	1.02329	0	0	0	0	>lcl|NW_018744315.1_cds_XP_021729196.1_41791	XP_021729196.1	GeneID:110696226	gene38843	140839-141354	Name=XM_021873504.1	gbkey=mRNA	gene=LOC110696226	model_evidence=Supporting evidence includes similarity to: 4 Proteins	product=lachrymatory-factor synthase-like	NP_195013.1	1.6e-35	124.2	Polyketide cyclase/dehydrase and lipid transport superfamily protein [Arabidopsis thaliana]	NP_195013.1	4.47e-37	39.744	Dbxref=TAIR:AT4G32870,GeneID:829423,Genbank:NP_195013.1,Araport:AT4G32870	product=Polyketide cyclase/dehydrase and lipid transport superfamily protein	.	.
rna29988	Pas	Reg-Tit	1.31451	118.309	79.3111	-6.26563	0.452041	-13.8608	1.09522e-43	3.06197e-41	0	6.44947	0	0	0	7.42477	235	241	136.058	17	79	84	106.319	179	260	76.7614	80	128	>lcl|NW_018743331.1_cds_XP_021773857.1_25028	XP_021773857.1	GeneID:110737818	gene23294	5283234-5291598	Name=XM_021918165.1	gbkey=mRNA	gene=LOC110737818	model_evidence=Supporting evidence includes similarity to: 2 Proteins%2C and 100%25 coverage of the annotated genomic feature by RNAseq alignments%2C including 19 samples with support for all annotated introns	product=uncharacterized LOC110737818%2C transcript variant X1	NP_565185.1	1.1e-108	365.8	DNA-directed DNA polymerase [Arabidopsis thaliana]	NP_565185.1	1.83e-114	41.894	Dbxref=Araport:AT1G78650,TAIR:AT1G78650,GeneID:844201,Genbank:NP_565185.1	product=DNA-directed DNA polymerase	.	.
rna2875	Pas	Reg-Tit	1668.43	727.475	1041.13	1.2053	0.0870968	13.8387	1.4895e-43	4.12985e-41	2098.35	2337.65	2301.59	3682.92	299.669	3832.02	1218	1335.06	791.038	112	433.532	700.59	965.82	890.043	1320.53	517	630	794	>lcl|NW_018742241.1_cds_XP_021772077.1_2407	XP_021772077.1	GeneID:110736219	gene2155	169935-175059	Name=XM_021916385.1	gbkey=mRNA	gene=LOC110736219	model_evidence=Supporting evidence includes similarity to: 5 Proteins%2C and 100%25 coverage of the annotated genomic feature by RNAseq alignments%2C including 58 samples with support for all annotated introns	product=WEB family protein At5g16730%2C chloroplastic-like	NP_197175.1	1.9e-158	531.3	weak chloroplast movement under blue light protein (DUF827) [Arabidopsis thaliana]	NP_197175.1	1.52e-102	44.367	Dbxref=TAIR:AT5G16730,GeneID:831536,Genbank:NP_197175.1,Araport:AT5G16730	product=weak chloroplast movement under blue light protein (DUF827)	.	.
rna43065	Pas	Reg-Tit	0.641227	180.047	120.245	-7.91805	0.572795	-13.8235	1.83818e-43	5.03556e-41	0	3.69549	0.845994	0.77157	0	0	292.345	284.85	183.145	25.9354	107.648	208.491	226.813	229.036	248.319	159.076	145.937	236.54	>lcl|NW_018743992.1_cds_XP_021722730.1_35887	XP_021722730.1	GeneID:110690203	gene33404	10036-15010	Name=XM_021867038.1	gbkey=mRNA	gene=LOC110690203	model_evidence=Supporting evidence includes similarity to: 6 Proteins%2C and 100%25 coverage of the annotated genomic feature by RNAseq alignments%2C including 55 samples with support for all annotated introns	product=succinate dehydrogenase assembly factor 2%2C mitochondrial-like%2C transcript variant X2	NP_199917.1	1.9e-66	224.4	succinate dehydrogenase assembly factor [Arabidopsis thaliana]	NP_199917.1	8.92e-72	57.297	Dbxref=TAIR:AT5G51040,GeneID:835177,Genbank:NP_199917.1,Araport:AT5G51040	product=succinate dehydrogenase assembly factor	.	.
rna43066	Pas	Reg-Tit	0.641227	179.908	120.152	-7.917	0.572732	-13.8232	1.84618e-43	5.03556e-41	0	3.68917	0.845541	0.77129	0	0	292.076	285.047	183.248	26.0646	107.352	208.509	226.673	228.964	248.105	158.924	146.063	236.444	>lcl|NW_018743992.1_cds_XP_021722729.1_35886	XP_021722729.1	GeneID:110690203	gene33404	10036-15010	Name=XM_021867038.1	gbkey=mRNA	gene=LOC110690203	model_evidence=Supporting evidence includes similarity to: 6 Proteins%2C and 100%25 coverage of the annotated genomic feature by RNAseq alignments%2C including 55 samples with support for all annotated introns	product=succinate dehydrogenase assembly factor 2%2C mitochondrial-like%2C transcript variant X2	NP_199917.1	1.9e-66	224.4	succinate dehydrogenase assembly factor [Arabidopsis thaliana]	NP_199917.1	8.92e-72	57.297	Dbxref=TAIR:AT5G51040,GeneID:835177,Genbank:NP_199917.1,Araport:AT5G51040	product=succinate dehydrogenase assembly factor	.	.
rna33897	Pas	Reg-Tit	19.5891	123.723	89.0118	-2.63295	0.191251	-13.767	4.02603e-43	1.08927e-40	13.8025	18.6155	35.7159	62.4287	4.11489	35.2807	189.323	195.967	115.463	19.9213	88.852	122.248	197.271	132.62	204.717	100.99	105.357	137.084	>lcl|NW_018743574.1_cds_XP_021714325.1_28233	XP_021714325.1	GeneID:110682320	gene26289	5873812-5901404	Name=XM_021858634.1	gbkey=mRNA	gene=LOC110682320	model_evidence=Supporting evidence includes similarity to: 4 Proteins%2C and 100%25 coverage of the annotated genomic feature by RNAseq alignments%2C including 49 samples with support for all annotated introns	product=nicotinate phosphoribosyltransferase 2-like%2C transcript variant X2	NP_179923.2	0	1042	nicotinate phosphoribosyltransferase 2 [Arabidopsis thaliana]	NP_179923.2	0	80.68	Dbxref=Araport:AT2G23420,TAIR:AT2G23420,GeneID:816874,Genbank:NP_179923.2	product=nicotinate phosphoribosyltransferase 2	.	.
rna31374	Pas	Reg-Tit	23.7499	153.289	110.109	-2.71245	0.197651	-13.7234	7.34951e-43	1.97255e-40	43	41.1925	19	69.1769	5	25.0984	296	318	205	16	87.4972	174	195.442	198	309	112.496	101	138	>lcl|NW_018743405.1_cds_XP_021775105.1_26179	XP_021775105.1	GeneID:110738973	gene24376	2193736-2207385	Name=XM_021919413.1	gbkey=mRNA	gene=LOC110738973	model_evidence=Supporting evidence includes similarity to: 13 Proteins%2C and 100%25 coverage of the annotated genomic feature by RNAseq alignments%2C including 43 samples with support for all annotated introns	product=protoporphyrinogen oxidase%2C chloroplastic/mitochondrial-like	NP_196926.2	3.6e-216	720.2	Flavin containing amine oxidoreductase family [Arabidopsis thaliana]	NP_196926.2	0	66.461	Dbxref=TAIR:AT5G14220,GeneID:831272,Genbank:NP_196926.2,Araport:AT5G14220	product=Flavin containing amine oxidoreductase family	.	.
rna57061	Pas	Reg-Tit	6.68382	85.8926	59.4897	-3.81224	0.277983	-13.7139	8.37771e-43	2.23066e-40	13	7	14	8	2	6	131	195	99	15	59	92	93	67	116	81	62.5636	97	>lcl|NW_018744676.1_cds_XP_021735597.1_47582	XP_021735597.1	GeneID:110702211	gene44255	390595-394051	Name=XM_021879905.1	gbkey=mRNA	gene=LOC110702211	model_evidence=Supporting evidence includes similarity to: 13 Proteins%2C and 100%25 coverage of the annotated genomic feature by RNAseq alignments%2C including 2 samples with support for all annotated introns	product=mannan endo-1%2C4-beta-mannosidase 7-like	NP_201447.1	4.3e-169	564.1	Glycosyl hydrolase superfamily protein [Arabidopsis thaliana]	NP_201447.1	6.85e-177	61.719	Dbxref=TAIR:AT5G66460,GeneID:836778,Genbank:NP_201447.1,Araport:AT5G66460	product=Glycosyl hydrolase superfamily protein	.	.
rna33894	Pas	Reg-Tit	19.5891	123.29	88.7229	-2.62789	0.191924	-13.6924	1.12761e-42	2.97877e-40	13.8279	18.6971	35.8086	61.945	4.17767	35.3192	189.233	186.878	115.079	20.1579	88.3135	122.571	197.027	132.462	210.36	100.338	105.411	137.175	>lcl|NW_018743574.1_cds_XP_021714326.1_28234	XP_021714326.1	GeneID:110682320	gene26289	5873812-5901404	Name=XM_021858634.1	gbkey=mRNA	gene=LOC110682320	model_evidence=Supporting evidence includes similarity to: 4 Proteins%2C and 100%25 coverage of the annotated genomic feature by RNAseq alignments%2C including 49 samples with support for all annotated introns	product=nicotinate phosphoribosyltransferase 2-like%2C transcript variant X2	NP_179923.2	0	1042	nicotinate phosphoribosyltransferase 2 [Arabidopsis thaliana]	NP_179923.2	0	80.68	Dbxref=Araport:AT2G23420,TAIR:AT2G23420,GeneID:816874,Genbank:NP_179923.2	product=nicotinate phosphoribosyltransferase 2	.	.
rna30042	Pas	Reg-Tit	38.4172	588.297	405.004	-3.93965	0.288304	-13.6649	1.64511e-42	4.31187e-40	27	58.8575	67.916	126.384	8	41.234	619.587	643.349	462.223	86.8113	275.946	709.39	1190.55	1353.86	1289.99	391.514	338.554	621.116	>lcl|NW_018743331.1_cds_XP_021773884.1_25071	XP_021773884.1	GeneID:110737847	gene23344	6719951-6724854	Name=XM_021918192.1	gbkey=mRNA	gene=LOC110737847	model_evidence=Supporting evidence includes similarity to: 1 Protein%2C and 100%25 coverage of the annotated genomic feature by RNAseq alignments%2C including 60 samples with support for all annotated introns	product=protein trichome birefringence-like 41	NP_974314.2	1.3e-124	417.2	TRICHOME BIREFRINGENCE-LIKE 41 [Arabidopsis thaliana]	NP_974314.2	1.05e-130	51.863	Dbxref=TAIR:AT3G14850,GeneID:820714,Genbank:NP_974314.2,Araport:AT3G14850	product=TRICHOME BIREFRINGENCE-LIKE 41	.	.
rna75017	Pas	Reg-Tit	46.7036	193.084	144.29	-2.03448	0.149202	-13.6358	2.45431e-42	6.38291e-40	46.0411	79	61	93.0414	10.3617	105	275.34	354.252	198.828	35	122.004	198.333	219	220.975	276.807	162	194.057	204	>lcl|NW_018745684.1_cds_XP_021752117.1_62390	XP_021752117.1	GeneID:110717666	gene58163	3293944-3297696	Name=XM_021896424.1	gbkey=mRNA	gene=LOC110717666	model_evidence=Supporting evidence includes similarity to: 100%25 coverage of the annotated genomic feature by RNAseq alignments%2C including 14 samples with support for all annotated introns	product=transcription initiation factor TFIID subunit 11-like%2C transcript variant X1	NP_193761.1	1.3e-80	271.3	TBP-associated factor 11 [Arabidopsis thaliana]	NP_193761.1	1.13e-70	80.8	Dbxref=TAIR:AT4G20280,GeneID:827775,Genbank:NP_193761.1,Araport:AT4G20280	product=TBP-associated factor 11	.	.
rna54799	Pas	Reg-Tit	108.924	0.231566	36.4623	8.42306	0.618551	13.6174	3.15627e-42	8.14537e-40	146	198	119	248	23	186	0	0	3	0	0	0	0	0	0	0	0	0	>lcl|NW_018744625.1_cds_XP_021733434.1_45589	XP_021733434.1	GeneID:110700235	gene42449	121034-126603	Name=XM_021877742.1	gbkey=mRNA	gene=LOC110700235	model_evidence=Supporting evidence includes similarity to: 87%25 coverage of the annotated genomic feature by RNAseq alignments%2C including 18 samples with support for all annotated introns	product=uncharacterized LOC110700235	.	.	.	.	.	.	.	.	.	.	.
rna47766	Pas	Reg-Tit	143.604	761.038	555.227	-2.39284	0.176137	-13.5851	4.91061e-42	1.2576e-39	191.178	205	217	334	25	282	805	964.591	560	105	535.683	953.634	1023.84	732	1509.67	819	749.253	971.177	>lcl|NW_018744239.1_cds_XP_021727055.1_39898	XP_021727055.1	GeneID:110694185	gene37056	3251245-3255959	Name=XM_021871363.1	Note=The sequence of the model RefSeq transcript was modified relative to this genomic sequence to represent the inferred CDS: deleted 1 base in 1 codon	exception=unclassified transcription discrepancy	gbkey=mRNA	gene=LOC110694185	NP_172535.1	5.1e-118	395.4	SBP (S-ribonuclease binding protein) family protein [Arabidopsis thaliana]	NP_172535.1	8.3e-134	55.874	Dbxref=Araport:AT1G10650,TAIR:AT1G10650,GeneID:837608,Genbank:NP_172535.1	product=SBP (S-ribonuclease binding protein) family protein	.	.
rna35717	Pas	Reg-Tit	79.6864	0	26.5621	8.6863	0.640042	13.5714	5.91439e-42	1.5032e-39	152.101	80.8507	128.563	167.018	18	110.6	0	0	0	0	0	0	0	0	0	0	0	0	>lcl|NW_018743691.1_cds_XP_021716020.1_29788	XP_021716020.1	GeneID:110683924	gene27706	4504502-4505983	Name=XM_021860328.1	gbkey=mRNA	gene=LOC110683924	model_evidence=Supporting evidence includes similarity to: 7 Proteins	product=F-box/FBD/LRR-repeat protein At5g22660-like	NP_001078614.1	8.5e-27	95.5	FBD, F-box, Skp2-like and Leucine Rich Repeat domains containing protein [Arabidopsis thaliana]	NP_199308.1	2.74e-24	26.907	Dbxref=TAIR:AT5G44950,GeneID:834526,Genbank:NP_199308.1,Araport:AT5G44950	product=F-box/RNI-like/FBD-like domains-containing protein	.	.
rna23940	Pas	Reg-Tit	168.714	0.154377	56.341	9.29226	0.685797	13.5496	7.96942e-42	2.01027e-39	131	151	252	350	43	467	0	0	2	0	0	0	0	0	0	0	0	0	>lcl|NW_018743175.1_cds_XP_021768176.1_19948	XP_021768176.1	GeneID:110732533	gene18632	3552869-3566383	Name=XM_021912484.1	gbkey=mRNA	gene=LOC110732533	model_evidence=Supporting evidence includes similarity to: 3 Proteins%2C and 100%25 coverage of the annotated genomic feature by RNAseq alignments%2C including 58 samples with support for all annotated introns	product=uncharacterized LOC110732533%2C transcript variant X1	NP_565802.1	9.1e-163	543.1	CAAX protease self-immunity protein [Arabidopsis thaliana]	NP_567542.1	1.25e-158	74.675	Dbxref=TAIR:AT4G17840,GeneID:827507,Genbank:NP_567542.1,Araport:AT4G17840	product=CAAX protease self-immunity protein	.	.
rna24324	Pas	Reg-Tit	41.3926	333.985	236.454	-3.15354	0.232763	-13.5483	8.1133e-42	2.03129e-39	27.1893	26.5139	68.35	100.887	15.5485	62.2598	537.404	521.61	372.148	31.9979	266.675	381.533	611.159	375.325	567.115	252.513	234.788	373.345	>lcl|NW_018743196.1_cds_XP_021768632.1_20301	XP_021768632.1	GeneID:110732953	gene18933	163348-169803	Name=XM_021912943.1	gbkey=mRNA	gene=LOC110732953	model_evidence=Supporting evidence includes similarity to: 4 Proteins%2C and 100%25 coverage of the annotated genomic feature by RNAseq alignments%2C including 24 samples with support for all annotated introns	product=uncharacterized LOC110732953%2C transcript variant X4	NP_191779.1	5.3e-145	485.6	Putative endonuclease or glycosyl hydrolase [Arabidopsis thaliana]	NP_191779.1	7.91e-162	42.793	Dbxref=TAIR:AT3G62200,GeneID:825393,Genbank:NP_191779.1,Araport:AT3G62200	product=Putative endonuclease or glycosyl hydrolase	.	.
rna39292	Pas	Reg-Tit	12.6064	1275.31	854.406	-6.60179	0.487359	-13.5461	8.36079e-42	2.07775e-39	42.6377	37.4044	8.57246	18.5732	1.08641	4.29002	2953.08	3305.75	2632.53	99.1017	383.595	927.798	1367.87	2379.88	4226.83	435.2	591.121	493.185	>lcl|NW_018743906.1_cds_XP_021719256.1_32739	XP_021719256.1	GeneID:110686943	gene30460	1507160-1507865	Name=XM_021863564.1	gbkey=mRNA	gene=LOC110686943	model_evidence=Supporting evidence includes similarity to: 509 Proteins%2C and 100%25 coverage of the annotated genomic feature by RNAseq alignments	product=histone H3.2	NP_189372.1	3.8e-84	280.1	Histone superfamily protein [Arabidopsis thaliana]	NP_568228.1	7.62e-96	100	Dbxref=TAIR:AT5G10400,GeneID:830904,Genbank:NP_568228.1,Araport:AT5G10400	product=Histone superfamily protein	.	.
rna17679	Pas	Reg-Tit	5.42312	128.58	87.5276	-4.56055	0.337307	-13.5204	1.1846e-41	2.92221e-39	14	6	5	15	1	6	251	370	150	13	46	110	236	241	242	82	68	91	>lcl|NW_018742899.1_cds_XP_021762349.1_14712	XP_021762349.1	GeneID:110727114	gene13677	1917411-1918673	Name=XM_021906657.1	gbkey=mRNA	gene=LOC110727114	model_evidence=Supporting evidence includes similarity to: 3 Proteins%2C and 100%25 coverage of the annotated genomic feature by RNAseq alignments	product=cytosolic sulfotransferase 13-like	NP_568177.1	3.9e-89	300.7	sulfotransferase 2A [Arabidopsis thaliana]	NP_568177.1	2.13e-93	42.727	Dbxref=TAIR:AT5G07010,GeneID:830592,Genbank:NP_568177.1,Araport:AT5G07010	product=sulfotransferase 2A	.	.
rna33895	Pas	Reg-Tit	19.6745	123.456	88.8625	-2.62302	0.194787	-13.4661	2.47617e-41	6.06374e-39	13.8172	18.6711	35.7795	62.6163	4.1518	35.3269	189.238	186.605	115.336	20.1054	88.6485	122.444	197.405	132.323	210.122	100.813	105.322	137.05	>lcl|NW_018743574.1_cds_XP_021714327.1_28235	XP_021714327.1	GeneID:110682320	gene26289	5873812-5901404	Name=XM_021858634.1	gbkey=mRNA	gene=LOC110682320	model_evidence=Supporting evidence includes similarity to: 4 Proteins%2C and 100%25 coverage of the annotated genomic feature by RNAseq alignments%2C including 49 samples with support for all annotated introns	product=nicotinate phosphoribosyltransferase 2-like%2C transcript variant X2	NP_179923.2	0	1042	nicotinate phosphoribosyltransferase 2 [Arabidopsis thaliana]	NP_179923.2	0	80.68	Dbxref=Araport:AT2G23420,TAIR:AT2G23420,GeneID:816874,Genbank:NP_179923.2	product=nicotinate phosphoribosyltransferase 2	.	.
rna62592	Pas	Reg-Tit	30.7595	285.296	200.45	-3.19903	0.237939	-13.4447	3.30648e-41	8.03834e-39	82	41	53	38	5	42	565	684	377	34	164	276	448	444	599	160	134	207	>lcl|NW_018744991.1_cds_XP_021740388.1_52188	XP_021740388.1	GeneID:110706740	gene48554	3252553-3256988	Name=XM_021884696.1	gbkey=mRNA	gene=LOC110706740	model_evidence=Supporting evidence includes similarity to: 100%25 coverage of the annotated genomic feature by RNAseq alignments%2C including 5 samples with support for all annotated introns	product=uncharacterized LOC110706740	.	.	.	.	.	.	.	.	.	.	.
rna10692	Pas	Reg-Tit	6.37118	76.4071	53.0618	-3.50618	0.26099	-13.4342	3.81395e-41	9.20533e-39	6.07258	4.02614	5.08108	16.2678	1	27.1174	146.959	149	92.4402	9	32.5378	83	107	94.8356	144.292	55	62.8052	84.6914	>lcl|NW_018742577.1_cds_XP_021755787.1_8844	XP_021755787.1	GeneID:110720985	gene8166	2981484-2987342	Name=XM_021900095.1	gbkey=mRNA	gene=LOC110720985	model_evidence=Supporting evidence includes similarity to: 4 Proteins%2C and 100%25 coverage of the annotated genomic feature by RNAseq alignments%2C including 54 samples with support for all annotated introns	product=vacuolar protein sorting-associated protein 22 homolog 1-like	NP_001119065.1	2.1e-135	451.2	EAP30/Vps36 family protein [Arabidopsis thaliana]	NP_194434.2	2.47e-153	78.4	Dbxref=TAIR:AT4G27040,GeneID:828812,Genbank:NP_194434.2,Araport:AT4G27040	product=EAP30/Vps36 family protein	.	.
rna6992	Pas	Reg-Tit	10.4805	75.7814	54.0144	-2.72892	0.203362	-13.419	4.67762e-41	1.12093e-38	20	16	8	29	1	25	143.704	130	75	9	40	68	121	78.5735	129.071	81	69	79	>lcl|NW_018742418.1_cds_XP_021746165.1_5725	XP_021746165.1	GeneID:110712047	gene5279	6986363-6994012	Name=XM_021890473.1	gbkey=mRNA	gene=LOC110712047	model_evidence=Supporting evidence includes similarity to: 2 Proteins%2C and 100%25 coverage of the annotated genomic feature by RNAseq alignments%2C including 3 samples with support for all annotated introns	product=nuclear poly(A) polymerase 3-like	NP_187308.3	2.9e-169	565.4	poly(A) polymerase 3 [Arabidopsis thaliana]	NP_187308.3	6.05e-179	52.977	Dbxref=TAIR:AT3G06560,GeneID:819835,Genbank:NP_187308.3,Araport:AT3G06560	product=poly(A) polymerase 3	.	.
rna16137	Pas	Reg-Tit	257.215	7.64807	90.8372	5.08078	0.380455	13.3545	1.11526e-40	2.6536e-38	223	251	246	535.768	77	723	21	21	12	2	0	2	17	7	11	5	5	4	>lcl|NW_018742815.1_cds_XP_021760958.1_13445	XP_021760958.1	GeneID:110725795	gene12472	3905017-3919586	Name=XM_021905266.1	gbkey=mRNA	gene=LOC110725795	model_evidence=Supporting evidence includes similarity to: 15 Proteins%2C and 100%25 coverage of the annotated genomic feature by RNAseq alignments%2C including 30 samples with support for all annotated introns	product=serine carboxypeptidase-like 42	NP_199039.1	7e-244	811.5	serine carboxypeptidase-like 42 [Arabidopsis thaliana]	NP_199039.1	0	75.168	Dbxref=TAIR:AT5G42240,GeneID:834229,Genbank:NP_199039.1,Araport:AT5G42240	product=serine carboxypeptidase-like 42	.	.
rna8863	Pas	Reg-Tit	1990.71	1.2096	664.378	10.4736	0.786377	13.3189	1.79823e-40	4.24851e-38	7012.52	5271	2959	1489	116	946.451	3	8	6	0	0	2	1	0	0	0	0	0	>lcl|NW_018742484.1_cds_XP_021753852.1_7274	XP_021753852.1	GeneID:110719267	gene6711	3419304-3420945	Name=XM_021898160.1	gbkey=mRNA	gene=LOC110719267	model_evidence=Supporting evidence includes similarity to: 10 Proteins%2C and 75%25 coverage of the annotated genomic feature by RNAseq alignments	product=leucoanthocyanidin dioxygenase-like	NP_001031700.1	1.9e-184	613.9	leucoanthocyanidin dioxygenase [Arabidopsis thaliana]	NP_194019.1	0	76.522	Dbxref=TAIR:AT4G22880,GeneID:828387,Genbank:NP_194019.1,Araport:AT4G22880	product=leucoanthocyanidin dioxygenase	.	.
rna43235	Pas	Reg-Tit	19.6735	231.595	160.954	-3.69196	0.277772	-13.2914	2.59798e-40	6.09509e-38	15	23.0278	10	30	7	64	426	525	320	26	106	202	307	354.3	479	177	181	166	>lcl|NW_018744032.1_cds_XP_021722880.1_36011	XP_021722880.1	GeneID:110690367	gene33543	870291-877062	Name=XM_021867188.1	gbkey=mRNA	gene=LOC110690367	model_evidence=Supporting evidence includes similarity to: 1 Protein%2C and 100%25 coverage of the annotated genomic feature by RNAseq alignments%2C including 56 samples with support for all annotated introns	product=50S ribosomal protein L10%2C chloroplastic-like	NP_001185039.1	4.1e-27	97	gamma carbonic anhydrase 1 [Arabidopsis thaliana]	NP_001185039.1	5.42e-29	59.184	Dbxref=Araport:AT1G19580,TAIR:AT1G19580,GeneID:838545,Genbank:NP_001185039.1	product=gamma carbonic anhydrase 1	.	.
rna8401	Pas	Reg-Tit	1.71877	113.515	76.2498	-5.82997	0.439453	-13.2664	3.6249e-40	8.44525e-38	7	2.00249	2	6	0	0	143	136	105	17	66	183	250.678	177.379	262	58.1936	60	94.1939	>lcl|NW_018742461.1_cds_XP_021753494.1_6897	XP_021753494.1	GeneID:110718874	gene6370	4445734-4451241	Name=XM_021897802.1	gbkey=mRNA	gene=LOC110718874	model_evidence=Supporting evidence includes similarity to: 6 Proteins%2C and 100%25 coverage of the annotated genomic feature by RNAseq alignments%2C including 1 sample with support for all annotated introns	product=endoglucanase 24-like	NP_568050.1	1.6e-263	876.9	glycosyl hydrolase 9B18 [Arabidopsis thaliana]	NP_568050.1	0	63.818	Dbxref=TAIR:AT4G39010,GeneID:830056,Genbank:NP_568050.1,Araport:AT4G39010	product=glycosyl hydrolase 9B18	.	.
rna49249	Pas	Reg-Tit	368.009	1651.81	1223.88	-2.15494	0.16315	-13.2084	7.85248e-40	1.81685e-37	604.963	566.605	689.803	736.044	60	521.783	2090.59	2216	1359.61	302	1215.85	2162	2462.83	1620.81	2177.14	1427.98	1290.62	2290.63	>lcl|NW_018744301.1_cds_XP_021728433.1_41083	XP_021728433.1	GeneID:110695513	gene38195	2296711-2304281	Name=XM_021872741.1	gbkey=mRNA	gene=LOC110695513	model_evidence=Supporting evidence includes similarity to: 2 Proteins%2C and 100%25 coverage of the annotated genomic feature by RNAseq alignments%2C including 61 samples with support for all annotated introns	product=uncharacterized LOC110695513	NP_973923.1	2.3e-169	564.9	interferon-related developmental regulator family protein / IFRD protein family [Arabidopsis thaliana]	NP_973923.1	0	59.641	Dbxref=Araport:AT1G27760,TAIR:AT1G27760,GeneID:839669,Genbank:NP_973923.1	product=interferon-related developmental regulator family protein / IFRD protein family	.	.
rna17299	Pas	Reg-Tit	125.401	0.215018	41.9436	8.3901	0.63864	13.1375	2.00872e-39	4.6158e-37	122	134	216	294	36	190	0	0	1	0	0	0	0	0	3	0	0	0	>lcl|NW_018742881.1_cds_XP_021761998.1_14411	XP_021761998.1	GeneID:110726791	gene13398	1463782-1465164	Name=XM_021906306.1	gbkey=mRNA	gene=LOC110726791	model_evidence=Supporting evidence includes similarity to: 100%25 coverage of the annotated genomic feature by RNAseq alignments%2C including 5 samples with support for all annotated introns	product=uncharacterized LOC110726791	NP_001078536.1	7.2e-12	46.6	Myb/SANT-like DNA-binding domain protein [Arabidopsis thaliana]	.	.	.	.	.	.	.
rna22642	Pas	Reg-Tit	6.26825	72.7885	50.6151	-3.67444	0.280237	-13.1119	2.81459e-39	6.42358e-37	6	12	4	9.05882	2	15	128	130	75	9	44	80	67	75	108	62	91	84	>lcl|NW_018743070.1_cds_XP_021766998.1_18861	XP_021766998.1	GeneID:110731446	gene17605	963417-994572	Name=XM_021911306.1	gbkey=mRNA	gene=LOC110731446	model_evidence=Supporting evidence includes similarity to: 5 Proteins%2C and 100%25 coverage of the annotated genomic feature by RNAseq alignments%2C including 3 samples with support for all annotated introns	product=ribosomal RNA-processing protein 8-like	NP_198869.2	4.5e-111	372.1	S-adenosyl-L-methionine-dependent methyltransferases superfamily protein [Arabidopsis thaliana]	NP_198869.2	1.65e-120	69.298	Dbxref=TAIR:AT5G40530,GeneID:834051,Genbank:NP_198869.2,Araport:AT5G40530	product=S-adenosyl-L-methionine-dependent methyltransferases superfamily protein	.	.
rna66354	Pas	Reg-Tit	218.418	835.195	629.603	-1.90725	0.146556	-13.0138	1.02162e-38	2.31584e-36	322.362	384.236	428.241	395.105	31.4167	353.65	1056.9	1181.97	723.26	145.11	596.349	1153	1395.09	987.235	1447.85	566.95	555.06	1007.43	>lcl|NW_018745170.1_cds_XP_021744355.1_55275	XP_021744355.1	GeneID:110710372	gene51413	1128618-1139260	Name=XM_021888663.1	gbkey=mRNA	gene=LOC110710372	model_evidence=Supporting evidence includes similarity to: 4 Proteins%2C and 100%25 coverage of the annotated genomic feature by RNAseq alignments%2C including 53 samples with support for all annotated introns	product=protein ACTIVITY OF BC1 COMPLEX KINASE 1%2C chloroplastic-like	NP_194867.2	0	1155.7	Protein kinase superfamily protein [Arabidopsis thaliana]	NP_194867.2	0	84.68	Dbxref=TAIR:AT4G31390,GeneID:829266,Genbank:NP_194867.2,Araport:AT4G31390	product=Protein kinase superfamily protein	.	.
rna63873	Pas	Reg-Tit	18.3537	186.19	130.245	-3.34429	0.257533	-12.9859	1.47138e-38	3.29088e-36	10.0149	20.008	15.0195	65.0933	4	48.0905	308.564	314	176.25	20	118	182	286.644	187.27	283.286	188	182.366	232.388	>lcl|NW_018745003.1_cds_XP_021741830.1_53243	XP_021741830.1	GeneID:110708043	gene49527	4771105-4773991	Name=XM_021886138.1	Note=The sequence of the model RefSeq transcript was modified relative to this genomic sequence to represent the inferred CDS: deleted 1 base in 1 codon	exception=unclassified transcription discrepancy	gbkey=mRNA	gene=LOC110708043	NP_190938.1	0	1160.8	Pentatricopeptide repeat (PPR) superfamily protein [Arabidopsis thaliana]	NP_190938.1	0	65.752	Dbxref=TAIR:AT3G53700,GeneID:824537,Genbank:NP_190938.1,Araport:AT3G53700	product=Pentatricopeptide repeat (PPR) superfamily protein	.	.
rna32883	Pas	Reg-Tit	0.557541	162.023	108.201	-7.74883	0.598541	-12.9462	2.46936e-38	5.48638e-36	0	0	0	0	0	6	213	206.607	149	39	141.244	205.949	181	164.478	287.94	118	123	141.81	>lcl|NW_018743555.1_cds_XP_021776457.1_27366	XP_021776457.1	GeneID:110740286	gene25555	574014-588785	Name=XM_021920767.1	gbkey=mRNA	gene=LOC110740286	model_evidence=Supporting evidence includes similarity to: 2 Proteins%2C and 100%25 coverage of the annotated genomic feature by RNAseq alignments%2C including 20 samples with support for all annotated introns	product=carboxyl-terminal-processing peptidase 2%2C chloroplastic-like%2C transcript variant X2	NP_849401.1	1.7e-208	695.6	Peptidase S41 family protein [Arabidopsis thaliana]	NP_849401.1	0	71.91	Dbxref=TAIR:AT4G17740,GeneID:827495,Genbank:NP_849401.1,Araport:AT4G17740	product=Peptidase S41 family protein	.	.
rna16227	Pas	Reg-Tit	0.845855	210.696	140.746	-7.75081	0.598778	-12.9444	2.52803e-38	5.5798e-36	4	0	2	0	0	2	184.946	319.885	148.82	26.8613	171.557	276.745	259.114	128.681	191.552	319.375	246.136	264.792	>lcl|NW_018742815.1_cds_XP_021761009.1_13515	XP_021761009.1	GeneID:110725854	gene12553	5065017-5067845	Name=XM_021905317.1	gbkey=mRNA	gene=LOC110725854	model_evidence=Supporting evidence includes similarity to: 100%25 coverage of the annotated genomic feature by RNAseq alignments%2C including 6 samples with support for all annotated introns	product=uncharacterized LOC110725854%2C transcript variant X2	.	.	.	.	.	.	.	.	.	AUR62009484-RA|MIKC_MADS	0
rna64181	Pas	Reg-Tit	78.5916	7.10728	30.9354	3.3628	0.260233	12.9222	3.3714e-38	7.39262e-36	99	93	141	189	13	157	14	15	4	0	4	11	6	16	14	4	4	13	>lcl|NW_018745024.1_cds_XP_021742742.1_53493	XP_021742742.1	GeneID:110708827	gene49756	3650219-3655678	Name=XM_021887050.1	gbkey=mRNA	gene=LOC110708827	model_evidence=Supporting evidence includes similarity to: 8 Proteins%2C and 97%25 coverage of the annotated genomic feature by RNAseq alignments	product=peroxisome biogenesis protein 12-like	NP_187096.2	2.5e-180	600.2	peroxin-12 [Arabidopsis thaliana]	NP_187096.2	0	71.067	Dbxref=TAIR:AT3G04460,GeneID:819602,Genbank:NP_187096.2,Araport:AT3G04460	product=peroxin-12	.	.
rna39542	Pas	Reg-Tit	2117.58	0.840786	706.42	11.1279	0.861214	12.9211	3.42032e-38	7.45119e-36	6605.51	4900	2915.26	2395	225	1467	1	2	9	0	0	0	0	0	0	0	0	0	>lcl|NW_018743919.1_cds_XP_021719396.1_32951	XP_021719396.1	GeneID:110687076	gene30664	1161734-1163699	Name=XM_021863704.1	gbkey=mRNA	gene=LOC110687076	model_evidence=Supporting evidence includes similarity to: 31 Proteins%2C and 95%25 coverage of the annotated genomic feature by RNAseq alignments	product=anthocyanidin reductase ((2S)-flavan-3-ol-forming)-like	NP_176365.1	2.4e-136	455.8	NAD(P)-binding Rossmann-fold superfamily protein [Arabidopsis thaliana]	NP_176365.1	9.64e-147	61.702	Dbxref=Araport:AT1G61720,TAIR:AT1G61720,GeneID:842469,Genbank:NP_176365.1	product=NAD(P)-binding Rossmann-fold superfamily protein	.	.
rna37374	Pas	Reg-Tit	1.31783	86.8846	58.3623	-5.91524	0.458495	-12.9014	4.41886e-38	9.56441e-36	0	8.48175	2.63414	0	0	1.34211	169.042	205.142	109.301	12.9744	40.2739	98.5714	99.8958	121.565	129.73	79.2001	54.4607	64.5304	>lcl|NW_018743812.1_cds_XP_021717549.1_31188	XP_021717549.1	GeneID:110685345	gene28998	376399-380083	Name=XM_021861857.1	gbkey=mRNA	gene=LOC110685345	model_evidence=Supporting evidence includes similarity to: 2 Proteins%2C and 100%25 coverage of the annotated genomic feature by RNAseq alignments%2C including 57 samples with support for all annotated introns	product=O-glucosyltransferase rumi homolog	NP_197774.1	6.9e-156	521	O-glucosyltransferase rumi-like protein (DUF821) [Arabidopsis thaliana]	NP_197774.1	5.98e-163	50.827	Dbxref=TAIR:AT5G23850,GeneID:832450,Genbank:NP_197774.1,Araport:AT5G23850	product=O-glucosyltransferase rumi-like protein (DUF821)	.	.
rna25482	Pas	Reg-Tit	1537.06	498.722	844.834	1.63416	0.126722	12.8957	4.76145e-38	1.02399e-35	2370.41	2443.81	2271.26	2778.92	287	2959.73	637.954	829.39	604.42	89.3597	351.378	699.638	762.376	555	910.653	240	337.374	516.092	>lcl|NW_018743204.1_cds_XP_021769626.1_21272	XP_021769626.1	GeneID:110733860	gene19803	1690754-1694734	Name=XM_021913934.1	gbkey=mRNA	gene=LOC110733860	model_evidence=Supporting evidence includes similarity to: 9 Proteins%2C and 100%25 coverage of the annotated genomic feature by RNAseq alignments%2C including 60 samples with support for all annotated introns	product=receptor protein kinase TMK1-like	NP_176789.1	5.5e-258	859.7	transmembrane kinase 1 [Arabidopsis thaliana]	NP_178291.1	0	46.01	Dbxref=Araport:AT2G01820,TAIR:AT2G01820,GeneID:814713,Genbank:NP_178291.1	product=Leucine-rich repeat protein kinase family protein	.	.
rna75164	Pas	Reg-Tit	2.00307	219.46	146.974	-6.6381	0.514927	-12.8913	5.03726e-38	1.0764e-35	4	6	8	0	0	0	144	168	119	34	149	324	420	269	297	215	212	352	>lcl|NW_018745684.1_cds_XP_021752835.1_62519	XP_021752835.1	GeneID:110718302	gene58261	4159562-4160521	Name=XM_021897143.1	gbkey=mRNA	gene=LOC110718302	model_evidence=Supporting evidence includes similarity to: 1 Protein%2C and 100%25 coverage of the annotated genomic feature by RNAseq alignments	product=zinc finger protein 11-like	NP_189580.1	1.5e-17	66.1	zinc finger (C2H2 type) family protein [Arabidopsis thaliana]	NP_199167.1	3.39e-13	53.704	Dbxref=TAIR:AT5G43540,GeneID:834374,Genbank:NP_199167.1,Araport:AT5G43540	product=C2H2 and C2HC zinc fingers superfamily protein	.	.
rna21203	Pas	Reg-Tit	1.61482	328.144	219.301	-7.50668	0.582841	-12.8795	5.87362e-38	1.24718e-35	2	5	5	0	0	3	937.7	1118.92	735.822	29	124	194	361.943	509.921	704	124	98	126	>lcl|NW_018743021.1_cds_XP_021765725.1_17690	XP_021765725.1	GeneID:110730247	gene16489	2009737-2011980	Name=XM_021910032.1	gbkey=mRNA	gene=LOC110730247	model_evidence=Supporting evidence includes similarity to: 4 Proteins%2C and 100%25 coverage of the annotated genomic feature by RNAseq alignments%2C including 38 samples with support for all annotated introns	product=probable purine permease 11%2C transcript variant X1	NP_001322786.1	1.2e-113	381.3	purine permease 11 [Arabidopsis thaliana]	NP_001319981.1	9.93e-123	50.678	Dbxref=TAIR:AT4G18220,GeneID:827548,Genbank:NP_001319981.1,Araport:AT4G18220	product=Drug/metabolite transporter superfamily protein	.	.
rna68229	Pas	Reg-Tit	882.793	127.797	379.462	2.77772	0.216044	12.8572	7.83828e-38	1.65388e-35	1888.47	821.401	1294.56	2166.61	149.725	1399.55	187.603	215.739	129.211	13.4065	52.9875	127.655	147.373	132.135	370.575	117.25	172.593	101.519	>lcl|NW_018745286.1_cds_XP_021745995.1_56876	XP_021745995.1	GeneID:110711861	gene52896	804667-830883	Name=XM_021890304.1	gbkey=mRNA	gene=LOC110711861	model_evidence=Supporting evidence includes similarity to: 25 Proteins%2C and 100%25 coverage of the annotated genomic feature by RNAseq alignments%2C including 3 samples with support for all annotated introns	product=40S ribosomal protein S23%2C transcript variant X2	NP_195916.1	4.7e-86	287	Ribosomal protein S12/S23 family protein [Arabidopsis thaliana]	NP_195916.1	1.11e-93	93.662	Dbxref=TAIR:AT5G02960,GeneID:831724,Genbank:NP_195916.1,Araport:AT5G02960	product=Ribosomal protein S12/S23 family protein	AUR62025292-RA|B3	4.88e-86
rna60254	Pas	Reg-Tit	7.57437	77.5232	54.2069	-3.72808	0.290362	-12.8394	9.85818e-38	2.06708e-35	6.36905	2	4.15132	21.6604	4	11	131.733	157.807	90.0153	12.6926	33.6	95.4938	110.025	72.2877	131.163	64.4683	52.52	88.3385	>lcl|NW_018744874.1_cds_XP_021738586.1_50211	XP_021738586.1	GeneID:110705064	gene46759	1403953-1408634	Name=XM_021882894.1	gbkey=mRNA	gene=LOC110705064	model_evidence=Supporting evidence includes similarity to: 1 Protein%2C and 100%25 coverage of the annotated genomic feature by RNAseq alignments%2C including 6 samples with support for all annotated introns	product=dehydrodolichyl diphosphate synthase complex subunit NUS1-like	NP_001077518.1	1.4e-66	226.2	Undecaprenyl pyrophosphate synthetase family protein [Arabidopsis thaliana]	NP_001077518.1	4.72e-71	45.312	Dbxref=Araport:AT1G11755,TAIR:AT1G11755,GeneID:5007686,Genbank:NP_001077518.1	product=Undecaprenyl pyrophosphate synthetase family protein	.	.
rna142	Pas	Reg-Tit	88.2577	476.225	346.903	-2.5151	0.196211	-12.8183	1.29449e-37	2.69744e-35	63.0736	88	105	157.049	31.0691	220	732.386	830.392	474	65.3022	321.596	437.25	607.239	541.681	781.326	463	430	557.343	>lcl|NW_018742204.1_cds_XP_021738168.1_109	XP_021738168.1	GeneID:110704633	gene114	5072339-5078308	Name=XM_021882476.1	gbkey=mRNA	gene=LOC110704633	model_evidence=Supporting evidence includes similarity to: 9 Proteins%2C and 100%25 coverage of the annotated genomic feature by RNAseq alignments%2C including 49 samples with support for all annotated introns	product=cytosolic Fe-S cluster assembly factor NBP35-like	NP_568748.1	2.8e-194	646.5	nucleotide binding protein 35 [Arabidopsis thaliana]	NP_568748.1	0	82.164	Dbxref=TAIR:AT5G50960,GeneID:835169,Genbank:NP_568748.1,Araport:AT5G50960	product=nucleotide binding protein 35	.	.
rna12972	Pas	Reg-Tit	18.5533	151.776	107.368	-3.279	0.256196	-12.7988	1.66566e-37	3.44946e-35	23	16	23	41	8	16	149	260	168	13	90	151.654	216	250	340	175	102	157.68	>lcl|NW_018742720.1_cds_XP_021758056.1_10845	XP_021758056.1	GeneID:110723079	gene10039	898666-903115	Name=XM_021902364.1	gbkey=mRNA	gene=LOC110723079	model_evidence=Supporting evidence includes similarity to: 2 Proteins%2C and 97%25 coverage of the annotated genomic feature by RNAseq alignments	product=two-on-two hemoglobin-3-like	NP_567901.1	1.6e-85	286.4	hemoglobin 3 [Arabidopsis thaliana]	NP_567901.1	1.67e-96	74.286	Dbxref=TAIR:AT4G32690,GeneID:829404,Genbank:NP_567901.1,Araport:AT4G32690	product=hemoglobin 3	.	.
rna15457	Pas	Reg-Tit	28.4473	217.398	154.415	-3.16372	0.247635	-12.7758	2.23915e-37	4.60867e-35	20.2364	20.4826	34.6962	59.0578	12.5455	45.4955	442.74	406.434	318.584	24.5714	136.668	241.073	298.088	277.351	486.962	143.662	113.889	164.282	>lcl|NW_018742810.1_cds_XP_021760336.1_12853	XP_021760336.1	GeneID:110725167	gene11898	483350-487653	Name=XM_021904644.1	gbkey=mRNA	gene=LOC110725167	model_evidence=Supporting evidence includes similarity to: 4 Proteins%2C and 100%25 coverage of the annotated genomic feature by RNAseq alignments%2C including 32 samples with support for all annotated introns	product=chitinase domain-containing protein 1-like	NP_001328747.1	2.4e-169	564.9	Glycosyl hydrolase superfamily protein [Arabidopsis thaliana]	NP_192013.1	0	59.207	Dbxref=TAIR:AT4G01040,GeneID:827924,Genbank:NP_192013.1,Araport:AT4G01040	product=Glycosyl hydrolase superfamily protein	.	.
rna63834	Pas	Reg-Tit	61.2019	1.32229	21.2822	5.51631	0.434113	12.7071	5.40288e-37	1.10525e-34	101	78	97	116	16	79	0	0	0	0	1	2	4	4	1	3	0	2	>lcl|NW_018745003.1_cds_XP_021741794.1_53207	XP_021741794.1	GeneID:110708008	gene49493	4410977-4415386	Name=XM_021886102.1	gbkey=mRNA	gene=LOC110708008	model_evidence=Supporting evidence includes similarity to: 100%25 coverage of the annotated genomic feature by RNAseq alignments%2C including 35 samples with support for all annotated introns	product=uncharacterized LOC110708008%2C transcript variant X1	.	.	.	.	.	.	.	.	.	.	.
rna22367	Pas	Reg-Tit	0.834767	85.2872	57.1364	-6.50016	0.512416	-12.6853	7.13307e-37	1.45035e-34	0	6	0	2	0	0	171	172	88	6	65	88	102	100	155	66	74	97	>lcl|NW_018743066.1_cds_XP_021766663.1_18620	XP_021766663.1	GeneID:110731137	gene17371	828840-831484	Name=XM_021910971.1	gbkey=mRNA	gene=LOC110731137	model_evidence=Supporting evidence includes similarity to: 1 Protein	product=sperm-associated antigen 1-like	NP_189160.3	4.8e-18	66.6	rotamase FKBP 1 [Arabidopsis thaliana]	NP_189160.3	1.47e-17	37.6	Dbxref=TAIR:AT3G25230,GeneID:822117,Genbank:NP_189160.3,Araport:AT3G25230	product=rotamase FKBP 1	.	.
rna12956	Pas	Reg-Tit	48.1423	0	16.0474	8.00399	0.631199	12.6806	7.57414e-37	1.53075e-34	66	69	87	100	7	98	0	0	0	0	0	0	0	0	0	0	0	0	>lcl|NW_018742720.1_cds_XP_021757924.1_10830	XP_021757924.1	GeneID:110722960	gene10026	744940-746534	Name=XM_021902232.1	gbkey=mRNA	gene=LOC110722960	model_evidence=Supporting evidence includes similarity to: 1 Protein	product=uncharacterized LOC110722960	NP_194638.1	1.1e-22	82	Ribonuclease H-like superfamily protein [Arabidopsis thaliana]	NP_194638.1	5.94e-22	25.479	Dbxref=TAIR:AT4G29090,GeneID:829030,Genbank:NP_194638.1,Araport:AT4G29090	product=Ribonuclease H-like superfamily protein	.	.
rna37383	Pas	Reg-Tit	0.452674	178.718	119.296	-8.42462	0.664727	-12.6738	8.2612e-37	1.65961e-34	0	0	3.74667	0	0	0	272.486	363.725	176.811	25.7202	115.893	177.049	267.214	215.379	345.55	157.603	127.924	160.52	>lcl|NW_018743812.1_cds_XP_021717551.1_31197	XP_021717551.1	GeneID:110685347	gene29008	610371-613402	Name=XM_021861859.1	gbkey=mRNA	gene=LOC110685347	model_evidence=Supporting evidence includes similarity to: 7 Proteins%2C and 100%25 coverage of the annotated genomic feature by RNAseq alignments%2C including 58 samples with support for all annotated introns	product=F-box/LRR-repeat protein At1g06630-like	NP_001154312.1	4.8e-36	125.8	F-box/RNI-like superfamily protein [Arabidopsis thaliana]	NP_001327549.1	2.76e-38	30.04	Dbxref=GeneID:825088,Genbank:NP_001327549.1,Araport:AT3G59190,TAIR:AT3G59190	product=F-box/RNI-like superfamily protein	.	.
rna19257	Pas	Reg-Tit	1.56359	2333.53	1556.21	-10.3717	0.818546	-12.6708	8.5794e-37	1.71328e-34	0	5	4	0	0	6	485	239	316	452	2198	2962	2687	722	1696	4440	2912	5156	>lcl|NW_018742951.1_cds_XP_021763775.1_16065	XP_021763775.1	GeneID:110728435	gene14972	3532735-3535625	Name=XM_021908083.1	gbkey=mRNA	gene=LOC110728435	model_evidence=Supporting evidence includes similarity to: 100%25 coverage of the annotated genomic feature by RNAseq alignments%2C including 1 sample with support for all annotated introns	product=uncharacterized LOC110728435	NP_001322371.1	2.2e-07	31.2	Cysteine proteinases superfamily protein [Arabidopsis thaliana]	NP_001322371.1	4.96e-07	26.708	Dbxref=Araport:AT1G10570,GeneID:837598,Genbank:NP_001322371.1,TAIR:AT1G10570	product=Cysteine proteinases superfamily protein	.	.
rna32810	Pas	Reg-Tit	50.4038	0	16.8013	7.99898	0.631682	12.663	9.48332e-37	1.88258e-34	58	76	78	84.7366	13	94	0	0	0	0	0	0	0	0	0	0	0	0	>lcl|NW_018743548.1_cds_XP_021776395.1_27309	XP_021776395.1	GeneID:110740220	gene25501	82239-87590	Name=XM_021920703.1	gbkey=mRNA	gene=LOC110740220	model_evidence=Supporting evidence includes similarity to: 3 Proteins%2C and 100%25 coverage of the annotated genomic feature by RNAseq alignments%2C including 52 samples with support for all annotated introns	product=uncharacterized LOC110740220	NP_196734.1	2.7e-168	561.2	Core-2/I-branching beta-1,6-N-acetylglucosaminyltransferase family protein [Arabidopsis thaliana]	NP_196734.1	1.18e-176	61.68	Dbxref=TAIR:AT5G11730,GeneID:831045,Genbank:NP_196734.1,Araport:AT5G11730	product=Core-2/I-branching beta-1%2C6-N-acetylglucosaminyltransferase family protein	.	.
rna29118	Pas	Reg-Tit	846.983	156.318	386.539	2.43635	0.192723	12.6417	1.24343e-36	2.45388e-34	838.444	864.64	1201.18	1781.89	185.849	2330.67	172.776	191.344	144	22	89	177.577	328	205	309.349	132	116.057	190.104	>lcl|NW_018743292.1_cds_XP_021773012.1_24324	XP_021773012.1	GeneID:110736976	gene22627	10475478-10478693	Name=XM_021917320.1	gbkey=mRNA	gene=LOC110736976	model_evidence=Supporting evidence includes similarity to: 17 Proteins%2C and 100%25 coverage of the annotated genomic feature by RNAseq alignments%2C including 60 samples with support for all annotated introns	product=gibberellin receptor GID1C-like	NP_198084.1	1.8e-182	607.5	alpha/beta-Hydrolases superfamily protein [Arabidopsis thaliana]	NP_198084.1	0	76.487	Dbxref=TAIR:AT5G27320,GeneID:832790,Genbank:NP_198084.1,Araport:AT5G27320	product=alpha/beta-Hydrolases superfamily protein	.	.
rna39123	Pas	Reg-Tit	524.922	2.83192	176.862	7.43108	0.588544	12.6262	1.51407e-36	2.9705e-34	104.871	143.54	988.561	1728.35	176.282	977.117	3.69603	7.75017	6.95048	0	1.91796	0	4.56501	1.6438	6.13041	0	4.098	4.45106	>lcl|NW_018743894.1_cds_XP_021719137.1_32618	XP_021719137.1	GeneID:110686847	gene30358	3963687-3966591	Name=XM_021863445.1	gbkey=mRNA	gene=LOC110686847	model_evidence=Supporting evidence includes similarity to: 100%25 coverage of the annotated genomic feature by RNAseq alignments%2C including 53 samples with support for all annotated introns	product=uncharacterized LOC110686847	NP_189639.4	2.9e-07	31.9	Plant transposase (Ptta/En/Spm family) [Arabidopsis thaliana]	NP_189639.4	7.49e-06	25.616	Dbxref=TAIR:AT3G30200,GeneID:822713,Genbank:NP_189639.4,Araport:AT3G30200	product=Plant transposase (Ptta/En/Spm family)	.	.
rna21016	Pas	Reg-Tit	130.388	0.200195	43.596	8.48305	0.674052	12.5852	2.54809e-36	4.94139e-34	307	259	216	205	11	186	3	1	0	0	0	0	0	0	0	0	0	0	>lcl|NW_018743021.1_cds_XP_021765487.1_17519	XP_021765487.1	GeneID:110730013	gene16321	350360-362282	Name=XM_021909795.1	gbkey=mRNA	gene=LOC110730013	model_evidence=Supporting evidence includes similarity to: 77%25 coverage of the annotated genomic feature by RNAseq alignments	product=uncharacterized LOC110730013	.	.	.	.	.	.	.	.	.	.	.
rna41304	Pas	Reg-Tit	24.843	296.158	205.72	-3.56166	0.284419	-12.5226	5.61915e-36	1.08343e-33	62	42	35	33	4	36.0986	788	736	468	29	100	232.989	422	462	647.076	152	185	190.505	>lcl|NW_018743937.1_cds_XP_021721170.1_34482	XP_021721170.1	GeneID:110688716	gene32075	2251803-2260726	Name=XM_021865478.1	gbkey=mRNA	gene=LOC110688716	model_evidence=Supporting evidence includes similarity to: 14 Proteins%2C and 100%25 coverage of the annotated genomic feature by RNAseq alignments%2C including 53 samples with support for all annotated introns	product=ATP sulfurylase 2-like	NP_564099.1	1.5e-252	839.4	Pseudouridine synthase/archaeosine transglycosylase-like family protein [Arabidopsis thaliana]	NP_564099.1	0	75.417	Dbxref=Araport:AT1G19920,TAIR:AT1G19920,GeneID:838580,Genbank:NP_564099.1	product=Pseudouridine synthase/archaeosine transglycosylase-like family protein	.	.
rna63999	Pas	Reg-Tit	0	284.038	189.359	-10.788	0.861729	-12.519	5.87521e-36	1.12633e-33	0	0.011799	0	0	0	0	292.116	347.985	241.682	57.9526	183.39	213.779	359.537	292.324	531.19	323.669	331.014	301.024	>lcl|NW_018745018.1_cds_XP_021741996.1_53351	XP_021741996.1	GeneID:110708215	gene49622	6109-14449	Name=XM_021886302.1	gbkey=mRNA	gene=LOC110708215	model_evidence=Supporting evidence includes similarity to: 1 Protein%2C and 100%25 coverage of the annotated genomic feature by RNAseq alignments%2C including 15 samples with support for all annotated introns	product=kinesin-like protein KIN-7E%2C transcript variant X3	NP_001318888.1	1.4e-230	769.6	ATP binding microtubule motor family protein [Arabidopsis thaliana]	NP_201432.2	0	60	Dbxref=GeneID:836763,Genbank:NP_201432.2,Araport:AT5G66310,TAIR:AT5G66310	product=ATP binding microtubule motor family protein	.	.
rna73692	Pas	Reg-Tit	0.452674	169.732	113.306	-8.36565	0.668356	-12.5168	6.04546e-36	1.15238e-33	0	0	4.23376	0	0	0	277.552	341.59	165.514	21	91.1331	231.649	259.351	214.485	320.009	102.446	124	195.866	>lcl|NW_018745617.1_cds_XP_021751059.1_61304	XP_021751059.1	GeneID:110716735	gene57164	631195-646008	Name=XM_021895368.1	gbkey=mRNA	gene=LOC110716735	model_evidence=Supporting evidence includes similarity to: 100%25 coverage of the annotated genomic feature by RNAseq alignments%2C including 45 samples with support for all annotated introns	product=zinc finger protein dpff-1-like%2C transcript variant X2	NP_001324862.1	5.8e-47	161.5	RING/FYVE/PHD zinc finger superfamily protein [Arabidopsis thaliana]	NP_179516.2	4.53e-50	40.551	Dbxref=Araport:AT2G19260,TAIR:AT2G19260,GeneID:816443,Genbank:NP_179516.2	product=RING/FYVE/PHD zinc finger superfamily protein	.	.
rna57803	Pas	Reg-Tit	84.7835	0.512195	28.6026	7.07843	0.565833	12.5098	6.60253e-36	1.25146e-33	98	140	157.466	184.737	13.8828	144.371	4.39586	0	4	0	0	0	0	0	0	0	0	0	>lcl|NW_018744704.1_cds_XP_021736302.1_48176	XP_021736302.1	GeneID:110702867	gene44808	769339-773746	Name=XM_021880610.1	gbkey=mRNA	gene=LOC110702867	model_evidence=Supporting evidence includes similarity to: 1 Protein%2C and 100%25 coverage of the annotated genomic feature by RNAseq alignments%2C including 49 samples with support for all annotated introns	product=probable protein phosphatase 2C 21%2C transcript variant X1	NP_001324497.1	5.7e-92	309.1	Protein phosphatase 2C family protein [Arabidopsis thaliana]	NP_180079.1	1.1e-98	59.671	Dbxref=Araport:AT2G25070,TAIR:AT2G25070,GeneID:817045,Genbank:NP_180079.1	product=Protein phosphatase 2C family protein	.	.
rna13411	Pas	Reg-Tit	0.334518	279.044	186.141	-9.40061	0.752522	-12.4921	8.23983e-36	1.55302e-33	0	2	1	0	0	0	423	238	292	33	166	340	409	347	686	222	293	278	>lcl|NW_018742730.1_cds_XP_021758410.1_11224	XP_021758410.1	GeneID:110723373	gene10379	672277-673984	Name=XM_021902718.1	gbkey=mRNA	gene=LOC110723373	model_evidence=Supporting evidence includes similarity to: 100%25 coverage of the annotated genomic feature by RNAseq alignments%2C including 3 samples with support for all annotated introns	product=uncharacterized LOC110723373%2C transcript variant X1	.	.	.	.	.	.	.	.	.	.	.
rna8144	Pas	Reg-Tit	80.9431	0.128375	27.0666	8.25857	0.662816	12.4598	1.23645e-35	2.3174e-33	79	110	130	179	11	226	0	1	0	0	0	0	0	0	0	0	0	1	>lcl|NW_018742461.1_cds_XP_021753302.1_6682	XP_021753302.1	GeneID:110718718	gene6168	2707635-2710475	Name=XM_021897610.1	gbkey=mRNA	gene=LOC110718718	model_evidence=Supporting evidence includes similarity to: 100%25 coverage of the annotated genomic feature by RNAseq alignments%2C including 5 samples with support for all annotated introns	product=uncharacterized LOC110718718	.	.	.	.	.	.	.	.	.	.	.
rna49122	Pas	Reg-Tit	473.393	1072.25	872.631	-1.16377	0.0937703	-12.4109	2.28176e-35	4.25283e-33	888.05	753.512	711.345	940.176	77.9829	727.719	1839.47	1894.98	1086.34	162.455	655	1104.39	1756.27	1434.79	2260.69	658.65	819.361	952.188	>lcl|NW_018744297.1_cds_XP_021728338.1_40994	XP_021728338.1	GeneID:110695406	gene38100	636295-647831	Name=XM_021872646.1	Note=The sequence of the model RefSeq transcript was modified relative to this genomic sequence to represent the inferred CDS: inserted 1 base in 1 codon	exception=unclassified transcription discrepancy	gbkey=mRNA	gene=LOC110695406	NP_851233.1	0	1463.8	4-hydroxy-3-methylbut-2-enyl diphosphate synthase [Arabidopsis thaliana]	NP_851233.1	0	85.135	Dbxref=TAIR:AT5G60600,GeneID:836181,Genbank:NP_851233.1,Araport:AT5G60600	product=4-hydroxy-3-methylbut-2-enyl diphosphate synthase	.	.
rna61974	Pas	Reg-Tit	89.9357	0.324998	30.1952	7.49577	0.604989	12.3899	2.9626e-35	5.49128e-33	82	118	143	219	25	130.793	3	2	1	0	0	0	0	0	0	0	0	0	>lcl|NW_018744988.1_cds_XP_021740152.1_51622	XP_021740152.1	GeneID:110706543	gene48070	822189-824384	Name=XM_021884459.1	gbkey=mRNA	gene=LOC110706543	model_evidence=Supporting evidence includes similarity to: 100%25 coverage of the annotated genomic feature by RNAseq alignments%2C including 7 samples with support for all annotated introns	product=uncharacterized LOC110706543%2C transcript variant X1	.	.	.	.	.	.	.	.	.	.	.
rna52453	Pas	Reg-Tit	865.151	309.258	494.555	1.49821	0.121045	12.3773	3.46769e-35	6.39217e-33	1319	1202.53	1668	1824.59	145	1323.63	499	482	315	48	245	361	499	327	454.336	190	241	370	>lcl|NW_018744502.1_cds_XP_021731234.1_43714	XP_021731234.1	GeneID:110698132	gene40667	7613664-7619981	Name=XM_021875542.1	gbkey=mRNA	gene=LOC110698132	model_evidence=Supporting evidence includes similarity to: 14 Proteins%2C and 100%25 coverage of the annotated genomic feature by RNAseq alignments%2C including 60 samples with support for all annotated introns	product=alanine--glyoxylate aminotransferase 2 homolog 3%2C mitochondrial-like	NP_187498.1	4.2e-248	825.1	PYRIMIDINE 4 [Arabidopsis thaliana]	NP_187498.1	0	73.292	Dbxref=TAIR:AT3G08860,GeneID:820034,Genbank:NP_187498.1,Araport:AT3G08860	product=PYRIMIDINE 4	.	.
rna28930	Pas	Reg-Tit	61.9652	0.0771886	20.7065	8.06397	0.653309	12.3433	5.29625e-35	9.7095e-33	76	67	72	117	17	150	0	0	1	0	0	0	0	0	0	0	0	0	>lcl|NW_018743292.1_cds_XP_021771774.1_24168	XP_021771774.1	GeneID:110735905	gene22475	8444099-8445484	Name=XM_021916082.1	gbkey=mRNA	gene=LOC110735905	model_evidence=Supporting evidence includes similarity to: 2 Proteins	product=protein FAR-RED IMPAIRED RESPONSE 1-like	NP_175661.1	7.4e-18	66.4	FAR1-related sequence 6 [Arabidopsis thaliana]	NP_188856.2	5.29e-18	27.551	Dbxref=TAIR:AT3G22170,GeneID:821781,Genbank:NP_188856.2,Araport:AT3G22170	product=far-red elongated hypocotyls 3	.	.
rna18652	Pas	Reg-Tit	0.565842	412.424	275.138	-9.301	0.755523	-12.3107	7.93501e-35	1.4468e-32	0	0	5	0	0	0	289.51	411.224	106.853	76.5806	503.747	600.362	533.576	245.529	453.641	414.992	410.926	664.21	>lcl|NW_018742914.1_cds_XP_021762952.1_15546	XP_021762952.1	GeneID:110727680	gene14478	5774478-5777110	Name=XM_021907260.1	gbkey=mRNA	gene=LOC110727680	model_evidence=Supporting evidence includes similarity to: 61%25 coverage of the annotated genomic feature by RNAseq alignments%2C including 2 samples with support for all annotated introns	product=uncharacterized LOC110727680	.	.	.	.	.	.	.	.	.	.	.
rna10905	Pas	Reg-Tit	0	286.185	190.79	-10.8195	0.880434	-12.2888	1.03978e-34	1.8856e-32	0	0	0	0	0	0	483.044	326.849	181.389	18.5756	101.829	210.313	549.195	485.431	638.044	300.566	330.502	376.828	>lcl|NW_018742597.1_cds_XP_021755962.1_9038	XP_021755962.1	GeneID:110721138	gene8348	752746-757938	Name=XM_021900270.1	gbkey=mRNA	gene=LOC110721138	model_evidence=Supporting evidence includes similarity to: 4 Proteins%2C and 100%25 coverage of the annotated genomic feature by RNAseq alignments%2C including 56 samples with support for all annotated introns	product=DEAD-box ATP-dependent RNA helicase 28-like	NP_193396.3	8.2e-259	861.1	DEA(D/H)-box RNA helicase family protein [Arabidopsis thaliana]	NP_193396.3	0	73.84	Dbxref=TAIR:AT4G16630,GeneID:827364,Genbank:NP_193396.3,Araport:AT4G16630	product=DEA(D/H)-box RNA helicase family protein	.	.
rna67669	Pas	Reg-Tit	21.728	4949.43	3306.86	-7.78577	0.636839	-12.2256	2.26766e-34	4.0902e-32	68	80	43	2	0	5	15207	19660	8070	690	1956	4212	7099	7785	6625	1331	813	1882	>lcl|NW_018745265.1_cds_XP_021745443.1_56393	XP_021745443.1	GeneID:110711378	gene52469	83724-85729	Name=XM_021889751.1	gbkey=mRNA	gene=LOC110711378	model_evidence=Supporting evidence includes similarity to: 3 Proteins%2C and 100%25 coverage of the annotated genomic feature by RNAseq alignments%2C including 41 samples with support for all annotated introns	product=berberine bridge enzyme-like 10	NP_174359.1	4.4e-154	515.1	FAD-binding Berberine family protein [Arabidopsis thaliana]	NP_199253.1	1.07e-153	44.341	Dbxref=TAIR:AT5G44400,GeneID:834466,Genbank:NP_199253.1,Araport:AT5G44400	product=FAD-binding Berberine family protein	.	.
rna47419	Pas	Reg-Tit	202.671	2.1849	69.0137	6.32889	0.519475	12.1832	3.81765e-34	6.84911e-32	505.836	435.341	349.321	181.812	30.0601	210.175	3.38686	10.1605	0	0	0	0	3.72695	5.0505	8.80634	0	3.62984	1.67171	>lcl|NW_018744167.1_cds_XP_021726835.1_39610	XP_021726835.1	GeneID:110693962	gene36776	2392072-2395763	Name=XM_021871143.1	gbkey=mRNA	gene=LOC110693962	model_evidence=Supporting evidence includes similarity to: 5 Proteins%2C and 96%25 coverage of the annotated genomic feature by RNAseq alignments	product=calmodulin-interacting protein 111-like	NP_001117544.1	9.4e-299	993.4	P-loop containing nucleoside triphosphate hydrolases superfamily protein [Arabidopsis thaliana]	NP_001319315.1	0	68.413	Dbxref=Araport:AT1G64110,TAIR:AT1G64110,GeneID:842716,Genbank:NP_001319315.1	product=P-loop containing nucleoside triphosphate hydrolases superfamily protein	.	.
rna49006	Pas	Reg-Tit	14.3575	143.479	100.439	-3.28306	0.26963	-12.1762	4.16411e-34	7.43095e-32	31	23	37	14	2	15	253	297	182	24	80	155	257	190	289.368	63	62	140	>lcl|NW_018744290.1_cds_XP_021728185.1_40890	XP_021728185.1	GeneID:110695244	gene37995	2232359-2238890	Name=XM_021872493.1	gbkey=mRNA	gene=LOC110695244	model_evidence=Supporting evidence includes similarity to: 23 Proteins%2C and 100%25 coverage of the annotated genomic feature by RNAseq alignments%2C including 48 samples with support for all annotated introns	product=magnesium transporter MRS2-I-like	NP_851269.1	2.8e-188	626.8	magnesium transporter 9 [Arabidopsis thaliana]	NP_850802.2	0	71.717	Dbxref=TAIR:AT5G09690,GeneID:830828,Genbank:NP_850802.2,Araport:AT5G09690	product=magnesium transporter 7	.	.
rna38928	Pas	Reg-Tit	565.241	0.991514	189.075	9.82109	0.806637	12.1754	4.20566e-34	7.46538e-32	163.791	176.224	1250.47	1472.07	113.832	1780.26	3.81809	1	1.6181	1	0	0	0	0	0	0	0	0	>lcl|NW_018743893.1_cds_XP_021718905.1_32470	XP_021718905.1	GeneID:110686614	gene30207	712821-714850	Name=XM_021863213.1	gbkey=mRNA	gene=LOC110686614	model_evidence=Supporting evidence includes similarity to: 100%25 coverage of the annotated genomic feature by RNAseq alignments%2C including 8 samples with support for all annotated introns	product=uncharacterized LOC110686614	NP_173550.1	2.5e-13	51.3	Copia-like polyprotein/retrotransposon [Arabidopsis thaliana]	NP_173550.1	1.15e-13	28.671	Dbxref=Araport:AT1G21280,TAIR:AT1G21280,GeneID:838724,Genbank:NP_173550.1	product=Copia-like polyprotein/retrotransposon	.	.
rna34903	Pas	Reg-Tit	82.0405	917.01	638.687	-3.51708	0.289684	-12.1411	6.39458e-34	1.12911e-31	60	64	65	219	26	222	1468	1264	630	158	654	917	617	999.478	1999	987	951	993	>lcl|NW_018743623.1_cds_XP_021715232.1_29073	XP_021715232.1	GeneID:110683192	gene27068	917060-920347	Name=XM_021859540.1	gbkey=mRNA	gene=LOC110683192	model_evidence=Supporting evidence includes similarity to: 1 Protein%2C and 100%25 coverage of the annotated genomic feature by RNAseq alignments%2C including 58 samples with support for all annotated introns	product=cylicin-2-like	.	.	.	.	.	.	.	.	.	.	.
rna74409	Pas	Reg-Tit	11.0324	92.3387	65.2366	-3.21537	0.26664	-12.0588	1.74223e-33	3.06021e-31	10	10	17	32	4	9	145	164	63	18	65	104.717	151	77	162	73	54	123	>lcl|NW_018745666.1_cds_XP_021751529.1_61874	XP_021751529.1	GeneID:110717190	gene57708	412661-418603	Name=XM_021895837.1	gbkey=mRNA	gene=LOC110717190	model_evidence=Supporting evidence includes similarity to: 100%25 coverage of the annotated genomic feature by RNAseq alignments%2C including 28 samples with support for all annotated introns	product=uncharacterized LOC110717190	.	.	.	.	.	.	.	.	.	.	.
rna67215	Pas	Reg-Tit	487.39	91.7169	223.608	2.43908	0.202275	12.0582	1.75526e-33	3.06703e-31	550.748	704.334	710.379	1082.61	96.7298	1029.56	92.9592	86	79	16	85	102	117.225	89.6975	134.309	83.7431	97.7778	119.78	.	.	.	.	.	.	.	.	.	.	.	.	.	.	.	.	.	.	.	.	.
rna42136	Pas	Reg-Tit	6.32378	562.709	377.247	-6.31163	0.523963	-12.0459	2.03718e-33	3.54121e-31	0	0	8.55655	48.4329	0	13.2084	736.379	748.97	456.892	100	359.143	636.098	650.308	637.852	918.311	553.442	523.015	751.997	>lcl|NW_018743955.1_cds_XP_021721772.1_35091	XP_021721772.1	GeneID:110689318	gene32695	6904975-6909543	Name=XM_021866082.1	gbkey=mRNA	gene=LOC110689318	model_evidence=Supporting evidence includes similarity to: 100%25 coverage of the annotated genomic feature by RNAseq alignments%2C including 36 samples with support for all annotated introns	product=protein WVD2-like 3%2C transcript variant X3	NP_001326990.1	4.5e-56	192.2	TPX2 (targeting protein for Xklp2) protein family [Arabidopsis thaliana]	NP_001319622.1	9.26e-63	43.533	Dbxref=TAIR:AT3G23090,GeneID:821884,Genbank:NP_001319622.1,Araport:AT3G23090	product=TPX2 (targeting protein for Xklp2) protein family	.	.
rna9408	Pas	Reg-Tit	69.9958	0.367257	23.5768	7.33421	0.60895	12.044	2.08545e-33	3.60643e-31	76.3838	75.5914	108.286	180.358	16.1415	132.523	0	1.65687	0	0	0	0	1.32127	0	0	1.9478	0	0	>lcl|NW_018742493.1_cds_XP_021754506.1_7742	XP_021754506.1	GeneID:110719832	gene7156	88656-92980	Name=XM_021898813.1	gbkey=mRNA	gene=LOC110719832	model_evidence=Supporting evidence includes similarity to: 2 Proteins%2C and 100%25 coverage of the annotated genomic feature by RNAseq alignments%2C including 23 samples with support for all annotated introns	product=uncharacterized LOC110719832%2C transcript variant X1	NP_001118622.1	4e-74	250.9	RNA-binding (RRM/RBD/RNP motifs) family protein [Arabidopsis thaliana]	NP_001118622.1	3.7e-77	61.14	Dbxref=TAIR:AT3G13700,GeneID:820579,Genbank:NP_001118622.1,Araport:AT3G13700	product=RNA-binding (RRM/RBD/RNP motifs) family protein	.	.
rna46109	Pas	Reg-Tit	11.4039	94.7072	66.9394	-2.98373	0.248003	-12.031	2.44218e-33	4.20167e-31	16	13	11	35	2	25	122	115	98	19	38	75	134	136	194	73	114	97	>lcl|NW_018744128.1_cds_XP_021725523.1_38470	XP_021725523.1	GeneID:110692767	gene35765	1612319-1629152	Name=XM_021869831.1	gbkey=mRNA	gene=LOC110692767	model_evidence=Supporting evidence includes similarity to: 4 Proteins%2C and 100%25 coverage of the annotated genomic feature by RNAseq alignments%2C including 50 samples with support for all annotated introns	product=frataxin%2C mitochondrial-like	NP_192233.2	4.7e-60	204.1	frataxin-like protein [Arabidopsis thaliana]	NP_192233.2	3.95e-60	68.657	Dbxref=TAIR:AT4G03240,GeneID:828013,Genbank:NP_192233.2,Araport:AT4G03240	product=frataxin-like protein	.	.
rna49558	Pas	Reg-Tit	2.10673	321.354	214.938	-7.11484	0.592587	-12.0064	3.28866e-33	5.62914e-31	6	6	7	0	0	0	942	1009	495	37	136	405	478	484	583	55	74	184	>lcl|NW_018744304.1_cds_XP_021728730.1_41302	XP_021728730.1	GeneID:110695810	gene38414	5438412-5440367	Name=XM_021873038.1	gbkey=mRNA	gene=LOC110695810	model_evidence=Supporting evidence includes similarity to: 4 Proteins%2C and 100%25 coverage of the annotated genomic feature by RNAseq alignments%2C including 51 samples with support for all annotated introns	product=secoisolariciresinol dehydrogenase-like	NP_175644.1	1.5e-68	232.5	NAD(P)-binding Rossmann-fold superfamily protein [Arabidopsis thaliana]	NP_175644.1	3.24e-72	43.223	Dbxref=Araport:AT1G52340,TAIR:AT1G52340,GeneID:841665,Genbank:NP_175644.1	product=NAD(P)-binding Rossmann-fold superfamily protein	.	.
rna19694	Pas	Reg-Tit	0.892879	85.1568	57.0688	-6.45389	0.537707	-12.0026	3.44287e-33	5.8632e-31	0	5	3	0	0	0	120	109	72	11	49	135	161	139	164	55	48	94	>lcl|NW_018742966.1_cds_XP_021764273.1_16415	XP_021764273.1	GeneID:110728918	gene15310	95251-100298	Name=XM_021908581.1	gbkey=mRNA	gene=LOC110728918	model_evidence=Supporting evidence includes similarity to: 100%25 coverage of the annotated genomic feature by RNAseq alignments%2C including 3 samples with support for all annotated introns	product=nuclear pore complex protein NUP98B-like	.	.	.	.	NP_001320546.1	5.49e-10	36.686	Dbxref=Araport:AT1G59660,GeneID:842256,Genbank:NP_001320546.1,TAIR:AT1G59660	product=Nucleoporin autopeptidase	.	.
rna64074	Pas	Reg-Tit	1185.74	3946.18	3026.03	-1.7336	0.144755	-11.9761	4.74311e-33	8.0367e-31	2185.84	2174.83	1750.37	1983.41	211.189	1765.25	6789.46	7662.55	4839.46	499.109	1900.3	4362.77	6734.47	6141.59	9019.77	2545.67	2304.34	3000.43	>lcl|NW_018745024.1_cds_XP_021742054.1_53414	XP_021742054.1	GeneID:110708270	gene49687	1896173-1902070	Name=XM_021886362.1	gbkey=mRNA	gene=LOC110708270	model_evidence=Supporting evidence includes similarity to: 28 Proteins%2C and 100%25 coverage of the annotated genomic feature by RNAseq alignments%2C including 60 samples with support for all annotated introns	product=UTP--glucose-1-phosphate uridylyltransferase-like	NP_197233.1	4.7e-265	880.7	UDP-glucose pyrophosphorylase 2 [Arabidopsis thaliana]	NP_197233.1	0	82.143	Dbxref=TAIR:AT5G17310,GeneID:831596,Genbank:NP_197233.1,Araport:AT5G17310	product=UDP-glucose pyrophosphorylase 2	.	.
rna68705	Pas	Reg-Tit	344.844	117.045	192.978	1.55605	0.130084	11.9619	5.62634e-33	9.48532e-31	459.551	359	461	759	92	659	179	180	114	20	73	109	167	120	198	99	117	134	>lcl|NW_018745291.1_cds_XP_021746324.1_57267	XP_021746324.1	GeneID:110712181	gene53269	1325333-1329797	Name=XM_021890632.1	gbkey=mRNA	gene=LOC110712181	model_evidence=Supporting evidence includes similarity to: 1 Protein%2C and 100%25 coverage of the annotated genomic feature by RNAseq alignments%2C including 32 samples with support for all annotated introns	product=zinc finger CCCH domain-containing protein 18-like	NP_180056.1	7.6e-163	543.9	zinc finger (CCCH-type) family protein / D111/G-patch domain-containing protein [Arabidopsis thaliana]	NP_180056.1	4.62e-160	49.242	Dbxref=Araport:AT2G24830,TAIR:AT2G24830,GeneID:817020,Genbank:NP_180056.1	product=zinc finger (CCCH-type) family protein / D111/G-patch domain-containing protein	.	.
rna35407	Pas	Reg-Tit	0.41287	186.708	124.609	-8.50144	0.710777	-11.9608	5.70351e-33	9.56735e-31	1.99256	1.21722	0	0.970847	0	0.386087	388.155	457.049	167.536	9.00011	136.449	129.701	340.117	289.986	515.736	105.381	113.812	153.346	>lcl|NW_018743688.1_cds_XP_021715718.1_29517	XP_021715718.1	GeneID:110683636	gene27458	67002-71770	Name=XM_021860028.1	gbkey=mRNA	gene=LOC110683636	model_evidence=Supporting evidence includes similarity to: 100%25 coverage of the annotated genomic feature by RNAseq alignments%2C including 5 samples with support for all annotated introns	product=protein FAR1-RELATED SEQUENCE 6-like%2C transcript variant X3	NP_001329443.1	1.1e-89	302.8	FRS (FAR1 Related Sequences) transcription factor family [Arabidopsis thaliana]	NP_188856.2	9.68e-93	29.517	Dbxref=TAIR:AT3G22170,GeneID:821781,Genbank:NP_188856.2,Araport:AT3G22170	product=far-red elongated hypocotyls 3	.	.
rna35408	Pas	Reg-Tit	0.41287	186.293	124.333	-8.49831	0.710578	-11.9597	5.77628e-33	9.64122e-31	1.98796	1.21701	0	0.967524	0	0.386055	388.326	457.087	166.218	8.95107	136.258	129.609	333.818	289.847	515.554	105.12	113.719	153.541	>lcl|NW_018743688.1_cds_XP_021715719.1_29518	XP_021715719.1	GeneID:110683636	gene27458	67002-71770	Name=XM_021860028.1	gbkey=mRNA	gene=LOC110683636	model_evidence=Supporting evidence includes similarity to: 100%25 coverage of the annotated genomic feature by RNAseq alignments%2C including 5 samples with support for all annotated introns	product=protein FAR1-RELATED SEQUENCE 6-like%2C transcript variant X3	NP_001329443.1	1.1e-89	302.8	FRS (FAR1 Related Sequences) transcription factor family [Arabidopsis thaliana]	NP_188856.2	9.68e-93	29.517	Dbxref=TAIR:AT3G22170,GeneID:821781,Genbank:NP_188856.2,Araport:AT3G22170	product=far-red elongated hypocotyls 3	.	.
rna29350	Pas	Reg-Tit	7.32532	246.198	166.574	-4.92676	0.412025	-11.9574	5.93729e-33	9.86091e-31	5.46112	34.7357	12.0859	16.4461	0.065297	1.73445	541.89	775.973	271.793	31.0688	116.045	217.666	337.313	316.704	549.517	153.607	103.548	202.036	>lcl|NW_018743292.1_cds_XP_021773180.1_24522	XP_021773180.1	GeneID:110737116	gene22807	12709796-12713074	Name=XM_021917486.1	gbkey=mRNA	gene=LOC110737116	model_evidence=Supporting evidence includes similarity to: 1 Protein%2C and 98%25 coverage of the annotated genomic feature by RNAseq alignments%2C including 53 samples with support for all annotated introns	product=trihelix transcription factor GTL2-like%2C transcript variant X1	NP_568506.2	2e-102	345.4	Duplicated homeodomain-like superfamily protein [Arabidopsis thaliana]	NP_568506.2	2.04e-91	35.511	Dbxref=TAIR:AT5G28300,GeneID:832914,Genbank:NP_568506.2,Araport:AT5G28300	product=Duplicated homeodomain-like superfamily protein	AUR62001029-RA|Trihelix	0
rna72244	Pas	Reg-Tit	341.248	82.3686	168.662	2.04553	0.171368	11.9365	7.63933e-33	1.26252e-30	384	449	447	819	68	780	105	126	85	8	58	87	95	103	117	81	105	95	>lcl|NW_018745521.1_cds_XP_021749566.1_60094	XP_021749566.1	GeneID:110715307	gene56004	270032-278942	Name=XM_021893874.1	gbkey=mRNA	gene=LOC110715307	model_evidence=Supporting evidence includes similarity to: 2 Proteins%2C and 100%25 coverage of the annotated genomic feature by RNAseq alignments%2C including 51 samples with support for all annotated introns	product=CWF19-like protein 2	NP_564716.1	3.8e-228	761.1	CwfJ-like family protein [Arabidopsis thaliana]	NP_564716.1	0	51.135	Dbxref=Araport:AT1G56290,TAIR:AT1G56290,GeneID:842082,Genbank:NP_564716.1	product=CwfJ-like family protein	.	.
rna39657	Pas	Reg-Tit	1663.99	4105.59	3291.73	-1.30431	0.1093	-11.9334	7.92987e-33	1.30411e-30	2870	2540	2030	3750	351	2453	5391	6368	4143	604	2195	5599	6690	5477	8255	2730	3060	4635	>lcl|NW_018743919.1_cds_XP_021719660.1_33053	XP_021719660.1	GeneID:110687333	gene30764	2206164-2210365	Name=XM_021863968.1	gbkey=mRNA	gene=LOC110687333	model_evidence=Supporting evidence includes similarity to: 7 Proteins%2C and 100%25 coverage of the annotated genomic feature by RNAseq alignments%2C including 29 samples with support for all annotated introns	product=glucose-6-phosphate/phosphate translocator 2%2C chloroplastic-like	NP_564785.1	2.6e-197	657	glucose-6-phosphate/phosphate translocator 2 [Arabidopsis thaliana]	NP_564785.1	0	80.769	Dbxref=Araport:AT1G61800,TAIR:AT1G61800,GeneID:842477,Genbank:NP_564785.1	product=glucose-6-phosphate/phosphate translocator 2	.	.
rna16226	Pas	Reg-Tit	1.43972	92.4403	62.1068	-5.83613	0.491455	-11.8752	1.59223e-32	2.60137e-30	4	5	4	0	0	0	69	86	81	25	70	122	161	106	140	68	75	86	>lcl|NW_018742815.1_cds_XP_021761010.1_13513	XP_021761010.1	GeneID:110725855	gene12552	5063058-5065345	Name=XM_021905318.1	gbkey=mRNA	gene=LOC110725855	model_evidence=Supporting evidence includes similarity to: 15 Proteins%2C and 100%25 coverage of the annotated genomic feature by RNAseq alignments%2C including 4 samples with support for all annotated introns	product=vacuolar iron transporter homolog 4-like	NP_189952.1	3.1e-84	283.3	Vacuolar iron transporter (VIT) family protein [Arabidopsis thaliana]	NP_189952.1	1.46e-94	67.677	Dbxref=TAIR:AT3G43660,GeneID:823468,Genbank:NP_189952.1,Araport:AT3G43660	product=Vacuolar iron transporter (VIT) family protein	.	.
rna37350	Pas	Reg-Tit	0.917291	96.1461	64.4032	-6.47322	0.545116	-11.8749	1.59731e-32	2.60137e-30	0	0	4.32557	0	0	4.74469	204.115	175.451	73.8992	16.9998	30.852	94.222	128.453	150.793	269.703	40.206	65	113.904	>lcl|NW_018743812.1_cds_XP_021717526.1_31167	XP_021717526.1	GeneID:110685333	gene28985	247278-254633	Name=XM_021861834.1	gbkey=mRNA	gene=LOC110685333	model_evidence=Supporting evidence includes similarity to: 9 Proteins%2C and 100%25 coverage of the annotated genomic feature by RNAseq alignments%2C including 42 samples with support for all annotated introns	product=AUGMIN subunit 7-like	NP_568354.1	9.7e-178	591.3	nuclear matrix protein [Arabidopsis thaliana]	NP_568354.1	0	81.651	Dbxref=TAIR:AT5G17620,GeneID:831628,Genbank:NP_568354.1,Araport:AT5G17620	product=nuclear matrix protein	.	.
rna65229	Pas	Reg-Tit	326.824	69	154.941	2.20988	0.186798	11.8304	2.71997e-32	4.40833e-30	315.587	349	595.753	884	72	545.722	144	137.334	88	7	43	70.3788	102	96	152.742	36	42	66	>lcl|NW_018745063.1_cds_XP_021743138.1_54375	XP_021743138.1	GeneID:110709235	gene50552	830278-841519	Name=XM_021887446.1	gbkey=mRNA	gene=LOC110709235	model_evidence=Supporting evidence includes similarity to: 8 Proteins%2C and 100%25 coverage of the annotated genomic feature by RNAseq alignments%2C including 30 samples with support for all annotated introns	product=uncharacterized protein ycf45-like	NP_177460.2	7.9e-221	736.1	P-loop containing nucleoside triphosphate hydrolases superfamily protein [Arabidopsis thaliana]	NP_177460.2	0	59.157	Dbxref=Araport:AT1G73170,TAIR:AT1G73170,GeneID:843649,Genbank:NP_177460.2	product=P-loop containing nucleoside triphosphate hydrolases superfamily protein	.	.
rna53818	Pas	Reg-Tit	50.506	280.2	203.636	-2.49606	0.211265	-11.8148	3.27289e-32	5.25369e-30	120	99	60	69	12	41	396	427.802	221	52	152	335	480	328	545	182	238	326	>lcl|NW_018744582.1_cds_XP_021732572.1_44860	XP_021732572.1	GeneID:110699357	gene41723	2703068-2705340	Name=XM_021876880.1	gbkey=mRNA	gene=LOC110699357	model_evidence=Supporting evidence includes similarity to: 4 Proteins%2C and 100%25 coverage of the annotated genomic feature by RNAseq alignments%2C including 46 samples with support for all annotated introns	product=uncharacterized LOC110699357%2C transcript variant X1	NP_196155.2	2.6e-37	129.6	hypothetical protein AT5G05360 [Arabidopsis thaliana]	NP_196155.2	9.89e-42	48.171	Dbxref=TAIR:AT5G05360,GeneID:830418,Genbank:NP_196155.2,Araport:AT5G05360	product=hypothetical protein	.	.
rna915	Pas	Reg-Tit	0.447686	194.38	129.736	-8.52403	0.721883	-11.808	3.54698e-32	5.66655e-30	0	2	2	0	0	0	182	244	107	26	136	194	272	151	271	256	270	279	>lcl|NW_018742204.1_cds_XP_021755576.1_721	XP_021755576.1	GeneID:110720828	gene648	18144569-18147698	Name=XM_021899884.1	gbkey=mRNA	gene=LOC110720828	model_evidence=Supporting evidence includes similarity to: 100%25 coverage of the annotated genomic feature by RNAseq alignments%2C including 18 samples with support for all annotated introns	product=uncharacterized LOC110720828	.	.	.	.	.	.	.	.	.	.	.
rna15408	Pas	Reg-Tit	607.132	270.284	382.566	1.13803	0.0967222	11.766	5.84295e-32	9.29029e-30	807.633	833.377	789.04	1239.22	145.668	1184.06	415.523	445.062	256.459	32.3863	130.295	337.131	443.603	362	485.187	214.958	225.891	330.003	>lcl|NW_018742810.1_cds_XP_021760295.1_12811	XP_021760295.1	GeneID:110725138	gene11866	200497-204150	Name=XM_021904603.1	gbkey=mRNA	gene=LOC110725138	model_evidence=Supporting evidence includes similarity to: 21 Proteins%2C and 100%25 coverage of the annotated genomic feature by RNAseq alignments%2C including 61 samples with support for all annotated introns	product=E3 ubiquitin-protein ligase SINAT5-like	NP_567118.1	4.9e-192	639.3	Protein with RING/U-box and TRAF-like domain [Arabidopsis thaliana]	NP_567118.1	0	82.067	Dbxref=TAIR:AT3G61790,GeneID:825352,Genbank:NP_567118.1,Araport:AT3G61790	product=Protein with RING/U-box and TRAF-like domain	.	.
rna69328	Pas	Reg-Tit	0	319.595	213.063	-10.97	0.93382	-11.7474	7.27858e-32	1.15184e-29	0	0	0	0	0	0	247.469	279.128	100.824	41.0316	216.308	331.335	357.881	266.016	329.964	484.078	516.836	585.488	>lcl|NW_018745347.1_cds_XP_021746950.1_57734	XP_021746950.1	GeneID:110712804	gene53751	13850-42209	Name=XM_021891258.1	gbkey=mRNA	gene=LOC110712804	model_evidence=Supporting evidence includes similarity to: 100%25 coverage of the annotated genomic feature by RNAseq alignments%2C including 1 sample with support for all annotated introns	product=dnaJ protein homolog ANJ1-like%2C transcript variant X4	NP_189997.1	7.5e-142	473.3	DNAJ homologue 3 [Arabidopsis thaliana]	NP_568412.1	4.89e-144	73.929	Dbxref=TAIR:AT5G22060,GeneID:832267,Genbank:NP_568412.1,Araport:AT5G22060	product=DNAJ homologue 2	.	.
rna37758	Pas	Reg-Tit	11.3255	268.082	182.497	-4.43441	0.377593	-11.7439	7.5907e-32	1.19559e-29	39.1382	29.1243	19.057	16.1718	0	4.00763	513.245	635.423	231.955	40	121	297.802	514.755	488.72	507.516	153.194	79.3452	249.391	>lcl|NW_018743850.1_cds_XP_021717981.1_31477	XP_021717981.1	GeneID:110685768	gene29258	322646-329052	Name=XM_021862289.1	gbkey=mRNA	gene=LOC110685768	model_evidence=Supporting evidence includes similarity to: 38 Proteins%2C and 100%25 coverage of the annotated genomic feature by RNAseq alignments%2C including 58 samples with support for all annotated introns	product=squalene monooxygenase-like	NP_564734.1	1.6e-260	866.6	FAD/NAD(P)-binding oxidoreductase family protein [Arabidopsis thaliana]	NP_564734.1	0	75.049	Dbxref=Araport:AT1G58440,TAIR:AT1G58440,GeneID:842213,Genbank:NP_564734.1	product=FAD/NAD(P)-binding oxidoreductase family protein	.	.
rna23391	Pas	Reg-Tit	216.494	1376.31	989.704	-2.66953	0.227441	-11.7373	8.21104e-32	1.28725e-29	339.251	342.748	321.92	343	43	431.178	3124.36	3249.15	1841.09	189.36	637.725	1438.44	2481.01	2195.15	2689.29	471.173	536.885	1118.41	>lcl|NW_018743136.1_cds_XP_021767667.1_19478	XP_021767667.1	GeneID:110732064	gene18186	2919841-2925414	Name=XM_021911975.1	gbkey=mRNA	gene=LOC110732064	model_evidence=Supporting evidence includes similarity to: 21 Proteins%2C and 100%25 coverage of the annotated genomic feature by RNAseq alignments%2C including 53 samples with support for all annotated introns	product=squalene monooxygenase-like	NP_564734.1	3.5e-262	872.2	FAD/NAD(P)-binding oxidoreductase family protein [Arabidopsis thaliana]	NP_564734.1	0	79.399	Dbxref=Araport:AT1G58440,TAIR:AT1G58440,GeneID:842213,Genbank:NP_564734.1	product=FAD/NAD(P)-binding oxidoreductase family protein	.	.
rna35668	Pas	Reg-Tit	51.684	0.171517	17.3423	7.63022	0.650625	11.7275	9.21157e-32	1.43739e-29	101	58	96	107	6	100	0	0	0	0	0	0	0	1	0	0	1	0	>lcl|NW_018743691.1_cds_XP_021715909.1_29745	XP_021715909.1	GeneID:110683802	gene27662	3806244-3811416	Name=XM_021860214.1	gbkey=mRNA	gene=LOC110683802	model_evidence=Supporting evidence includes similarity to: 100%25 coverage of the annotated genomic feature by RNAseq alignments%2C including 10 samples with support for all annotated introns	product=uncharacterized LOC110683802%2C transcript variant X1	.	.	.	.	.	.	.	.	.	AUR62009484-RA|MIKC_MADS	0
rna46333	Pas	Reg-Tit	2.23142	322.532	215.765	-7.03843	0.601248	-11.7064	1.18234e-31	1.8364e-29	2	9	9	0	0	0	553	645	442	66	130	567	423	570	804	62	75	182	>lcl|NW_018744137.1_cds_XP_021725780.1_38680	XP_021725780.1	GeneID:110692996	gene35945	1024279-1029022	Name=XM_021870088.1	gbkey=mRNA	gene=LOC110692996	model_evidence=Supporting evidence includes similarity to: 2 Proteins%2C and 100%25 coverage of the annotated genomic feature by RNAseq alignments%2C including 7 samples with support for all annotated introns	product=anthocyanidin 3-O-glucosyltransferase 7-like	NP_197207.1	1.5e-149	500.2	UDP-glucosyl transferase 78D2 [Arabidopsis thaliana]	NP_197207.1	3.95e-163	49.011	Dbxref=TAIR:AT5G17050,GeneID:831568,Genbank:NP_197207.1,Araport:AT5G17050	product=UDP-glucosyl transferase 78D2	.	.
rna69932	Pas	Reg-Tit	0.774723	79.176	53.0422	-6.47793	0.554116	-11.6906	1.42438e-31	2.20214e-29	0	7	0	0	0	0	97	98	76	18	53	84	90	90.8722	151	69	58	95	>lcl|NW_018745413.1_cds_XP_021747546.1_58191	XP_021747546.1	GeneID:110713400	gene54222	432885-434065	Name=XM_021891854.1	gbkey=mRNA	gene=LOC110713400	model_evidence=Supporting evidence includes similarity to: 3 Proteins	product=F-box/kelch-repeat protein At3g23880-like	NP_189030.1	1.5e-14	55	F-box and associated interaction domains-containing protein [Arabidopsis thaliana]	NP_192993.2	7.21e-13	25.735	Dbxref=TAIR:AT4G12560,GeneID:826869,Genbank:NP_192993.2,Araport:AT4G12560	product=F-box and associated interaction domains-containing protein	.	.
rna38376	Pas	Reg-Tit	28.7846	162.536	117.952	-2.57375	0.220408	-11.6772	1.66712e-31	2.5656e-29	39.4638	25.339	32	44.2771	8.09981	82.623	291.434	360.873	210.946	19	78.3543	146.989	263.041	254.952	359.929	109.281	106.382	116.835	>lcl|NW_018743850.1_cds_XP_021718445.1_32029	XP_021718445.1	GeneID:110686163	gene29793	6917737-6920218	Name=XM_021862753.1	gbkey=mRNA	gene=LOC110686163	model_evidence=Supporting evidence includes similarity to: 6 Proteins%2C and 100%25 coverage of the annotated genomic feature by RNAseq alignments%2C including 59 samples with support for all annotated introns	product=ubiquitin-conjugating enzyme E2 2-like	NP_001325162.1	7.3e-57	193.1	ubiquiting-conjugating enzyme 2 [Arabidopsis thaliana]	NP_565289.1	1.31e-60	54.73	Dbxref=Araport:AT2G02760,TAIR:AT2G02760,GeneID:814805,Genbank:NP_565289.1	product=ubiquiting-conjugating enzyme 2	.	.
rna56655	Pas	Reg-Tit	0.334518	164.393	109.707	-8.61781	0.738343	-11.6718	1.77579e-31	2.72036e-29	0	2.37413	1.33169	0	0	0	227.677	253.509	150.69	28.5638	102.651	201.219	293.944	174.598	270.09	117.896	129.326	187.663	>lcl|NW_018744662.1_cds_XP_021735227.1_47205	XP_021735227.1	GeneID:110701929	gene43945	1224583-1241146	Name=XM_021879537.1	gbkey=mRNA	gene=LOC110701929	model_evidence=Supporting evidence includes similarity to: 1 Protein%2C and 100%25 coverage of the annotated genomic feature by RNAseq alignments%2C including 12 samples with support for all annotated introns	product=protein ENHANCED DOWNY MILDEW 2-like%2C transcript variant X3	NP_001190545.1	4.4e-137	459.2	ENHANCED DOWNY MILDEW 2 [Arabidopsis thaliana]	NP_001318757.1	2.15e-95	61.261	Dbxref=TAIR:AT5G48090,GeneID:834861,Genbank:NP_001318757.1,Araport:AT5G48090	product=EDM2-like protein1	.	.
rna56653	Pas	Reg-Tit	0.334518	164.342	109.673	-8.61734	0.738391	-11.6704	1.80529e-31	2.75299e-29	0	2.3743	1.33786	0	0	0	226.504	253.925	150.65	28.7161	103.251	201.384	293.697	174.792	270.026	117.916	129.228	187.68	>lcl|NW_018744662.1_cds_XP_021735229.1_47207	XP_021735229.1	GeneID:110701929	gene43945	1224583-1241146	Name=XM_021879537.1	gbkey=mRNA	gene=LOC110701929	model_evidence=Supporting evidence includes similarity to: 1 Protein%2C and 100%25 coverage of the annotated genomic feature by RNAseq alignments%2C including 12 samples with support for all annotated introns	product=protein ENHANCED DOWNY MILDEW 2-like%2C transcript variant X3	NP_001190545.1	4.4e-137	459.2	ENHANCED DOWNY MILDEW 2 [Arabidopsis thaliana]	NP_001318757.1	2.15e-95	61.261	Dbxref=TAIR:AT5G48090,GeneID:834861,Genbank:NP_001318757.1,Araport:AT5G48090	product=EDM2-like protein1	.	.
rna56654	Pas	Reg-Tit	0.334518	164.291	109.639	-8.61687	0.738441	-11.669	1.83569e-31	2.77794e-29	0	2.37621	1.33378	0	0	0	226.46	253.611	150.881	28.5848	102.929	201.221	293.616	174.731	270.074	117.872	129.163	187.976	>lcl|NW_018744662.1_cds_XP_021735228.1_47206	XP_021735228.1	GeneID:110701929	gene43945	1224583-1241146	Name=XM_021879537.1	gbkey=mRNA	gene=LOC110701929	model_evidence=Supporting evidence includes similarity to: 1 Protein%2C and 100%25 coverage of the annotated genomic feature by RNAseq alignments%2C including 12 samples with support for all annotated introns	product=protein ENHANCED DOWNY MILDEW 2-like%2C transcript variant X3	NP_001190545.1	4.4e-137	459.2	ENHANCED DOWNY MILDEW 2 [Arabidopsis thaliana]	NP_001318757.1	2.15e-95	61.261	Dbxref=TAIR:AT5G48090,GeneID:834861,Genbank:NP_001318757.1,Araport:AT5G48090	product=EDM2-like protein1	.	.
rna66605	Pas	Reg-Tit	50.272	0	16.7573	8.02751	0.687941	11.6689	1.83821e-31	2.77794e-29	67.2885	36	80.9215	133.334	11.1895	99.5291	0	0	0	0	0	0	0	0	0	0	0	0	>lcl|NW_018745170.1_cds_XP_021744091.1_55512	XP_021744091.1	GeneID:110710143	gene51634	4488142-4510527	Name=XM_021888398.1	gbkey=mRNA	gene=LOC110710143	model_evidence=Supporting evidence includes similarity to: 100%25 coverage of the annotated genomic feature by RNAseq alignments%2C including 3 samples with support for all annotated introns	product=uncharacterized LOC110710143%2C transcript variant X2	.	.	.	.	NP_849757.4	4.77e-06	24.37	Dbxref=Araport:AT1G40087,TAIR:AT1G40087,GeneID:840721,Genbank:NP_849757.4	product=Plant transposase (Ptta/En/Spm family)	.	.
rna55357	Pas	Reg-Tit	8.26387	52.2546	37.5911	-2.57011	0.220507	-11.6555	2.15204e-31	3.23762e-29	10	12	13	23	1	17	75	77	61	5	30	55	62	73	101	49	60	51	>lcl|NW_018744626.1_cds_XP_021733857.1_46080	XP_021733857.1	GeneID:110700606	gene42909	4445943-4451998	Name=XM_021878165.1	gbkey=mRNA	gene=LOC110700606	model_evidence=Supporting evidence includes similarity to: 7 Proteins%2C and 100%25 coverage of the annotated genomic feature by RNAseq alignments%2C including 31 samples with support for all annotated introns	product=uncharacterized LOC110700606	NP_190333.1	3.6e-77	260	HNH endonuclease [Arabidopsis thaliana]	NP_190333.1	3.64e-83	64.615	Dbxref=TAIR:AT3G47490,GeneID:823903,Genbank:NP_190333.1,Araport:AT3G47490	product=HNH endonuclease	.	.
rna28557	Pas	Reg-Tit	48.4602	629.173	435.602	-3.74421	0.322003	-11.6279	2.97439e-31	4.45482e-29	34.2742	21.1868	86.0286	123.582	15	103.021	1194.13	1506.04	967.311	81	255.759	484.529	1136.56	1151.77	1370.78	267.026	315.765	426.237	>lcl|NW_018743292.1_cds_XP_021772575.1_23827	XP_021772575.1	GeneID:110736618	gene22190	5463791-5468194	Name=XM_021916883.1	gbkey=mRNA	gene=LOC110736618	model_evidence=Supporting evidence includes similarity to: 3 Proteins%2C and 100%25 coverage of the annotated genomic feature by RNAseq alignments%2C including 59 samples with support for all annotated introns	product=farnesylcysteine lyase-like	NP_201196.1	1.5e-198	661.7	farnesylcysteine lyase [Arabidopsis thaliana]	NP_201196.1	0	61.635	Dbxref=TAIR:AT5G63910,GeneID:836512,Genbank:NP_201196.1,Araport:AT5G63910	product=farnesylcysteine lyase	.	.
rna69761	Pas	Reg-Tit	7.87278	68.4401	48.251	-3.46493	0.298835	-11.5948	4.37885e-31	6.52916e-29	4	4.00788	4.00998	20	4	16.0251	109	95	67	9	63	70	103.609	75	149	43.1354	62	61.159	>lcl|NW_018745410.1_cds_XP_021747263.1_58075	XP_021747263.1	GeneID:110713111	gene54087	2720998-2734852	Name=XM_021891571.1	gbkey=mRNA	gene=LOC110713111	model_evidence=Supporting evidence includes similarity to: 3 Proteins%2C and 96%25 coverage of the annotated genomic feature by RNAseq alignments	product=cell wall integrity protein scw1-like	NP_001326439.1	8.6e-155	517.1	RNA-binding (RRM/RBD/RNP motifs) family protein [Arabidopsis thaliana]	NP_683582.2	2.26e-134	70.154	Dbxref=TAIR:AT3G21215,GeneID:821675,Genbank:NP_683582.2,Araport:AT3G21215	product=RNA-binding (RRM/RBD/RNP motifs) family protein	.	.
rna51291	Pas	Reg-Tit	5.17664	240.723	162.207	-5.38324	0.464577	-11.5874	4.77388e-31	7.08668e-29	9	13	14	4	0	9	136	118	115	57	221	409	500	297	497	139	99	335	>lcl|NW_018744460.1_cds_XP_021730228.1_42767	XP_021730228.1	GeneID:110697190	gene39761	1880362-1881917	Name=XM_021874536.1	gbkey=mRNA	gene=LOC110697190	model_evidence=Supporting evidence includes similarity to: 1 Protein%2C and 100%25 coverage of the annotated genomic feature by RNAseq alignments	product=probable carboxylesterase 5	NP_175389.1	6.3e-61	207.7	carboxyesterase 5 [Arabidopsis thaliana]	NP_173353.1	1.11e-59	41.328	Dbxref=Araport:AT1G19190,TAIR:AT1G19190,GeneID:838502,Genbank:NP_173353.1	product=alpha/beta-Hydrolases superfamily protein	.	.
rna32519	Pas	Reg-Tit	27.7578	250.886	176.51	-3.0754	0.265455	-11.5854	4.88893e-31	7.22549e-29	87.5593	64.5299	50.25	27.7366	1.03704	23.3871	439.878	377.298	258.784	36.8	173.511	321.76	386.13	329.474	439.807	172.494	161.797	248.953	>lcl|NW_018743518.1_cds_XP_021776119.1_27052	XP_021776119.1	GeneID:110739950	gene25241	16252-41968	Name=XM_021920427.1	gbkey=mRNA	gene=LOC110739950	model_evidence=Supporting evidence includes similarity to: 8 Proteins%2C and 100%25 coverage of the annotated genomic feature by RNAseq alignments%2C including 45 samples with support for all annotated introns	product=V-type proton ATPase subunit a1-like	NP_850122.1	0	1485.3	vacuolar proton ATPase A1 [Arabidopsis thaliana]	NP_850122.1	0	78.773	Dbxref=Araport:AT2G28520,TAIR:AT2G28520,GeneID:817400,Genbank:NP_850122.1	product=vacuolar proton ATPase A1	.	.
rna498	Pas	Reg-Tit	57.1545	0	19.0515	8.21091	0.709467	11.5734	5.62389e-31	8.27526e-29	57	41	127	124	13	114	0	0	0	0	0	0	0	0	0	0	0	0	>lcl|NW_018742204.1_cds_XP_021763158.1_370	XP_021763158.1	GeneID:110727859	gene341	12312567-12313703	Name=XM_021907466.1	gbkey=mRNA	gene=LOC110727859	model_evidence=Supporting evidence includes similarity to: 1 Protein	product=protein FAR-RED IMPAIRED RESPONSE 1-like	NP_001329443.1	4e-37	130	FRS (FAR1 Related Sequences) transcription factor family [Arabidopsis thaliana]	NP_567455.4	9.07e-37	31.208	Dbxref=TAIR:AT4G15090,GeneID:827173,Genbank:NP_567455.4,Araport:AT4G15090	product=FRS (FAR1 Related Sequences) transcription factor family	.	.
rna40509	Pas	Reg-Tit	0.447686	114.089	76.2083	-7.7533	0.674982	-11.4867	1.53925e-30	2.25503e-28	0	2	2	0	0	0	158	157	99	20	74	117	192	144	164	76	104	158	>lcl|NW_018743920.1_cds_XP_021720468.1_33828	XP_021720468.1	GeneID:110688096	gene31495	5269106-5274644	Name=XM_021864776.1	gbkey=mRNA	gene=LOC110688096	model_evidence=Supporting evidence includes similarity to: 100%25 coverage of the annotated genomic feature by RNAseq alignments%2C including 3 samples with support for all annotated introns	product=putative F-box/LRR-repeat protein At5g54820	NP_200293.1	2.7e-15	57.6	F-box/RNI-like superfamily protein [Arabidopsis thaliana]	NP_200293.1	3.25e-16	26.027	Dbxref=TAIR:AT5G54820,GeneID:835572,Genbank:NP_200293.1,Araport:AT5G54820	product=F-box/RNI-like superfamily protein	.	.
rna61835	Pas	Reg-Tit	32.5919	222.474	159.18	-2.83635	0.247049	-11.4809	1.64578e-30	2.40061e-28	18.5119	23.5174	47.9536	81.1569	9.51806	77.4663	241.586	294.551	216.13	39.0483	166.034	254.472	366.925	201.532	353.258	210.98	193.16	254.486	>lcl|NW_018744955.1_cds_XP_021739994.1_51517	XP_021739994.1	GeneID:110706381	gene47972	864597-870669	Name=XM_021884302.1	gbkey=mRNA	gene=LOC110706381	model_evidence=Supporting evidence includes similarity to: 2 Proteins%2C and 100%25 coverage of the annotated genomic feature by RNAseq alignments%2C including 42 samples with support for all annotated introns	product=uncharacterized LOC110706381%2C transcript variant X4	NP_187787.1	3.7e-85	287.6	transmembrane protein [Arabidopsis thaliana]	NP_187787.1	1.04e-94	49.702	Dbxref=TAIR:AT3G11810,GeneID:820354,Genbank:NP_187787.1,Araport:AT3G11810	product=transmembrane protein	.	.
rna49148	Pas	Reg-Tit	0.332024	140.195	93.5743	-8.4296	0.734547	-11.4759	1.74312e-30	2.52689e-28	0	3.47826	0	0	0	0	252.524	265.294	150.204	17.3118	85.3572	161.398	207.951	176.947	267.421	89.184	124.333	128.751	>lcl|NW_018744298.1_cds_XP_021728354.1_41011	XP_021728354.1	GeneID:110695432	gene38124	304554-308140	Name=XM_021872662.1	gbkey=mRNA	gene=LOC110695432	model_evidence=Supporting evidence includes similarity to: 100%25 coverage of the annotated genomic feature by RNAseq alignments%2C including 60 samples with support for all annotated introns	product=uncharacterized LOC110695432	.	.	.	.	.	.	.	.	.	.	.
rna49963	Pas	Reg-Tit	1569.31	493.861	852.345	1.66738	0.145296	11.4757	1.74741e-30	2.52689e-28	2808.12	1661.31	3551.58	2764.83	239	2613.6	797.373	737.389	521.377	58	307	426.323	757	638.056	987	446	453.381	521	>lcl|NW_018744311.1_cds_XP_021729021.1_41648	XP_021729021.1	GeneID:110696059	gene38716	1953615-1957546	Name=XM_021873329.1	gbkey=mRNA	gene=LOC110696059	model_evidence=Supporting evidence includes similarity to: 8 Proteins%2C and 100%25 coverage of the annotated genomic feature by RNAseq alignments%2C including 61 samples with support for all annotated introns	product=beta-amylase 1%2C chloroplastic-like	NP_189034.1	7e-299	993.7	beta-amylase 1 [Arabidopsis thaliana]	NP_189034.1	0	74.742	Dbxref=TAIR:AT3G23920,GeneID:821975,Genbank:NP_189034.1,Araport:AT3G23920	product=beta-amylase 1	.	.
rna60745	Pas	Reg-Tit	0	167.451	111.634	-10.0324	0.874448	-11.4728	1.80631e-30	2.60085e-28	0	0	0	0	0	0	234.542	255.399	221.589	27	169.007	315.751	171.591	173.579	236.936	91.4449	75.0297	155.312	>lcl|NW_018744878.1_cds_XP_021739066.1_50644	XP_021739066.1	GeneID:110705490	gene47141	2283644-2289034	Name=XM_021883373.1	gbkey=mRNA	gene=LOC110705490	model_evidence=Supporting evidence includes similarity to: 100%25 coverage of the annotated genomic feature by RNAseq alignments%2C including 33 samples with support for all annotated introns	product=putative F-box/FBD/LRR-repeat protein At1g78760%2C transcript variant X1	NP_189328.2	1.2e-12	48.3	Protein with RNI-like/FBD-like domain [Arabidopsis thaliana]	NP_197659.1	3.08e-15	25.806	Dbxref=TAIR:AT5G22670,GeneID:832330,Genbank:NP_197659.1,Araport:AT5G22670	product=F-box/RNI-like/FBD-like domains-containing protein	.	.
rna29763	Pas	Reg-Tit	34.8029	143.185	107.057	-2.0178	0.175984	-11.4658	1.9594e-30	2.80922e-28	55	29	44	84	6	91	249	311	159	16	82	128	207	147.303	223	132	123	172	>lcl|NW_018743331.1_cds_XP_021773715.1_24848	XP_021773715.1	GeneID:110737690	gene23119	1247728-1250685	Name=XM_021918023.1	gbkey=mRNA	gene=LOC110737690	model_evidence=Supporting evidence includes similarity to: 100%25 coverage of the annotated genomic feature by RNAseq alignments%2C including 55 samples with support for all annotated introns	product=E3 ubiquitin-protein ligase RBBP6	NP_200204.1	6e-16	59.8	transcriptional regulator ATRX-like protein [Arabidopsis thaliana]	NP_200204.1	2.99e-15	31.987	Dbxref=TAIR:AT5G53930,GeneID:835476,Genbank:NP_200204.1,Araport:AT5G53930	product=transcriptional regulator ATRX-like protein	.	.
rna72528	Pas	Reg-Tit	68.1658	0	22.7219	8.45811	0.737719	11.4652	1.9723e-30	2.81569e-28	87.2094	31.1684	108.921	169.545	19.4544	134.522	0	0	0	0	0	0	0	0	0	0	0	0	>lcl|NW_018745523.1_cds_XP_021749613.1_60343	XP_021749613.1	GeneID:110715358	gene56239	2527987-2543513	Name=XM_021893921.1	gbkey=mRNA	gene=LOC110715358	model_evidence=Supporting evidence includes similarity to: 1 Protein%2C and 100%25 coverage of the annotated genomic feature by RNAseq alignments%2C including 3 samples with support for all annotated introns	product=MMS19 nucleotide excision repair protein homolog%2C transcript variant X3	NP_001318759.1	3.2e-287	957	ARM repeat superfamily protein [Arabidopsis thaliana]	NP_199623.2	0	42.944	Dbxref=GeneID:834864,Genbank:NP_199623.2,Araport:AT5G48120,TAIR:AT5G48120	product=ARM repeat superfamily protein	.	.
rna19567	Pas	Reg-Tit	107.152	0.0807604	35.7712	8.86961	0.775064	11.4437	2.52863e-30	3.59462e-28	130.994	36.7669	109	258.2	37.9995	243.802	0	0	0	0	0	0	0	0	0	0	0	1	>lcl|NW_018742963.1_cds_XP_021764116.1_16299	XP_021764116.1	GeneID:110728776	gene15207	160617-162452	Name=XM_021908424.1	gbkey=mRNA	gene=LOC110728776	model_evidence=Supporting evidence includes similarity to: 100%25 coverage of the annotated genomic feature by RNAseq alignments%2C including 10 samples with support for all annotated introns	product=uncharacterized LOC110728776%2C transcript variant X1	NP_173550.1	4.8e-09	37.5	Copia-like polyprotein/retrotransposon [Arabidopsis thaliana]	NP_173550.1	5.42e-09	23.129	Dbxref=Araport:AT1G21280,TAIR:AT1G21280,GeneID:838724,Genbank:NP_173550.1	product=Copia-like polyprotein/retrotransposon	.	.
rna13138	Pas	Reg-Tit	166.924	27.2596	73.8143	2.69277	0.236173	11.4017	4.09964e-30	5.80333e-28	353.075	274.709	245.705	270.913	35	192.56	27.3148	38.3508	20.1493	6.15582	22.3057	29.2836	33.1915	27.1371	25.2218	27.5091	27.3512	38.3809	>lcl|NW_018742720.1_cds_XP_021758194.1_10994	XP_021758194.1	GeneID:110723176	gene10162	2579952-2587272	Name=XM_021902502.1	gbkey=mRNA	gene=LOC110723176	model_evidence=Supporting evidence includes similarity to: 13 Proteins%2C and 100%25 coverage of the annotated genomic feature by RNAseq alignments%2C including 7 samples with support for all annotated introns	product=alpha-galactosidase 3-like%2C transcript variant X1	NP_191190.2	2.5e-224	747.1	Melibiase family protein [Arabidopsis thaliana]	NP_191190.2	0	72.326	Dbxref=TAIR:AT3G56310,GeneID:824798,Genbank:NP_191190.2,Araport:AT3G56310	product=Melibiase family protein	.	.
rna6970	Pas	Reg-Tit	17.9643	334.613	229.064	-4.34114	0.380857	-11.3984	4.26076e-30	6.00606e-28	13.0214	6.00843	17	71.0952	7	22	725.284	840.475	548.461	38	156	267	482.433	569	789	157	147.335	205	>lcl|NW_018742418.1_cds_XP_021746019.1_5703	XP_021746019.1	GeneID:110711882	gene5260	6802855-6816418	Name=XM_021890327.1	gbkey=mRNA	gene=LOC110711882	model_evidence=Supporting evidence includes similarity to: 3 Proteins%2C and 100%25 coverage of the annotated genomic feature by RNAseq alignments%2C including 2 samples with support for all annotated introns	product=histone-lysine N-methyltransferase%2C H3 lysine-9 specific SUVH4-like	NP_196900.1	1.4e-210	703.1	histone-lysine N-methyltransferase, H3 lysine-9 specific SUVH4-like protein [Arabidopsis thaliana]	NP_196900.1	0	56.53	Dbxref=TAIR:AT5G13960,GeneID:831244,Genbank:NP_196900.1,Araport:AT5G13960	product=histone-lysine N-methyltransferase%2C H3 lysine-9 specific SUVH4-like protein	.	.
rna61836	Pas	Reg-Tit	31.6283	221.934	158.499	-2.85819	0.251197	-11.3783	5.36405e-30	7.52964e-28	18.4881	23.4826	48.0464	81.0722	9.48194	77.5337	241.414	294.449	215.87	38.9517	165.966	254.207	358.764	201.155	353.467	211.02	192.84	254.514	>lcl|NW_018744955.1_cds_XP_021739992.1_51516	XP_021739992.1	GeneID:110706381	gene47972	864597-870669	Name=XM_021884302.1	gbkey=mRNA	gene=LOC110706381	model_evidence=Supporting evidence includes similarity to: 2 Proteins%2C and 100%25 coverage of the annotated genomic feature by RNAseq alignments%2C including 42 samples with support for all annotated introns	product=uncharacterized LOC110706381%2C transcript variant X4	NP_187787.1	3.7e-85	287.6	transmembrane protein [Arabidopsis thaliana]	NP_187787.1	1.04e-94	49.702	Dbxref=TAIR:AT3G11810,GeneID:820354,Genbank:NP_187787.1,Araport:AT3G11810	product=transmembrane protein	.	.
rna37406	Pas	Reg-Tit	0	139.632	93.0882	-9.78753	0.862713	-11.3451	7.84764e-30	1.097e-27	0	0	0	0	0	0	206.903	346.598	110.281	11.8496	134.137	185.296	180.962	189.651	151.011	87.91	114.28	158.666	>lcl|NW_018743812.1_cds_XP_021717562.1_31209	XP_021717562.1	GeneID:110685352	gene29016	661927-665067	Name=XM_021861870.1	gbkey=mRNA	gene=LOC110685352	model_evidence=Supporting evidence includes similarity to: 1 Protein%2C and 100%25 coverage of the annotated genomic feature by RNAseq alignments%2C including 33 samples with support for all annotated introns	product=F-box/LRR-repeat protein At1g06630-like	NP_001321696.1	1.4e-35	124.2	F-box/RNI-like superfamily protein [Arabidopsis thaliana]	NP_001327549.1	1.94e-38	30.891	Dbxref=GeneID:825088,Genbank:NP_001327549.1,Araport:AT3G59190,TAIR:AT3G59190	product=F-box/RNI-like superfamily protein	.	.
rna44120	Pas	Reg-Tit	57.3042	508.852	358.336	-3.12862	0.27633	-11.322	1.02081e-29	1.42105e-27	49.1202	56	100	259	9	52	814	928	667	73	319	669	850.703	595	1126	284	285	402	>lcl|NW_018744066.1_cds_XP_021723678.1_36793	XP_021723678.1	GeneID:110691051	gene34227	3066355-3074602	Name=XM_021867986.1	gbkey=mRNA	gene=LOC110691051	model_evidence=Supporting evidence includes similarity to: 5 Proteins%2C and 100%25 coverage of the annotated genomic feature by RNAseq alignments%2C including 60 samples with support for all annotated introns	product=probable sulfate transporter 3.5	NP_568377.1	1.4e-277	923.6	sulfate transporter 3;5 [Arabidopsis thaliana]	NP_568377.1	0	65.169	Dbxref=TAIR:AT5G19600,GeneID:832080,Genbank:NP_568377.1,Araport:AT5G19600	product=sulfate transporter 3%3B5	.	.
rna60501	Pas	Reg-Tit	5774.99	1193.17	2720.44	2.27241	0.20078	11.3179	1.06948e-29	1.48264e-27	8869.41	6413.71	8246.43	11907.2	1261.68	11807.2	1532.13	1771.09	1140.84	114.361	500.173	653.248	2218.59	1713.35	2425.85	1296.37	1312.03	1576.08	>lcl|NW_018744874.1_cds_XP_021738783.1_50424	XP_021738783.1	GeneID:110705234	gene46961	3179624-3185126	Name=XM_021883092.1	gbkey=mRNA	gene=LOC110705234	model_evidence=Supporting evidence includes similarity to: 100%25 coverage of the annotated genomic feature by RNAseq alignments%2C including 61 samples with support for all annotated introns	product=uncharacterized LOC110705234%2C transcript variant X2	NP_195922.1	3e-06	27.9	Galactose oxidase/kelch repeat superfamily protein [Arabidopsis thaliana]	.	.	.	.	.	.	.
rna43884	Pas	Reg-Tit	138.395	1457.81	1018	-3.39428	0.299993	-11.3145	1.11227e-29	1.53561e-27	123	116.339	300.736	309.535	27	313	1681.37	1845	781.396	290	873.661	1462.64	2319	1030.72	1377.53	1617	1582.1	2689	>lcl|NW_018744066.1_cds_XP_021723485.1_36582	XP_021723485.1	GeneID:110690892	gene34035	883982-887585	Name=XM_021867793.1	gbkey=mRNA	gene=LOC110690892	model_evidence=Supporting evidence includes similarity to: 15 Proteins%2C and 100%25 coverage of the annotated genomic feature by RNAseq alignments%2C including 54 samples with support for all annotated introns	product=inositol oxygenase 1-like	NP_001154337.1	3.3e-165	550.6	myo-inositol oxygenase 1 [Arabidopsis thaliana]	NP_001154337.1	4.03e-179	77.124	Dbxref=Araport:AT1G14520,TAIR:AT1G14520,GeneID:838014,Genbank:NP_001154337.1	product=myo-inositol oxygenase 1	.	.
rna14497	Pas	Reg-Tit	89.8378	2.05869	31.3184	5.71319	0.505106	11.3109	1.15929e-29	1.59398e-27	219	170	158	157	13	55	2	2	0	1	1	1	0	2	8	1	2	3	>lcl|NW_018742738.1_cds_XP_021759410.1_12081	XP_021759410.1	GeneID:110724296	gene11169	13601994-13607949	Name=XM_021903718.1	gbkey=mRNA	gene=LOC110724296	model_evidence=Supporting evidence includes similarity to: 7 Proteins%2C and 100%25 coverage of the annotated genomic feature by RNAseq alignments%2C including 10 samples with support for all annotated introns	product=cytochrome P450 94B3-like	NP_190421.1	4.9e-198	660.3	cytochrome P450, family 94, subfamily B, polypeptide 3 [Arabidopsis thaliana]	NP_190421.1	0	57.087	Dbxref=TAIR:AT3G48520,GeneID:824011,Genbank:NP_190421.1,Araport:AT3G48520	product=cytochrome P450%2C family 94%2C subfamily B%2C polypeptide 3	.	.
rna16228	Pas	Reg-Tit	0	200.228	133.486	-10.2889	0.911052	-11.2935	1.41321e-29	1.93517e-27	0	0	0	0	0	0	147.054	116.947	123.18	37.709	193.712	162.65	239.614	165.372	330.437	203.912	297.742	288.208	>lcl|NW_018742815.1_cds_XP_021761008.1_13514	XP_021761008.1	GeneID:110725854	gene12553	5065017-5067845	Name=XM_021905317.1	gbkey=mRNA	gene=LOC110725854	model_evidence=Supporting evidence includes similarity to: 100%25 coverage of the annotated genomic feature by RNAseq alignments%2C including 6 samples with support for all annotated introns	product=uncharacterized LOC110725854%2C transcript variant X2	.	.	.	.	.	.	.	.	.	AUR62009484-RA|MIKC_MADS	0
rna67541	Pas	Reg-Tit	624.812	273.928	390.889	1.1793	0.104449	11.2906	1.46022e-29	1.99142e-27	814.66	866.652	781	1221	136	1442	444	524	320	37	149	227.529	394	360	531	228	247	252.586	>lcl|NW_018745248.1_cds_XP_021745331.1_56299	XP_021745331.1	GeneID:110711262	gene52371	1832891-1834700	Name=XM_021889639.1	gbkey=mRNA	gene=LOC110711262	model_evidence=Supporting evidence includes similarity to: 12 Proteins%2C and 100%25 coverage of the annotated genomic feature by RNAseq alignments%2C including 61 samples with support for all annotated introns	product=protein BRASSINAZOLE-RESISTANT 1-like	NP_565099.1	4.9e-121	405.4	Brassinosteroid signaling positive regulator (BZR1) family protein [Arabidopsis thaliana]	NP_974145.1	8.02e-110	64.688	Dbxref=Araport:AT1G75080,TAIR:AT1G75080,GeneID:843845,Genbank:NP_974145.1	product=Brassinosteroid signaling positive regulator (BZR1) family protein	AUR62041671-RA|BES1	0
rna4854	Pas	Reg-Tit	0	154.38	102.92	-9.91044	0.877858	-11.2893	1.48133e-29	2.01203e-27	0	0	0	0	0	0	173	171	82	27	144	219	216	126	204	162	122	224.856	>lcl|NW_018742345.1_cds_XP_021727245.1_3989	XP_021727245.1	GeneID:110694378	gene3662	4610156-4612841	Name=XM_021871553.1	gbkey=mRNA	gene=LOC110694378	model_evidence=Supporting evidence includes similarity to: 100%25 coverage of the annotated genomic feature by RNAseq alignments%2C including 8 samples with support for all annotated introns	product=uncharacterized LOC110694378%2C transcript variant X2	.	.	.	.	.	.	.	.	.	.	.
rna18687	Pas	Reg-Tit	0.502614	87.5952	58.5643	-7.11503	0.630579	-11.2833	1.58645e-29	2.14612e-27	0	1.00242	1	0	0	3.00803	122.179	142.395	57	13	72	124	157	94	170.566	64	57	88	>lcl|NW_018742914.1_cds_XP_021763326.1_15570	XP_021763326.1	GeneID:110728029	gene14506	5987081-5990672	Name=XM_021907634.1	Note=The sequence of the model RefSeq transcript was modified relative to this genomic sequence to represent the inferred CDS: inserted 1 base in 1 codon%3B deleted 2 bases in 1 codon	exception=unclassified transcription discrepancy	gbkey=mRNA	gene=LOC110728029	NP_180916.1	3.5e-85	287.7	Protein kinase superfamily protein [Arabidopsis thaliana]	NP_179957.1	3.33e-78	30.975	Dbxref=Araport:AT2G23770,TAIR:AT2G23770,GeneID:816909,Genbank:NP_179957.1	product=protein kinase family protein / peptidoglycan-binding LysM domain-containing protein	.	.
rna35643	Pas	Reg-Tit	0.452674	124.957	83.4556	-7.89851	0.700933	-11.2686	1.876e-29	2.52763e-27	0	0	4.18807	0	0	0	122	209	154	17	51	153	173	253	284.706	114	91	77	>lcl|NW_018743691.1_cds_XP_021715894.1_29728	XP_021715894.1	GeneID:110683790	gene27645	3529870-3532864	Name=XM_021860202.1	gbkey=mRNA	gene=LOC110683790	model_evidence=Supporting evidence includes similarity to: 10 Proteins%2C and 100%25 coverage of the annotated genomic feature by RNAseq alignments%2C including 10 samples with support for all annotated introns	product=cytochrome P450 CYP73A100-like%2C transcript variant X1	NP_180607.1	8.5e-212	705.9	cinnamate-4-hydroxylase [Arabidopsis thaliana]	NP_180607.1	0	64.606	Dbxref=Araport:AT2G30490,TAIR:AT2G30490,GeneID:817599,Genbank:NP_180607.1	product=cinnamate-4-hydroxylase	.	.
rna60500	Pas	Reg-Tit	5868.14	1206.92	2760.66	2.279	0.203014	11.2258	3.04464e-29	4.08579e-27	8961.73	6509.11	8517.09	12023.6	1282.53	11961.2	1541.97	1784.37	1175.57	114.414	501.569	652.97	2229.06	1727.32	2462.01	1345.61	1314.15	1586.8	>lcl|NW_018744874.1_cds_XP_021738784.1_50425	XP_021738784.1	GeneID:110705234	gene46961	3179624-3185126	Name=XM_021883092.1	gbkey=mRNA	gene=LOC110705234	model_evidence=Supporting evidence includes similarity to: 100%25 coverage of the annotated genomic feature by RNAseq alignments%2C including 61 samples with support for all annotated introns	product=uncharacterized LOC110705234%2C transcript variant X2	NP_195922.1	3e-06	27.9	Galactose oxidase/kelch repeat superfamily protein [Arabidopsis thaliana]	.	.	.	.	.	.	.
rna69358	Pas	Reg-Tit	722.96	3382.74	2496.14	-2.22265	0.198076	-11.2212	3.20814e-29	4.28804e-27	1309.3	1286.26	1222.5	1308.74	109.826	1038	7106	8329	4241.32	451	1553	3701.56	5307	5700.46	6569	1598.48	1562	2564	>lcl|NW_018745368.1_cds_XP_021746990.1_57761	XP_021746990.1	GeneID:110712846	gene53781	222315-223903	Name=XM_021891298.1	gbkey=mRNA	gene=LOC110712846	model_evidence=Supporting evidence includes similarity to: 13 Proteins%2C and 100%25 coverage of the annotated genomic feature by RNAseq alignments%2C including 60 samples with support for all annotated introns	product=putative methyltransferase DDB_G0268948	NP_181669.1	4.9e-102	342.1	S-adenosyl-L-methionine-dependent methyltransferases superfamily protein [Arabidopsis thaliana]	NP_181669.1	1e-112	60.526	Dbxref=Araport:AT2G41380,TAIR:AT2G41380,GeneID:818736,Genbank:NP_181669.1	product=S-adenosyl-L-methionine-dependent methyltransferases superfamily protein	.	.
rna61150	Pas	Reg-Tit	167.281	8.8167	61.6382	4.18522	0.374257	11.1827	4.95345e-29	6.59457e-27	159.994	174.581	276.001	350.853	44	350.41	11.1954	11.8639	6.31699	1.13192	3.29255	25.3644	30.7353	6.85981	19.5826	3.49926	3.15284	6.05837	>lcl|NW_018744878.1_cds_XP_021739371.1_51002	XP_021739371.1	GeneID:110705759	gene47485	5612191-5614395	Name=XM_021883679.1	gbkey=mRNA	gene=LOC110705759	model_evidence=Supporting evidence includes similarity to: 100%25 coverage of the annotated genomic feature by RNAseq alignments%2C including 16 samples with support for all annotated introns	product=protein FAR1-RELATED SEQUENCE 8-like	NP_178118.2	4.6e-55	188.5	FAR1-related sequence 8 [Arabidopsis thaliana]	NP_188856.2	1.56e-52	31.382	Dbxref=TAIR:AT3G22170,GeneID:821781,Genbank:NP_188856.2,Araport:AT3G22170	product=far-red elongated hypocotyls 3	.	.
rna62141	Pas	Reg-Tit	94.6458	571.715	412.692	-2.59385	0.23214	-11.1736	5.48868e-29	7.27825e-27	159	150	194	198	18	74	1130	1549.93	754	83	296	505	937	842	1001	263	294	476	>lcl|NW_018744988.1_cds_XP_021740293.1_51779	XP_021740293.1	GeneID:110706652	gene48202	2273419-2295427	Name=XM_021884601.1	gbkey=mRNA	gene=LOC110706652	model_evidence=Supporting evidence includes similarity to: 15 Proteins%2C and 100%25 coverage of the annotated genomic feature by RNAseq alignments%2C including 60 samples with support for all annotated introns	product=protein DETOXIFICATION 27-like	NP_201341.1	1.2e-206	688.8	MATE efflux family protein [Arabidopsis thaliana]	NP_201341.1	0	63.354	Dbxref=TAIR:AT5G65380,GeneID:836663,Genbank:NP_201341.1,Araport:AT5G65380	product=MATE efflux family protein	.	.
rna11210	Pas	Reg-Tit	0.991795	73.1371	49.0887	-6.068	0.54321	-11.1706	5.67762e-29	7.49915e-27	3	5	1	0	0	0	66	142	61	7	36	72	83	118	120	69	111.991	79	>lcl|NW_018742616.1_cds_XP_021756167.1_9315	XP_021756167.1	GeneID:110721338	gene8596	1267482-1268515	Name=XM_021900475.1	gbkey=mRNA	gene=LOC110721338	model_evidence=Supporting evidence includes similarity to: 100%25 coverage of the annotated genomic feature by RNAseq alignments%2C including 58 samples with support for all annotated introns	product=putative cysteine proteinase inhibitor 7	NP_196775.1	8.4e-09	37.2	cystatin-1 [Arabidopsis thaliana]	NP_196775.1	8.49e-08	36.364	Dbxref=TAIR:AT5G12140,GeneID:831087,Genbank:NP_196775.1,Araport:AT5G12140	product=cystatin-1	.	.
rna55298	Pas	Reg-Tit	5.96963	289.159	194.762	-5.46922	0.490086	-11.1597	6.41899e-29	8.44513e-27	17	17	16	4	0	1	723	662	457	37	149	359	462	443	706.681	80	72	131	>lcl|NW_018744626.1_cds_XP_021733807.1_46025	XP_021733807.1	GeneID:110700561	gene42855	3847740-3853728	Name=XM_021878115.1	gbkey=mRNA	gene=LOC110700561	model_evidence=Supporting evidence includes similarity to: 5 Proteins%2C and 100%25 coverage of the annotated genomic feature by RNAseq alignments%2C including 1 sample with support for all annotated introns	product=ABC transporter A family member 10-like	NP_001318860.1	5.7e-243	810	ABC2 homolog 14 [Arabidopsis thaliana]	NP_190363.3	0	49.626	Dbxref=TAIR:AT3G47790,GeneID:823933,Genbank:NP_190363.3,Araport:AT3G47790	product=ABC2 homolog 7	.	.
rna26015	Pas	Reg-Tit	452.032	126.779	235.197	1.86199	0.166879	11.1577	6.56481e-29	8.60323e-27	693.703	732.704	674.401	811.37	81	885.503	147.302	150.921	171.734	21	125.943	121.611	175.334	107	187.869	97.5091	113.396	143.708	>lcl|NW_018743212.1_cds_XP_021770142.1_21712	XP_021770142.1	GeneID:110734336	gene20221	1790799-1803812	Name=XM_021914450.1	gbkey=mRNA	gene=LOC110734336	model_evidence=Supporting evidence includes similarity to: 1 Protein%2C and 100%25 coverage of the annotated genomic feature by RNAseq alignments%2C including 36 samples with support for all annotated introns	product=protein OBERON 3-like	NP_563958.1	7.7e-194	647.2	class I heat shock protein, putative (DUF1423) [Arabidopsis thaliana]	NP_563958.1	0	48.318	Dbxref=Araport:AT1G14740,TAIR:AT1G14740,GeneID:838039,Genbank:NP_563958.1	product=class I heat shock protein%2C putative (DUF1423)	.	.
rna27739	Pas	Reg-Tit	0	118.309	78.8727	-9.52074	0.853935	-11.1493	7.22039e-29	9.42556e-27	0	0	0	0	0	0	272.803	188.214	75.8588	21	96.1202	109.601	178.814	125.313	169.469	107.521	83.7766	109.421	>lcl|NW_018743285.1_cds_XP_021771635.1_23083	XP_021771635.1	GeneID:110735762	gene21534	3499075-3515442	Name=XM_021915943.1	gbkey=mRNA	gene=LOC110735762	model_evidence=Supporting evidence includes similarity to: 2 Proteins%2C and 100%25 coverage of the annotated genomic feature by RNAseq alignments%2C including 30 samples with support for all annotated introns	product=imidazole glycerol phosphate synthase hisHF%2C chloroplastic-like%2C transcript variant X1	NP_194420.1	0	1032.4	HIS HF [Arabidopsis thaliana]	NP_194420.1	0	79.041	Dbxref=TAIR:AT4G26900,GeneID:828797,Genbank:NP_194420.1,Araport:AT4G26900	product=HIS HF	.	.
rna961	Pas	Reg-Tit	6.83063	48.9269	34.8948	-3.09504	0.278061	-11.1308	8.88325e-29	1.15513e-26	4	6	9	16.3721	3	9	81.616	79.2782	59	10	20.9091	57	49	73.6636	72	35	34.3366	60.4286	>lcl|NW_018742204.1_cds_XP_021755867.1_754	XP_021755867.1	GeneID:110721057	gene678	18503846-18508088	Name=XM_021900175.1	gbkey=mRNA	gene=LOC110721057	model_evidence=Supporting evidence includes similarity to: 7 Proteins%2C and 100%25 coverage of the annotated genomic feature by RNAseq alignments%2C including 47 samples with support for all annotated introns	product=probable histone chaperone ASF1A	NP_198627.1	7e-92	308.3	anti- silencing function 1b [Arabidopsis thaliana]	NP_176846.1	2.53e-99	73.737	Dbxref=Araport:AT1G66740,TAIR:AT1G66740,GeneID:842992,Genbank:NP_176846.1	product=ASF1 like histone chaperone	.	.
rna16574	Pas	Reg-Tit	0.442699	120.171	80.2616	-7.84826	0.70581	-11.1195	1.00824e-28	1.306e-26	0	4.23917	0	0	0	0	311.142	322.007	138.457	14.502	49.9089	79.4896	169.291	195.889	172.71	84.3527	99.7434	78	>lcl|NW_018742861.1_cds_XP_021761271.1_13782	XP_021761271.1	GeneID:110726115	gene12817	1134598-1141354	Name=XM_021905579.1	gbkey=mRNA	gene=LOC110726115	model_evidence=Supporting evidence includes similarity to: 2 Proteins%2C and 100%25 coverage of the annotated genomic feature by RNAseq alignments%2C including 38 samples with support for all annotated introns	product=uncharacterized LOC110726115	NP_001117529.1	5.9e-36	125.6	CAP-gly domain linker [Arabidopsis thaliana]	NP_001117529.1	7.72e-40	47.531	Dbxref=Araport:AT1G61415,TAIR:AT1G61415,GeneID:6240406,Genbank:NP_001117529.1	product=CAP-gly domain linker	.	.
rna60874	Pas	Reg-Tit	64.2556	519.663	367.86	-3.07313	0.276467	-11.1157	1.05203e-28	1.35749e-26	53.2071	31.1753	91.8196	129.859	22.2005	162.987	632.811	598.116	379.343	83	436.438	632.946	753.853	450.67	831.271	477.966	520.999	679.246	>lcl|NW_018744878.1_cds_XP_021739149.1_50750	XP_021739149.1	GeneID:110705566	gene47251	3400457-3409628	Name=XM_021883457.1	Note=The sequence of the model RefSeq transcript was modified relative to this genomic sequence to represent the inferred CDS: inserted 2 bases in 1 codon	exception=unclassified transcription discrepancy	gbkey=mRNA	gene=LOC110705566	NP_567908.1	0	1013.1	nuclear pore complex Nup85-like protein [Arabidopsis thaliana]	NP_567908.1	0	61.878	Dbxref=TAIR:AT4G32910,GeneID:829427,Genbank:NP_567908.1,Araport:AT4G32910	product=nuclear pore complex Nup85-like protein	.	.
rna27408	Pas	Reg-Tit	2.46139	78.5523	53.1887	-5.98235	0.539247	-11.0939	1.34302e-28	1.72631e-26	0	1	2.01345	2.01381	2	3	117	62	63	10	38	96	87	87	126	92	112	100	>lcl|NW_018743284.1_cds_XP_021771351.1_22808	XP_021771351.1	GeneID:110735468	gene21247	107148-109255	Name=XM_021915659.1	gbkey=mRNA	gene=LOC110735468	model_evidence=Supporting evidence includes similarity to: 100%25 coverage of the annotated genomic feature by RNAseq alignments%2C including 5 samples with support for all annotated introns	product=uncharacterized LOC110735468	NP_568828.1	5.1e-43	148.5	Na-translocating NADH-quinone reductase subunit A [Arabidopsis thaliana]	NP_568828.1	9e-45	54.795	Dbxref=TAIR:AT5G55640,GeneID:835658,Genbank:NP_568828.1,Araport:AT5G55640	product=Na-translocating NADH-quinone reductase subunit A	.	.
rna40209	Pas	Reg-Tit	9.23146	233.571	158.791	-4.85157	0.437618	-11.0863	1.46198e-28	1.87206e-26	1.00439	3.0077	12.0395	13.0279	4	32.0709	209.114	227	162.196	30	149	209.432	362.045	240	365.964	255.472	377.18	311.483	>lcl|NW_018743920.1_cds_XP_021720229.1_33551	XP_021720229.1	GeneID:110687894	gene31243	2599533-2605883	Name=XM_021864537.1	gbkey=mRNA	gene=LOC110687894	model_evidence=Supporting evidence includes similarity to: 7 Proteins%2C and 100%25 coverage of the annotated genomic feature by RNAseq alignments%2C including 4 samples with support for all annotated introns	product=elongator complex protein 3-like	NP_568725.1	0	1199.4	radical SAM domain-containing protein / GCN5-related N-acetyltransferase (GNAT) family protein [Arabidopsis thaliana]	NP_568725.1	0	90.796	Dbxref=TAIR:AT5G50320,GeneID:835098,Genbank:NP_568725.1,Araport:AT5G50320	product=radical SAM domain-containing protein / GCN5-related N-acetyltransferase (GNAT) family protein	.	.
rna61937	Pas	Reg-Tit	5.66798	314.533	211.578	-5.62441	0.507369	-11.0855	1.476e-28	1.88283e-26	10.7562	0	4	21.0745	0	23.677	221.995	209.525	182.086	57.9719	244.239	329.373	426.568	194.304	407.488	408.705	440.749	497.983	>lcl|NW_018744978.1_cds_XP_021740085.1_51599	XP_021740085.1	GeneID:110706473	gene48050	97044-116804	Name=XM_021884394.1	gbkey=mRNA	gene=LOC110706473	model_evidence=Supporting evidence includes similarity to: 4 Proteins%2C and 100%25 coverage of the annotated genomic feature by RNAseq alignments%2C including 7 samples with support for all annotated introns	product=formin-like protein 13%2C transcript variant X3	NP_001318825.1	0	1217.3	actin binding protein [Arabidopsis thaliana]	NP_001318825.1	0	61.836	Dbxref=TAIR:AT5G58160,GeneID:835928,Genbank:NP_001318825.1,Araport:AT5G58160	product=actin binding protein	.	.
rna39070	Pas	Reg-Tit	0.929235	55.5466	37.3408	-5.57909	0.505145	-11.0445	2.32975e-28	2.96063e-26	0	0	0	0	0	10.065	101.173	122.949	57	5	34.2482	52	54.0675	64.3426	120.679	52	52.9307	55.1362	>lcl|NW_018743894.1_cds_XP_021719111.1_32580	XP_021719111.1	GeneID:110686832	gene30329	1947434-1971625	Name=XM_021863419.1	gbkey=mRNA	gene=LOC110686832	model_evidence=Supporting evidence includes similarity to: 100%25 coverage of the annotated genomic feature by RNAseq alignments%2C including 7 samples with support for all annotated introns	product=uncharacterized LOC110686832%2C transcript variant X1	.	.	.	.	.	.	.	.	.	.	.
rna46144	Pas	Reg-Tit	101.409	0.963364	34.4452	6.79738	0.615761	11.039	2.47805e-28	3.13721e-26	61	55	149	284	24	296	0	0	1	0	1	1	0	1	1	1	2	3	>lcl|NW_018744128.1_cds_XP_021725556.1_38503	XP_021725556.1	GeneID:110692789	gene35786	1800642-1803149	Name=XM_021869864.1	gbkey=mRNA	gene=LOC110692789	model_evidence=Supporting evidence includes similarity to: 1 Protein%2C and 100%25 coverage of the annotated genomic feature by RNAseq alignments	product=F-box/kelch-repeat protein SKIP25-like	NP_174420.1	9.1e-107	358.7	KAR-UP F-box 1 [Arabidopsis thaliana]	NP_174420.1	5.36e-106	48.787	Dbxref=Araport:AT1G31350,TAIR:AT1G31350,GeneID:840024,Genbank:NP_174420.1	product=KAR-UP F-box 1	.	.
rna7635	Pas	Reg-Tit	98.0546	0	32.6849	8.98727	0.816186	11.0113	3.37109e-28	4.25175e-26	44.8899	54.8349	123	233.012	31	294.005	0	0	0	0	0	0	0	0	0	0	0	0	>lcl|NW_018742455.1_cds_XP_021751451.1_6231	XP_021751451.1	GeneID:110717116	gene5764	772036-774194	Name=XM_021895764.1	gbkey=mRNA	gene=LOC110717116	model_evidence=Supporting evidence includes similarity to: 100%25 coverage of the annotated genomic feature by RNAseq alignments%2C including 2 samples with support for all annotated introns	product=uncharacterized LOC110717116%2C transcript variant X2	.	.	.	.	.	.	.	.	.	.	.
rna10535	Pas	Reg-Tit	38.7822	0.98858	13.5864	5.4073	0.491159	11.0093	3.44749e-28	4.33183e-26	47	68	71	86	5	71	2	1	1	0	1	3	0	1	0	3	0	0	>lcl|NW_018742577.1_cds_XP_021755427.1_8694	XP_021755427.1	GeneID:110720681	gene8031	1443991-1445667	Name=XM_021899735.1	gbkey=mRNA	gene=LOC110720681	model_evidence=Supporting evidence includes similarity to: 18 Proteins	product=endo-1%2C3(4)-beta-glucanase 1-like	NP_197091.1	2.3e-179	599.1	glycosyl hydrolase family 81 protein [Arabidopsis thaliana]	NP_197091.1	0	51.103	Dbxref=TAIR:AT5G15870,GeneID:831444,Genbank:NP_197091.1,Araport:AT5G15870	product=glycosyl hydrolase family 81 protein	.	.
rna2055	Pas	Reg-Tit	161.687	23.1637	69.3381	2.76344	0.251051	11.0075	3.51752e-28	4.40334e-26	204.575	238.468	193.46	405.602	28.7062	347.659	29.6311	34.4334	26.6716	1.2352	13.9261	21.2968	21.4182	28.7244	58.3397	9.31624	40.5557	33.5521	>lcl|NW_018742205.1_cds_XP_021764740.1_1745	XP_021764740.1	GeneID:110729317	gene1539	3270326-3279452	Name=XM_021909048.1	gbkey=mRNA	gene=LOC110729317	model_evidence=Supporting evidence includes similarity to: 100%25 coverage of the annotated genomic feature by RNAseq alignments%2C including 50 samples with support for all annotated introns	product=multiple RNA-binding domain-containing protein 1-like	NP_193696.3	2.2e-222	742.2	nucleotide/nucleic acid binding protein [Arabidopsis thaliana]	NP_193696.3	0	47.419	Dbxref=TAIR:AT4G19610,GeneID:827703,Genbank:NP_193696.3,Araport:AT4G19610	product=nucleotide/nucleic acid binding protein	.	.
rna11002	Pas	Reg-Tit	2533.35	1250.31	1677.99	1.01371	0.0921076	11.0057	3.58696e-28	4.47357e-26	3482.2	3801.85	2999.28	5071.78	523.751	5638.43	1755.76	2012.52	1299.62	151.429	681.687	1371.88	1877.8	1678.5	2572.91	983.337	1145.63	1391.01	>lcl|NW_018742607.1_cds_XP_021756048.1_9121	XP_021756048.1	GeneID:110721206	gene8418	814901-818756	Name=XM_021900356.1	gbkey=mRNA	gene=LOC110721206	model_evidence=Supporting evidence includes similarity to: 11 Proteins%2C and 100%25 coverage of the annotated genomic feature by RNAseq alignments%2C including 61 samples with support for all annotated introns	product=protein AUXIN SIGNALING F-BOX 2-like	NP_566800.1	1.4e-289	962.9	auxin signaling F-box 2 [Arabidopsis thaliana]	NP_563915.1	0	71.924	Dbxref=Araport:AT1G12820,TAIR:AT1G12820,GeneID:837838,Genbank:NP_563915.1	product=auxin signaling F-box 3	.	.
rna64150	Pas	Reg-Tit	103.457	3.89871	37.0847	4.62603	0.42261	10.9463	6.91904e-28	8.59729e-26	146.346	96.4632	147.856	292.302	15.5315	235.606	0	11.425	3.31843	0	0.5	9.56089	6.50021	10	6.43059	5	3	2	>lcl|NW_018745024.1_cds_XP_021742099.1_53472	XP_021742099.1	GeneID:110708305	gene49735	2836199-2854968	Name=XM_021886407.1	gbkey=mRNA	gene=LOC110708305	model_evidence=Supporting evidence includes similarity to: 100%25 coverage of the annotated genomic feature by RNAseq alignments%2C including 5 samples with support for all annotated introns	product=uncharacterized LOC110708305	NP_189872.1	7e-08	34	zinc knuckle (CCHC-type) family protein [Arabidopsis thaliana]	.	.	.	.	.	.	.
rna1348	Pas	Reg-Tit	305.066	2428.91	1720.96	-3.0028	0.274749	-10.9292	8.35481e-28	1.0343e-25	170.612	155	377.257	717	89	979.058	3134.58	3488.43	2309.71	336	1601.21	2507.41	3712.66	3166.12	4201.13	2235.69	2226.71	2757.3	>lcl|NW_018742204.1_cds_XP_021758503.1_1100	XP_021758503.1	GeneID:110723452	gene982	21730584-21737321	Name=XM_021902811.1	gbkey=mRNA	gene=LOC110723452	model_evidence=Supporting evidence includes similarity to: 4 Proteins%2C and 100%25 coverage of the annotated genomic feature by RNAseq alignments%2C including 56 samples with support for all annotated introns	product=lanC-like protein GCL1	NP_201331.1	4.2e-171	571.2	GCR2-like 1 [Arabidopsis thaliana]	NP_201331.1	0	63.325	Dbxref=TAIR:AT5G65280,GeneID:836653,Genbank:NP_201331.1,Araport:AT5G65280	product=GCR2-like 1	.	.
rna29356	Pas	Reg-Tit	66.3963	0.0771886	22.1836	8.17938	0.748748	10.9241	8.84408e-28	1.08784e-25	40	46	102	189	19	144	0	0	1	0	0	0	0	0	0	0	0	0	>lcl|NW_018743292.1_cds_XP_021771845.1_24528	XP_021771845.1	GeneID:110735985	gene22814	12823938-12835965	Name=XM_021916153.1	gbkey=mRNA	gene=LOC110735985	model_evidence=Supporting evidence includes similarity to: 1 Protein%2C and 94%25 coverage of the annotated genomic feature by RNAseq alignments	product=ankyrin repeat-containing protein At2g01680-like	NP_001189592.1	3.3e-38	133.3	Ankyrin repeat family protein [Arabidopsis thaliana]	NP_199929.1	1.98e-35	28.869	Dbxref=TAIR:AT5G51160,GeneID:835190,Genbank:NP_199929.1,Araport:AT5G51160	product=Ankyrin repeat family protein	.	.
rna60725	Pas	Reg-Tit	50.1982	0.142844	16.828	7.26623	0.665163	10.924	8.8521e-28	1.08784e-25	52.8553	65.1042	55.1044	101.412	15.7531	96.8456	0	2.9423	0	0	0	0	0	0	0	0	0	0	>lcl|NW_018744878.1_cds_XP_021739049.1_50625	XP_021739049.1	GeneID:110705476	gene47128	2169057-2174692	Name=XM_021883357.1	gbkey=mRNA	gene=LOC110705476	model_evidence=Supporting evidence includes similarity to: 100%25 coverage of the annotated genomic feature by RNAseq alignments%2C including 24 samples with support for all annotated introns	product=PITH domain-containing protein 1-like%2C transcript variant X2	NP_565614.1	1.1e-109	366.4	PITH domain protein (DUF1000) [Arabidopsis thaliana]	NP_565614.1	5.17e-122	76.847	Dbxref=Araport:AT2G25950,TAIR:AT2G25950,GeneID:817136,Genbank:NP_565614.1	product=PITH domain protein (DUF1000)	.	.
rna34887	Pas	Reg-Tit	451.731	199.602	283.645	1.16724	0.10688	10.921	9.14693e-28	1.11996e-25	788	668	589.403	786	80	986.02	355	418	270	22	120	211.66	273.342	255.408	348	120.302	155	212	>lcl|NW_018743623.1_cds_XP_021715216.1_29057	XP_021715216.1	GeneID:110683178	gene27054	605808-629633	Name=XM_021859524.1	gbkey=mRNA	gene=LOC110683178	model_evidence=Supporting evidence includes similarity to: 100%25 coverage of the annotated genomic feature by RNAseq alignments%2C including 55 samples with support for all annotated introns	product=heterogeneous nuclear ribonucleoprotein R-like%2C transcript variant X1	NP_001324822.1	4.8e-62	211.9	RNA-binding (RRM/RBD/RNP motifs) family protein [Arabidopsis thaliana]	NP_001324822.1	4.67e-63	40.293	Dbxref=Araport:AT2G44710,GeneID:819079,Genbank:NP_001324822.1,TAIR:AT2G44710	product=RNA-binding (RRM/RBD/RNP motifs) family protein	.	.
rna65686	Pas	Reg-Tit	17.5506	112.605	80.9201	-2.89466	0.265167	-10.9164	9.62863e-28	1.17466e-25	15	14	17	38	7	36	229	229	172	7	47	102	146	163	215	78	128.692	90	>lcl|NW_018745080.1_cds_XP_021743586.1_54729	XP_021743586.1	GeneID:110709676	gene50905	1078273-1083307	Name=XM_021887894.1	gbkey=mRNA	gene=LOC110709676	model_evidence=Supporting evidence includes similarity to: 6 Proteins%2C and 100%25 coverage of the annotated genomic feature by RNAseq alignments%2C including 49 samples with support for all annotated introns	product=thylakoid lumenal 29 kDa protein%2C chloroplastic-like%2C transcript variant X1	NP_192640.1	2.4e-151	504.8	ascorbate peroxidase 4 [Arabidopsis thaliana]	NP_192640.1	3.22e-172	69.231	Dbxref=TAIR:AT4G09010,GeneID:826480,Genbank:NP_192640.1,Araport:AT4G09010	product=ascorbate peroxidase 4	.	.
rna39780	Pas	Reg-Tit	0	169.478	112.986	-10.0544	0.921849	-10.9067	1.07035e-27	1.30105e-25	0	0	5e-06	0	0	0.000304	415.34	453.844	335.901	28.639	86.3071	170.206	247.263	175.649	87.1291	87.1498	36.693	193.336	>lcl|NW_018743919.1_cds_XP_021719746.1_33163	XP_021719746.1	GeneID:110687406	gene30862	3258847-3266457	Name=XM_021864053.1	gbkey=mRNA	gene=LOC110687406	model_evidence=Supporting evidence includes similarity to: 16 Proteins%2C and 100%25 coverage of the annotated genomic feature by RNAseq alignments%2C including 27 samples with support for all annotated introns	product=protein STRUBBELIG-RECEPTOR FAMILY 8-like%2C transcript variant X1	NP_193944.2	1.4e-281	937.3	STRUBBELIG-receptor family 8 [Arabidopsis thaliana]	NP_193944.2	0	67.381	Dbxref=TAIR:AT4G22130,GeneID:828302,Genbank:NP_193944.2,Araport:AT4G22130	product=STRUBBELIG-receptor family 8	.	.
rna55404	Pas	Reg-Tit	79.4466	191.978	154.467	-1.21791	0.111785	-10.8951	1.21664e-27	1.47355e-25	142.439	127.253	129	138.192	13	137	332	336	210	37	96	151	257	223	348	138	179	212	>lcl|NW_018744626.1_cds_XP_021733889.1_46120	XP_021733889.1	GeneID:110700634	gene42949	4867507-4871061	Name=XM_021878197.1	gbkey=mRNA	gene=LOC110700634	model_evidence=Supporting evidence includes similarity to: 10 Proteins%2C and 100%25 coverage of the annotated genomic feature by RNAseq alignments%2C including 60 samples with support for all annotated introns	product=vesicle transport v-SNARE 13-like	NP_001327544.1	6.7e-96	321.3	vesicle transport V-snare 13 [Arabidopsis thaliana]	NP_001327544.1	1.58e-111	68.95	Dbxref=GeneID:822557,Genbank:NP_001327544.1,Araport:AT3G29100,TAIR:AT3G29100	product=vesicle transport V-snare 13	.	.
rna73375	Pas	Reg-Tit	14.6951	5175.05	3454.93	-8.41481	0.772406	-10.8943	1.22744e-27	1.48127e-25	16	67	49	0	0	0	16006	22195	8325	744	2219	3859	6151	8295	6663	1642	828	1720	>lcl|NW_018745569.1_cds_XP_021750669.1_61051	XP_021750669.1	GeneID:110716358	gene56911	791007-801579	Name=XM_021894977.1	gbkey=mRNA	gene=LOC110716358	model_evidence=Supporting evidence includes similarity to: 6 Proteins%2C and 92%25 coverage of the annotated genomic feature by RNAseq alignments	product=antiviral protein MAP-like	.	.	.	.	.	.	.	.	.	.	.
rna65034	Pas	Reg-Tit	82.7319	3.53314	29.9327	4.68528	0.430546	10.8822	1.40177e-27	1.68559e-25	142.296	96.219	113.926	180.059	10.0662	216.487	6.25816	0.273906	2.72541	1.00269	4.67677	3.5278	10.0135	6.10962	6.08318	0.00045	0	2.47678	>lcl|NW_018745026.1_cds_XP_021742983.1_54230	XP_021742983.1	GeneID:110709075	gene50404	856725-863249	Name=XM_021887287.1	gbkey=mRNA	gene=LOC110709075	model_evidence=Supporting evidence includes similarity to: 100%25 coverage of the annotated genomic feature by RNAseq alignments%2C including 21 samples with support for all annotated introns	product=uncharacterized LOC110709075%2C transcript variant X2	.	.	.	.	.	.	.	.	.	.	.
rna21577	Pas	Reg-Tit	144.774	2626.47	1799.24	-4.1701	0.383518	-10.8733	1.54547e-27	1.85175e-25	368.254	330.608	299.037	122.046	15.011	123.095	4035.25	6228.67	3140.57	648	2822.51	4469.63	3178.39	2053.76	3119.03	986.065	796.492	1418.43	>lcl|NW_018743033.1_cds_XP_021766053.1_18007	XP_021766053.1	GeneID:110730551	gene16791	1530839-1535410	Name=XM_021910361.1	gbkey=mRNA	gene=LOC110730551	model_evidence=Supporting evidence includes similarity to: 8 Proteins%2C and 100%25 coverage of the annotated genomic feature by RNAseq alignments%2C including 8 samples with support for all annotated introns	product=pyruvate decarboxylase 1-like	NP_195033.1	0	1077.8	Thiamine pyrophosphate dependent pyruvate decarboxylase family protein [Arabidopsis thaliana]	NP_195033.1	0	79.929	Dbxref=TAIR:AT4G33070,GeneID:829444,Genbank:NP_195033.1,Araport:AT4G33070	product=Thiamine pyrophosphate dependent pyruvate decarboxylase family protein	.	.
rna13889	Pas	Reg-Tit	43.1155	0.0771886	14.4233	7.60481	0.699499	10.8718	1.57083e-27	1.86888e-25	83	89	89	65	4	57	0	0	1	0	0	0	0	0	0	0	0	0	>lcl|NW_018742733.1_cds_XP_021758625.1_11639	XP_021758625.1	GeneID:110723585	gene10751	3158288-3159676	Name=XM_021902933.1	gbkey=mRNA	gene=LOC110723585	model_evidence=Supporting evidence includes similarity to: 100%25 coverage of the annotated genomic feature by RNAseq alignments%2C including 23 samples with support for all annotated introns	product=uncharacterized LOC110723585	.	.	.	.	.	.	.	.	.	.	.
rna65035	Pas	Reg-Tit	82.8248	3.53314	29.9637	4.6868	0.43111	10.8715	1.57648e-27	1.86888e-25	142.265	96.2372	113.932	180.092	10.0561	216.587	6.25202	0.273787	2.79122	0.999692	4.66603	3.52631	9.99731	6.10237	6.13397	0.000449	0	2.47545	>lcl|NW_018745026.1_cds_XP_021742982.1_54229	XP_021742982.1	GeneID:110709075	gene50404	856725-863249	Name=XM_021887287.1	gbkey=mRNA	gene=LOC110709075	model_evidence=Supporting evidence includes similarity to: 100%25 coverage of the annotated genomic feature by RNAseq alignments%2C including 21 samples with support for all annotated introns	product=uncharacterized LOC110709075%2C transcript variant X2	.	.	.	.	.	.	.	.	.	.	.
rna65038	Pas	Reg-Tit	82.8248	3.53314	29.9637	4.6868	0.43111	10.8715	1.57648e-27	1.86888e-25	142.165	96.2135	113.929	180.015	10.0503	216.81	6.24147	0.273697	2.78782	0.997616	4.65719	3.52471	9.98921	6.09421	6.12483	0.000448	0	2.47408	>lcl|NW_018745026.1_cds_XP_021742984.1_54231	XP_021742984.1	GeneID:110709075	gene50404	856725-863249	Name=XM_021887287.1	gbkey=mRNA	gene=LOC110709075	model_evidence=Supporting evidence includes similarity to: 100%25 coverage of the annotated genomic feature by RNAseq alignments%2C including 21 samples with support for all annotated introns	product=uncharacterized LOC110709075%2C transcript variant X2	.	.	.	.	.	.	.	.	.	.	.
rna48416	Pas	Reg-Tit	32.7531	160.292	117.779	-2.4006	0.220839	-10.8703	1.59614e-27	1.88552e-25	40	51	31	47	11	65	337	365	222	29	102	185	246	161	251	78	94	107	>lcl|NW_018744249.1_cds_XP_021727686.1_40392	XP_021727686.1	GeneID:110694826	gene37566	219607-222937	Name=XM_021871994.1	Note=The sequence of the model RefSeq transcript was modified relative to this genomic sequence to represent the inferred CDS: deleted 1 base in 1 codon	exception=unclassified transcription discrepancy	gbkey=mRNA	gene=LOC110694826	NP_198846.1	6.9e-54	184.6	Uncharacterized protein family (UPF0497) [Arabidopsis thaliana]	NP_198846.1	2.76e-57	44.351	Dbxref=TAIR:AT5G40300,GeneID:834028,Genbank:NP_198846.1,Araport:AT5G40300	product=Uncharacterized protein family (UPF0497)	.	.
rna13668	Pas	Reg-Tit	1.59819	69.0283	46.5516	-5.19269	0.478041	-10.8624	1.74038e-27	2.0487e-25	0	1	5	1	0	9	71	89	58	11	56.2551	91	118	44	80.7602	68	62	103	>lcl|NW_018742733.1_cds_XP_021758821.1_11445	XP_021758821.1	GeneID:110723760	gene10569	1495877-1503929	Name=XM_021903129.1	gbkey=mRNA	gene=LOC110723760	model_evidence=Supporting evidence includes similarity to: 6 Proteins%2C and 100%25 coverage of the annotated genomic feature by RNAseq alignments%2C including 7 samples with support for all annotated introns	product=F-box/LRR-repeat protein At4g14103-like	NP_176127.1	3.7e-42	146.4	F-box/RNI-like superfamily protein [Arabidopsis thaliana]	NP_176127.1	1.64e-42	33.418	Dbxref=Araport:AT1G58310,TAIR:AT1G58310,GeneID:842200,Genbank:NP_176127.1	product=F-box/RNI-like superfamily protein	.	.
rna71304	Pas	Reg-Tit	0.872871	123.743	82.7861	-6.97283	0.642852	-10.8467	2.06722e-27	2.41649e-25	1.00688	3	3	0	0	1	328.634	340	204.653	14	42	84	235	242.606	273	32	39	57	>lcl|NW_018745454.1_cds_XP_021748359.1_59280	XP_021748359.1	GeneID:110714187	gene55262	5015653-5018800	Name=XM_021892667.1	gbkey=mRNA	gene=LOC110714187	model_evidence=Supporting evidence includes similarity to: 1 Protein%2C and 100%25 coverage of the annotated genomic feature by RNAseq alignments%2C including 53 samples with support for all annotated introns	product=F-box protein At2g43440-like	NP_181872.3	3.9e-15	56.9	F-box and associated interaction domains-containing protein [Arabidopsis thaliana]	NP_001078049.1	1.11e-11	22.475	Dbxref=Araport:AT2G43445,TAIR:AT2G43445,GeneID:5007959,Genbank:NP_001078049.1	product=F-box and associated interaction domains-containing protein	.	.
rna56942	Pas	Reg-Tit	21.6759	5915.46	3950.86	-8.05689	0.743166	-10.8413	2.19299e-27	2.55461e-25	30	100	65	0	0	0	17735	12475	10365	980	2497	5190	8631	9993	9710	2561	1658	2914	>lcl|NW_018744662.1_cds_XP_021735486.1_47469	XP_021735486.1	GeneID:110702126	gene44162	3904869-3907172	Name=XM_021879794.1	gbkey=mRNA	gene=LOC110702126	model_evidence=Supporting evidence includes similarity to: 11 Proteins%2C and 100%25 coverage of the annotated genomic feature by RNAseq alignments%2C including 51 samples with support for all annotated introns	product=antiviral protein MAP-like	.	.	.	.	.	.	.	.	.	.	.
rna21192	Pas	Reg-Tit	34.6535	161.033	118.907	-2.20407	0.203312	-10.8408	2.20474e-27	2.5594e-25	45	37	64	45	6	103	305	381.397	212	20	77	144	187	230	299	117	119	156	>lcl|NW_018743021.1_cds_XP_021765716.1_17679	XP_021765716.1	GeneID:110730240	gene16480	1935833-1945582	Name=XM_021910024.1	gbkey=mRNA	gene=LOC110730240	model_evidence=Supporting evidence includes similarity to: 3 Proteins%2C and 100%25 coverage of the annotated genomic feature by RNAseq alignments%2C including 60 samples with support for all annotated introns	product=dnaJ homolog subfamily C member 2-like	NP_001331471.1	7.2e-82	276.4	Duplicated homeodomain-like superfamily protein [Arabidopsis thaliana]	NP_568645.1	2.03e-71	48.742	Dbxref=TAIR:AT5G45420,GeneID:834578,Genbank:NP_568645.1,Araport:AT5G45420	product=Duplicated homeodomain-like superfamily protein	AUR62018777-RA|MYB_related	0
rna44711	Pas	Reg-Tit	6.43836	514.543	345.174	-6.3915	0.589899	-10.8349	2.35188e-27	2.7208e-25	0	4.7156	6.027	0	2	38.1663	440.187	503	344.342	76	353	449	764.978	406.87	625.789	702	689.364	827.663	>lcl|NW_018744080.1_cds_XP_021724219.1_37276	XP_021724219.1	GeneID:110691585	gene34701	4724522-4766508	Name=XM_021868526.1	gbkey=mRNA	gene=LOC110691585	model_evidence=Supporting evidence includes similarity to: 100%25 coverage of the annotated genomic feature by RNAseq alignments%2C including 1 sample with support for all annotated introns	product=uncharacterized LOC110691585%2C transcript variant X1	NP_564492.1	3e-90	303.3	transmembrane protein [Arabidopsis thaliana]	NP_564492.1	8.06e-96	68.224	Dbxref=Araport:AT1G44920,TAIR:AT1G44920,GeneID:841058,Genbank:NP_564492.1	product=transmembrane protein	.	.
rna22796	Pas	Reg-Tit	133.261	30.6652	64.8638	2.12607	0.196599	10.8142	2.94766e-27	3.39831e-25	168	141	174.685	276	40	243	40	39	37	6	20	43	27	31	57	18	34	32	>lcl|NW_018743074.1_cds_XP_021767169.1_18992	XP_021767169.1	GeneID:110731607	gene17735	1067713-1069219	Name=XM_021911477.1	gbkey=mRNA	gene=LOC110731607	model_evidence=Supporting evidence includes similarity to: 100%25 coverage of the annotated genomic feature by RNAseq alignments	product=BON1-associated protein 2-like	NP_192029.1	6.5e-58	197.7	Calcium-dependent lipid-binding (CaLB domain) family protein [Arabidopsis thaliana]	NP_192029.1	7.7e-61	45.902	Dbxref=TAIR:AT4G01200,GeneID:828043,Genbank:NP_192029.1,Araport:AT4G01200	product=Calcium-dependent lipid-binding (CaLB domain) family protein	.	.
rna18650	Pas	Reg-Tit	0	213.165	142.11	-10.3843	0.960607	-10.8101	3.08248e-27	3.54158e-25	0	0	0	0	0	0	149	151.179	56	31.4297	160.762	156.605	193.448	161.043	270.677	383.967	371.123	340.425	>lcl|NW_018742914.1_cds_XP_021763305.1_15545	XP_021763305.1	GeneID:110728009	gene14476	5768609-5771584	Name=XM_021907613.1	gbkey=mRNA	gene=LOC110728009	model_evidence=Supporting evidence includes similarity to: 100%25 coverage of the annotated genomic feature by RNAseq alignments%2C including 2 samples with support for all annotated introns	product=uncharacterized LOC110728009	.	.	.	.	.	.	.	.	.	AUR62009484-RA|MIKC_MADS	0
rna70558	Pas	Reg-Tit	187.357	1.36911	63.3652	8.57376	0.793651	10.8029	3.33359e-27	3.81702e-25	149.327	138.628	249.845	446.094	57	449.055	2	2.02817	0	2	0	0	0	0	0	0	0	0	>lcl|NW_018745448.1_cds_XP_021747947.1_58624	XP_021747947.1	GeneID:110713814	gene54674	10050423-10058261	Name=XM_021892254.1	gbkey=mRNA	gene=LOC110713814	model_evidence=Supporting evidence includes similarity to: 100%25 coverage of the annotated genomic feature by RNAseq alignments%2C including 15 samples with support for all annotated introns	product=protein PLASTID REDOX INSENSITIVE 2-like%2C transcript variant X1	NP_001077502.1	3e-58	197.6	Serine/Threonine-kinase [Arabidopsis thaliana]	NP_563872.1	1.34e-62	54.491	Dbxref=Araport:AT1G10522,TAIR:AT1G10522,GeneID:837593,Genbank:NP_563872.1	product=Serine/Threonine-kinase	.	.
rna46609	Pas	Reg-Tit	463.356	1006.86	825.694	-1.13503	0.105092	-10.8004	3.42633e-27	3.90986e-25	569.91	562.995	639.073	954.922	111	994.752	1521.58	1467.24	1032.88	135	710.353	1041.79	1486.58	1078.34	1846.24	897.498	930.714	1072.14	>lcl|NW_018744143.1_cds_XP_021726056.1_38936	XP_021726056.1	GeneID:110693225	gene36157	1795412-1816745	Name=XM_021870365.1	gbkey=mRNA	gene=LOC110693225	model_evidence=Supporting evidence includes similarity to: 1 Protein%2C and 100%25 coverage of the annotated genomic feature by RNAseq alignments%2C including 9 samples with support for all annotated introns	product=trafficking protein particle complex II-specific subunit 130 homolog%2C transcript variant X2	NP_200255.5	0	2127	CLUB [Arabidopsis thaliana]	NP_200255.5	0	72.836	Dbxref=TAIR:AT5G54440,GeneID:835532,Genbank:NP_200255.5,Araport:AT5G54440	product=CLUB	.	.
rna71845	Pas	Reg-Tit	22.4106	102.08	75.5234	-2.16798	0.201142	-10.7784	4.35589e-27	4.95375e-25	21	33	33	60	5	37	156	211	134	23	64	119	134	83	189.718	55	68	90	>lcl|NW_018745461.1_cds_XP_021749014.1_59784	XP_021749014.1	GeneID:110714771	gene55691	2238003-2242500	Name=XM_021893322.1	gbkey=mRNA	gene=LOC110714771	model_evidence=Supporting evidence includes similarity to: 100%25 coverage of the annotated genomic feature by RNAseq alignments%2C including 16 samples with support for all annotated introns	product=exportin-7-A-like	NP_001330877.1	6.5e-159	530.5	ARM repeat superfamily protein [Arabidopsis thaliana]	NP_001330882.1	1.9e-171	60.825	Dbxref=GeneID:830499,Genbank:NP_001330882.1,Araport:AT5G06120,TAIR:AT5G06120	product=ARM repeat superfamily protein	.	.
rna3376	Pas	Reg-Tit	425.525	105.288	212.034	2.02885	0.188315	10.7738	4.5795e-27	5.19046e-25	821	818.505	528.812	763.058	67	697.38	146	162	102.556	13	92	113	99	91	151	122.316	111	121.163	>lcl|NW_018742244.1_cds_XP_021713613.1_2867	XP_021713613.1	GeneID:110681794	gene2569	2872935-2874659	Name=XM_021857921.1	Note=The sequence of the model RefSeq transcript was modified relative to this genomic sequence to represent the inferred CDS: inserted 2 bases in 1 codon	exception=unclassified transcription discrepancy	gbkey=mRNA	gene=LOC110681794	NP_565409.1	7.6e-172	572.4	EXORDIUM like 5 [Arabidopsis thaliana]	NP_565409.1	2.63e-174	74.528	Dbxref=Araport:AT2G17230,TAIR:AT2G17230,GeneID:816228,Genbank:NP_565409.1	product=EXORDIUM like 5	.	.
rna58874	Pas	Reg-Tit	7.98633	147.324	100.878	-4.22608	0.393769	-10.7324	7.17325e-27	8.09089e-25	2	8.05202	11.0135	41.273	2.01023	5.02359	167.846	178.527	121.37	22	117.581	219.675	218.117	104.084	214.618	121.686	148.276	209.056	.	.	.	.	.	.	.	.	.	.	.	.	.	.	.	.	.	.	.	.	.
rna7203	Pas	Reg-Tit	31.2071	142.345	105.299	-2.26387	0.210941	-10.7322	7.18676e-27	8.09089e-25	70.331	26	32	60.4771	9	48.1742	169	202	124	20.339	86.3927	146.317	201.352	180.766	293.572	132.153	174.831	125.327	>lcl|NW_018742418.1_cds_XP_021747324.1_5904	XP_021747324.1	GeneID:110713161	gene5441	9127761-9133368	Name=XM_021891632.1	gbkey=mRNA	gene=LOC110713161	model_evidence=Supporting evidence includes similarity to: 1 Protein%2C and 100%25 coverage of the annotated genomic feature by RNAseq alignments%2C including 61 samples with support for all annotated introns	product=uncharacterized LOC110713161	NP_567436.1	2e-35	121.2	sporulation-specific protein [Arabidopsis thaliana]	NP_567436.1	2.22e-38	75.676	Dbxref=TAIR:AT4G14615,GeneID:827111,Genbank:NP_567436.1,Araport:AT4G14615	product=sporulation-specific protein	.	.
rna73545	Pas	Reg-Tit	14.4269	116.06	82.1825	-3.12515	0.291568	-10.7184	8.34113e-27	9.32789e-25	3.99383	11.4963	20.138	35.9978	5.48888	34.9816	142.466	164.065	88.506	19.4441	87.9545	101.452	180.971	114.951	196.455	110.95	100.577	167.999	>lcl|NW_018745587.1_cds_XP_021750781.1_61191	XP_021750781.1	GeneID:110716460	gene57050	244732-258824	Name=XM_021895088.1	gbkey=mRNA	gene=LOC110716460	model_evidence=Supporting evidence includes similarity to: 1 Protein%2C and 100%25 coverage of the annotated genomic feature by RNAseq alignments%2C including 3 samples with support for all annotated introns	product=DNA repair protein REV1-like%2C transcript variant X1	NP_199288.4	0	1132.1	DNA-directed DNA polymerase [Arabidopsis thaliana]	NP_199288.4	0	50.855	Dbxref=TAIR:AT5G44750,GeneID:834504,Genbank:NP_199288.4,Araport:AT5G44750	product=DNA-directed DNA polymerase	.	.
rna7063	Pas	Reg-Tit	1.31931	800.514	534.116	-9.07887	0.847787	-10.7089	9.24543e-27	1.03048e-24	5	6	1	0	0	0	2244	2961	1360	60	114	629	1233	2555	1654	97	44	75	>lcl|NW_018742418.1_cds_XP_021746591.1_5789	XP_021746591.1	GeneID:110712432	gene5342	7784744-7785735	Name=XM_021890899.1	gbkey=mRNA	gene=LOC110712432	model_evidence=Supporting evidence includes similarity to: 1 Protein%2C and 100%25 coverage of the annotated genomic feature by RNAseq alignments	product=miraculin-like	NP_565062.1	1.2e-16	62.4	Kunitz family trypsin and protease inhibitor protein [Arabidopsis thaliana]	NP_565062.1	1.36e-15	27.624	Dbxref=Araport:AT1G73325,TAIR:AT1G73325,GeneID:843667,Genbank:NP_565062.1	product=Kunitz family trypsin and protease inhibitor protein	.	.
rna56261	Pas	Reg-Tit	248.167	52.4086	117.661	2.22832	0.208197	10.7029	9.86034e-27	1.09538e-24	193.125	240.448	309.547	598.677	69.6255	600.872	91.4492	107.448	54.0502	7.51146	31.5167	47.0192	71.5615	53.0652	100.001	33.7862	51.5354	54.5374	>lcl|NW_018744633.1_cds_XP_021734688.1_46885	XP_021734688.1	GeneID:110701347	gene43629	6573157-6577332	Name=XM_021878996.1	gbkey=mRNA	gene=LOC110701347	model_evidence=Supporting evidence includes similarity to: 100%25 coverage of the annotated genomic feature by RNAseq alignments%2C including 61 samples with support for all annotated introns	product=uncharacterized LOC110701347%2C transcript variant X1	NP_001330345.1	1.9e-91	308.8	smr (Small MutS Related) domain-containing protein [Arabidopsis thaliana]	NP_197743.1	1.52e-97	41.928	Dbxref=TAIR:AT5G23520,GeneID:832417,Genbank:NP_197743.1,Araport:AT5G23520	product=smr (Small MutS Related) domain-containing protein	.	.
rna69397	Pas	Reg-Tit	150.962	7.77542	55.5041	4.18952	0.391835	10.6921	1.10887e-26	1.22778e-24	411.232	234.234	208	100	14	395	15	26	17	0	3	6	14	6	11	5	9	5	>lcl|NW_018745395.1_cds_XP_021747119.1_57792	XP_021747119.1	GeneID:110712968	gene53811	53750-55261	Name=XM_021891427.1	gbkey=mRNA	gene=LOC110712968	model_evidence=Supporting evidence includes similarity to: 2 Proteins%2C and 85%25 coverage of the annotated genomic feature by RNAseq alignments	product=protein ALP1-like	NP_196762.1	1.4e-172	576.1	nuclease [Arabidopsis thaliana]	NP_196762.1	0	63.904	Dbxref=TAIR:AT5G12010,GeneID:831074,Genbank:NP_196762.1,Araport:AT5G12010	product=nuclease	.	.
rna59489	Pas	Reg-Tit	140.49	40.7849	74.02	1.87143	0.17517	10.6835	1.21599e-26	1.34194e-24	186	211.61	213.595	300.96	21.1434	315.678	45.2072	51.0481	34.3967	8	26	38.0547	65.5565	46.0387	56	41.3364	47.5056	42.4403	>lcl|NW_018744835.1_cds_XP_021737869.1_49553	XP_021737869.1	GeneID:110704401	gene46141	57310-63648	Name=XM_021882177.1	gbkey=mRNA	gene=LOC110704401	model_evidence=Supporting evidence includes similarity to: 1 Protein%2C and 100%25 coverage of the annotated genomic feature by RNAseq alignments%2C including 5 samples with support for all annotated introns	product=uncharacterized LOC110704401%2C transcript variant X1	NP_196851.1	1.2e-31	111.5	hypothetical protein AT5G13470 [Arabidopsis thaliana]	NP_196851.1	6.4e-33	59.794	Dbxref=TAIR:AT5G13470,GeneID:831189,Genbank:NP_196851.1,Araport:AT5G13470	product=hypothetical protein	.	.
rna38752	Pas	Reg-Tit	9.74086	93.3453	65.4771	-3.16774	0.296569	-10.6813	1.24556e-26	1.37008e-24	14	13	20.0044	29	1	13	113	106	64	12	68	190	149.046	110	202	45	87	91.0435	>lcl|NW_018743863.1_cds_XP_021718821.1_32337	XP_021718821.1	GeneID:110686509	gene30064	1349543-1354755	Name=XM_021863129.1	gbkey=mRNA	gene=LOC110686509	model_evidence=Supporting evidence includes similarity to: 10 Proteins%2C and 95%25 coverage of the annotated genomic feature by RNAseq alignments	product=enoyl-[acyl-carrier-protein] reductase [NADH] 1%2C chloroplastic-like	NP_565331.1	8.8e-178	592.5	NAD(P)-binding Rossmann-fold superfamily protein [Arabidopsis thaliana]	NP_849940.1	0	72.405	Dbxref=Araport:AT2G05990,TAIR:AT2G05990,GeneID:815152,Genbank:NP_849940.1	product=NAD(P)-binding Rossmann-fold superfamily protein	.	.
rna38429	Pas	Reg-Tit	129.766	401.585	310.979	-1.61854	0.151595	-10.6768	1.30707e-26	1.43304e-24	273.916	230.614	159.542	239.006	22.2722	189.033	684.605	835.455	522.274	55.5295	204.618	443.874	633.455	544.433	878.385	230.013	236.386	354.536	>lcl|NW_018743850.1_cds_XP_021718491.1_32074	XP_021718491.1	GeneID:110686200	gene29836	7423437-7431437	Name=XM_021862804.1	gbkey=mRNA	gene=LOC110686200	model_evidence=Supporting evidence includes similarity to: 1 Protein%2C and 100%25 coverage of the annotated genomic feature by RNAseq alignments%2C including 42 samples with support for all annotated introns	product=G-box-binding factor 1-like%2C transcript variant X5	NP_195391.1	3.3e-94	317.5	G-box binding factor 1 [Arabidopsis thaliana]	NP_195391.1	6.27e-111	53.693	Dbxref=TAIR:AT4G36730,GeneID:829826,Genbank:NP_195391.1,Araport:AT4G36730	product=G-box binding factor 1	AUR62008004-RA|bZIP	0
rna38428	Pas	Reg-Tit	129.656	405.022	313.233	-1.63265	0.152941	-10.675	1.33211e-26	1.45573e-24	273.99	230.284	159.759	238.964	22.3908	189.184	735.435	835.662	522.799	55.8229	203.849	443.868	633.924	546.061	885.917	230.141	236.84	357.823	>lcl|NW_018743850.1_cds_XP_021718493.1_32076	XP_021718493.1	GeneID:110686200	gene29836	7423437-7431437	Name=XM_021862804.1	gbkey=mRNA	gene=LOC110686200	model_evidence=Supporting evidence includes similarity to: 1 Protein%2C and 100%25 coverage of the annotated genomic feature by RNAseq alignments%2C including 42 samples with support for all annotated introns	product=G-box-binding factor 1-like%2C transcript variant X5	NP_195391.1	3.3e-94	317.5	G-box binding factor 1 [Arabidopsis thaliana]	NP_195391.1	6.27e-111	53.693	Dbxref=TAIR:AT4G36730,GeneID:829826,Genbank:NP_195391.1,Araport:AT4G36730	product=G-box binding factor 1	AUR62008004-RA|bZIP	0
rna53310	Pas	Reg-Tit	0.551353	93.0776	62.2355	-7.17802	0.672641	-10.6714	1.38528e-26	1.50892e-24	1.50101	1.5	0.500245	0	0	0	167	92.0622	95.0567	15.9653	71.0506	22.5055	143.265	118.425	184.304	86.65	91.5166	104.568	>lcl|NW_018744537.1_cds_XP_021732028.1_44445	XP_021732028.1	GeneID:110698817	gene41318	5235241-5238711	Name=XM_021876336.1	gbkey=mRNA	gene=LOC110698817	model_evidence=Supporting evidence includes similarity to: 100%25 coverage of the annotated genomic feature by RNAseq alignments%2C including 2 samples with support for all annotated introns	product=uncharacterized LOC110698817%2C transcript variant X2	NP_001319843.1	6.1e-19	70.2	Myb/SANT-like DNA-binding domain protein [Arabidopsis thaliana]	NP_567224.1	5.66e-12	24.121	Dbxref=TAIR:AT4G02210,GeneID:827547,Genbank:NP_567224.1,Araport:AT4G02210	product=Myb/SANT-like DNA-binding domain protein	.	.
rna38427	Pas	Reg-Tit	129.658	406.761	314.394	-1.63893	0.153639	-10.6674	1.44544e-26	1.56935e-24	272.994	230.524	159.901	239.08	22.4742	189.335	735.168	840.401	536.65	56.0123	204.951	444.758	633.83	545.851	886.798	229.864	238.592	357.558	>lcl|NW_018743850.1_cds_XP_021718494.1_32077	XP_021718494.1	GeneID:110686200	gene29836	7423437-7431437	Name=XM_021862804.1	gbkey=mRNA	gene=LOC110686200	model_evidence=Supporting evidence includes similarity to: 1 Protein%2C and 100%25 coverage of the annotated genomic feature by RNAseq alignments%2C including 42 samples with support for all annotated introns	product=G-box-binding factor 1-like%2C transcript variant X5	NP_195391.1	3.3e-94	317.5	G-box binding factor 1 [Arabidopsis thaliana]	NP_195391.1	6.27e-111	53.693	Dbxref=TAIR:AT4G36730,GeneID:829826,Genbank:NP_195391.1,Araport:AT4G36730	product=G-box binding factor 1	AUR62008004-RA|bZIP	0
rna52630	Pas	Reg-Tit	0.113168	111.614	74.4473	-9.00869	0.844627	-10.6659	1.47004e-26	1.59092e-24	0	0	1	0	0	0	181	229	124	9	49	108	163	154	253	115	86	110	>lcl|NW_018744517.1_cds_XP_021731484.1_43843	XP_021731484.1	GeneID:110698370	gene40770	1939883-1964331	Name=XM_021875792.1	gbkey=mRNA	gene=LOC110698370	model_evidence=Supporting evidence includes similarity to: 8 Proteins%2C and 100%25 coverage of the annotated genomic feature by RNAseq alignments%2C including 56 samples with support for all annotated introns	product=nudix hydrolase 26%2C chloroplastic-like	NP_187673.1	1.2e-91	307.6	nudix hydrolase homolog 26 [Arabidopsis thaliana]	NP_187673.1	4.07e-94	69.072	Dbxref=TAIR:AT3G10620,GeneID:820231,Genbank:NP_187673.1,Araport:AT3G10620	product=nudix hydrolase homolog 26	.	.
rna62703	Pas	Reg-Tit	947.991	22.5464	331.028	5.34593	0.501306	10.664	1.49983e-26	1.61793e-24	2209	2121	1199	1545	154	831	50	70	48	1	5	11	20	56	97	6	3	6	>lcl|NW_018744996.1_cds_XP_021740843.1_52287	XP_021740843.1	GeneID:110707139	gene48641	188891-191986	Name=XM_021885151.1	gbkey=mRNA	gene=LOC110707139	model_evidence=Supporting evidence includes similarity to: 96%25 coverage of the annotated genomic feature by RNAseq alignments	product=polygalacturonase inhibitor 1-like	NP_193747.2	1.5e-106	357.5	Leucine-rich repeat transmembrane protein kinase [Arabidopsis thaliana]	NP_196304.1	8.06e-80	48.814	Dbxref=TAIR:AT5G06860,GeneID:830577,Genbank:NP_196304.1,Araport:AT5G06860	product=polygalacturonase inhibiting protein 1	.	.
rna1547	Pas	Reg-Tit	10.1635	62.6524	45.1561	-2.81669	0.264184	-10.6619	1.53457e-26	1.6501e-24	8	8	8	28	4	19	137	119	79	11	28	77	76	79	122	31	44	55	>lcl|NW_018742204.1_cds_XP_021759800.1_1277	XP_021759800.1	GeneID:110724667	gene1143	23215219-23221548	Name=XM_021904108.1	gbkey=mRNA	gene=LOC110724667	model_evidence=Supporting evidence includes similarity to: 1 Protein%2C and 100%25 coverage of the annotated genomic feature by RNAseq alignments%2C including 24 samples with support for all annotated introns	product=calmodulin-lysine N-methyltransferase-like	NP_680769.4	1.8e-117	393.3	S-adenosyl-L-methionine-dependent methyltransferases superfamily protein [Arabidopsis thaliana]	NP_680769.4	9.53e-130	58.632	Dbxref=TAIR:AT4G35987,GeneID:829754,Genbank:NP_680769.4,Araport:AT4G35987	product=S-adenosyl-L-methionine-dependent methyltransferases superfamily protein	.	.
rna35249	Pas	Reg-Tit	0	84.9992	56.6662	-9.05062	0.85008	-10.6468	1.80484e-26	1.93452e-24	0.000349	0	0	0.090309	0	0	131.902	145.852	66.0318	13	47.9388	125.526	141.689	95.6328	98.2492	75.6726	73.6705	89.8324	>lcl|NW_018743669.1_cds_XP_021715586.1_29374	XP_021715586.1	GeneID:110683503	gene27321	1539665-1546316	Name=XM_021859894.1	gbkey=mRNA	gene=LOC110683503	model_evidence=Supporting evidence includes similarity to: 1 Protein%2C and 100%25 coverage of the annotated genomic feature by RNAseq alignments%2C including 2 samples with support for all annotated introns	product=bifunctional aspartokinase/homoserine dehydrogenase 1-like%2C transcript variant X3	NP_197605.1	1.1e-160	536.1	Glyceraldehyde-3-phosphate dehydrogenase-like family protein [Arabidopsis thaliana]	NP_197605.1	0	67.021	Dbxref=TAIR:AT5G21060,GeneID:832230,Genbank:NP_197605.1,Araport:AT5G21060	product=Glyceraldehyde-3-phosphate dehydrogenase-like family protein	.	.
rna42786	Pas	Reg-Tit	0.294265	93.9004	62.6984	-7.83568	0.736277	-10.6423	1.89392e-26	2.02353e-24	1	0	0	0	0	2	147	156	99	12	62	90	147	98	178	69	89	111	>lcl|NW_018743979.1_cds_XP_021722496.1_35667	XP_021722496.1	GeneID:110689986	gene33187	754587-756048	Name=XM_021866804.1	gbkey=mRNA	gene=LOC110689986	model_evidence=Supporting evidence includes similarity to: 100%25 coverage of the annotated genomic feature by RNAseq alignments%2C including 13 samples with support for all annotated introns	product=uncharacterized LOC110689986	.	.	.	.	.	.	.	.	.	.	.
rna59362	Pas	Reg-Tit	2198.18	352.996	968.056	2.6489	0.249082	10.6347	2.05542e-26	2.18912e-24	2627	2840	4408.98	3787	319	5484.99	308	314	227	72	311	559	456	385	508	311	329	414	>lcl|NW_018744828.1_cds_XP_021737719.1_49442	XP_021737719.1	GeneID:110704238	gene46031	10471-13066	Name=XM_021882027.1	gbkey=mRNA	gene=LOC110704238	model_evidence=Supporting evidence includes similarity to: 35 Proteins%2C and 100%25 coverage of the annotated genomic feature by RNAseq alignments%2C including 58 samples with support for all annotated introns	product=peroxidase 12-like	NP_177313.1	9e-136	454	Peroxidase superfamily protein [Arabidopsis thaliana]	NP_177313.1	8.95e-152	62.145	Dbxref=Araport:AT1G71695,TAIR:AT1G71695,GeneID:843498,Genbank:NP_177313.1	product=Peroxidase superfamily protein	.	.
rna36421	Pas	Reg-Tit	3.30432	304.951	204.402	-6.39661	0.601543	-10.6337	2.07791e-26	2.20607e-24	17.0758	4.24281	9	0	0	0	753.581	901.009	544.896	34.1032	102.197	279.944	503.918	536.691	645.942	97.7712	83.2266	148.043	>lcl|NW_018743722.1_cds_XP_021716703.1_30424	XP_021716703.1	GeneID:110684569	gene28302	1549861-1553815	Name=XM_021861011.1	gbkey=mRNA	gene=LOC110684569	model_evidence=Supporting evidence includes similarity to: 12 Proteins%2C and 100%25 coverage of the annotated genomic feature by RNAseq alignments%2C including 9 samples with support for all annotated introns	product=WAT1-related protein At2g37460-like%2C transcript variant X1	NP_181282.1	1.1e-151	506.4	nodulin MtN21 /EamA-like transporter family protein [Arabidopsis thaliana]	NP_181282.1	2e-169	65.084	Dbxref=Araport:AT2G37460,TAIR:AT2G37460,GeneID:818323,Genbank:NP_181282.1	product=nodulin MtN21 /EamA-like transporter family protein	.	.
rna41358	Pas	Reg-Tit	73.3697	347.654	256.226	-2.25697	0.212445	-10.6238	2.31013e-26	2.44488e-24	49.3372	51.2073	118.215	212	17	180.388	597.245	581.138	382.334	51	209	341.135	487.152	436.794	648.631	245.428	278.826	403	>lcl|NW_018743937.1_cds_XP_021721198.1_34519	XP_021721198.1	GeneID:110688748	gene32118	4061237-4069267	Name=XM_021865506.1	gbkey=mRNA	gene=LOC110688748	model_evidence=Supporting evidence includes similarity to: 7 Proteins%2C and 100%25 coverage of the annotated genomic feature by RNAseq alignments%2C including 59 samples with support for all annotated introns	product=xylulose kinase-like	NP_199776.1	3.2e-278	925.4	xylulose kinase-2 [Arabidopsis thaliana]	NP_199776.1	0	72.401	Dbxref=TAIR:AT5G49650,GeneID:835027,Genbank:NP_199776.1,Araport:AT5G49650	product=xylulose kinase-2	.	.
rna56262	Pas	Reg-Tit	246.135	51.5427	116.407	2.23178	0.210104	10.6223	2.34821e-26	2.47737e-24	192.875	230.552	309.453	598.323	69.3745	600.971	91.5508	107.552	53.9498	7.48854	31.4833	46.9808	71.4385	52.9348	99.9989	34.2138	51.4646	54.4626	>lcl|NW_018744633.1_cds_XP_021734689.1_46886	XP_021734689.1	GeneID:110701347	gene43629	6573157-6577332	Name=XM_021878996.1	gbkey=mRNA	gene=LOC110701347	model_evidence=Supporting evidence includes similarity to: 100%25 coverage of the annotated genomic feature by RNAseq alignments%2C including 61 samples with support for all annotated introns	product=uncharacterized LOC110701347%2C transcript variant X1	NP_001330345.1	1.9e-91	308.8	smr (Small MutS Related) domain-containing protein [Arabidopsis thaliana]	NP_197743.1	1.52e-97	41.928	Dbxref=TAIR:AT5G23520,GeneID:832417,Genbank:NP_197743.1,Araport:AT5G23520	product=smr (Small MutS Related) domain-containing protein	.	.
rna58160	Pas	Reg-Tit	430.91	82.2835	198.492	2.43237	0.22906	10.6189	2.43391e-26	2.55973e-24	1094.63	874	745.578	594	44	468.488	118.215	132	76	18	65	102	119	83	123	65	51.3334	79	>lcl|NW_018744718.1_cds_XP_021736701.1_48488	XP_021736701.1	GeneID:110703238	gene45085	824366-828052	Name=XM_021881009.1	Note=The sequence of the model RefSeq transcript was modified relative to this genomic sequence to represent the inferred CDS: deleted 1 base in 1 codon	exception=unclassified transcription discrepancy	gbkey=mRNA	gene=LOC110703238	NP_566527.1	5.5e-106	355.2	phosphatidic acid phosphatase-related / PAP2-like protein [Arabidopsis thaliana]	NP_566527.1	2.31e-114	63.838	Dbxref=TAIR:AT3G15820,GeneID:820825,Genbank:NP_566527.1,Araport:AT3G15820	product=phosphatidic acid phosphatase-related / PAP2-like protein	.	.
rna62744	Pas	Reg-Tit	51.8095	1.77674	18.4543	4.97118	0.46852	10.6104	2.66575e-26	2.79479e-24	50	82	52	86	18	97	6	5	3	1	0	0	3	0	3	1	0	0	.	.	.	.	.	.	.	.	.	.	.	.	.	.	.	.	.	.	.	.	.
rna38236	Pas	Reg-Tit	199.64	513.375	408.797	-1.3651	0.128739	-10.6036	2.86727e-26	2.9967e-24	203.335	319.818	323.464	398.176	40.4213	410.517	886.39	963.184	684.704	72.0031	314.573	567.566	682.113	636.249	1121.65	290.216	374.48	450.786	>lcl|NW_018743850.1_cds_XP_021718348.1_31908	XP_021718348.1	GeneID:110686069	gene29658	5413077-5425858	Name=XM_021862656.1	Note=The sequence of the model RefSeq transcript was modified relative to this genomic sequence to represent the inferred CDS: deleted 1 base in 1 codon	exception=unclassified transcription discrepancy	gbkey=mRNA	gene=LOC110686069	NP_680188.1	0	1276.7	replication factor C1 [Arabidopsis thaliana]	NP_680188.1	0	63.812	Dbxref=TAIR:AT5G22010,GeneID:832261,Genbank:NP_680188.1,Araport:AT5G22010	product=replication factor C1	.	.
rna29126	Pas	Reg-Tit	3.13165	84.0832	57.0993	-4.56682	0.430951	-10.5971	3.07424e-26	3.20303e-24	4	9	11	1	0	4	125	109	37	21	66	109	164	85	117	40	47	126	>lcl|NW_018743292.1_cds_XP_021773019.1_24332	XP_021773019.1	GeneID:110736984	gene22636	10608119-10612094	Name=XM_021917327.1	gbkey=mRNA	gene=LOC110736984	model_evidence=Supporting evidence includes similarity to: 4 Proteins%2C and 100%25 coverage of the annotated genomic feature by RNAseq alignments%2C including 31 samples with support for all annotated introns	product=phosphoenolpyruvate/phosphate translocator 2%2C chloroplastic-like	NP_566142.1	3.2e-148	495.5	phosphoenolpyruvate (pep)/phosphate translocator 2 [Arabidopsis thaliana]	NP_566142.1	7.44e-154	65.103	Dbxref=TAIR:AT3G01550,GeneID:821114,Genbank:NP_566142.1,Araport:AT3G01550	product=phosphoenolpyruvate (pep)/phosphate translocator 2	.	.
rna13971	Pas	Reg-Tit	0	97.1847	64.7898	-9.24166	0.872541	-10.5917	3.25772e-26	3.38369e-24	0	0	0	0	0	0	92	102	58	15	79	107	124	105	163	100	120	128	>lcl|NW_018742733.1_cds_XP_021759012.1_11717	XP_021759012.1	GeneID:110723908	gene10814	3694447-3697192	Name=XM_021903320.1	gbkey=mRNA	gene=LOC110723908	model_evidence=Supporting evidence includes similarity to: 100%25 coverage of the annotated genomic feature by RNAseq alignments%2C including 13 samples with support for all annotated introns	product=FBD-associated F-box protein At4g10400-like%2C transcript variant X1	NP_001078367.1	2.4e-19	70.7	F-box/RNI-like/FBD-like domains-containing protein [Arabidopsis thaliana]	NP_192778.2	1.22e-18	27.7	Dbxref=GeneID:826632,Genbank:NP_192778.2,Araport:AT4G10400,TAIR:AT4G10400	product=F-box/RNI-like/FBD-like domains-containing protein	.	.
rna75079	Pas	Reg-Tit	470.179	210.7	297.193	1.16293	0.109813	10.59	3.31487e-26	3.42187e-24	703	627.679	696	1058	94	825.346	286	362	191	29	153	194	342.512	279	303	191	157	271	>lcl|NW_018745684.1_cds_XP_021752697.1_62442	XP_021752697.1	GeneID:110718197	gene58210	3764276-3768403	Name=XM_021897005.1	gbkey=mRNA	gene=LOC110718197	model_evidence=Supporting evidence includes similarity to: 2 Proteins%2C and 100%25 coverage of the annotated genomic feature by RNAseq alignments%2C including 56 samples with support for all annotated introns	product=protein APEM9-like	NP_850555.1	6.7e-60	204.8	3-phosphoinositide-dependent protein kinase-1 [Arabidopsis thaliana]	NP_850555.1	7.51e-60	39.359	Dbxref=TAIR:AT3G10572,GeneID:820223,Genbank:NP_850555.1,Araport:AT3G10572	product=3-phosphoinositide-dependent protein kinase-1	.	.
rna50340	Pas	Reg-Tit	0.32751	126.354	84.3454	-8.22306	0.778534	-10.5622	4.4594e-26	4.57518e-24	1.56562	0.894325	0	0	0	0	175.754	138.838	54.4927	29.7047	101.254	176.9	149.413	104.408	197.98	127.654	111.213	142.478	>lcl|NW_018744367.1_cds_XP_021729444.1_41979	XP_021729444.1	GeneID:110696461	gene39021	192745-199693	Name=XM_021873751.1	gbkey=mRNA	gene=LOC110696461	model_evidence=Supporting evidence includes similarity to: 3 Proteins%2C and 100%25 coverage of the annotated genomic feature by RNAseq alignments%2C including 1 sample with support for all annotated introns	product=ribosomal RNA small subunit methyltransferase NEP1-like%2C transcript variant X1	NP_191259.1	5.1e-89	299.7	nucleolar essential protein-like protein [Arabidopsis thaliana]	NP_191259.1	4.33e-97	65.581	Dbxref=TAIR:AT3G57000,GeneID:824867,Genbank:NP_191259.1,Araport:AT3G57000	product=nucleolar essential protein-like protein	.	.
rna50339	Pas	Reg-Tit	0.32751	126.709	84.5821	-8.22727	0.778977	-10.5616	4.48746e-26	4.58993e-24	1.566	0.899384	0	0	0	0	175.923	138.743	54.4785	29.8566	103.475	177.097	149.459	104.473	197.989	127.89	111.253	142.524	>lcl|NW_018744367.1_cds_XP_021729443.1_41978	XP_021729443.1	GeneID:110696461	gene39021	192745-199693	Name=XM_021873751.1	gbkey=mRNA	gene=LOC110696461	model_evidence=Supporting evidence includes similarity to: 3 Proteins%2C and 100%25 coverage of the annotated genomic feature by RNAseq alignments%2C including 1 sample with support for all annotated introns	product=ribosomal RNA small subunit methyltransferase NEP1-like%2C transcript variant X1	NP_191259.1	5.1e-89	299.7	nucleolar essential protein-like protein [Arabidopsis thaliana]	NP_191259.1	4.33e-97	65.581	Dbxref=TAIR:AT3G57000,GeneID:824867,Genbank:NP_191259.1,Araport:AT3G57000	product=nucleolar essential protein-like protein	.	.
rna5831	Pas	Reg-Tit	640.929	268.51	392.65	1.25469	0.118898	10.5527	4.93838e-26	5.03579e-24	699.401	938.391	919.059	1193.6	133	1549.62	423.595	409.261	259	36	184	305.258	357.574	294	481.187	213	268.774	299	>lcl|NW_018742393.1_cds_XP_021736686.1_4793	XP_021736686.1	GeneID:110703224	gene4406	1506636-1517498	Name=XM_021880994.1	gbkey=mRNA	gene=LOC110703224	model_evidence=Supporting evidence includes similarity to: 4 Proteins%2C and 100%25 coverage of the annotated genomic feature by RNAseq alignments%2C including 58 samples with support for all annotated introns	product=kanadaptin-like	NP_198700.2	3.3e-198	661.9	SMAD/FHA domain-containing protein [Arabidopsis thaliana]	NP_198700.2	0	49.678	Dbxref=TAIR:AT5G38840,GeneID:833875,Genbank:NP_198700.2,Araport:AT5G38840	product=SMAD/FHA domain-containing protein	.	.
rna66590	Pas	Reg-Tit	28790.4	11779.4	17449.7	1.28933	0.12226	10.5458	5.31258e-26	5.40096e-24	42201	37472.1	36553.1	57331.1	6661.74	58740.7	14263.3	14198	10573.6	1746.63	7356.47	12901	19046.9	14662.2	21510.1	10602.6	11431	14003.3	>lcl|NW_018745170.1_cds_XP_021744215.1_55497	XP_021744215.1	GeneID:110710249	gene51622	4163712-4174391	Name=XM_021888523.1	gbkey=mRNA	gene=LOC110710249	model_evidence=Supporting evidence includes similarity to: 290 Proteins%2C and 100%25 coverage of the annotated genomic feature by RNAseq alignments%2C including 60 samples with support for all annotated introns	product=elongation factor 1-alpha	NP_001030993.1	3.7e-291	966.8	GTP binding Elongation factor Tu family protein [Arabidopsis thaliana]	NP_563801.1	0	93.946	Dbxref=Araport:AT1G07940,TAIR:AT1G07940,GeneID:837309,Genbank:NP_563801.1	product=GTP binding Elongation factor Tu family protein	.	.
rna38430	Pas	Reg-Tit	129.656	396.247	307.383	-1.60018	0.151747	-10.5451	5.35218e-26	5.42479e-24	273.925	230.478	159.606	238.788	22.1915	188.875	683.259	835.742	513.779	55.5773	197.768	443.732	624.533	539.696	842.925	229.968	236.161	338.422	>lcl|NW_018743850.1_cds_XP_021718492.1_32075	XP_021718492.1	GeneID:110686200	gene29836	7423437-7431437	Name=XM_021862804.1	gbkey=mRNA	gene=LOC110686200	model_evidence=Supporting evidence includes similarity to: 1 Protein%2C and 100%25 coverage of the annotated genomic feature by RNAseq alignments%2C including 42 samples with support for all annotated introns	product=G-box-binding factor 1-like%2C transcript variant X5	NP_195391.1	3.3e-94	317.5	G-box binding factor 1 [Arabidopsis thaliana]	NP_195391.1	6.27e-111	53.693	Dbxref=TAIR:AT4G36730,GeneID:829826,Genbank:NP_195391.1,Araport:AT4G36730	product=G-box binding factor 1	AUR62008004-RA|bZIP	0
rna9688	Pas	Reg-Tit	3.92711	43.168	30.0877	-3.84869	0.365392	-10.533	6.08314e-26	6.12863e-24	0	7.4396	5.7104	4.99549	1.9755	4.14023	57.979	59.4356	41.7697	10.3067	17.3203	42.4061	54.6544	49.868	96.069	29.9576	51.8643	39.2019	>lcl|NW_018742523.1_cds_XP_021754591.1_7947	XP_021754591.1	GeneID:110719916	gene7354	5040987-5053669	Name=XM_021898899.1	gbkey=mRNA	gene=LOC110719916	model_evidence=Supporting evidence includes similarity to: 3 Proteins%2C and 66%25 coverage of the annotated genomic feature by RNAseq alignments	product=DEAD-box ATP-dependent RNA helicase 28-like	NP_193396.3	3.7e-256	853.5	DEA(D/H)-box RNA helicase family protein [Arabidopsis thaliana]	NP_193396.3	0	73.84	Dbxref=TAIR:AT4G16630,GeneID:827364,Genbank:NP_193396.3,Araport:AT4G16630	product=DEA(D/H)-box RNA helicase family protein	.	.
rna55095	Pas	Reg-Tit	1.96425	101.475	68.3047	-5.4382	0.516507	-10.5288	6.36376e-26	6.39215e-24	0	1	2	6	0	12	185	289	125	17	40	103	165.612	208	195	30	31	77	>lcl|NW_018744626.1_cds_XP_021733661.1_45854	XP_021733661.1	GeneID:110700428	gene42689	2157681-2160581	Name=XM_021877969.1	gbkey=mRNA	gene=LOC110700428	model_evidence=Supporting evidence includes similarity to: 13 Proteins%2C and 100%25 coverage of the annotated genomic feature by RNAseq alignments%2C including 32 samples with support for all annotated introns	product=cytochrome P450 CYP72A219-like	NP_188086.1	2.6e-170	568.4	cytochrome P450, family 72, subfamily A, polypeptide 14 [Arabidopsis thaliana]	NP_188086.1	0	50.288	Dbxref=TAIR:AT3G14680,GeneID:820696,Genbank:NP_188086.1,Araport:AT3G14680	product=cytochrome P450%2C family 72%2C subfamily A%2C polypeptide 14	.	.
rna46699	Pas	Reg-Tit	615.365	304.731	408.275	1.0019	0.0952338	10.5204	6.95739e-26	6.96202e-24	871.824	776.457	876.543	1195.39	151.17	1153.89	431.991	456.6	271.094	43.7748	191.198	344.06	457.329	330.866	568.53	277.463	283.213	340.823	>lcl|NW_018744143.1_cds_XP_021726132.1_39019	XP_021726132.1	GeneID:110693277	gene36218	2765498-2782679	Name=XM_021870440.1	gbkey=mRNA	gene=LOC110693277	model_evidence=Supporting evidence includes similarity to: 3 Proteins%2C and 100%25 coverage of the annotated genomic feature by RNAseq alignments%2C including 44 samples with support for all annotated introns	product=vesicle-fusing ATPase-like	NP_192400.2	0	1268.1	AAA-type ATPase family protein [Arabidopsis thaliana]	NP_192400.2	0	77.291	Dbxref=TAIR:AT4G04910,GeneID:825830,Genbank:NP_192400.2,Araport:AT4G04910	product=AAA-type ATPase family protein	.	.
rna29991	Pas	Reg-Tit	77.8701	412.127	300.708	-2.39104	0.227281	-10.5202	6.97261e-26	6.96202e-24	111.449	155.449	111.525	168	13	116	864.523	979.754	515	61	196	568	727	539	792.764	204.737	137.706	298	>lcl|NW_018743331.1_cds_XP_021773859.1_25031	XP_021773859.1	GeneID:110737819	gene23296	5348132-5361518	Name=XM_021918167.1	gbkey=mRNA	gene=LOC110737819	model_evidence=Supporting evidence includes similarity to: 8 Proteins%2C and 100%25 coverage of the annotated genomic feature by RNAseq alignments%2C including 59 samples with support for all annotated introns	product=gamma-glutamyl hydrolase 2-like%2C transcript variant X1	NP_565186.2	1.4e-142	476.4	gamma-glutamyl hydrolase 2 [Arabidopsis thaliana]	NP_565186.2	4.44e-159	60.399	Dbxref=Araport:AT1G78680,TAIR:AT1G78680,GeneID:844204,Genbank:NP_565186.2	product=gamma-glutamyl hydrolase 2	.	.
rna49046	Pas	Reg-Tit	62.2115	0.581253	21.1247	6.7459	0.642422	10.5007	8.57128e-26	8.53288e-24	54.5499	48.2117	88.9531	188.878	12	158.494	0	0	1.24916	0	1.18589	0	1.04067	1.2105	0	0	0	2.5244	>lcl|NW_018744290.1_cds_XP_021728219.1_40927	XP_021728219.1	GeneID:110695273	gene38030	2492137-2495140	Name=XM_021872527.1	gbkey=mRNA	gene=LOC110695273	model_evidence=Supporting evidence includes similarity to: 4 Proteins%2C and 100%25 coverage of the annotated genomic feature by RNAseq alignments%2C including 6 samples with support for all annotated introns	product=uncharacterized tRNA/rRNA methyltransferase YsgA-like	NP_195515.2	4.7e-119	398.6	tRNA/rRNA methyltransferase (SpoU) family protein [Arabidopsis thaliana]	NP_195515.2	4.85e-131	63.103	Dbxref=TAIR:AT4G38020,GeneID:829958,Genbank:NP_195515.2,Araport:AT4G38020	product=tRNA/rRNA methyltransferase (SpoU) family protein	AUR62043608-RA|FAR1	0
rna66510	Pas	Reg-Tit	24.7426	160.968	115.559	-2.78521	0.265836	-10.4772	1.10005e-25	1.09188e-23	19	20	20	39	8	88	214	297	192	28	92	127	213	224	256	152	153	135	>lcl|NW_018745170.1_cds_XP_021744241.1_55422	XP_021744241.1	GeneID:110710277	gene51555	3190370-3201742	Name=XM_021888549.1	gbkey=mRNA	gene=LOC110710277	model_evidence=Supporting evidence includes similarity to: 3 Proteins%2C and 100%25 coverage of the annotated genomic feature by RNAseq alignments%2C including 40 samples with support for all annotated introns	product=tRNA pseudouridine synthase A-like	NP_198390.2	1.2e-148	497.2	Pseudouridine synthase family protein [Arabidopsis thaliana]	NP_198390.2	5.12e-159	57.757	Dbxref=TAIR:AT5G35400,GeneID:833501,Genbank:NP_198390.2,Araport:AT5G35400	product=Pseudouridine synthase family protein	.	.
rna35660	Pas	Reg-Tit	142.253	0	47.4178	9.52373	0.910063	10.4649	1.25201e-25	1.23905e-23	45	54	151	450	64	240	0	0	0	0	0	0	0	0	0	0	0	0	>lcl|NW_018743691.1_cds_XP_021715905.1_29741	XP_021715905.1	GeneID:110683801	gene27661	3798707-3804132	Name=XM_021860213.1	gbkey=mRNA	gene=LOC110683801	model_evidence=Supporting evidence includes similarity to: 100%25 coverage of the annotated genomic feature by RNAseq alignments%2C including 15 samples with support for all annotated introns	product=uncharacterized LOC110683801%2C transcript variant X5	.	.	.	.	.	.	.	.	.	.	.
rna5	Pas	Reg-Tit	227.785	56.8173	113.807	1.97914	0.189274	10.4564	1.36893e-25	1.35077e-23	278	327.694	391.877	461.755	42	455.865	130	127	61	6	17	51.5604	50	90.5844	100	60	47	57	>lcl|NW_018742204.1_cds_XP_021732499.1_5	XP_021732499.1	GeneID:110699271	gene5	295373-299977	Name=XM_021876807.1	gbkey=mRNA	gene=LOC110699271	model_evidence=Supporting evidence includes similarity to: 1 Protein%2C and 100%25 coverage of the annotated genomic feature by RNAseq alignments%2C including 47 samples with support for all annotated introns	product=uncharacterized LOC110699271	NP_563991.1	1.6e-152	508.6	nuclear protein [Arabidopsis thaliana]	NP_563991.1	8.03e-161	81.008	Dbxref=Araport:AT1G16080,TAIR:AT1G16080,GeneID:838178,Genbank:NP_563991.1	product=nuclear protein	.	.
rna73544	Pas	Reg-Tit	15.3751	116.594	82.8546	-3.08094	0.294871	-10.4484	1.49003e-25	1.46596e-23	4.00617	11.5037	20.1629	36.0022	5.51112	35.0184	142.534	163.991	88.494	19.5559	88.0455	101.548	181.029	115.049	195.545	111.05	100.423	168.001	>lcl|NW_018745587.1_cds_XP_021750780.1_61190	XP_021750780.1	GeneID:110716460	gene57050	244732-258824	Name=XM_021895088.1	gbkey=mRNA	gene=LOC110716460	model_evidence=Supporting evidence includes similarity to: 1 Protein%2C and 100%25 coverage of the annotated genomic feature by RNAseq alignments%2C including 3 samples with support for all annotated introns	product=DNA repair protein REV1-like%2C transcript variant X1	NP_199288.4	0	1132.1	DNA-directed DNA polymerase [Arabidopsis thaliana]	NP_199288.4	0	50.855	Dbxref=TAIR:AT5G44750,GeneID:834504,Genbank:NP_199288.4,Araport:AT5G44750	product=DNA-directed DNA polymerase	.	.
rna27386	Pas	Reg-Tit	1025.26	7.62167	346.833	7.00532	0.671195	10.4371	1.679e-25	1.64224e-23	2907.97	3065.99	2431	628	19	280	5	8	6	0	7	11	18	19	34	0	1	9	>lcl|NW_018743283.1_cds_XP_021771310.1_22790	XP_021771310.1	GeneID:110735423	gene21226	1824005-1837647	Name=XM_021915618.1	gbkey=mRNA	gene=LOC110735423	model_evidence=Supporting evidence includes similarity to: 14 Proteins%2C and 96%25 coverage of the annotated genomic feature by RNAseq alignments	product=12-oxophytodienoate reductase 3-like	NP_001077884.1	5.2e-170	567.1	oxophytodienoate-reductase 3 [Arabidopsis thaliana]	NP_973431.1	0	65.782	Dbxref=Araport:AT2G06050,TAIR:AT2G06050,GeneID:815160,Genbank:NP_973431.1	product=oxophytodienoate-reductase 3	.	.
rna45881	Pas	Reg-Tit	1.42137	82.2339	55.2964	-5.52605	0.531453	-10.398	2.53166e-25	2.45476e-23	0	0	1.78299	14.4444	0	0	95.5312	137.977	59.4424	16.3771	53.8095	137.808	108.77	82.8092	176.283	43.8622	87.2526	61.5575	>lcl|NW_018744119.1_cds_XP_021725354.1_38277	XP_021725354.1	GeneID:110692631	gene35592	18955-30351	Name=XM_021869662.1	gbkey=mRNA	gene=LOC110692631	model_evidence=Supporting evidence includes similarity to: 1 Protein%2C and 100%25 coverage of the annotated genomic feature by RNAseq alignments%2C including 44 samples with support for all annotated introns	product=uncharacterized LOC110692631%2C transcript variant X1	NP_564052.1	6.5e-212	705.9	Transmembrane Fragile-X-F-associated protein [Arabidopsis thaliana]	NP_564052.1	0	67.22	Dbxref=Araport:AT1G18470,TAIR:AT1G18470,GeneID:838427,Genbank:NP_564052.1	product=Transmembrane Fragile-X-F-associated protein	.	.
rna44423	Pas	Reg-Tit	43.7095	0.0476146	14.6016	7.5843	0.730491	10.3825	2.97985e-25	2.88101e-23	39	33	53	124	10	117	0	1	0	0	0	0	0	0	0	0	0	0	>lcl|NW_018744080.1_cds_XP_021724015.1_37019	XP_021724015.1	GeneID:110691399	gene34450	587818-589869	Name=XM_021868323.1	gbkey=mRNA	gene=LOC110691399	model_evidence=Supporting evidence includes similarity to: 100%25 coverage of the annotated genomic feature by RNAseq alignments%2C including 36 samples with support for all annotated introns	product=uncharacterized LOC110691399	NP_199616.1	8e-33	115.4	Copia-like polyprotein/retrotransposon [Arabidopsis thaliana]	NP_199616.1	3.4e-33	35.071	Dbxref=TAIR:AT5G48050,GeneID:834857,Genbank:NP_199616.1,Araport:AT5G48050	product=Copia-like polyprotein/retrotransposon	.	.
rna73015	Pas	Reg-Tit	183.845	12.145	69.3783	4.01191	0.386558	10.3785	3.10474e-25	2.99313e-23	267.429	373.621	405.558	260.611	23.4527	279.838	12.1388	8.05904	6.0176	3.11111	9.14876	4.14124	25.5834	17.2038	9.38849	5.03623	18.3976	24.4615	>lcl|NW_018745540.1_cds_XP_021750335.1_60785	XP_021750335.1	GeneID:110716010	gene56643	97786-104804	Name=XM_021894643.1	gbkey=mRNA	gene=LOC110716010	model_evidence=Supporting evidence includes similarity to: 10 Proteins%2C and 100%25 coverage of the annotated genomic feature by RNAseq alignments%2C including 29 samples with support for all annotated introns	product=peroxisomal adenine nucleotide carrier 1-like	NP_566251.1	1.8e-135	452.4	peroxisomal adenine nucleotide carrier 1 [Arabidopsis thaliana]	NP_566251.1	1.24e-153	66.352	Dbxref=TAIR:AT3G05290,GeneID:819693,Genbank:NP_566251.1,Araport:AT3G05290	product=peroxisomal adenine nucleotide carrier 1	.	.
rna10645	Pas	Reg-Tit	0.271207	98.9016	66.0248	-7.91078	0.762665	-10.3725	3.30615e-25	3.17817e-23	0	0	0	1	0	2	117	128	85	11	79	104	110.377	98	162.359	110	121.437	126	>lcl|NW_018742577.1_cds_XP_021755747.1_8799	XP_021755747.1	GeneID:110720951	gene8122	2555168-2556889	Name=XM_021900055.1	gbkey=mRNA	gene=LOC110720951	model_evidence=Supporting evidence includes similarity to: 10 Proteins%2C and 100%25 coverage of the annotated genomic feature by RNAseq alignments	product=ATP synthase gamma chain 2%2C chloroplastic-like	NP_173022.1	3.1e-151	504.8	ATPase, F1 complex, gamma subunit protein [Arabidopsis thaliana]	NP_173022.1	1.75e-172	69.714	Dbxref=Araport:AT1G15700,TAIR:AT1G15700,GeneID:838139,Genbank:NP_173022.1	product=ATPase%2C F1 complex%2C gamma subunit protein	.	.
rna47579	Pas	Reg-Tit	96.2204	440.028	325.425	-2.22443	0.214466	-10.372	3.32664e-25	3.18873e-23	97	83	142.11	268.309	26.8387	160.766	610.338	664.515	350.449	75.5245	314.418	698.809	743.019	484.786	884.238	318.954	209.238	451	>lcl|NW_018744239.1_cds_XP_021726939.1_39749	XP_021726939.1	GeneID:110694089	gene36921	858837-876046	Name=XM_021871247.1	gbkey=mRNA	gene=LOC110694089	model_evidence=Supporting evidence includes similarity to: 11 Proteins%2C and 99%25 coverage of the annotated genomic feature by RNAseq alignments	product=alpha%2Calpha-trehalose-phosphate synthase [UDP-forming] 1-like	NP_001319403.1	0	1449	trehalose-6-phosphate synthase [Arabidopsis thaliana]	NP_177979.1	0	70.095	Dbxref=Araport:AT1G78580,GeneID:844194,Genbank:NP_177979.1,TAIR:AT1G78580	product=trehalose-6-phosphate synthase	.	.
rna22368	Pas	Reg-Tit	20.8773	78.6055	59.3628	-2.23448	0.215562	-10.3658	3.54614e-25	3.38945e-23	16.2273	24.6944	21.9231	32.5692	9.64707	28.5224	121.891	143.556	77.3276	9.71999	47.85	69.9338	86.5313	84	164.742	78.2001	80.0506	83.6456	>lcl|NW_018743066.1_cds_XP_021766787.1_18621	XP_021766787.1	GeneID:110731252	gene17372	832306-835481	Name=XM_021911095.1	gbkey=mRNA	gene=LOC110731252	model_evidence=Supporting evidence includes similarity to: 2 Proteins%2C and 100%25 coverage of the annotated genomic feature by RNAseq alignments%2C including 56 samples with support for all annotated introns	product=uncharacterized LOC110731252	NP_568392.1	1.2e-51	176.8	sulfate adenylyltransferase subunit [Arabidopsis thaliana]	NP_568392.1	8.01e-40	43.842	Dbxref=TAIR:AT5G20130,GeneID:832135,Genbank:NP_568392.1,Araport:AT5G20130	product=sulfate adenylyltransferase subunit	.	.
rna16981	Pas	Reg-Tit	901.67	2013.27	1642.74	-1.14305	0.110308	-10.3624	3.678e-25	3.50549e-23	1673.38	1550.99	1440.5	1712.65	132.01	1385.8	3496.91	3786.5	2053.5	380.843	1249.31	2477.01	2718.56	2220.87	3108.05	1503.95	1466	1817.9	>lcl|NW_018742879.1_cds_XP_021761666.1_14121	XP_021761666.1	GeneID:110726497	gene13148	3074484-3083362	Name=XM_021905974.1	gbkey=mRNA	gene=LOC110726497	model_evidence=Supporting evidence includes similarity to: 10 Proteins%2C and 100%25 coverage of the annotated genomic feature by RNAseq alignments%2C including 52 samples with support for all annotated introns	product=probable aldehyde dehydrogenase	NP_568955.1	5.5e-297	986.9	aldehyde dehydrogenase 12A1 [Arabidopsis thaliana]	NP_568955.1	0	76.619	Dbxref=TAIR:AT5G62530,GeneID:836373,Genbank:NP_568955.1,Araport:AT5G62530	product=aldehyde dehydrogenase 12A1	.	.
rna9595	Pas	Reg-Tit	731.786	2181.57	1698.31	-1.57085	0.151779	-10.3496	4.20245e-25	3.99399e-23	1009.75	1484.25	1073.08	1302	120	1344.82	3733.64	4650.85	2487.91	334.64	1205.27	2440.56	4007.99	3334.85	3964.71	1130.83	1167.12	1821.59	>lcl|NW_018742523.1_cds_XP_021754685.1_7879	XP_021754685.1	GeneID:110719994	gene7291	3006698-3010933	Name=XM_021898993.1	gbkey=mRNA	gene=LOC110719994	model_evidence=Supporting evidence includes similarity to: 24 Proteins%2C and 100%25 coverage of the annotated genomic feature by RNAseq alignments%2C including 56 samples with support for all annotated introns	product=squalene monooxygenase-like	NP_564734.1	2.8e-264	879.1	FAD/NAD(P)-binding oxidoreductase family protein [Arabidopsis thaliana]	NP_564734.1	0	80.043	Dbxref=Araport:AT1G58440,TAIR:AT1G58440,GeneID:842213,Genbank:NP_564734.1	product=FAD/NAD(P)-binding oxidoreductase family protein	.	.
rna8951	Pas	Reg-Tit	0	71.2646	47.5097	-8.77251	0.847849	-10.3468	4.32753e-25	4.10125e-23	0	0	0	0	0	0	124	173	60	15	43	71	100	84	97	56	45	66	>lcl|NW_018742484.1_cds_XP_021754118.1_7349	XP_021754118.1	GeneID:110719471	gene6779	4376452-4379150	Name=XM_021898426.1	gbkey=mRNA	gene=LOC110719471	model_evidence=Supporting evidence includes similarity to: 100%25 coverage of the annotated genomic feature by RNAseq alignments%2C including 4 samples with support for all annotated introns	product=F-box protein SKIP23-like	NP_200326.2	1.9e-12	48.4	F-box SKIP23-like protein (DUF295) [Arabidopsis thaliana]	NP_200326.2	7.28e-12	26.071	Dbxref=TAIR:AT5G55150,GeneID:835608,Genbank:NP_200326.2,Araport:AT5G55150	product=F-box SKIP23-like protein (DUF295)	.	.
rna32477	Pas	Reg-Tit	0	104.36	69.5731	-9.38071	0.907366	-10.3384	4.72376e-25	4.46415e-23	0	0	0	0	0	0	192	188.865	105.555	0	46.4997	70.0341	193.886	168.587	280.347	70.0001	111.647	137.858	>lcl|NW_018743514.1_cds_XP_021776050.1_27032	XP_021776050.1	GeneID:110739879	gene25221	1537790-1546645	Name=XM_021920358.1	gbkey=mRNA	gene=LOC110739879	model_evidence=Supporting evidence includes similarity to: 23 Proteins%2C and 100%25 coverage of the annotated genomic feature by RNAseq alignments%2C including 56 samples with support for all annotated introns	product=cationic amino acid transporter 4%2C vacuolar-like	NP_001154586.1	2.7e-235	783.9	cationic amino acid transporter 4 [Arabidopsis thaliana]	NP_001154586.1	0	60.561	Dbxref=TAIR:AT3G03720,GeneID:821176,Genbank:NP_001154586.1,Araport:AT3G03720	product=cationic amino acid transporter 4	.	.
rna34667	Pas	Reg-Tit	4.37389	46.4137	32.4005	-3.23841	0.313353	-10.3347	4.90998e-25	4.6271e-23	7	14.2522	9.14555	9.16735	0	3.05747	54	68.5063	68.9952	5	30.3254	63.5805	59.2433	79.3414	89.8874	36.2775	34.7735	33.1921	>lcl|NW_018743616.1_cds_XP_021715036.1_28879	XP_021715036.1	GeneID:110683009	gene26886	1574734-1585085	Name=XM_021859344.1	gbkey=mRNA	gene=LOC110683009	model_evidence=Supporting evidence includes similarity to: 7 Proteins%2C and 100%25 coverage of the annotated genomic feature by RNAseq alignments%2C including 10 samples with support for all annotated introns	product=omega-amidase%2C chloroplastic-like	NP_196765.2	1.4e-178	594.6	Nitrilase/cyanide hydratase and apolipoprotein N-acyltransferase family protein [Arabidopsis thaliana]	NP_196765.2	0	85	Dbxref=TAIR:AT5G12040,GeneID:831077,Genbank:NP_196765.2,Araport:AT5G12040	product=Nitrilase/cyanide hydratase and apolipoprotein N-acyltransferase family protein	.	.
rna44572	Pas	Reg-Tit	0.349002	67.4644	45.0926	-7.01328	0.678991	-10.329	5.21158e-25	4.89758e-23	0	0	0	3.01667	0	1	112	116.48	79	13	32	73.4353	93	91	165	46	34	61	>lcl|NW_018744080.1_cds_XP_021724120.1_37151	XP_021724120.1	GeneID:110691490	gene34579	2924644-2927443	Name=XM_021868428.1	gbkey=mRNA	gene=LOC110691490	model_evidence=Supporting evidence includes similarity to: 3 Proteins%2C and 100%25 coverage of the annotated genomic feature by RNAseq alignments%2C including 5 samples with support for all annotated introns	product=uncharacterized protein YwbO-like	NP_001331080.1	9e-66	222.2	Thioredoxin superfamily protein [Arabidopsis thaliana]	NP_198706.1	3.17e-73	65.278	Dbxref=TAIR:AT5G38900,GeneID:833882,Genbank:NP_198706.1,Araport:AT5G38900	product=Thioredoxin superfamily protein	.	.
rna41093	Pas	Reg-Tit	19.7354	223.129	155.331	-3.38153	0.328003	-10.3094	6.38823e-25	5.98656e-23	68	49	27	27	0	17	444	454	262	32	134	259	391	362	480.476	93	91	162	>lcl|NW_018743920.1_cds_XP_021720938.1_34322	XP_021720938.1	GeneID:110688489	gene31940	9200168-9202335	Name=XM_021865246.1	gbkey=mRNA	gene=LOC110688489	model_evidence=Supporting evidence includes similarity to: 100%25 coverage of the annotated genomic feature by RNAseq alignments%2C including 54 samples with support for all annotated introns	product=protein SODIUM POTASSIUM ROOT DEFECTIVE 1-like	NP_001189699.1	4.7e-33	116.4	Chloroplast-targeted copper chaperone protein [Arabidopsis thaliana]	NP_974723.1	4.03e-30	76.471	Dbxref=TAIR:AT5G02600,GeneID:831874,Genbank:NP_974723.1,Araport:AT5G02600	product=Heavy metal transport/detoxification superfamily protein	.	.
rna37908	Pas	Reg-Tit	618.732	194.247	335.742	1.68308	0.163273	10.3084	6.4573e-25	6.03443e-23	1259.01	1180.82	858	777	106	1068.75	267.127	307.5	216.715	29.6001	130.892	205.017	236.224	152.779	417.126	172.298	199.478	193.793	>lcl|NW_018743850.1_cds_XP_021718108.1_31616	XP_021718108.1	GeneID:110685875	gene29380	1237078-1239121	Name=XM_021862416.1	gbkey=mRNA	gene=LOC110685875	model_evidence=Supporting evidence includes similarity to: 5 Proteins%2C and 100%25 coverage of the annotated genomic feature by RNAseq alignments	product=LRR receptor-like serine/threonine-protein kinase ERL1	NP_201434.1	1.5e-144	483.7	Leucine-rich repeat (LRR) family protein [Arabidopsis thaliana]	NP_201434.1	5.22e-156	58.168	Dbxref=TAIR:AT5G66330,GeneID:836765,Genbank:NP_201434.1,Araport:AT5G66330	product=Leucine-rich repeat (LRR) family protein	.	.
rna17114	Pas	Reg-Tit	141.566	11.7782	55.0407	3.59745	0.349012	10.3075	6.51454e-25	6.07101e-23	359.958	324.989	214.526	168.753	21.5889	101.092	19	47	11	2	9	11.0935	11	13	15	7	6	11	>lcl|NW_018742881.1_cds_XP_021761848.1_14243	XP_021761848.1	GeneID:110726685	gene13269	243722-253389	Name=XM_021906156.1	gbkey=mRNA	gene=LOC110726685	model_evidence=Supporting evidence includes similarity to: 42 Proteins%2C and 98%25 coverage of the annotated genomic feature by RNAseq alignments	product=ATPase 10%2C plasma membrane-type-like	NP_173169.2	0	1666.7	autoinhibited H[+]-ATPase isoform 10 [Arabidopsis thaliana]	NP_173169.2	0	77.719	Dbxref=Araport:AT1G17260,TAIR:AT1G17260,GeneID:838297,Genbank:NP_173169.2	product=autoinhibited H[+]-ATPase isoform 10	.	.
rna18275	Pas	Reg-Tit	456.433	137.285	243.668	1.74784	0.16998	10.2826	8.4429e-25	7.84629e-23	471.764	666.867	713.249	1067.18	107.647	744.633	201.228	205.571	128.201	24.0066	92.4938	127.152	199.623	139.957	144.764	136.188	153.065	157.936	>lcl|NW_018742914.1_cds_XP_021763070.1_15220	XP_021763070.1	GeneID:110727808	gene14167	182459-185259	Name=XM_021907378.1	gbkey=mRNA	gene=LOC110727808	model_evidence=Supporting evidence includes similarity to: 2 ESTs%2C 3 Proteins%2C and 100%25 coverage of the annotated genomic feature by RNAseq alignments%2C including 60 samples with support for all annotated introns	product=F-box/LRR-repeat protein At4g14103-like	NP_001319930.1	4e-28	99.9	F-box/RNI-like superfamily protein [Arabidopsis thaliana]	NP_191479.1	1.29e-29	28.709	Dbxref=TAIR:AT3G59200,GeneID:825089,Genbank:NP_191479.1,Araport:AT3G59200	product=F-box/RNI-like superfamily protein	.	.
rna51175	Pas	Reg-Tit	35.7141	121.639	92.9972	-1.71736	0.167072	-10.2792	8.7483e-25	8.10764e-23	76	64	51	46	6	61	252.639	231	116	26	67	115	181	124	195	72	98	122	>lcl|NW_018744460.1_cds_XP_021730138.1_42661	XP_021730138.1	GeneID:110697103	gene39658	957060-961892	Name=XM_021874446.1	gbkey=mRNA	gene=LOC110697103	model_evidence=Supporting evidence includes similarity to: 1 Protein%2C and 100%25 coverage of the annotated genomic feature by RNAseq alignments%2C including 57 samples with support for all annotated introns	product=probable E3 ubiquitin-protein ligase ARI8	NP_176722.2	1.8e-113	381.4	IBR domain-containing protein [Arabidopsis thaliana]	NP_176722.2	3.43e-114	41.372	Dbxref=Araport:AT1G65430,TAIR:AT1G65430,GeneID:842854,Genbank:NP_176722.2	product=IBR domain-containing protein	.	.
rna25100	Pas	Reg-Tit	3.74201	276.563	185.623	-6.08136	0.591802	-10.276	9.04008e-25	8.35497e-23	8	16.2778	8.71804	1.02985	0	0	496.748	550.804	299.884	17	51.9021	114.595	568.959	655.422	1084.53	151.061	102.338	276.524	>lcl|NW_018743199.1_cds_XP_021769485.1_20945	XP_021769485.1	GeneID:110733707	gene19507	2964195-2965216	Name=XM_021913793.1	gbkey=mRNA	gene=LOC110733707	model_evidence=Supporting evidence includes similarity to: 2 Proteins	product=glutathione S-transferase T3-like	NP_190352.1	9.6e-22	79.3	DNA binding protein [Arabidopsis thaliana]	NP_190352.1	4.15e-18	33.663	Dbxref=TAIR:AT3G47680,GeneID:823922,Genbank:NP_190352.1,Araport:AT3G47680	product=DNA binding protein	.	.
rna60851	Pas	Reg-Tit	36.8929	0.128049	12.383	7.13291	0.694272	10.2739	9.23557e-25	8.5122e-23	38	38	62	100	5	95	1	0	1	0	0	0	0	0	0	0	0	0	>lcl|NW_018744878.1_cds_XP_021739471.1_50732	XP_021739471.1	GeneID:110705846	gene47230	3240137-3242569	Name=XM_021883779.1	gbkey=mRNA	gene=LOC110705846	model_evidence=Supporting evidence includes similarity to: 1 Protein	product=protein FAR-RED IMPAIRED RESPONSE 1-like	NP_001329443.1	8.1e-68	231	FRS (FAR1 Related Sequences) transcription factor family [Arabidopsis thaliana]	NP_567455.4	1.06e-71	32.334	Dbxref=TAIR:AT4G15090,GeneID:827173,Genbank:NP_567455.4,Araport:AT4G15090	product=FRS (FAR1 Related Sequences) transcription factor family	.	.
rna62709	Pas	Reg-Tit	0.110675	100.79	67.2302	-8.81592	0.859157	-10.2611	1.05468e-24	9.69407e-23	0	1	0	0	0	0	105.914	126.144	87.3235	14.2219	75.0896	107.019	142.811	95.6619	148.218	114.667	104.844	137.841	>lcl|NW_018744996.1_cds_XP_021740899.1_52289	XP_021740899.1	GeneID:110707206	gene48644	221853-233212	Name=XM_021885209.1	gbkey=mRNA	gene=LOC110707206	model_evidence=Supporting evidence includes similarity to: 3 Proteins%2C and 100%25 coverage of the annotated genomic feature by RNAseq alignments%2C including 2 samples with support for all annotated introns	product=probable tRNA N6-adenosine threonylcarbamoyltransferase%2C mitochondrial%2C transcript variant X3	NP_566039.1	8.8e-212	704.7	glycoprotease 1 [Arabidopsis thaliana]	NP_566039.1	0	74.048	Dbxref=Araport:AT2G45270,TAIR:AT2G45270,GeneID:819135,Genbank:NP_566039.1	product=glycoprotease 1	.	.
rna14518	Pas	Reg-Tit	20.6326	277.072	191.592	-3.66663	0.357365	-10.2602	1.06509e-24	9.76308e-23	27	75	42	24	1	19	516.963	316	301	42	240	499	466	381	491	143	80	216	>lcl|NW_018742738.1_cds_XP_021759420.1_12099	XP_021759420.1	GeneID:110724306	gene11188	14343482-14349542	Name=XM_021903728.1	gbkey=mRNA	gene=LOC110724306	model_evidence=Supporting evidence includes similarity to: 23 Proteins%2C and 100%25 coverage of the annotated genomic feature by RNAseq alignments%2C including 59 samples with support for all annotated introns	product=nucleotide pyrophosphatase/phosphodiesterase-like	NP_199851.2	1.9e-281	936.9	purple acid phosphatase 27 [Arabidopsis thaliana]	NP_199851.2	0	63.975	Dbxref=TAIR:AT5G50400,GeneID:835108,Genbank:NP_199851.2,Araport:AT5G50400	product=purple acid phosphatase 27	.	.
rna62706	Pas	Reg-Tit	0.110675	100.722	67.1849	-8.81494	0.859292	-10.2584	1.0852e-24	9.89331e-23	0	1	0	0	0	0	105.867	126.343	86.5475	14.3698	75.2185	107.227	142.998	95.2816	148.35	114.996	104.927	137.88	>lcl|NW_018744996.1_cds_XP_021740901.1_52291	XP_021740901.1	GeneID:110707206	gene48644	221853-233212	Name=XM_021885209.1	gbkey=mRNA	gene=LOC110707206	model_evidence=Supporting evidence includes similarity to: 3 Proteins%2C and 100%25 coverage of the annotated genomic feature by RNAseq alignments%2C including 2 samples with support for all annotated introns	product=probable tRNA N6-adenosine threonylcarbamoyltransferase%2C mitochondrial%2C transcript variant X3	NP_566039.1	8.8e-212	704.7	glycoprotease 1 [Arabidopsis thaliana]	NP_566039.1	0	74.048	Dbxref=Araport:AT2G45270,TAIR:AT2G45270,GeneID:819135,Genbank:NP_566039.1	product=glycoprotease 1	.	.
rna62708	Pas	Reg-Tit	0.110675	100.722	67.1849	-8.81494	0.859292	-10.2584	1.0852e-24	9.89331e-23	0	1	0	0	0	0	105.966	126.165	86.9421	14.3019	75.2292	107.129	142.908	95.141	148.2	114.869	104.972	137.691	>lcl|NW_018744996.1_cds_XP_021740900.1_52290	XP_021740900.1	GeneID:110707206	gene48644	221853-233212	Name=XM_021885209.1	gbkey=mRNA	gene=LOC110707206	model_evidence=Supporting evidence includes similarity to: 3 Proteins%2C and 100%25 coverage of the annotated genomic feature by RNAseq alignments%2C including 2 samples with support for all annotated introns	product=probable tRNA N6-adenosine threonylcarbamoyltransferase%2C mitochondrial%2C transcript variant X3	NP_566039.1	8.8e-212	704.7	glycoprotease 1 [Arabidopsis thaliana]	NP_566039.1	0	74.048	Dbxref=Araport:AT2G45270,TAIR:AT2G45270,GeneID:819135,Genbank:NP_566039.1	product=glycoprotease 1	.	.
rna37342	Pas	Reg-Tit	0	137.466	91.6442	-9.7604	0.953091	-10.2408	1.30168e-24	1.18027e-22	0	0	0	0	0	0	366.61	405.486	246.537	13.9416	34.293	154.699	184.651	234.315	388.072	33.1859	30.2774	57.2616	>lcl|NW_018743812.1_cds_XP_021717516.1_31160	XP_021717516.1	GeneID:110685325	gene28977	191901-196077	Name=XM_021861824.1	gbkey=mRNA	gene=LOC110685325	model_evidence=Supporting evidence includes similarity to: 5 Proteins%2C and 100%25 coverage of the annotated genomic feature by RNAseq alignments%2C including 40 samples with support for all annotated introns	product=NAD-dependent malic enzyme 59 kDa isoform%2C mitochondrial-like	NP_191966.2	2.5e-187	623.9	NAD-dependent malic enzyme 2 [Arabidopsis thaliana]	NP_191966.2	0	75.272	Dbxref=TAIR:AT4G00570,GeneID:828222,Genbank:NP_191966.2,Araport:AT4G00570	product=NAD-dependent malic enzyme 2	.	.
rna56807	Pas	Reg-Tit	0.223843	114.275	76.2582	-8.51276	0.832005	-10.2316	1.43099e-24	1.29402e-22	0	1	1	0	0	0	167	160	110	19	67	137	110	103	203	132.94	93.9431	148.986	>lcl|NW_018744662.1_cds_XP_021735369.1_47350	XP_021735369.1	GeneID:110702036	gene44058	2558036-2560589	Name=XM_021879677.1	gbkey=mRNA	gene=LOC110702036	model_evidence=Supporting evidence includes similarity to: 100%25 coverage of the annotated genomic feature by RNAseq alignments%2C including 11 samples with support for all annotated introns	product=uncharacterized LOC110702036	.	.	.	.	.	.	.	.	.	.	.
rna62892	Pas	Reg-Tit	14.0956	164.095	114.095	-3.63172	0.355437	-10.2176	1.65375e-24	1.49144e-22	32.1408	19.4861	22	26.3237	4	5	307	419	189	2	123	189	251.565	223	224	119	124	195	>lcl|NW_018744996.1_cds_XP_021741024.1_52437	XP_021741024.1	GeneID:110707312	gene48788	2535804-2539194	Name=XM_021885332.1	gbkey=mRNA	gene=LOC110707312	model_evidence=Supporting evidence includes similarity to: 100%25 coverage of the annotated genomic feature by RNAseq alignments%2C including 3 samples with support for all annotated introns	product=putative disease resistance protein RGA3	NP_001319549.1	1.2e-86	293.2	NB-ARC domain-containing disease resistance protein [Arabidopsis thaliana]	NP_188065.1	6e-82	29.257	Dbxref=GeneID:820670,Genbank:NP_188065.1,Araport:AT3G14470,TAIR:AT3G14470	product=NB-ARC domain-containing disease resistance protein	.	.
rna37450	Pas	Reg-Tit	1.56235	95.2092	63.9936	-5.65464	0.554421	-10.1992	1.99932e-24	1.79826e-22	0	0	4.47807	13.3569	0	0	115.714	134.611	54.2847	13.4949	85.3929	116.462	175.721	67.4334	119.369	89.7568	64.4767	174.273	>lcl|NW_018743812.1_cds_XP_021717576.1_31223	XP_021717576.1	GeneID:110685362	gene29028	744075-756768	Name=XM_021861884.1	gbkey=mRNA	gene=LOC110685362	model_evidence=Supporting evidence includes similarity to: 100%25 coverage of the annotated genomic feature by RNAseq alignments%2C including 12 samples with support for all annotated introns	product=uncharacterized LOC110685362%2C transcript variant X1	NP_193346.5	5.4e-16	59.9	response regulator 2 [Arabidopsis thaliana]	NP_194920.1	3.57e-14	28.378	Dbxref=TAIR:AT4G31920,GeneID:829322,Genbank:NP_194920.1,Araport:AT4G31920	product=response regulator 10	AUR62033367-RA|ARR-B	0
rna51536	Pas	Reg-Tit	233.135	38.9272	103.663	2.50383	0.245627	10.1936	2.11734e-24	1.89932e-22	318.568	276.116	258.271	429.997	63.0829	530.883	82.2681	103.109	64.5838	2.03846	10.0775	43.4019	76.6166	61.4211	70.3828	18.1724	28.7792	28.4498	>lcl|NW_018744464.1_cds_XP_021730545.1_42992	XP_021730545.1	GeneID:110697482	gene39957	527688-547487	Name=XM_021874853.1	gbkey=mRNA	gene=LOC110697482	model_evidence=Supporting evidence includes similarity to: 4 Proteins%2C and 100%25 coverage of the annotated genomic feature by RNAseq alignments%2C including 6 samples with support for all annotated introns	product=ribonuclease H2 subunit A-like	NP_565584.1	5.4e-147	490.1	Polynucleotidyl transferase, ribonuclease H-like superfamily protein [Arabidopsis thaliana]	NP_565584.1	2.6e-163	71.812	Dbxref=Araport:AT2G25100,TAIR:AT2G25100,GeneID:817048,Genbank:NP_565584.1	product=Polynucleotidyl transferase%2C ribonuclease H-like superfamily protein	.	.
rna43564	Pas	Reg-Tit	1.11659	62.2196	41.8519	-5.56272	0.546287	-10.1828	2.36691e-24	2.1119e-22	2	4	0	1	0	4	52.757	81	45.6329	8	69.8137	81	75.2123	51.2036	54.4072	78	63	79	>lcl|NW_018744062.1_cds_XP_021723196.1_36306	XP_021723196.1	GeneID:110690649	gene33807	423259-435256	Name=XM_021867502.1	gbkey=mRNA	gene=LOC110690649	model_evidence=Supporting evidence includes similarity to: 100%25 coverage of the annotated genomic feature by RNAseq alignments%2C including 1 sample with support for all annotated introns	product=protein FAR-RED IMPAIRED RESPONSE 1-like%2C transcript variant X1	NP_195531.1	1.4e-67	229.9	FAR1-related sequence 5 [Arabidopsis thaliana]	NP_195531.1	6.14e-65	31.702	Dbxref=TAIR:AT4G38180,GeneID:829974,Genbank:NP_195531.1,Araport:AT4G38180	product=FAR1-related sequence 5	AUR62029690-RA|FAR1	0
rna67662	Pas	Reg-Tit	1319.94	3592.61	2835.05	-1.4455	0.141978	-10.1812	2.406e-24	2.14108e-22	1491	1416	1769	3716	296	2543	6244	7000	3547	628	2234	3811	5679	4919	4938	2780	2441	3226	>lcl|NW_018745265.1_cds_XP_021745427.1_56386	XP_021745427.1	GeneID:110711364	gene52463	51667-53635	Name=XM_021889735.1	gbkey=mRNA	gene=LOC110711364	model_evidence=Supporting evidence includes similarity to: 6 Proteins%2C and 100%25 coverage of the annotated genomic feature by RNAseq alignments%2C including 35 samples with support for all annotated introns	product=probable inactive purple acid phosphatase 29	NP_201119.1	9.1e-125	418	purple acid phosphatase 29 [Arabidopsis thaliana]	NP_201119.1	9.06e-134	52.342	Dbxref=TAIR:AT5G63140,GeneID:836435,Genbank:NP_201119.1,Araport:AT5G63140	product=purple acid phosphatase 29	.	.
rna35875	Pas	Reg-Tit	2440.66	7.57146	818.6	8.33065	0.818276	10.1807	2.41735e-24	2.14549e-22	2155.2	1594.19	4722.24	6844.41	553	4831.39	13	5	63.1367	1.00136	2.00069	0	1.00122	2.00611	1.00105	2.00104	4.00547	1.0007	>lcl|NW_018743697.1_cds_XP_021716039.1_29924	XP_021716039.1	GeneID:110683951	gene27847	1435135-1442531	Name=XM_021860347.1	gbkey=mRNA	gene=LOC110683951	model_evidence=Supporting evidence includes similarity to: 5 Proteins%2C and 100%25 coverage of the annotated genomic feature by RNAseq alignments%2C including 9 samples with support for all annotated introns	product=4-hydroxyphenylpyruvate dioxygenase-like	NP_973779.1	6.7e-68	228	dessication-induced 1VOC superfamily protein [Arabidopsis thaliana]	NP_973779.1	4.11e-74	75.373	Dbxref=Araport:AT1G07645,TAIR:AT1G07645,GeneID:2745745,Genbank:NP_973779.1	product=dessication-induced 1VOC superfamily protein	.	.
rna61250	Pas	Reg-Tit	0	253.152	168.768	-10.6335	1.0483	-10.1436	3.5371e-24	3.1228e-22	0	0	0	0	0	0	302.006	324.103	197.614	47.2576	0	333.901	289.562	237.171	437.444	309.857	346.56	390.196	>lcl|NW_018744887.1_cds_XP_021739528.1_51084	XP_021739528.1	GeneID:110705915	gene47552	634843-638105	Name=XM_021883836.1	gbkey=mRNA	gene=LOC110705915	model_evidence=Supporting evidence includes similarity to: 100%25 coverage of the annotated genomic feature by RNAseq alignments%2C including 1 sample with support for all annotated introns	product=3-ketoacyl-CoA thiolase 2%2C peroxisomal-like%2C transcript variant X2	NP_180873.1	6e-54	183.8	peroxisomal 3-ketoacyl-CoA thiolase 3 [Arabidopsis thaliana]	NP_180873.1	1.84e-56	80	Dbxref=Araport:AT2G33150,TAIR:AT2G33150,GeneID:817876,Genbank:NP_180873.1	product=peroxisomal 3-ketoacyl-CoA thiolase 3	.	.
rna44879	Pas	Reg-Tit	1060.62	363.218	595.684	1.55088	0.152937	10.1406	3.64701e-24	3.21138e-22	1439.96	1204.59	1801.83	1912	212.887	2428.3	457.231	482	298.627	54	237	366.79	455	404.246	656.486	344.7	395.714	490.432	>lcl|NW_018744092.1_cds_XP_021724435.1_37425	XP_021724435.1	GeneID:110691792	gene34827	1670311-1674279	Name=XM_021868743.1	gbkey=mRNA	gene=LOC110691792	model_evidence=Supporting evidence includes similarity to: 8 Proteins%2C and 100%25 coverage of the annotated genomic feature by RNAseq alignments%2C including 61 samples with support for all annotated introns	product=heterogeneous nuclear ribonucleoprotein 1-like	NP_683559.2	9.8e-108	362.1	RNA-binding (RRM/RBD/RNP motifs) family protein [Arabidopsis thaliana]	NP_683559.2	1.13e-96	55.747	Dbxref=TAIR:AT3G13224,GeneID:820515,Genbank:NP_683559.2,Araport:AT3G13224	product=RNA-binding (RRM/RBD/RNP motifs) family protein	.	.
rna26072	Pas	Reg-Tit	46.8233	3646.52	2446.62	-6.26865	0.619316	-10.1219	4.41792e-24	3.88002e-22	114	108	82	45	4	65	8357	8117.52	5689.79	14	970	216	7617	9889	13968.9	1447	1231	2584	>lcl|NW_018743212.1_cds_XP_021770196.1_21761	XP_021770196.1	GeneID:110734370	gene20259	2158316-2161057	Name=XM_021914504.1	gbkey=mRNA	gene=LOC110734370	model_evidence=Supporting evidence includes similarity to: 3 Proteins%2C and 100%25 coverage of the annotated genomic feature by RNAseq alignments%2C including 2 samples with support for all annotated introns	product=flavanone 3-dioxygenase 2-like	NP_197841.1	1.6e-78	265.3	2-oxoglutarate (2OG) and Fe(II)-dependent oxygenase superfamily protein [Arabidopsis thaliana]	NP_197841.1	2.17e-84	42.262	Dbxref=TAIR:AT5G24530,GeneID:832524,Genbank:NP_197841.1,Araport:AT5G24530	product=2-oxoglutarate (2OG) and Fe(II)-dependent oxygenase superfamily protein	.	.
rna743	Pas	Reg-Tit	29.4302	0	9.81007	7.31046	0.722696	10.1155	4.71393e-24	4.12918e-22	65	37	44	59	2	71	0	0	0	0	0	0	0	0	0	0	0	0.5	>lcl|NW_018742204.1_cds_XP_021754694.1_569	XP_021754694.1	GeneID:110720003	gene506	15985197-15988545	Name=XM_021899002.1	gbkey=mRNA	gene=LOC110720003	model_evidence=Supporting evidence includes similarity to: 100%25 coverage of the annotated genomic feature by RNAseq alignments%2C including 56 samples with support for all annotated introns	product=serine/threonine-protein kinase TIO-like%2C transcript variant X1	NP_001319189.1	5.3e-23	82.6	kinase family with ARM repeat domain-containing protein [Arabidopsis thaliana]	NP_001321239.1	9.87e-22	65.672	Dbxref=Araport:AT1G50240,GeneID:841446,Genbank:NP_001321239.1,TAIR:AT1G50240	product=kinase family with ARM repeat domain-containing protein	.	.
rna63013	Pas	Reg-Tit	282.237	107.62	165.826	1.40689	0.139108	10.1136	4.80667e-24	4.19945e-22	349	402	422	556	52	658	190	186	132	17	71	82	120	118	248	84	100	89	>lcl|NW_018744996.1_cds_XP_021741116.1_52548	XP_021741116.1	GeneID:110707391	gene48891	3810804-3813305	Name=XM_021885424.1	gbkey=mRNA	gene=LOC110707391	model_evidence=Supporting evidence includes similarity to: 2 Proteins%2C and 100%25 coverage of the annotated genomic feature by RNAseq alignments	product=nuclear intron maturase 3%2C mitochondrial-like	NP_001154695.1	2.1e-248	828	RNA-directed DNA polymerase (reverse transcriptase) [Arabidopsis thaliana]	NP_196025.5	0	57.5	Dbxref=TAIR:AT5G04050,GeneID:830284,Genbank:NP_196025.5,Araport:AT5G04050	product=RNA-directed DNA polymerase (reverse transcriptase)	.	.
rna61251	Pas	Reg-Tit	0	251.517	167.678	-10.624	1.05071	-10.1113	4.92111e-24	4.28827e-22	0	0	0	0	0	0	262.994	323.897	197.386	47.7424	0	334.099	289.438	236.829	437.126	309.746	346.412	389.804	>lcl|NW_018744887.1_cds_XP_021739526.1_51083	XP_021739526.1	GeneID:110705915	gene47552	634843-638105	Name=XM_021883836.1	gbkey=mRNA	gene=LOC110705915	model_evidence=Supporting evidence includes similarity to: 100%25 coverage of the annotated genomic feature by RNAseq alignments%2C including 1 sample with support for all annotated introns	product=3-ketoacyl-CoA thiolase 2%2C peroxisomal-like%2C transcript variant X2	NP_180873.1	6e-54	183.8	peroxisomal 3-ketoacyl-CoA thiolase 3 [Arabidopsis thaliana]	NP_180873.1	1.84e-56	80	Dbxref=Araport:AT2G33150,TAIR:AT2G33150,GeneID:817876,Genbank:NP_180873.1	product=peroxisomal 3-ketoacyl-CoA thiolase 3	.	.
rna11284	Pas	Reg-Tit	313.536	32.1621	125.953	3.30835	0.327612	10.0984	5.61773e-24	4.88262e-22	217	198	766	891	63	566	50	36	24	5	33	21	27	31	63	46	24	37	>lcl|NW_018742616.1_cds_XP_021756436.1_9389	XP_021756436.1	GeneID:110721567	gene8662	1933580-1943901	Name=XM_021900744.1	gbkey=mRNA	gene=LOC110721567	model_evidence=Supporting evidence includes similarity to: 6 Proteins%2C and 100%25 coverage of the annotated genomic feature by RNAseq alignments%2C including 9 samples with support for all annotated introns	product=eukaryotic translation initiation factor 4G-like	NP_001078319.1	0	1090.5	eukaryotic translation initiation factor 4G [Arabidopsis thaliana]	NP_001078317.1	0	53.236	Dbxref=TAIR:AT3G60240,GeneID:825194,Genbank:NP_001078317.1,Araport:AT3G60240	product=eukaryotic translation initiation factor 4G	.	.
rna66002	Pas	Reg-Tit	2.43901	105.613	71.2216	-5.20584	0.516233	-10.0843	6.48365e-24	5.60618e-22	0	2.60787	0	3.82628	0	18.6098	162.457	121.753	155.146	10.4674	54.9115	88.6455	133.695	108.499	171.459	98.9399	177.809	90.9888	>lcl|NW_018745082.1_cds_XP_021743868.1_55008	XP_021743868.1	GeneID:110709917	gene51151	1411447-1421232	Name=XM_021888176.1	gbkey=mRNA	gene=LOC110709917	model_evidence=Supporting evidence includes similarity to: 100%25 coverage of the annotated genomic feature by RNAseq alignments%2C including 48 samples with support for all annotated introns	product=uncharacterized LOC110709917%2C transcript variant X1	NP_195962.2	1.4e-85	289.1	5'-AMP-activated protein kinase-like protein [Arabidopsis thaliana]	NP_195962.2	7.78e-62	47.101	Dbxref=TAIR:AT5G03420,GeneID:831846,Genbank:NP_195962.2,Araport:AT5G03420	product=5'-AMP-activated protein kinase-like protein	.	.
rna58523	Pas	Reg-Tit	199.687	57.4916	104.89	1.79404	0.178028	10.0773	6.96071e-24	6.00321e-22	405.906	389.452	330.002	334.549	25	276.853	78.3255	92.2283	67	5	38	78.2222	74.7129	79.1663	129.177	57.3016	31.1813	60.2308	>lcl|NW_018744722.1_cds_XP_021737012.1_48812	XP_021737012.1	GeneID:110703516	gene45393	207522-233291	Name=XM_021881320.1	Note=The sequence of the model RefSeq transcript was modified relative to this genomic sequence to represent the inferred CDS: deleted 1 base in 1 codon	exception=unclassified transcription discrepancy	gbkey=mRNA	gene=LOC110703516	NP_567258.1	0	1074.7	two-pore channel 1 [Arabidopsis thaliana]	NP_567258.1	0	64.12	Dbxref=TAIR:AT4G03560,GeneID:825655,Genbank:NP_567258.1,Araport:AT4G03560	product=two-pore channel 1	.	.
rna73971	Pas	Reg-Tit	0	79.5961	53.0641	-8.96485	0.891618	-10.0546	8.7693e-24	7.54362e-22	0	0	0	0	0	0	48	80	54	10	41	89	106	87	188	103	97	112	>lcl|NW_018745650.1_cds_XP_021751229.1_61509	XP_021751229.1	GeneID:110716886	gene57372	1257837-1266141	Name=XM_021895537.1	gbkey=mRNA	gene=LOC110716886	model_evidence=Supporting evidence includes similarity to: 81%25 coverage of the annotated genomic feature by RNAseq alignments	product=uncharacterized LOC110716886	NP_564570.1	3.1e-19	70.7	Saccharopine dehydrogenase [Arabidopsis thaliana]	NP_564570.1	9.68e-21	44.167	Dbxref=Araport:AT1G50450,TAIR:AT1G50450,GeneID:841467,Genbank:NP_564570.1	product=Saccharopine dehydrogenase	.	.
rna1479	Pas	Reg-Tit	17.4459	609.997	412.48	-5.09852	0.507413	-10.0481	9.36919e-24	8.01855e-22	53	45	28	10	2	11	1830	1877	1144	68	111	578	964	1116	1327	177	124	194	>lcl|NW_018742204.1_cds_XP_021759337.1_1216	XP_021759337.1	GeneID:110724233	gene1098	22879768-22882931	Name=XM_021903645.1	gbkey=mRNA	gene=LOC110724233	model_evidence=Supporting evidence includes similarity to: 11 Proteins%2C and 100%25 coverage of the annotated genomic feature by RNAseq alignments%2C including 14 samples with support for all annotated introns	product=2-oxoglutarate-dependent dioxygenase DAO-like	NP_172865.1	1.7e-105	354	2-oxoglutarate (2OG) and Fe(II)-dependent oxygenase superfamily protein [Arabidopsis thaliana]	NP_172865.1	2.01e-117	56.803	Dbxref=Araport:AT1G14130,TAIR:AT1G14130,GeneID:837972,Genbank:NP_172865.1	product=2-oxoglutarate (2OG) and Fe(II)-dependent oxygenase superfamily protein	.	.
rna25778	Pas	Reg-Tit	449.562	1148.15	915.284	-1.36785	0.13625	-10.0392	1.02452e-23	8.72715e-22	588.64	590.214	685.597	845.052	114.329	808.992	2096.08	2035.41	1789.05	164.837	815.741	1220.21	1817.8	1375.04	1865.79	724.361	703.458	861.882	>lcl|NW_018743212.1_cds_XP_021769945.1_21503	XP_021769945.1	GeneID:110734198	gene20050	293203-311438	Name=XM_021914253.1	gbkey=mRNA	gene=LOC110734198	model_evidence=Supporting evidence includes similarity to: 5 Proteins%2C and 100%25 coverage of the annotated genomic feature by RNAseq alignments%2C including 53 samples with support for all annotated introns	product=Niemann-Pick C1 protein-like	NP_195548.6	0	2116.8	Patched family protein [Arabidopsis thaliana]	NP_195548.6	0	73.952	Dbxref=TAIR:AT4G38350,GeneID:829992,Genbank:NP_195548.6,Araport:AT4G38350	product=Patched family protein	.	.
rna55265	Pas	Reg-Tit	113.86	273.2	220.087	-1.29209	0.128704	-10.0392	1.02492e-23	8.72715e-22	122.158	166.475	195.434	228.125	27	194.677	392.843	382.212	232.274	36.4688	187.48	361.987	419.308	308.458	512.187	224.754	226.031	324.874	>lcl|NW_018744626.1_cds_XP_021733791.1_46005	XP_021733791.1	GeneID:110700546	gene42837	3687139-3695897	Name=XM_021878099.1	gbkey=mRNA	gene=LOC110700546	model_evidence=Supporting evidence includes similarity to: 5 Proteins%2C and 100%25 coverage of the annotated genomic feature by RNAseq alignments%2C including 26 samples with support for all annotated introns	product=uncharacterized LOC110700546	NP_001190598.1	2.3e-153	514.4	P-loop containing nucleoside triphosphate hydrolases superfamily protein [Arabidopsis thaliana]	NP_001190598.1	7.33e-159	61.055	Dbxref=TAIR:AT5G62760,GeneID:836397,Genbank:NP_001190598.1,Araport:AT5G62760	product=P-loop containing nucleoside triphosphate hydrolases superfamily protein	.	.
rna24420	Pas	Reg-Tit	0.555867	54.2056	36.3223	-6.437	0.641244	-10.0383	1.03439e-23	8.78553e-22	0	4	1	0	0	0	114	114	46	6	30	52	44	74	124	32	57	64	>lcl|NW_018743196.1_cds_XP_021768719.1_20392	XP_021768719.1	GeneID:110733019	gene19009	1076661-1081466	Name=XM_021913027.1	gbkey=mRNA	gene=LOC110733019	model_evidence=Supporting evidence includes similarity to: 2 Proteins%2C and 100%25 coverage of the annotated genomic feature by RNAseq alignments%2C including 14 samples with support for all annotated introns	product=pentatricopeptide repeat-containing protein At4g01990%2C mitochondrial-like	NP_171739.1	3.3e-97	327.5	Tetratricopeptide repeat (TPR)-like superfamily protein [Arabidopsis thaliana]	NP_171739.1	3.13e-103	37.03	Dbxref=Araport:AT1G02370,TAIR:AT1G02370,GeneID:837735,Genbank:NP_171739.1	product=Tetratricopeptide repeat (TPR)-like superfamily protein	.	.
rna43191	Pas	Reg-Tit	57.2067	195.359	149.308	-1.76034	0.1755	-10.0304	1.12022e-23	9.49045e-22	117	107	86.1344	88	9	85	346	240	160	18	147	270	320	284.335	401.419	144.39	133	211	>lcl|NW_018744026.1_cds_XP_021722814.1_35971	XP_021722814.1	GeneID:110690302	gene33509	4631970-4654319	Name=XM_021867122.1	gbkey=mRNA	gene=LOC110690302	model_evidence=Supporting evidence includes similarity to: 6 Proteins%2C and 100%25 coverage of the annotated genomic feature by RNAseq alignments%2C including 48 samples with support for all annotated introns	product=probable 3-hydroxybutyryl-CoA dehydrogenase	NP_188147.1	3.1e-139	464.6	3-hydroxyacyl-CoA dehydrogenase family protein [Arabidopsis thaliana]	NP_188147.1	1.02e-159	72.917	Dbxref=TAIR:AT3G15290,GeneID:820760,Genbank:NP_188147.1,Araport:AT3G15290	product=3-hydroxyacyl-CoA dehydrogenase family protein	.	.
rna10039	Pas	Reg-Tit	12.8531	107.697	76.0823	-2.8969	0.289308	-10.0132	1.33351e-23	1.1269e-21	34	34	14	11	0	31	196	208	130	20	85	119	151	152	161	49	49	105	>lcl|NW_018742556.1_cds_XP_021755082.1_8229	XP_021755082.1	GeneID:110720368	gene7635	733807-736331	Name=XM_021899390.1	gbkey=mRNA	gene=LOC110720368	model_evidence=Supporting evidence includes similarity to: 2 Proteins%2C and 100%25 coverage of the annotated genomic feature by RNAseq alignments%2C including 24 samples with support for all annotated introns	product=putative F-box protein At4g05475	NP_001190683.1	1.3e-62	213.2	RNI-like superfamily protein [Arabidopsis thaliana]	NP_001190683.1	1.61e-63	45.525	Dbxref=TAIR:AT4G05475,GeneID:10723048,Genbank:NP_001190683.1,Araport:AT4G05475	product=RNI-like superfamily protein	.	.
rna45166	Pas	Reg-Tit	9.2703	41.705	30.8934	-2.18131	0.217886	-10.0113	1.35993e-23	1.14634e-21	10.9941	10.5534	14.9911	18.0318	2.49115	21.4922	63.6253	57.9637	46.0112	4.50548	23.9754	36.5402	51.6825	49.2194	82.4666	41.5082	38.476	56.4757	>lcl|NW_018744092.1_cds_XP_021724650.1_37687	XP_021724650.1	GeneID:110691973	gene35057	4648469-4669129	Name=XM_021868957.1	gbkey=mRNA	gene=LOC110691973	model_evidence=Supporting evidence includes similarity to: 8 Proteins%2C and 100%25 coverage of the annotated genomic feature by RNAseq alignments%2C including 5 samples with support for all annotated introns	product=uncharacterized LOC110691973%2C transcript variant X1	NP_193448.2	1.1e-195	652.1	alpha/beta-Hydrolases superfamily protein [Arabidopsis thaliana]	NP_193448.2	0	60.656	Dbxref=TAIR:AT4G17150,GeneID:827425,Genbank:NP_193448.2,Araport:AT4G17150	product=alpha/beta-Hydrolases superfamily protein	.	.
rna62819	Pas	Reg-Tit	87.8114	462.642	337.698	-2.36147	0.235955	-10.0082	1.40351e-23	1.18011e-21	98.0772	197.012	233.171	109.06	9.64311	122.012	733.703	578.248	385.9	82.9477	372.418	626.233	603.976	489.079	754.025	331.157	299.4	628.127	>lcl|NW_018744996.1_cds_XP_021740974.1_52377	XP_021740974.1	GeneID:110707265	gene48726	1777545-1785485	Name=XM_021885282.1	gbkey=mRNA	gene=LOC110707265	model_evidence=Supporting evidence includes similarity to: 6 Proteins%2C and 100%25 coverage of the annotated genomic feature by RNAseq alignments%2C including 35 samples with support for all annotated introns	product=probable galactinol--sucrose galactosyltransferase 2%2C transcript variant X2	NP_191311.1	0	1421.4	seed imbibition 2 [Arabidopsis thaliana]	NP_191311.1	0	76.735	Dbxref=TAIR:AT3G57520,GeneID:824919,Genbank:NP_191311.1,Araport:AT3G57520	product=seed imbibition 2	.	.
rna40548	Pas	Reg-Tit	374.441	106.287	195.672	1.86877	0.187028	9.99188	1.65416e-23	1.38738e-21	625.311	427.496	423.548	928.476	76.9251	728.909	173.864	175.309	89.0974	29.4228	71.1702	127.569	144.638	100.088	175.307	59.2529	46.6977	138.814	>lcl|NW_018743920.1_cds_XP_021720500.1_33867	XP_021720500.1	GeneID:110688120	gene31523	5623026-5626699	Name=XM_021864808.1	gbkey=mRNA	gene=LOC110688120	model_evidence=Supporting evidence includes similarity to: 1 Protein%2C and 100%25 coverage of the annotated genomic feature by RNAseq alignments%2C including 52 samples with support for all annotated introns	product=DNA-directed RNA polymerase I subunit rpa49-like%2C transcript variant X1	NP_188010.1	1.8e-77	262.6	DNA binding / DNA-directed RNA polymerase [Arabidopsis thaliana]	NP_188010.1	3.95e-84	34.67	Dbxref=TAIR:AT3G13940,GeneID:820607,Genbank:NP_188010.1,Araport:AT3G13940	product=DNA binding / DNA-directed RNA polymerase	.	.
rna59903	Pas	Reg-Tit	68.3162	351.01	256.779	-2.3123	0.231503	-9.9882	1.71676e-23	1.4363e-21	139.786	148.302	65.2326	204.839	8.39742	56.1575	599.677	505.614	387.183	70.1276	226.991	336.94	607.193	346.751	549.601	237.564	343.918	291.161	>lcl|NW_018744858.1_cds_XP_021738252.1_49899	XP_021738252.1	GeneID:110704747	gene46455	273543-289366	Name=XM_021882555.1	gbkey=mRNA	gene=LOC110704747	model_evidence=Supporting evidence includes similarity to: 3 Proteins%2C and 100%25 coverage of the annotated genomic feature by RNAseq alignments%2C including 15 samples with support for all annotated introns	product=general negative regulator of transcription subunit 3-like%2C transcript variant X1	NP_568361.1	0	1015.8	transcription regulator NOT2/NOT3/NOT5 family protein [Arabidopsis thaliana]	NP_568361.1	0	60	Dbxref=TAIR:AT5G18230,GeneID:831941,Genbank:NP_568361.1,Araport:AT5G18230	product=transcription regulator NOT2/NOT3/NOT5 family protein	.	.
rna74275	Pas	Reg-Tit	9.95238	232.633	158.406	-4.55155	0.457553	-9.94759	2.58373e-23	2.15626e-21	16	2	21.1707	19.2316	2	25	638.842	750.454	357.574	21	60	158.745	375.789	456.3	555.87	51	83.6581	145.659	>lcl|NW_018745651.1_cds_XP_021751395.1_61763	XP_021751395.1	GeneID:110717064	gene57600	338810-343100	Name=XM_021895703.1	gbkey=mRNA	gene=LOC110717064	model_evidence=Supporting evidence includes similarity to: 3 Proteins%2C and 100%25 coverage of the annotated genomic feature by RNAseq alignments%2C including 25 samples with support for all annotated introns	product=formamidase-like	NP_568029.1	9.8e-267	886.6	Acetamidase/Formamidase family protein [Arabidopsis thaliana]	NP_568029.1	0	82.96	Dbxref=TAIR:AT4G37560,GeneID:829911,Genbank:NP_568029.1,Araport:AT4G37560	product=Acetamidase/Formamidase family protein	.	.
rna70262	Pas	Reg-Tit	0	53.2657	35.5105	-8.36974	0.844684	-9.90872	3.81512e-23	3.16816e-21	0	0	0	0	0	0	91.9114	84.5402	50.1299	9.3431	25.8286	68.4854	91.4761	47.7299	82.9403	40.8845	47.0492	61.7595	>lcl|NW_018745448.1_cds_XP_021747773.1_58404	XP_021747773.1	GeneID:110713626	gene54440	1303386-1307035	Name=XM_021892082.1	gbkey=mRNA	gene=LOC110713626	model_evidence=Supporting evidence includes similarity to: 100%25 coverage of the annotated genomic feature by RNAseq alignments%2C including 4 samples with support for all annotated introns	product=protein ALP1-like%2C transcript variant X2	NP_199013.1	8.9e-54	183.8	nuclease [Arabidopsis thaliana]	NP_199013.1	9.65e-56	33.993	Dbxref=TAIR:AT5G41980,GeneID:834203,Genbank:NP_199013.1,Araport:AT5G41980	product=nuclease	.	.
rna70811	Pas	Reg-Tit	2.90475	83.9166	56.9126	-4.66804	0.471222	-9.90623	3.91128e-23	3.23999e-21	6	10	0	8	0	5	198	254	124	9	27	69	127	184	150	40	27	51	>lcl|NW_018745454.1_cds_XP_021748305.1_58823	XP_021748305.1	GeneID:110714141	gene54855	1340980-1342453	Name=XM_021892613.1	gbkey=mRNA	gene=LOC110714141	model_evidence=Supporting evidence includes similarity to: 100%25 coverage of the annotated genomic feature by RNAseq alignments%2C including 35 samples with support for all annotated introns	product=transcription factor bHLH18-like	NP_001077944.1	2.6e-20	74.4	basic helix-loop-helix (bHLH) DNA-binding superfamily protein [Arabidopsis thaliana]	NP_195498.3	7.69e-20	34.884	Dbxref=TAIR:AT4G37850,GeneID:829941,Genbank:NP_195498.3,Araport:AT4G37850	product=basic helix-loop-helix (bHLH) DNA-binding superfamily protein	AUR62004248-RA|bHLH	0
rna70260	Pas	Reg-Tit	0	53.2722	35.5148	-8.37002	0.84498	-9.90559	3.93651e-23	3.25286e-21	0	0	0	0	0	0	91.8169	83.859	50.3224	8.64665	25.8444	68.6382	91.5338	47.5063	83.0815	41.0517	47.0702	61.4917	>lcl|NW_018745448.1_cds_XP_021747774.1_58405	XP_021747774.1	GeneID:110713626	gene54440	1303386-1307035	Name=XM_021892082.1	gbkey=mRNA	gene=LOC110713626	model_evidence=Supporting evidence includes similarity to: 100%25 coverage of the annotated genomic feature by RNAseq alignments%2C including 4 samples with support for all annotated introns	product=protein ALP1-like%2C transcript variant X2	NP_199013.1	8.9e-54	183.8	nuclease [Arabidopsis thaliana]	NP_199013.1	9.65e-56	33.993	Dbxref=TAIR:AT5G41980,GeneID:834203,Genbank:NP_199013.1,Araport:AT5G41980	product=nuclease	.	.
rna53311	Pas	Reg-Tit	0.329767	93.0366	62.1343	-7.79367	0.788445	-9.88487	4.84211e-23	3.98157e-21	1.49899	1.5	0.499755	0	0	0	168	91.9378	94.9433	16.0347	70.9494	22.4945	143.735	118.575	184.696	87.3352	91.4834	104.432	>lcl|NW_018744537.1_cds_XP_021732027.1_44444	XP_021732027.1	GeneID:110698817	gene41318	5235241-5238711	Name=XM_021876336.1	gbkey=mRNA	gene=LOC110698817	model_evidence=Supporting evidence includes similarity to: 100%25 coverage of the annotated genomic feature by RNAseq alignments%2C including 2 samples with support for all annotated introns	product=uncharacterized LOC110698817%2C transcript variant X2	NP_001319843.1	6.1e-19	70.2	Myb/SANT-like DNA-binding domain protein [Arabidopsis thaliana]	NP_567224.1	5.66e-12	24.121	Dbxref=TAIR:AT4G02210,GeneID:827547,Genbank:NP_567224.1,Araport:AT4G02210	product=Myb/SANT-like DNA-binding domain protein	.	.
rna25552	Pas	Reg-Tit	37.6115	237.099	170.603	-2.65374	0.268773	-9.87354	5.4217e-23	4.44057e-21	23	26.13	50.2033	111	8	112	448	563	269	41	130	217	242.573	374	374.617	146	150	251	>lcl|NW_018743204.1_cds_XP_021769671.1_21330	XP_021769671.1	GeneID:110733903	gene19863	2806898-2813353	Name=XM_021913979.1	gbkey=mRNA	gene=LOC110733903	model_evidence=Supporting evidence includes similarity to: 3 Proteins%2C and 97%25 coverage of the annotated genomic feature by RNAseq alignments%2C including 49 samples with support for all annotated introns	product=BAG family molecular chaperone regulator 4-like	NP_190746.2	3e-66	224.7	BCL-2-associated athanogene 4 [Arabidopsis thaliana]	NP_190746.2	1.26e-69	45.802	Dbxref=TAIR:AT3G51780,GeneID:824341,Genbank:NP_190746.2,Araport:AT3G51780	product=BCL-2-associated athanogene 4	.	.
rna62820	Pas	Reg-Tit	87.8114	460.134	336.027	-2.35405	0.238422	-9.87345	5.42679e-23	4.44057e-21	97.9228	196.783	232.829	108.94	9.59439	121.896	733.186	580.303	370.72	83.0523	372.353	627.102	604.088	477.921	754.28	330.706	292.443	628.122	>lcl|NW_018744996.1_cds_XP_021740973.1_52376	XP_021740973.1	GeneID:110707265	gene48726	1777545-1785485	Name=XM_021885282.1	gbkey=mRNA	gene=LOC110707265	model_evidence=Supporting evidence includes similarity to: 6 Proteins%2C and 100%25 coverage of the annotated genomic feature by RNAseq alignments%2C including 35 samples with support for all annotated introns	product=probable galactinol--sucrose galactosyltransferase 2%2C transcript variant X2	NP_191311.1	0	1421.4	seed imbibition 2 [Arabidopsis thaliana]	NP_191311.1	0	76.735	Dbxref=TAIR:AT3G57520,GeneID:824919,Genbank:NP_191311.1,Araport:AT3G57520	product=seed imbibition 2	.	.
rna71979	Pas	Reg-Tit	4.88809	55.2472	38.4608	-3.24045	0.328277	-9.87105	5.55773e-23	4.53665e-21	2	9	10	20	0	9	77	84	54	11	38	74	50	40	81	46	65	59	>lcl|NW_018745470.1_cds_XP_021749346.1_59897	XP_021749346.1	GeneID:110715079	gene55798	712360-717256	Name=XM_021893654.1	gbkey=mRNA	gene=LOC110715079	model_evidence=Supporting evidence includes similarity to: 100%25 coverage of the annotated genomic feature by RNAseq alignments%2C including 1 sample with support for all annotated introns	product=uncharacterized LOC110715079	.	.	.	.	.	.	.	.	.	.	.
rna63513	Pas	Reg-Tit	19.9812	74.3182	56.2059	-2.04109	0.206785	-9.87062	5.58159e-23	4.54507e-21	25	26	36.1272	25	7	25.4082	121	113	79	15	60	77	95	78	156	37	47	86	>lcl|NW_018745003.1_cds_XP_021741548.1_52927	XP_021741548.1	GeneID:110707806	gene49254	1697962-1702645	Name=XM_021885856.1	gbkey=mRNA	gene=LOC110707806	model_evidence=Supporting evidence includes similarity to: 100%25 coverage of the annotated genomic feature by RNAseq alignments%2C including 56 samples with support for all annotated introns	product=uncharacterized LOC110707806	NP_193063.2	1.2e-65	222.4	Late embryogenesis abundant (LEA) hydroxyproline-rich glycoprotein family [Arabidopsis thaliana]	NP_193063.2	1.37e-70	54.587	Dbxref=TAIR:AT4G13270,GeneID:826957,Genbank:NP_193063.2,Araport:AT4G13270	product=Late embryogenesis abundant (LEA) hydroxyproline-rich glycoprotein family	.	.
rna11106	Pas	Reg-Tit	11.0999	68.2835	49.2223	-2.90128	0.294047	-9.86673	5.80249e-23	4.71351e-21	9	8	26	16	5	8	121	153	71	14	33	81	94	93	130	34	38	63	>lcl|NW_018742616.1_cds_XP_021756282.1_9215	XP_021756282.1	GeneID:110721441	gene8513	492879-495868	Name=XM_021900590.1	gbkey=mRNA	gene=LOC110721441	model_evidence=Supporting evidence includes similarity to: 1 Protein%2C and 100%25 coverage of the annotated genomic feature by RNAseq alignments%2C including 50 samples with support for all annotated introns	product=uncharacterized LOC110721441	NP_192766.1	5.4e-32	111.9	RmlC-like cupins superfamily protein [Arabidopsis thaliana]	NP_192768.1	2.41e-33	54.839	Dbxref=TAIR:AT4G10300,GeneID:826622,Genbank:NP_192768.1,Araport:AT4G10300	product=RmlC-like cupins superfamily protein	.	.
rna30119	Pas	Reg-Tit	79.3045	1.16854	27.2139	6.6468	0.675479	9.84012	7.56185e-23	6.12783e-21	64.0937	62	79.1468	155	27	223	0	4	0	1	0	0	0	3.05263	0	1	0	1	>lcl|NW_018743331.1_cds_XP_021773933.1_25125	XP_021773933.1	GeneID:110737891	gene23397	8521844-8537426	Name=XM_021918241.1	gbkey=mRNA	gene=LOC110737891	model_evidence=Supporting evidence includes similarity to: 3 Proteins%2C and 100%25 coverage of the annotated genomic feature by RNAseq alignments%2C including 32 samples with support for all annotated introns	product=fatty-acid-binding protein 3%2C chloroplastic-like	NP_175757.1	5.2e-90	302.9	Chalcone-flavanone isomerase family protein [Arabidopsis thaliana]	NP_175757.1	5.15e-101	68.372	Dbxref=Araport:AT1G53520,TAIR:AT1G53520,GeneID:841787,Genbank:NP_175757.1	product=Chalcone-flavanone isomerase family protein	.	.
rna43173	Pas	Reg-Tit	0.0929235	118.562	79.0726	-9.06628	0.922332	-9.82973	8.38438e-23	6.77801e-21	0	0	0	0	0	1	274	199	113	12	13	35	189	182	258.52	128	132	154	>lcl|NW_018744026.1_cds_XP_021722811.1_35965	XP_021722811.1	GeneID:110690295	gene33499	3956734-3968732	Name=XM_021867119.1	gbkey=mRNA	gene=LOC110690295	model_evidence=Supporting evidence includes similarity to: 3 Proteins%2C and 100%25 coverage of the annotated genomic feature by RNAseq alignments%2C including 31 samples with support for all annotated introns	product=DEAD-box ATP-dependent RNA helicase 36-like	NP_173078.1	7e-193	642.6	RNA helicase 36 [Arabidopsis thaliana]	NP_173078.1	0	63.368	Dbxref=Araport:AT1G16280,TAIR:AT1G16280,GeneID:838197,Genbank:NP_173078.1	product=RNA helicase 36	.	.
rna18419	Pas	Reg-Tit	108.123	9.16094	42.1482	3.71147	0.378203	9.81343	9.85575e-23	7.92927e-21	304	210	190	145	14	68	7	16	9	3	5	5	7	10	11	7	7	18	>lcl|NW_018742914.1_cds_XP_021763149.1_15341	XP_021763149.1	GeneID:110727876	gene14285	2979710-2985153	Name=XM_021907457.1	Note=The sequence of the model RefSeq transcript was modified relative to this genomic sequence to represent the inferred CDS: inserted 1 base in 1 codon	exception=unclassified transcription discrepancy	gbkey=mRNA	gene=LOC110727876	NP_849578.5	5.9e-188	627.1	beta glucosidase 11 [Arabidopsis thaliana]	NP_849578.5	0	57.66	Dbxref=Araport:AT1G02850,TAIR:AT1G02850,GeneID:839435,Genbank:NP_849578.5	product=beta glucosidase 11	.	.
rna55261	Pas	Reg-Tit	5.1856	63.4126	44.0036	-3.6205	0.369324	-9.80303	1.09254e-22	8.74791e-21	7	3	17	8	1	7	47	113	56	8	45	35	71	93	142	65	80	69	>lcl|NW_018744626.1_cds_XP_021733790.1_46001	XP_021733790.1	GeneID:110700545	gene42834	3649519-3655837	Name=XM_021878098.1	gbkey=mRNA	gene=LOC110700545	model_evidence=Supporting evidence includes similarity to: 100%25 coverage of the annotated genomic feature by RNAseq alignments%2C including 2 samples with support for all annotated introns	product=uncharacterized LOC110700545	NP_565638.1	1e-09	39	HSP20-like chaperones superfamily protein [Arabidopsis thaliana]	NP_565638.1	5.5e-09	33.333	Dbxref=Araport:AT2G27140,TAIR:AT2G27140,GeneID:817256,Genbank:NP_565638.1	product=HSP20-like chaperones superfamily protein	.	.
rna67660	Pas	Reg-Tit	76.6145	433.531	314.559	-2.54885	0.260066	-9.80079	1.11708e-22	8.90186e-21	82	46.0799	62.8805	209.438	26.1819	170.844	497.531	757.157	385.663	90.3066	268.137	502.167	614.591	434.142	514.226	312.883	419.536	600.096	>lcl|NW_018745265.1_cds_XP_021745423.1_56384	XP_021745423.1	GeneID:110711361	gene52461	33404-35463	Name=XM_021889731.1	gbkey=mRNA	gene=LOC110711361	model_evidence=Supporting evidence includes similarity to: 1 Protein%2C and 100%25 coverage of the annotated genomic feature by RNAseq alignments%2C including 42 samples with support for all annotated introns	product=anthocyanin 3'-O-beta-glucosyltransferase-like	NP_179150.3	6.3e-115	386	UDP-glucosyl transferase 73B5 [Arabidopsis thaliana]	NP_001189528.1	5.66e-127	41.082	Dbxref=Araport:AT2G15480,TAIR:AT2G15480,GeneID:816040,Genbank:NP_001189528.1	product=UDP-glucosyl transferase 73B5	.	.
rna18688	Pas	Reg-Tit	23.5941	207.844	146.427	-3.21911	0.328594	-9.79662	1.16421e-22	9.25547e-21	33	24	52	32	8	22	191	214	112	57.76	176	313	293	171.366	264.384	153	155	295	>lcl|NW_018742914.1_cds_XP_021763327.1_15571	XP_021763327.1	GeneID:110728030	gene14507	5992177-5996166	Name=XM_021907635.1	gbkey=mRNA	gene=LOC110728030	model_evidence=Supporting evidence includes similarity to: 4 Proteins%2C and 100%25 coverage of the annotated genomic feature by RNAseq alignments%2C including 61 samples with support for all annotated introns	product=serine/threonine receptor-like kinase NFP	NP_180916.1	8.4e-89	299.6	Protein kinase superfamily protein [Arabidopsis thaliana]	NP_179957.1	5.19e-76	30.508	Dbxref=Araport:AT2G23770,TAIR:AT2G23770,GeneID:816909,Genbank:NP_179957.1	product=protein kinase family protein / peptidoglycan-binding LysM domain-containing protein	.	.
rna28776	Pas	Reg-Tit	14.0494	89.3138	64.2256	-2.79089	0.285182	-9.78633	1.28894e-22	1.02228e-20	21.0866	29	31.3359	7.64566	4	10.6469	189.801	205.703	109.568	9	48.0581	121.002	115.751	118.357	148.186	56.2859	53.5771	86.8542	>lcl|NW_018743292.1_cds_XP_021771753.1_24029	XP_021771753.1	GeneID:110735884	gene22361	7289107-7298935	Name=XM_021916061.1	gbkey=mRNA	gene=LOC110735884	model_evidence=Supporting evidence includes similarity to: 11 Proteins%2C and 97%25 coverage of the annotated genomic feature by RNAseq alignments	product=pentatricopeptide repeat-containing protein At2g17140-like	NP_001331859.1	5.2e-145	486.1	Pentatricopeptide repeat (PPR) superfamily protein [Arabidopsis thaliana]	NP_001320721.1	4.11e-144	39.162	Dbxref=Araport:AT1G12700,GeneID:837825,Genbank:NP_001320721.1,TAIR:AT1G12700	product=RNA processing FACTOR	.	.
rna11971	Pas	Reg-Tit	0	71.7856	47.857	-8.78946	0.899604	-9.77036	1.50915e-22	1.19411e-20	0	0	0	0	0	0	59.6047	77.7733	31.3555	16.2136	65.4964	91.2848	110.013	56.4438	79.2337	78.2823	58.873	111.887	>lcl|NW_018742651.1_cds_XP_021757045.1_9985	XP_021757045.1	GeneID:110722108	gene9206	2131507-2137284	Name=XM_021901348.1	gbkey=mRNA	gene=LOC110722108	model_evidence=Supporting evidence includes similarity to: 100%25 coverage of the annotated genomic feature by RNAseq alignments%2C including 8 samples with support for all annotated introns	product=uncharacterized LOC110722108%2C transcript variant X2	.	.	.	.	.	.	.	.	.	.	.
rna11970	Pas	Reg-Tit	0	71.9227	47.9484	-8.79238	0.900008	-9.76923	1.52602e-22	1.20462e-20	0	0	0	0	0	0	59.5443	77.7866	31.1949	16.3173	65.5862	91.3505	109.999	56.411	78.5167	78.3258	58.8488	111.771	>lcl|NW_018742651.1_cds_XP_021757044.1_9984	XP_021757044.1	GeneID:110722108	gene9206	2131507-2137284	Name=XM_021901348.1	gbkey=mRNA	gene=LOC110722108	model_evidence=Supporting evidence includes similarity to: 100%25 coverage of the annotated genomic feature by RNAseq alignments%2C including 8 samples with support for all annotated introns	product=uncharacterized LOC110722108%2C transcript variant X2	.	.	.	.	.	.	.	.	.	.	.
rna15081	Pas	Reg-Tit	662.834	0.717432	221.423	9.62762	0.986156	9.76277	1.62645e-22	1.28089e-20	2546.09	1583.01	732.488	747	42	321.404	5	0	6	0	0	0	0	0	0	0	0	0	>lcl|NW_018742770.1_cds_XP_021759656.1_12559	XP_021759656.1	GeneID:110724547	gene11622	3838223-3839858	Name=XM_021903964.1	gbkey=mRNA	gene=LOC110724547	model_evidence=Supporting evidence includes similarity to: 13 Proteins%2C and 42%25 coverage of the annotated genomic feature by RNAseq alignments	product=dihydroflavonol 4-reductase-like	NP_199094.1	2.2e-166	554.4	dihydroflavonol 4-reductase [Arabidopsis thaliana]	NP_199094.1	0	73.926	Dbxref=TAIR:AT5G42800,GeneID:834291,Genbank:NP_199094.1,Araport:AT5G42800	product=dihydroflavonol 4-reductase	.	.
rna20564	Pas	Reg-Tit	560.397	140.281	280.32	1.97813	0.202912	9.7487	1.86846e-22	1.46803e-20	762	707	724	1236	123	1174.09	210	374	251	11	81	138	164	108	180.128	110	150	146	>lcl|NW_018742987.1_cds_XP_021765094.1_17130	XP_021765094.1	GeneID:110729636	gene15950	1240900-1245974	Name=XM_021909402.1	gbkey=mRNA	gene=LOC110729636	model_evidence=Supporting evidence includes similarity to: 12 Proteins%2C and 100%25 coverage of the annotated genomic feature by RNAseq alignments%2C including 57 samples with support for all annotated introns	product=eukaryotic translation initiation factor 3 subunit C-like	NP_001190102.1	0	1295.7	eukaryotic translation initiation factor 3C [Arabidopsis thaliana]	NP_191174.1	0	65.506	Dbxref=TAIR:AT3G56150,GeneID:824781,Genbank:NP_191174.1,Araport:AT3G56150	product=eukaryotic translation initiation factor 3C	.	.
rna64125	Pas	Reg-Tit	0	75.2665	50.1777	-8.86907	0.909982	-9.74642	1.91081e-22	1.4943e-20	0	0	0	0	0	0	121.919	47.9918	29.1368	14.7905	49.8566	107.576	86.7654	44.5424	176.115	78.2815	101.949	66.5302	>lcl|NW_018745024.1_cds_XP_021742077.1_53450	XP_021742077.1	GeneID:110708289	gene49719	2447955-2468220	Name=XM_021886385.1	gbkey=mRNA	gene=LOC110708289	model_evidence=Supporting evidence includes similarity to: 2 Proteins%2C and 100%25 coverage of the annotated genomic feature by RNAseq alignments%2C including 34 samples with support for all annotated introns	product=translation factor GUF1 homolog%2C chloroplastic%2C transcript variant X2	NP_196482.2	0	1112.9	Small GTP-binding protein [Arabidopsis thaliana]	NP_196482.2	0	85.515	Dbxref=TAIR:AT5G08650,GeneID:830766,Genbank:NP_196482.2,Araport:AT5G08650	product=Small GTP-binding protein	.	.
rna43459	Pas	Reg-Tit	137.396	323.503	261.467	-1.22508	0.126261	-9.70281	2.93313e-22	2.28676e-20	233.08	198.324	196.799	261.857	26.7324	247.468	401.148	477.103	252.17	49.92	257.818	402.606	550.277	375.687	577.594	234.788	263.777	356.642	>lcl|NW_018744041.1_cds_XP_021723058.1_36206	XP_021723058.1	GeneID:110690515	gene33717	1924282-1928347	Name=XM_021867366.1	gbkey=mRNA	gene=LOC110690515	model_evidence=Supporting evidence includes similarity to: 20 Proteins%2C and 100%25 coverage of the annotated genomic feature by RNAseq alignments%2C including 58 samples with support for all annotated introns	product=ACT domain-containing protein ACR4-like	NP_974107.1	4e-160	534.7	ACT domain repeat 4 [Arabidopsis thaliana]	NP_974107.1	1.85e-179	56.541	Dbxref=Araport:AT1G69040,TAIR:AT1G69040,GeneID:843236,Genbank:NP_974107.1	product=ACT domain repeat 4	.	.
rna19565	Pas	Reg-Tit	0	57.3262	38.2175	-8.49999	0.876418	-9.69855	3.05806e-22	2.37488e-20	0	0	0	0	0	0	68	43	59	5	47	63	66	54	125	63	65	78	>lcl|NW_018742963.1_cds_XP_021764221.1_16298	XP_021764221.1	GeneID:110728858	gene15205	150841-151783	Name=XM_021908529.1	gbkey=mRNA	gene=LOC110728858	model_evidence=Supporting evidence includes similarity to: 1 Protein	product=zinc finger BED domain-containing protein RICESLEEPER 1-like	NP_001325676.1	1.1e-22	82.5	BED zinc finger and hAT dimerization domain-containing protein DAYSLEEPER [Arabidopsis thaliana]	NP_001325676.1	1.58e-13	25.862	Dbxref=GeneID:3769417,Genbank:NP_001325676.1,Araport:AT3G42170,TAIR:AT3G42170	product=BED zinc finger and hAT dimerization domain-containing protein DAYSLEEPER	.	.
rna71977	Pas	Reg-Tit	0	101.951	67.9673	-9.31926	0.961312	-9.69432	3.18763e-22	2.46979e-20	0	0	0	0	0	0	59	80	36	14	54	123	98	57	128	176	174	184	>lcl|NW_018745470.1_cds_XP_021749325.1_59896	XP_021749325.1	GeneID:110715060	gene55797	707296-711422	Name=XM_021893633.1	gbkey=mRNA	gene=LOC110715060	model_evidence=Supporting evidence includes similarity to: 100%25 coverage of the annotated genomic feature by RNAseq alignments%2C including 2 samples with support for all annotated introns	product=uncharacterized LOC110715060%2C transcript variant X1	.	.	.	.	.	.	.	.	.	.	.
rna69359	Pas	Reg-Tit	128.973	536.732	400.812	-2.09909	0.216748	-9.68449	3.50959e-22	2.71298e-20	173.408	141.448	158.927	196.017	39	292.964	1230.96	1324.76	761.462	62	218.655	369.653	746	820.468	1148.27	310.642	378.816	415.011	>lcl|NW_018745368.1_cds_XP_021746989.1_57762	XP_021746989.1	GeneID:110712844	gene53782	225171-229852	Name=XM_021891297.1	gbkey=mRNA	gene=LOC110712844	model_evidence=Supporting evidence includes similarity to: 4 Proteins%2C and 100%25 coverage of the annotated genomic feature by RNAseq alignments%2C including 54 samples with support for all annotated introns	product=pyrroline-5-carboxylate reductase-like	NP_196984.1	4.4e-123	411.3	pyrroline-5- carboxylate (P5C) reductase [Arabidopsis thaliana]	NP_196984.1	4.34e-141	72.101	Dbxref=TAIR:AT5G14800,GeneID:831332,Genbank:NP_196984.1,Araport:AT5G14800	product=pyrroline-5- carboxylate (P5C) reductase	.	.
rna27556	Pas	Reg-Tit	2.46039	59.8221	40.7015	-4.80845	0.497921	-9.65706	4.58845e-22	3.5388e-20	0	3	1	4	1	9	97	84	34	10	64	105	110	87	114	25	22	38	>lcl|NW_018743285.1_cds_XP_021771539.1_22932	XP_021771539.1	GeneID:110735657	gene21370	697913-702662	Name=XM_021915847.1	gbkey=mRNA	gene=LOC110735657	model_evidence=Supporting evidence includes similarity to: 7 Proteins%2C and 100%25 coverage of the annotated genomic feature by RNAseq alignments%2C including 57 samples with support for all annotated introns	product=tryptophan aminotransferase-related protein 4-like	NP_564435.1	2.2e-161	539.2	Pyridoxal phosphate (PLP)-dependent transferases superfamily protein [Arabidopsis thaliana]	NP_564435.1	4.25e-177	52.954	Dbxref=Araport:AT1G34060,TAIR:AT1G34060,GeneID:840303,Genbank:NP_564435.1	product=Pyridoxal phosphate (PLP)-dependent transferases superfamily protein	.	.
rna45165	Pas	Reg-Tit	10.09	41.0668	30.7412	-2.14945	0.222744	-9.64983	4.92361e-22	3.77356e-20	11.0059	10.4466	15.0089	17.9682	2.50885	21.5078	63.3747	58.0363	45.9888	4.49452	24.0246	36.4598	51.6422	49.2091	82.3804	41.4918	38.524	56.5243	>lcl|NW_018744092.1_cds_XP_021724649.1_37686	XP_021724649.1	GeneID:110691973	gene35057	4648469-4669129	Name=XM_021868957.1	gbkey=mRNA	gene=LOC110691973	model_evidence=Supporting evidence includes similarity to: 8 Proteins%2C and 100%25 coverage of the annotated genomic feature by RNAseq alignments%2C including 5 samples with support for all annotated introns	product=uncharacterized LOC110691973%2C transcript variant X1	NP_193448.2	1.1e-195	652.1	alpha/beta-Hydrolases superfamily protein [Arabidopsis thaliana]	NP_193448.2	0	60.656	Dbxref=TAIR:AT4G17150,GeneID:827425,Genbank:NP_193448.2,Araport:AT4G17150	product=alpha/beta-Hydrolases superfamily protein	.	.
rna5742	Pas	Reg-Tit	119.085	16.21	50.5016	2.82945	0.293214	9.64977	4.92659e-22	3.77356e-20	186.729	148.731	197.85	288.514	22.7119	171.821	12.2502	21.8022	16.472	1.4e-05	13.4828	11.8703	25.5408	14	23.9051	17.9347	15.836	42.7288	>lcl|NW_018742393.1_cds_XP_021736063.1_4713	XP_021736063.1	GeneID:110702630	gene4334	862416-867434	Name=XM_021880380.1	gbkey=mRNA	gene=LOC110702630	model_evidence=Supporting evidence includes similarity to: 2 Proteins%2C and 100%25 coverage of the annotated genomic feature by RNAseq alignments%2C including 61 samples with support for all annotated introns	product=nuclear transcription factor Y subunit A-4-like%2C transcript variant X2	NP_001318552.1	7.6e-44	151.7	nuclear factor Y, subunit A1 [Arabidopsis thaliana]	NP_974774.1	7.16e-45	42.986	Dbxref=TAIR:AT5G12840,GeneID:831124,Genbank:NP_974774.1,Araport:AT5G12840	product=nuclear factor Y%2C subunit A1	AUR62009388-RA|NF-YA	0
rna11631	Pas	Reg-Tit	19.4145	79.0565	59.1758	-2.10179	0.21822	-9.63149	5.88685e-22	4.49882e-20	22	20	24	35	5	53	127	146	91	8	27	68	127	113	169	52	90	91	>lcl|NW_018742630.1_cds_XP_021756719.1_9692	XP_021756719.1	GeneID:110721828	gene8954	2092900-2098132	Name=XM_021901027.1	gbkey=mRNA	gene=LOC110721828	model_evidence=Supporting evidence includes similarity to: 1 Protein%2C and 100%25 coverage of the annotated genomic feature by RNAseq alignments%2C including 61 samples with support for all annotated introns	product=uncharacterized LOC110721828	NP_564076.1	3.8e-23	82.7	transmembrane protein [Arabidopsis thaliana]	NP_564076.1	7.1e-24	77.778	Dbxref=Araport:AT1G19240,TAIR:AT1G19240,GeneID:838507,Genbank:NP_564076.1	product=transmembrane protein	.	.
rna49123	Pas	Reg-Tit	66.8689	154.638	125.382	-1.22119	0.126844	-9.62752	6.11889e-22	4.66551e-20	98	72.699	93.3735	160.561	14	130.819	252.704	229.523	150	19	88	172.562	261.337	166	305.6	154	122.478	163	>lcl|NW_018744297.1_cds_XP_021728337.1_40995	XP_021728337.1	GeneID:110695405	gene38101	647756-659532	Name=XM_021872645.1	gbkey=mRNA	gene=LOC110695405	model_evidence=Supporting evidence includes similarity to: 19 Proteins%2C and 100%25 coverage of the annotated genomic feature by RNAseq alignments%2C including 46 samples with support for all annotated introns	product=ABC transporter A family member 7-like	NP_190362.2	0	1307.4	ABC2 homolog 6 [Arabidopsis thaliana]	NP_190362.2	0	61.27	Dbxref=TAIR:AT3G47780,GeneID:823932,Genbank:NP_190362.2,Araport:AT3G47780	product=ABC2 homolog 6	.	.
rna34217	Pas	Reg-Tit	183.238	86.0433	118.441	1.06593	0.110733	9.62611	6.20323e-22	4.71223e-20	280.597	270.79	285.551	350.415	39	300.051	114	128.289	84	9	50	100.342	115.257	99.2702	183.712	87.8742	74	110.372	>lcl|NW_018743574.1_cds_XP_021714610.1_28528	XP_021714610.1	GeneID:110682562	gene26546	8671486-8683786	Name=XM_021858918.1	gbkey=mRNA	gene=LOC110682562	model_evidence=Supporting evidence includes similarity to: 6 Proteins%2C and 100%25 coverage of the annotated genomic feature by RNAseq alignments%2C including 30 samples with support for all annotated introns	product=protein MICRORCHIDIA 2-like	NP_195351.2	1.7e-235	784.3	Histidine kinase-, DNA gyrase B-, and HSP90-like ATPase family protein [Arabidopsis thaliana]	NP_195351.2	0	57.764	Dbxref=TAIR:AT4G36280,GeneID:829785,Genbank:NP_195351.2,Araport:AT4G36280	product=Histidine kinase-%2C DNA gyrase B-%2C and HSP90-like ATPase family protein	.	.
rna59445	Pas	Reg-Tit	4920.9	0	1640.3	30	3.11655	9.62603	6.20824e-22	4.71223e-20	8452.73	3e-05	0.000123	1e-06	2e-06	43094	0	0	0	0	1.9e-05	9e-06	2.9e-05	1.7e-05	0	0	5.3e-05	2.5e-05	>lcl|NW_018744830.1_cds_XP_021737796.1_49513	XP_021737796.1	GeneID:110704314	gene46101	362105-365024	Name=XM_021882104.1	gbkey=mRNA	gene=LOC110704314	model_evidence=Supporting evidence includes similarity to: 5 Proteins%2C and 100%25 coverage of the annotated genomic feature by RNAseq alignments%2C including 8 samples with support for all annotated introns	product=late embryogenesis abundant protein ECP63-like%2C transcript variant X2	NP_181202.1	5.5e-67	228.4	embryonic cell protein 63 [Arabidopsis thaliana]	NP_181202.1	3.42e-79	41.42	Dbxref=Araport:AT2G36640,TAIR:AT2G36640,GeneID:818236,Genbank:NP_181202.1	product=embryonic cell protein 63	.	.
rna48371	Pas	Reg-Tit	18.8993	55.5133	43.3087	-1.72123	0.178901	-9.62116	6.50909e-22	4.92942e-20	26	19.2806	23.4094	45.4272	6	27	122.621	97.3017	53.4231	4.66524	32.9524	57.5415	79.009	63	112.459	43.1479	50.1109	60.4095	>lcl|NW_018744240.1_cds_XP_021727601.1_40357	XP_021727601.1	GeneID:110694735	gene37528	1279391-1287023	Name=XM_021871909.1	gbkey=mRNA	gene=LOC110694735	model_evidence=Supporting evidence includes similarity to: 1 Protein%2C and 100%25 coverage of the annotated genomic feature by RNAseq alignments%2C including 6 samples with support for all annotated introns	product=cell cycle checkpoint protein RAD17-like	NP_201414.1	1.6e-180	603	RADIATION SENSITIVE 17 [Arabidopsis thaliana]	NP_201414.1	0	50.555	Dbxref=TAIR:AT5G66130,GeneID:836745,Genbank:NP_201414.1,Araport:AT5G66130	product=RADIATION SENSITIVE 17	.	.
rna15285	Pas	Reg-Tit	0	55.8256	37.2171	-8.41981	0.876643	-9.6046	7.64533e-22	5.77687e-20	0	0	0	0	0	0	87	108	40	12	42.9883	50.7083	27.7388	53.888	96.0023	51.983	42.9254	81.4268	>lcl|NW_018742798.1_cds_XP_021760131.1_12728	XP_021760131.1	GeneID:110724956	gene11769	1022355-1025236	Name=XM_021904438.1	gbkey=mRNA	gene=LOC110724956	model_evidence=Supporting evidence includes similarity to: 100%25 coverage of the annotated genomic feature by RNAseq alignments%2C including 3 samples with support for all annotated introns	product=uncharacterized LOC110724956%2C transcript variant X1	.	.	.	.	.	.	.	.	.	AUR62028812-RA|HD-ZIP	1.49e-30
rna10454	Pas	Reg-Tit	20.3894	161.501	114.464	-2.92632	0.304784	-9.6013	7.89452e-22	5.93841e-20	12.3118	24.6815	33.229	43.6997	3.46015	68.1561	169.621	125.565	109.677	35.173	126.803	213.729	258.197	171.982	267.062	111.593	161.268	202.771	>lcl|NW_018742577.1_cds_XP_021755613.1_8606	XP_021755613.1	GeneID:110720849	gene7970	612819-624268	Name=XM_021899916.1	gbkey=mRNA	gene=LOC110720849	model_evidence=Supporting evidence includes similarity to: 100%25 coverage of the annotated genomic feature by RNAseq alignments%2C including 2 samples with support for all annotated introns	product=uncharacterized LOC110720849%2C transcript variant X12	NP_200908.1	1.3e-10	41.3	Replication factor-A protein 1-like protein [Arabidopsis thaliana]	NP_200908.1	1.05e-07	25.764	Dbxref=TAIR:AT5G61000,GeneID:836221,Genbank:NP_200908.1,Araport:AT5G61000	product=Replication factor-A protein 1-like protein	.	.
rna10455	Pas	Reg-Tit	20.3894	161.501	114.464	-2.92632	0.304784	-9.6013	7.89452e-22	5.93841e-20	12.2869	24.6589	33.1935	43.6504	3.44437	68.0912	169.605	125.566	109.562	35.123	126.872	213.732	258.273	172.336	266.872	111.51	161.483	202.876	>lcl|NW_018742577.1_cds_XP_021755612.1_8605	XP_021755612.1	GeneID:110720849	gene7970	612819-624268	Name=XM_021899916.1	gbkey=mRNA	gene=LOC110720849	model_evidence=Supporting evidence includes similarity to: 100%25 coverage of the annotated genomic feature by RNAseq alignments%2C including 2 samples with support for all annotated introns	product=uncharacterized LOC110720849%2C transcript variant X12	NP_200908.1	1.3e-10	41.3	Replication factor-A protein 1-like protein [Arabidopsis thaliana]	NP_200908.1	1.05e-07	25.764	Dbxref=TAIR:AT5G61000,GeneID:836221,Genbank:NP_200908.1,Araport:AT5G61000	product=Replication factor-A protein 1-like protein	.	.
rna10456	Pas	Reg-Tit	20.3894	161.393	114.392	-2.92536	0.304888	-9.59486	8.40275e-22	6.30657e-20	12.2644	24.6249	33.242	43.6628	3.42295	68.0445	169.526	125.583	109.613	35.2222	126.569	213.616	258.111	172.183	266.72	111.392	161.282	202.739	>lcl|NW_018742577.1_cds_XP_021755611.1_8604	XP_021755611.1	GeneID:110720849	gene7970	612819-624268	Name=XM_021899916.1	gbkey=mRNA	gene=LOC110720849	model_evidence=Supporting evidence includes similarity to: 100%25 coverage of the annotated genomic feature by RNAseq alignments%2C including 2 samples with support for all annotated introns	product=uncharacterized LOC110720849%2C transcript variant X12	NP_200908.1	1.3e-10	41.3	Replication factor-A protein 1-like protein [Arabidopsis thaliana]	NP_200908.1	1.05e-07	25.764	Dbxref=TAIR:AT5G61000,GeneID:836221,Genbank:NP_200908.1,Araport:AT5G61000	product=Replication factor-A protein 1-like protein	.	.
rna33782	Pas	Reg-Tit	146.982	948.109	681.067	-2.65811	0.277303	-9.58557	9.19517e-22	6.88591e-20	384	346	305	183	6	128	1341	1511	970	147	530	1118.99	1866	1316.99	1587	669	615	1026	>lcl|NW_018743574.1_cds_XP_021714228.1_28134	XP_021714228.1	GeneID:110682247	gene26208	5034140-5035847	Name=XM_021858536.1	gbkey=mRNA	gene=LOC110682247	model_evidence=Supporting evidence includes similarity to: 2 Proteins%2C and 100%25 coverage of the annotated genomic feature by RNAseq alignments%2C including 42 samples with support for all annotated introns	product=methylesterase 10-like	NP_566932.4	4.1e-80	270.2	methylesterase [Arabidopsis thaliana]	NP_566932.4	2.6e-86	49.219	Dbxref=TAIR:AT3G50440,GeneID:824208,Genbank:NP_566932.4,Araport:AT3G50440	product=methylesterase	.	.
rna8909	Pas	Reg-Tit	172.38	603.387	459.718	-1.78309	0.18612	-9.58032	9.67415e-22	7.22847e-20	329	313	345	381	22	130	961	1053	584	88	385	741	764	703.515	1043.54	434.667	469	773.68	>lcl|NW_018742484.1_cds_XP_021754084.1_7312	XP_021754084.1	GeneID:110719446	gene6745	3891658-3894067	Name=XM_021898392.1	gbkey=mRNA	gene=LOC110719446	model_evidence=Supporting evidence includes similarity to: 4 Proteins%2C and 100%25 coverage of the annotated genomic feature by RNAseq alignments	product=xyloglucan-specific galacturonosyltransferase 1-like	NP_176534.2	1.4e-179	599.5	root hair specific 8 [Arabidopsis thaliana]	NP_176534.2	0	45.199	Dbxref=Araport:AT1G63450,TAIR:AT1G63450,GeneID:842651,Genbank:NP_176534.2	product=root hair specific 8	.	.
rna56656	Pas	Reg-Tit	324.788	1.75782	109.434	7.27055	0.759837	9.56857	1.08392e-21	8.08095e-20	566	577.643	532.191	543	59	468	6.40111	11.5076	0	0	0	0	4.84114	0	13.2716	0	0	0	>lcl|NW_018744662.1_cds_XP_021735230.1_47208	XP_021735230.1	GeneID:110701929	gene43945	1224583-1241146	Name=XM_021879537.1	gbkey=mRNA	gene=LOC110701929	model_evidence=Supporting evidence includes similarity to: 1 Protein%2C and 100%25 coverage of the annotated genomic feature by RNAseq alignments%2C including 12 samples with support for all annotated introns	product=protein ENHANCED DOWNY MILDEW 2-like%2C transcript variant X3	NP_001190545.1	9.4e-121	405.2	ENHANCED DOWNY MILDEW 2 [Arabidopsis thaliana]	NP_001318757.1	4.68e-80	63.102	Dbxref=TAIR:AT5G48090,GeneID:834861,Genbank:NP_001318757.1,Araport:AT5G48090	product=EDM2-like protein1	.	.
rna66730	Pas	Reg-Tit	0.442699	52.1612	34.9217	-6.62252	0.692638	-9.56129	1.16294e-21	8.65087e-20	0	4	0	0	0	0	63	105	42	8	45	61	72	52	58	38	45	75	>lcl|NW_018745174.1_cds_XP_021744634.1_55626	XP_021744634.1	GeneID:110710616	gene51724	690878-695943	Name=XM_021888942.1	gbkey=mRNA	gene=LOC110710616	model_evidence=Supporting evidence includes similarity to: 100%25 coverage of the annotated genomic feature by RNAseq alignments%2C including 3 samples with support for all annotated introns	product=uncharacterized LOC110710616	.	.	.	.	.	.	.	.	.	.	.
rna46317	Pas	Reg-Tit	187.95	767.041	574.011	-2.05727	0.21535	-9.55314	1.2582e-21	9.33881e-20	413	287	179.453	316	55	195	1497	1559	1135.22	96	350.74	697	1129.71	1069.25	1941.9	432	455	627	>lcl|NW_018744137.1_cds_XP_021725766.1_38666	XP_021725766.1	GeneID:110692983	gene35931	880207-882990	Name=XM_021870074.1	gbkey=mRNA	gene=LOC110692983	model_evidence=Supporting evidence includes similarity to: 16 Proteins%2C and 100%25 coverage of the annotated genomic feature by RNAseq alignments%2C including 59 samples with support for all annotated introns	product=cell division cycle 20.2%2C cofactor of APC complex-like	NP_195052.1	5e-255	848	Transducin family protein / WD-40 repeat family protein [Arabidopsis thaliana]	NP_195053.1	0	82.086	Dbxref=TAIR:AT4G33270,GeneID:829463,Genbank:NP_195053.1,Araport:AT4G33270	product=Transducin family protein / WD-40 repeat family protein	.	.
rna59225	Pas	Reg-Tit	0.113168	63.5724	42.4193	-8.16021	0.854497	-9.54973	1.30035e-21	9.63036e-20	0	0	1.01488	0	0	0	138	126.27	85	10	21	67.3769	62	89	101	52	55	56	>lcl|NW_018744821.1_cds_XP_021737555.1_49328	XP_021737555.1	GeneID:110704082	gene45925	1128342-1129255	Name=XM_021881863.1	gbkey=mRNA	gene=LOC110704082	model_evidence=Supporting evidence includes similarity to: 1 Protein%2C and 100%25 coverage of the annotated genomic feature by RNAseq alignments	product=uncharacterized LOC110704082	NP_177318.1	1.1e-40	140.5	hypothetical protein AT1G71730 [Arabidopsis thaliana]	NP_177318.1	5.06e-41	76.471	Dbxref=Araport:AT1G71730,TAIR:AT1G71730,GeneID:843503,Genbank:NP_177318.1	product=hypothetical protein	.	.
rna48331	Pas	Reg-Tit	96.1441	224.039	181.408	-1.27908	0.133959	-9.54836	1.31765e-21	9.73696e-20	124	135	112	166	25	215.433	315	391	259	25	126	191	319	255	472.478	181	234	269	>lcl|NW_018744240.1_cds_XP_021727572.1_40324	XP_021727572.1	GeneID:110694709	gene37493	989528-990539	Name=XM_021871880.1	gbkey=mRNA	gene=LOC110694709	model_evidence=Supporting evidence includes similarity to: 3 Proteins%2C and 100%25 coverage of the annotated genomic feature by RNAseq alignments	product=cold shock domain-containing protein 3-like	NP_565427.1	9.9e-71	239.8	cold shock domain protein 3 [Arabidopsis thaliana]	NP_001329650.1	5.01e-52	47.826	Dbxref=GeneID:829758,Genbank:NP_001329650.1,Araport:AT4G36020,TAIR:AT4G36020	product=cold shock domain protein 1	.	.
rna49903	Pas	Reg-Tit	6.5523	201.308	136.389	-5.03749	0.527934	-9.54188	1.40262e-21	1.03421e-19	5.04492	21.0763	14.0972	5.0621	2	0	120.935	159.213	98.7624	40	197.806	343.25	388.315	128.545	238.091	142.888	151.494	368.571	>lcl|NW_018744311.1_cds_XP_021728970.1_41593	XP_021728970.1	GeneID:110696015	gene38667	1522018-1524991	Name=XM_021873278.1	gbkey=mRNA	gene=LOC110696015	model_evidence=Supporting evidence includes similarity to: 39 Proteins%2C and 100%25 coverage of the annotated genomic feature by RNAseq alignments%2C including 3 samples with support for all annotated introns	product=xanthine dehydrogenase 1-like	NP_195215.2	0	1016.7	xanthine dehydrogenase 1 [Arabidopsis thaliana]	NP_195215.2	0	66.021	Dbxref=TAIR:AT4G34890,GeneID:829641,Genbank:NP_195215.2,Araport:AT4G34890	product=xanthine dehydrogenase 1	.	.
rna74768	Pas	Reg-Tit	7.6789	85.0402	59.2531	-3.40678	0.357059	-9.54122	1.41166e-21	1.03859e-19	5	12	27	17	1	5	98	115	74	16	62	142	183.973	114	154	41	41	74	>lcl|NW_018745684.1_cds_XP_021751826.1_62161	XP_021751826.1	GeneID:110717436	gene57973	1342111-1346948	Name=XM_021896134.1	gbkey=mRNA	gene=LOC110717436	model_evidence=Supporting evidence includes similarity to: 5 Proteins%2C and 100%25 coverage of the annotated genomic feature by RNAseq alignments%2C including 4 samples with support for all annotated introns	product=TPR repeat-containing thioredoxin TTL1-like	NP_201320.1	2.8e-178	595.9	tetratricopeptide repeat (TPR)-containing protein [Arabidopsis thaliana]	NP_201320.1	0	48.657	Dbxref=TAIR:AT5G65160,GeneID:836639,Genbank:NP_201320.1,Araport:AT5G65160	product=tetratricopeptide repeat (TPR)-containing protein	.	.
rna52725	Pas	Reg-Tit	249.798	1180.93	870.551	-2.23563	0.234518	-9.53289	1.52971e-21	1.12298e-19	568	406	351	344	39	447	1990	2828	1927	136	653	1342	1452	1688	3124	458	744	685	>lcl|NW_018744537.1_cds_XP_021731588.1_43928	XP_021731588.1	GeneID:110698459	gene40845	431172-432262	Name=XM_021875896.1	gbkey=mRNA	gene=LOC110698459	model_evidence=Supporting evidence includes similarity to: 39 Proteins%2C and 100%25 coverage of the annotated genomic feature by RNAseq alignments%2C including 61 samples with support for all annotated introns	product=glycine-rich RNA-binding%2C abscisic acid-inducible protein-like	NP_850017.1	3.2e-46	159.1	cold, circadian rhythm, and rna binding 2 [Arabidopsis thaliana]	NP_849524.1	2.37e-41	68.889	Dbxref=TAIR:AT4G39260,GeneID:830082,Genbank:NP_849524.1,Araport:AT4G39260	product=cold%2C circadian rhythm%2C and RNA binding 1	.	.
rna11206	Pas	Reg-Tit	920.779	456.767	611.438	1.01206	0.106188	9.53078	1.56105e-21	1.1422e-19	1149.9	1193.37	1219.77	1989.21	201.529	2012.55	666.946	748.168	402.016	68.4929	273.138	492.257	659.743	524.5	744.83	426.014	412.598	551.391	>lcl|NW_018742616.1_cds_XP_021756370.1_9310	XP_021756370.1	GeneID:110721510	gene8592	1240445-1245707	Name=XM_021900677.1	gbkey=mRNA	gene=LOC110721510	model_evidence=Supporting evidence includes similarity to: 22 Proteins%2C and 100%25 coverage of the annotated genomic feature by RNAseq alignments%2C including 61 samples with support for all annotated introns	product=dnaJ protein homolog 2-like%2C transcript variant X1	NP_189997.1	3.2e-207	689.9	DNAJ homologue 3 [Arabidopsis thaliana]	NP_568412.1	0	69.596	Dbxref=TAIR:AT5G22060,GeneID:832267,Genbank:NP_568412.1,Araport:AT5G22060	product=DNAJ homologue 2	.	.
rna19224	Pas	Reg-Tit	43.9957	0	14.6652	7.8122	0.819691	9.53067	1.56269e-21	1.1422e-19	17	55	43.3813	116.279	16	84.599	0	0	0	0	0	0	0	0	0	0	0	0	>lcl|NW_018742951.1_cds_XP_021763842.1_16039	XP_021763842.1	GeneID:110728515	gene14947	2655786-2669221	Name=XM_021908151.1	gbkey=mRNA	gene=LOC110728515	model_evidence=Supporting evidence includes similarity to: 100%25 coverage of the annotated genomic feature by RNAseq alignments%2C including 3 samples with support for all annotated introns	product=uncharacterized LOC110728515%2C transcript variant X2	NP_849757.4	3.2e-08	34.4	Plant transposase (Ptta/En/Spm family) [Arabidopsis thaliana]	NP_849757.4	7.52e-06	27.374	Dbxref=Araport:AT1G40087,TAIR:AT1G40087,GeneID:840721,Genbank:NP_849757.4	product=Plant transposase (Ptta/En/Spm family)	.	.
rna11760	Pas	Reg-Tit	0.660008	38.8231	26.1021	-5.73545	0.602468	-9.51993	1.73304e-21	1.26395e-19	4.19048	0	2.44023	0	0	0	51.7379	74.5423	46.4219	2.0236	32.059	29.796	48.1167	35.992	83.6551	30.004	49.7111	46.0288	>lcl|NW_018742630.1_cds_XP_021756835.1_9819	XP_021756835.1	GeneID:110721910	gene9051	3451242-3461649	Name=XM_021901143.1	gbkey=mRNA	gene=LOC110721910	model_evidence=Supporting evidence includes similarity to: 100%25 coverage of the annotated genomic feature by RNAseq alignments%2C including 7 samples with support for all annotated introns	product=autophagy-related protein 18b-like%2C transcript variant X1	NP_001320091.1	6.1e-143	477.9	autophagy 18 B-like protein [Arabidopsis thaliana]	NP_001320091.1	8.3e-165	61.725	Dbxref=TAIR:AT4G30510,GeneID:829174,Genbank:NP_001320091.1,Araport:AT4G30510	product=autophagy 18 B-like protein	.	.
rna50137	Pas	Reg-Tit	0.932034	76.365	51.2206	-6.06548	0.63746	-9.51507	1.81597e-21	1.32156e-19	0	2	1	7	0	0	206.74	208	90.7174	6	47	77	112.758	154	194	19	22	35	>lcl|NW_018744329.1_cds_XP_021729221.1_41805	XP_021729221.1	GeneID:110696250	gene38858	15451-17152	Name=XM_021873529.1	gbkey=mRNA	gene=LOC110696250	model_evidence=Supporting evidence includes similarity to: 1 Protein%2C and 100%25 coverage of the annotated genomic feature by RNAseq alignments%2C including 24 samples with support for all annotated introns	product=protein NRT1/ PTR FAMILY 1.1-like	NP_188239.1	1.3e-88	298.1	Major facilitator superfamily protein [Arabidopsis thaliana]	NP_188239.1	3.24e-94	54.839	Dbxref=TAIR:AT3G16180,GeneID:820864,Genbank:NP_188239.1,Araport:AT3G16180	product=Major facilitator superfamily protein	.	.
rna22729	Pas	Reg-Tit	11.0797	69.6233	50.1088	-2.44902	0.257922	-9.49521	2.19765e-21	1.59586e-19	8	16	28	40	0	20.1959	126	140	62	11	31	94	105	74	101	72	50	63.5694	>lcl|NW_018743074.1_cds_XP_021767000.1_18932	XP_021767000.1	GeneID:110731453	gene17672	525929-528229	Name=XM_021911308.1	gbkey=mRNA	gene=LOC110731453	model_evidence=Supporting evidence includes similarity to: 1 Protein%2C and 100%25 coverage of the annotated genomic feature by RNAseq alignments%2C including 35 samples with support for all annotated introns	product=monoacylglycerol lipase ABHD6-like	NP_195379.1	7.9e-92	309.2	alpha/beta-Hydrolases superfamily protein [Arabidopsis thaliana]	NP_565437.1	6.55e-99	45.338	Dbxref=Araport:AT2G18360,TAIR:AT2G18360,GeneID:816351,Genbank:NP_565437.1	product=alpha/beta-Hydrolases superfamily protein	.	.
rna59846	Pas	Reg-Tit	394.534	3.0221	133.526	6.94725	0.731812	9.49322	2.24001e-21	1.62311e-19	823	2087	514	88	5	48	3	7	4	0	3	2	4	5	10	0	3	4	>lcl|NW_018744855.1_cds_XP_021738141.1_49854	XP_021738141.1	GeneID:110704632	gene46413	561062-561830	Name=XM_021882449.1	gbkey=mRNA	gene=LOC110704632	model_evidence=Supporting evidence includes similarity to: 16 Proteins%2C and 100%25 coverage of the annotated genomic feature by RNAseq alignments	product=pEARLI1-like lipid transfer protein 1	NP_172673.1	1e-39	136.4	extensin-like protein [Arabidopsis thaliana]	NP_567392.1	8.27e-40	55.814	Dbxref=TAIR:AT4G12520,GeneID:826864,Genbank:NP_567392.1,Araport:AT4G12520	product=Bifunctional inhibitor/lipid-transfer protein/seed storage 2S albumin superfamily protein	.	.
rna68645	Pas	Reg-Tit	404.849	1692.08	1263	-2.05821	0.217001	-9.48479	2.42866e-21	1.75601e-19	703.542	683.031	569.156	808.87	67.8935	672.81	3174.21	3882.31	2096.54	317.927	1098.65	1951.82	2948.93	2298.92	3249.85	654.616	611.354	1086.76	>lcl|NW_018745291.1_cds_XP_021746263.1_57215	XP_021746263.1	GeneID:110712141	gene53221	839940-845667	Name=XM_021890570.1	gbkey=mRNA	gene=LOC110712141	model_evidence=Supporting evidence includes similarity to: 36 Proteins%2C and 100%25 coverage of the annotated genomic feature by RNAseq alignments%2C including 60 samples with support for all annotated introns	product=acetyl-CoA acetyltransferase%2C cytosolic 1%2C transcript variant X1	NP_568694.2	8.3e-225	747.5	acetoacetyl-CoA thiolase 2 [Arabidopsis thaliana]	NP_568694.2	0	83.085	Dbxref=TAIR:AT5G48230,GeneID:834876,Genbank:NP_568694.2,Araport:AT5G48230	product=acetoacetyl-CoA thiolase 2	.	.
rna31185	Pas	Reg-Tit	1.55814	51.3736	34.7684	-5.56911	0.58735	-9.48175	2.50045e-21	1.80404e-19	0	0	0	3	1	5	121	121	46	8	36	43	54	53	101	72	20.5943	20.5157	>lcl|NW_018743391.1_cds_XP_021774926.1_26020	XP_021774926.1	GeneID:110738801	gene24233	3179835-3182552	Name=XM_021919232.1	gbkey=mRNA	gene=LOC110738801	model_evidence=Supporting evidence includes similarity to: 1 Protein%2C and 100%25 coverage of the annotated genomic feature by RNAseq alignments%2C including 12 samples with support for all annotated introns	product=F-box protein At3g07870-like%2C transcript variant X1	NP_566322.1	1.7e-17	64.8	F-box and associated interaction domains-containing protein [Arabidopsis thaliana]	NP_566322.1	1.54e-16	28.213	Dbxref=TAIR:AT3G07870,GeneID:819978,Genbank:NP_566322.1,Araport:AT3G07870	product=F-box and associated interaction domains-containing protein	.	.
rna27407	Pas	Reg-Tit	0.263642	91.666	61.1985	-7.81837	0.824766	-9.4795	2.55496e-21	1.83941e-19	0	0	0	2.02974	0	1.04369	93.7196	37.17	82.0062	8	55	95	159.845	84.4828	130.133	116.769	139.084	140.527	>lcl|NW_018743284.1_cds_XP_021771350.1_22807	XP_021771350.1	GeneID:110735467	gene21246	102177-106762	Name=XM_021915658.1	gbkey=mRNA	gene=LOC110735467	model_evidence=Supporting evidence includes similarity to: 4 Proteins%2C and 100%25 coverage of the annotated genomic feature by RNAseq alignments%2C including 6 samples with support for all annotated introns	product=cysteine synthase 2-like	NP_175984.1	6.5e-206	685.4	Pyridoxal-5'-phosphate-dependent enzyme family protein [Arabidopsis thaliana]	NP_175984.1	0	72.685	Dbxref=Araport:AT1G55880,TAIR:AT1G55880,GeneID:842038,Genbank:NP_175984.1	product=Pyridoxal-5'-phosphate-dependent enzyme family protein	.	.
rna16417	Pas	Reg-Tit	43.248	0	14.416	7.79067	0.822392	9.47319	2.71428e-21	1.94576e-19	55.2062	37.3156	17.1226	106.535	15.2998	103.452	0	0	0	0	0	0	0	0	0	0	0	0	>lcl|NW_018742817.1_cds_XP_021761134.1_13672	XP_021761134.1	GeneID:110725964	gene12696	3118133-3122905	Name=XM_021905442.1	gbkey=mRNA	gene=LOC110725964	model_evidence=Supporting evidence includes similarity to: 100%25 coverage of the annotated genomic feature by RNAseq alignments%2C including 7 samples with support for all annotated introns	product=photosystem II stability/assembly factor HCF136%2C chloroplastic-like%2C transcript variant X2	NP_197703.1	3.3e-16	61	photosystem II stability/assembly factor, chloroplast (HCF136) [Arabidopsis thaliana]	NP_001332175.1	1.01e-13	73.684	Dbxref=GeneID:832376,Genbank:NP_001332175.1,Araport:AT5G23120,TAIR:AT5G23120	product=photosystem II stability/assembly factor%2C chloroplast (HCF136)	.	.
rna26321	Pas	Reg-Tit	11.4908	81.6214	58.2445	-2.89312	0.305438	-9.47203	2.74448e-21	1.96321e-19	17	18	19	22	3	12	230	250	106	14	30	63	107	98	91	48	47	70	>lcl|NW_018743212.1_cds_XP_021770364.1_21980	XP_021770364.1	GeneID:110734507	gene20460	5015185-5019754	Name=XM_021914672.1	gbkey=mRNA	gene=LOC110734507	model_evidence=Supporting evidence includes similarity to: 6 Proteins%2C and 100%25 coverage of the annotated genomic feature by RNAseq alignments%2C including 50 samples with support for all annotated introns	product=protein SRG1-like	NP_566685.1	1e-160	536	2-oxoglutarate (2OG) and Fe(II)-dependent oxygenase superfamily protein [Arabidopsis thaliana]	NP_566685.1	8.36e-172	64.088	Dbxref=TAIR:AT3G21420,GeneID:821696,Genbank:NP_566685.1,Araport:AT3G21420	product=2-oxoglutarate (2OG) and Fe(II)-dependent oxygenase superfamily protein	.	.
rna40287	Pas	Reg-Tit	3.67532	50.8352	35.1152	-4.74794	0.501399	-9.46939	2.81486e-21	2.00927e-19	5	1	3	2	3	0	59	70	51	15	32	71	72	52	82	21	37	54	>lcl|NW_018743920.1_cds_XP_021720294.1_33627	XP_021720294.1	GeneID:110687951	gene31311	3291714-3298579	Name=XM_021864602.1	gbkey=mRNA	gene=LOC110687951	model_evidence=Supporting evidence includes similarity to: 9 Proteins%2C and 100%25 coverage of the annotated genomic feature by RNAseq alignments%2C including 57 samples with support for all annotated introns	product=pumilio homolog 5-like	NP_001327304.1	2e-193	645.9	pumilio 5 [Arabidopsis thaliana]	NP_001327305.1	0	40.535	Dbxref=GeneID:821569,Genbank:NP_001327305.1,Araport:AT3G20250,TAIR:AT3G20250	product=pumilio 5	.	.
rna58627	Pas	Reg-Tit	0	111.125	74.0835	-9.43923	0.998013	-9.45802	3.13822e-21	2.23533e-19	0	0	0	0	0	0	36.0245	40.0302	27.0328	21.5656	128.574	167.544	143.567	76.5158	106.734	160.929	111.374	178.514	>lcl|NW_018744745.1_cds_XP_021737061.1_48880	XP_021737061.1	GeneID:110703588	gene45486	515754-518779	Name=XM_021881369.1	gbkey=mRNA	gene=LOC110703588	model_evidence=Supporting evidence includes similarity to: 100%25 coverage of the annotated genomic feature by RNAseq alignments%2C including 1 sample with support for all annotated introns	product=uncharacterized LOC110703588%2C transcript variant X1	.	.	.	.	.	.	.	.	.	.	.
rna68644	Pas	Reg-Tit	404.841	1714.83	1278.17	-2.07774	0.219728	-9.45597	3.2005e-21	2.27487e-19	703.418	683.392	569.131	808.155	68.1065	675.148	3452.18	3896.67	2130.72	317.806	1103.78	1956.98	2950.23	2300.36	3330.03	654.385	612.003	1091.93	>lcl|NW_018745291.1_cds_XP_021746262.1_57214	XP_021746262.1	GeneID:110712141	gene53221	839940-845667	Name=XM_021890570.1	gbkey=mRNA	gene=LOC110712141	model_evidence=Supporting evidence includes similarity to: 36 Proteins%2C and 100%25 coverage of the annotated genomic feature by RNAseq alignments%2C including 60 samples with support for all annotated introns	product=acetyl-CoA acetyltransferase%2C cytosolic 1%2C transcript variant X1	NP_568694.2	8.3e-225	747.5	acetoacetyl-CoA thiolase 2 [Arabidopsis thaliana]	NP_568694.2	0	83.085	Dbxref=TAIR:AT5G48230,GeneID:834876,Genbank:NP_568694.2,Araport:AT5G48230	product=acetoacetyl-CoA thiolase 2	.	.
rna11205	Pas	Reg-Tit	925.331	457.586	613.501	1.01627	0.107478	9.45562	3.21109e-21	2.27756e-19	1159.3	1193.27	1219.23	1992.71	204.326	2030.77	667.169	748.896	404.493	68.2045	272.164	492.29	660.118	524.593	744.605	429.949	413.4	554.674	>lcl|NW_018742616.1_cds_XP_021756371.1_9311	XP_021756371.1	GeneID:110721510	gene8592	1240445-1245707	Name=XM_021900677.1	gbkey=mRNA	gene=LOC110721510	model_evidence=Supporting evidence includes similarity to: 22 Proteins%2C and 100%25 coverage of the annotated genomic feature by RNAseq alignments%2C including 61 samples with support for all annotated introns	product=dnaJ protein homolog 2-like%2C transcript variant X1	NP_189997.1	3.2e-207	689.9	DNAJ homologue 3 [Arabidopsis thaliana]	NP_568412.1	0	69.596	Dbxref=TAIR:AT5G22060,GeneID:832267,Genbank:NP_568412.1,Araport:AT5G22060	product=DNAJ homologue 2	.	.
rna58628	Pas	Reg-Tit	0	110.222	73.4815	-9.42791	0.99735	-9.45296	3.29392e-21	2.33139e-19	0	0	0	0	0	0	35.9755	39.9698	26.9672	21.4344	128.426	167.456	143.433	76.4842	107.266	161.071	111.626	178.486	>lcl|NW_018744745.1_cds_XP_021737062.1_48881	XP_021737062.1	GeneID:110703588	gene45486	515754-518779	Name=XM_021881369.1	gbkey=mRNA	gene=LOC110703588	model_evidence=Supporting evidence includes similarity to: 100%25 coverage of the annotated genomic feature by RNAseq alignments%2C including 1 sample with support for all annotated introns	product=uncharacterized LOC110703588%2C transcript variant X1	.	.	.	.	.	.	.	.	.	.	.
rna35707	Pas	Reg-Tit	306.601	24.0562	118.238	3.62107	0.38316	9.45053	3.37124e-21	2.38109e-19	143	172	275	868	126	660	39	70	39	1	15	21	37	19	27	16	32	22	>lcl|NW_018743691.1_cds_XP_021716016.1_29781	XP_021716016.1	GeneID:110683921	gene27697	4306034-4307512	Name=XM_021860324.1	gbkey=mRNA	gene=LOC110683921	model_evidence=Supporting evidence includes similarity to: 2 Proteins	product=F-box/FBD/LRR-repeat protein At5g22660-like	NP_001078614.1	2.4e-23	84.1	FBD, F-box, Skp2-like and Leucine Rich Repeat domains containing protein [Arabidopsis thaliana]	NP_173137.1	4.62e-23	24.948	Dbxref=Araport:AT1G16930,TAIR:AT1G16930,GeneID:838264,Genbank:NP_173137.1	product=F-box/RNI-like/FBD-like domains-containing protein	.	.
rna37347	Pas	Reg-Tit	0.0853595	62.9607	42.0022	-8.16196	0.863905	-9.44775	3.46208e-21	2.44011e-19	0	0	0	1	0	0	72.5842	87.7423	59.353	6	25.9215	51	108.353	78.6163	120.647	56.9255	88.8119	86.7696	>lcl|NW_018743812.1_cds_XP_021717521.1_31163	XP_021717521.1	GeneID:110685328	gene28982	220632-226599	Name=XM_021861828.1	gbkey=mRNA	gene=LOC110685328	model_evidence=Supporting evidence includes similarity to: 3 Proteins%2C and 95%25 coverage of the annotated genomic feature by RNAseq alignments%2C including 17 samples with support for all annotated introns	product=putative threonine aspartase%2C transcript variant X1	NP_191968.3	1.3e-167	559.1	N-terminal nucleophile aminohydrolases (Ntn hydrolases) superfamily protein [Arabidopsis thaliana]	NP_191968.3	0	65.757	Dbxref=TAIR:AT4G00590,GeneID:827968,Genbank:NP_191968.3,Araport:AT4G00590	product=N-terminal nucleophile aminohydrolases (Ntn hydrolases) superfamily protein	.	.
rna13891	Pas	Reg-Tit	29.6255	0	9.87518	7.23872	0.76625	9.44694	3.48881e-21	2.4538e-19	28.1482	20.8473	32.5602	88.3108	9.42173	58.9104	0	0	0	0	0	0	0	0	0	0	0	0	>lcl|NW_018742733.1_cds_XP_021758961.1_11641	XP_021758961.1	GeneID:110723872	gene10752	3163400-3166479	Name=XM_021903268.1	gbkey=mRNA	gene=LOC110723872	model_evidence=Supporting evidence includes similarity to: 100%25 coverage of the annotated genomic feature by RNAseq alignments%2C including 40 samples with support for all annotated introns	product=uncharacterized LOC110723872%2C transcript variant X1	.	.	.	.	.	.	.	.	.	.	.
rna36974	Pas	Reg-Tit	32.5547	115.813	88.0599	-1.88156	0.199279	-9.44184	3.66294e-21	2.57088e-19	43.905	28.4898	34.5484	86.9125	9.4186	62.4	232.345	287.672	134.973	21.1538	58.087	107.853	141.5	151.427	176.113	71.75	80.2593	109.14	>lcl|NW_018743791.1_cds_XP_021717181.1_30863	XP_021717181.1	GeneID:110685031	gene28721	784184-790125	Name=XM_021861489.1	gbkey=mRNA	gene=LOC110685031	model_evidence=Supporting evidence includes similarity to: 5 Proteins%2C and 100%25 coverage of the annotated genomic feature by RNAseq alignments%2C including 39 samples with support for all annotated introns	product=uncharacterized protein At3g49720-like	NP_001078265.1	2.5e-116	388.8	transmembrane protein [Arabidopsis thaliana]	NP_566924.1	3.93e-129	67.954	Dbxref=TAIR:AT3G49720,GeneID:824134,Genbank:NP_566924.1,Araport:AT3G49720	product=transmembrane protein	.	.
rna37988	Pas	Reg-Tit	0	100.461	66.9742	-9.31088	0.986514	-9.43816	3.79371e-21	2.6571e-19	0	0	0	0	0	0	83.3229	67.4943	85.9827	0	62.208	66.2308	178.741	110.556	159.181	157.54	172.103	160.081	>lcl|NW_018743850.1_cds_XP_021718171.1_31685	XP_021718171.1	GeneID:110685922	gene29440	2307007-2313794	Name=XM_021862480.1	gbkey=mRNA	gene=LOC110685922	model_evidence=Supporting evidence includes similarity to: 1 Protein%2C and 100%25 coverage of the annotated genomic feature by RNAseq alignments%2C including 5 samples with support for all annotated introns	product=uncharacterized LOC110685922%2C transcript variant X2	NP_177317.2	7.3e-177	590.4	Nucleic acid-binding proteins superfamily [Arabidopsis thaliana]	NP_177317.2	0	59.959	Dbxref=Araport:AT1G71720,TAIR:AT1G71720,GeneID:843502,Genbank:NP_177317.2	product=Nucleic acid-binding proteins superfamily	.	.
rna47211	Pas	Reg-Tit	15.7992	226.327	156.151	-4.14568	0.439376	-9.43537	3.89608e-21	2.72312e-19	13.7585	1.91101	4.04793	32.6989	9.72913	25.7084	298.981	563.084	279.97	14.0156	137.161	322.428	310.905	356.108	493.427	184.134	142.817	141.885	>lcl|NW_018744151.1_cds_XP_021726569.1_39441	XP_021726569.1	GeneID:110693706	gene36624	4795139-4800258	Name=XM_021870877.1	gbkey=mRNA	gene=LOC110693706	model_evidence=Supporting evidence includes similarity to: 100%25 coverage of the annotated genomic feature by RNAseq alignments%2C including 3 samples with support for all annotated introns	product=protein ALP1-like%2C transcript variant X3	NP_001118381.1	2.1e-17	65.1	Myb/SANT-like DNA-binding domain protein [Arabidopsis thaliana]	NP_198078.1	9.1e-08	25.424	Dbxref=TAIR:AT5G27260,GeneID:832784,Genbank:NP_198078.1,Araport:AT5G27260	product=Myb/SANT-like DNA-binding domain protein	.	.
rna9901	Pas	Reg-Tit	143.767	45.0337	77.9448	1.70553	0.180919	9.42705	4.218e-21	2.94199e-19	215.757	168.623	183.326	300.213	33.0042	298.211	67.6732	62.1986	50.6849	8.90372	20.7604	38.4501	83.2104	53.3951	45.2622	32.5849	54.453	50.1828	>lcl|NW_018742550.1_cds_XP_021754934.1_8119	XP_021754934.1	GeneID:110720240	gene7534	12470-16102	Name=XM_021899242.1	gbkey=mRNA	gene=LOC110720240	model_evidence=Supporting evidence includes similarity to: 20 Proteins%2C and 100%25 coverage of the annotated genomic feature by RNAseq alignments%2C including 58 samples with support for all annotated introns	product=sugar transport protein 7-like	NP_001329423.1	1.3e-271	902.8	sugar transporter protein 7 [Arabidopsis thaliana]	NP_192114.1	0	79.283	Dbxref=TAIR:AT4G02050,GeneID:828154,Genbank:NP_192114.1,Araport:AT4G02050	product=sugar transporter protein 7	.	.
rna11204	Pas	Reg-Tit	927.455	458.376	614.736	1.01715	0.107969	9.42071	4.48033e-21	3.11848e-19	1162.53	1193.97	1219.17	1992.65	204.202	2048.43	666.885	749.472	404.491	68.3027	272.698	492.453	662.821	529.025	744.709	430.568	414.002	555.006	>lcl|NW_018742616.1_cds_XP_021756369.1_9309	XP_021756369.1	GeneID:110721510	gene8592	1240445-1245707	Name=XM_021900677.1	gbkey=mRNA	gene=LOC110721510	model_evidence=Supporting evidence includes similarity to: 22 Proteins%2C and 100%25 coverage of the annotated genomic feature by RNAseq alignments%2C including 61 samples with support for all annotated introns	product=dnaJ protein homolog 2-like%2C transcript variant X1	NP_189997.1	3.2e-207	689.9	DNAJ homologue 3 [Arabidopsis thaliana]	NP_568412.1	0	69.596	Dbxref=TAIR:AT5G22060,GeneID:832267,Genbank:NP_568412.1,Araport:AT5G22060	product=DNAJ homologue 2	.	.
rna65866	Pas	Reg-Tit	57.1411	187.322	143.929	-1.70506	0.18101	-9.4197	4.52388e-21	3.14227e-19	76.1113	87.0856	72.1808	113.264	11.5357	122.707	239.937	249.914	178.984	30	147.879	157.469	248.794	163.965	310.972	160	232.948	226.525	>lcl|NW_018745080.1_cds_XP_021743742.1_54892	XP_021743742.1	GeneID:110709801	gene51048	2771892-2775413	Name=XM_021888050.1	gbkey=mRNA	gene=LOC110709801	model_evidence=Supporting evidence includes similarity to: 100%25 coverage of the annotated genomic feature by RNAseq alignments%2C including 57 samples with support for all annotated introns	product=translation initiation factor IF-2-like%2C transcript variant X1	NP_001190822.1	6e-19	70.1	hydroxyproline-rich glycoprotein family protein [Arabidopsis thaliana]	NP_567704.1	2.67e-14	29.201	Dbxref=TAIR:AT4G24500,GeneID:828552,Genbank:NP_567704.1,Araport:AT4G24500	product=hydroxyproline-rich glycoprotein family protein	.	.
rna2316	Pas	Reg-Tit	0.998803	194.817	130.211	-7.42854	0.790701	-9.39487	5.7289e-21	3.97105e-19	1	6	2	0	0	0	578	628	342	23	56	217	269	393	482	15	20	40	>lcl|NW_018742205.1_cds_XP_021766324.1_1953	XP_021766324.1	GeneID:110730808	gene1744	6355501-6358239	Name=XM_021910632.1	gbkey=mRNA	gene=LOC110730808	model_evidence=Supporting evidence includes similarity to: 87 Proteins%2C and 100%25 coverage of the annotated genomic feature by RNAseq alignments%2C including 48 samples with support for all annotated introns	product=cationic peroxidase 1-like	NP_196153.1	4.5e-120	402	Peroxidase superfamily protein [Arabidopsis thaliana]	NP_196153.1	2.69e-134	64.667	Dbxref=TAIR:AT5G05340,GeneID:830416,Genbank:NP_196153.1,Araport:AT5G05340	product=Peroxidase superfamily protein	.	.
rna54991	Pas	Reg-Tit	541.12	173.409	295.979	1.64681	0.175328	9.39274	5.8458e-21	4.04373e-19	1146.86	1070.56	749	930.811	85	675.79	316	354.672	191	27	95	195	282.232	278	312	95	83	168	>lcl|NW_018744626.1_cds_XP_021733584.1_45758	XP_021733584.1	GeneID:110700365	gene42607	1310968-1313934	Name=XM_021877892.1	gbkey=mRNA	gene=LOC110700365	model_evidence=Supporting evidence includes similarity to: 2 Proteins%2C and 100%25 coverage of the annotated genomic feature by RNAseq alignments%2C including 59 samples with support for all annotated introns	product=heme-binding protein 2-like	NP_173153.1	4.1e-40	139	SOUL heme-binding family protein [Arabidopsis thaliana]	NP_173153.1	2.6e-43	41.053	Dbxref=Araport:AT1G17100,TAIR:AT1G17100,GeneID:838280,Genbank:NP_173153.1	product=SOUL heme-binding family protein	.	.
rna75089	Pas	Reg-Tit	2.90591	36.2527	25.1371	-3.33443	0.355184	-9.3879	6.12106e-21	4.22542e-19	4	6	2	12	0	6	61	77	29	10	15	30	50.7246	52.5149	85.5862	22	20	26	>lcl|NW_018745684.1_cds_XP_021752236.1_62451	XP_021752236.1	GeneID:110717777	gene58218	3818377-3820978	Name=XM_021896544.1	gbkey=mRNA	gene=LOC110717777	model_evidence=Supporting evidence includes similarity to: 2 Proteins%2C and 100%25 coverage of the annotated genomic feature by RNAseq alignments%2C including 58 samples with support for all annotated introns	product=polyubiquitin 9-like	NP_568868.1	4.7e-45	153.2	Ubiquitin-like superfamily protein [Arabidopsis thaliana]	NP_851206.1	6.85e-51	76.842	Dbxref=TAIR:AT5G57860,GeneID:835896,Genbank:NP_851206.1,Araport:AT5G57860	product=Ubiquitin-like superfamily protein	.	.
rna47746	Pas	Reg-Tit	8.98498	54.5938	39.3909	-2.76264	0.294442	-9.38261	6.43567e-21	4.42439e-19	10	7	19	5.56425	3	20.5928	55.1591	93.5406	60.417	6.84032	41.6614	72.9429	91.4161	55	77.0344	45.4029	34.6991	76.8743	>lcl|NW_018744239.1_cds_XP_021727041.1_39881	XP_021727041.1	GeneID:110694173	gene37039	3101415-3109965	Name=XM_021871348.1	gbkey=mRNA	gene=LOC110694173	model_evidence=Supporting evidence includes similarity to: 1 Protein%2C and 100%25 coverage of the annotated genomic feature by RNAseq alignments%2C including 19 samples with support for all annotated introns	product=pantothenate kinase 1-like%2C transcript variant X2	NP_001031768.1	2.1e-98	329.7	pantothenate kinase 2 [Arabidopsis thaliana]	NP_001119092.1	8.88e-103	68.61	Dbxref=TAIR:AT4G32180,GeneID:829351,Genbank:NP_001119092.1,Araport:AT4G32180	product=pantothenate kinase 2	.	.
rna1791	Pas	Reg-Tit	25.9966	63.5018	51.0001	-1.27564	0.136221	-9.36444	7.64524e-21	5.2452e-19	39.9374	36.4888	39.9454	56.4872	5.49719	45.1209	96.6853	102.946	81.3622	9.24958	35.2848	57.5942	89.9435	77.6326	126.647	54.5236	56.0838	60.3996	>lcl|NW_018742205.1_cds_XP_021763152.1_1507	XP_021763152.1	GeneID:110727877	gene1337	1229971-1236714	Name=XM_021907460.1	gbkey=mRNA	gene=LOC110727877	model_evidence=Supporting evidence includes similarity to: 16 Proteins%2C and 100%25 coverage of the annotated genomic feature by RNAseq alignments%2C including 59 samples with support for all annotated introns	product=serine/arginine-rich splicing factor SR34A-like%2C transcript variant X1	NP_001190041.1	1.8e-108	362.9	SER/ARG-rich protein 34A [Arabidopsis thaliana]	NP_190512.3	7.42e-109	63.704	Dbxref=TAIR:AT3G49430,GeneID:824105,Genbank:NP_190512.3,Araport:AT3G49430	product=SER/ARG-rich protein 34A	.	.
rna39677	Pas	Reg-Tit	20.8085	80.3272	60.4876	-1.91124	0.204169	-9.36106	7.89407e-21	5.40486e-19	42.0861	37	31.2384	35.9177	3.24234	33.3687	138.816	155.903	96.1217	12	26.3225	70.9007	163.973	116.762	128.174	43.2786	65.6144	95	>lcl|NW_018743919.1_cds_XP_021719671.1_33068	XP_021719671.1	GeneID:110687340	gene30775	2311552-2314894	Name=XM_021863980.1	gbkey=mRNA	gene=LOC110687340	model_evidence=Supporting evidence includes similarity to: 1 Protein%2C and 100%25 coverage of the annotated genomic feature by RNAseq alignments%2C including 21 samples with support for all annotated introns	product=adenosine deaminase-like protein%2C transcript variant X2	NP_192397.2	3.9e-161	537.5	adenosine/AMP deaminase family protein [Arabidopsis thaliana]	NP_192397.2	0	69.577	Dbxref=TAIR:AT4G04880,GeneID:825826,Genbank:NP_192397.2,Araport:AT4G04880	product=adenosine/AMP deaminase family protein	.	.
rna65533	Pas	Reg-Tit	143.244	51.5564	82.1189	1.48865	0.159087	9.35746	8.16796e-21	5.581e-19	205	252	200	316	29	207	85	73	44	7	34	52	50	54	87	50	54	75	>lcl|NW_018745068.1_cds_XP_021743428.1_54612	XP_021743428.1	GeneID:110709514	gene50781	2267247-2278747	Name=XM_021887736.1	gbkey=mRNA	gene=LOC110709514	model_evidence=Supporting evidence includes similarity to: 2 Proteins%2C and 100%25 coverage of the annotated genomic feature by RNAseq alignments%2C including 31 samples with support for all annotated introns	product=uncharacterized LOC110709514	NP_001119070.1	1.7e-39	137.7	2-isopropylmalate synthase [Arabidopsis thaliana]	NP_001119070.1	7.11e-40	27.853	Dbxref=TAIR:AT4G27510,GeneID:828860,Genbank:NP_001119070.1,Araport:AT4G27510	product=2-isopropylmalate synthase	.	.
rna32371	Pas	Reg-Tit	145.48	343.556	277.531	-1.21723	0.130108	-9.35556	8.31557e-21	5.67031e-19	322	239.604	159	268.682	25	237.668	591.62	676	420	56	195	364.699	485	313.655	588.316	241	269	385	>lcl|NW_018743510.1_cds_XP_021775946.1_26939	XP_021775946.1	GeneID:110739783	gene25132	4978845-4988074	Name=XM_021920254.1	gbkey=mRNA	gene=LOC110739783	model_evidence=Supporting evidence includes similarity to: 9 Proteins%2C and 100%25 coverage of the annotated genomic feature by RNAseq alignments%2C including 60 samples with support for all annotated introns	product=4-coumarate--CoA ligase-like 9	NP_201143.1	1.1e-193	646.2	AMP-dependent synthetase and ligase family protein [Arabidopsis thaliana]	NP_201143.1	0	55.556	Dbxref=TAIR:AT5G63380,GeneID:836457,Genbank:NP_201143.1,Araport:AT5G63380	product=AMP-dependent synthetase and ligase family protein	.	.
rna36587	Pas	Reg-Tit	1.28699	39.4441	26.7251	-4.65026	0.497092	-9.35492	8.366e-21	5.69312e-19	1	3	2	4	0	3	45	31	27	8	29	46	57	26	58	36	47	61	>lcl|NW_018743754.1_cds_XP_021716860.1_30564	XP_021716860.1	GeneID:110684726	gene28443	67356-72689	Name=XM_021861168.1	gbkey=mRNA	gene=LOC110684726	model_evidence=Supporting evidence includes similarity to: 100%25 coverage of the annotated genomic feature by RNAseq alignments%2C including 35 samples with support for all annotated introns	product=uncharacterized LOC110684726%2C transcript variant X1	NP_567865.1	1.7e-23	84.9	CemA-like proton extrusion protein-like protein [Arabidopsis thaliana]	NP_567865.1	5.39e-23	59.091	Dbxref=TAIR:AT4G31040,GeneID:829231,Genbank:NP_567865.1,Araport:AT4G31040	product=CemA-like proton extrusion protein-like protein	.	.
rna1792	Pas	Reg-Tit	25.9966	63.3263	50.8831	-1.27181	0.136014	-9.35058	8.71672e-21	5.91978e-19	40.082	36.4501	40.2178	56.4313	5.49972	45.0677	96.5951	103.023	81.2561	9.19316	35.1472	57.5334	90.1601	77.4814	126.557	54.4959	56.0244	60.3273	>lcl|NW_018742205.1_cds_XP_021763167.1_1509	XP_021763167.1	GeneID:110727877	gene1337	1229971-1236714	Name=XM_021907460.1	gbkey=mRNA	gene=LOC110727877	model_evidence=Supporting evidence includes similarity to: 16 Proteins%2C and 100%25 coverage of the annotated genomic feature by RNAseq alignments%2C including 59 samples with support for all annotated introns	product=serine/arginine-rich splicing factor SR34A-like%2C transcript variant X1	NP_001190041.1	1.8e-108	362.9	SER/ARG-rich protein 34A [Arabidopsis thaliana]	NP_190512.3	7.42e-109	63.704	Dbxref=TAIR:AT3G49430,GeneID:824105,Genbank:NP_190512.3,Araport:AT3G49430	product=SER/ARG-rich protein 34A	.	.
rna25661	Pas	Reg-Tit	32.0123	0.0476146	10.7025	7.1181	0.761413	9.34854	8.8869e-21	6.02317e-19	35	20	33	67	9	97	0	1	0	0	0	0	0	0	0	0	0	0	>lcl|NW_018743206.1_cds_XP_021769839.1_21406	XP_021769839.1	GeneID:110734086	gene19957	1354761-1355875	Name=XM_021914147.1	gbkey=mRNA	gene=LOC110734086	model_evidence=Supporting evidence includes similarity to: 4 Proteins	product=zinc finger MYM-type protein 1-like	NP_173360.1	1.7e-77	262.1	TTF-type zinc finger protein with HAT dimerization domain-containing protein [Arabidopsis thaliana]	NP_173360.1	1.99e-80	41.108	Dbxref=Araport:AT1G19260,TAIR:AT1G19260,GeneID:838509,Genbank:NP_173360.1	product=TTF-type zinc finger protein with HAT dimerization domain-containing protein	.	.
rna48556	Pas	Reg-Tit	82.6622	0.0508601	27.588	8.49424	0.908893	9.3457	9.12818e-21	6.17422e-19	18.838	38	83.7275	253.11	35.9245	162.521	1.26337	0	0	0	0	0	0	0	0	0	0	0	>lcl|NW_018744268.1_cds_XP_021727713.1_40505	XP_021727713.1	GeneID:110694856	gene37653	4304778-4325626	Name=XM_021872021.1	gbkey=mRNA	gene=LOC110694856	model_evidence=Supporting evidence includes similarity to: 98%25 coverage of the annotated genomic feature by RNAseq alignments%2C including 8 samples with support for all annotated introns	product=uncharacterized LOC110694856	NP_849757.4	9.3e-07	28.3	Plant transposase (Ptta/En/Spm family) [Arabidopsis thaliana]	.	.	.	.	.	.	.
rna12324	Pas	Reg-Tit	591.821	2112.63	1605.69	-1.8338	0.196323	-9.34076	9.56467e-21	6.45644e-19	802.097	804.96	862.87	1242.21	120.512	1192.05	1946.99	2034.45	1741.55	438.388	1694.93	2966.56	3797.27	2267.56	3563.77	1596.8	1435.77	2568.65	>lcl|NW_018742681.1_cds_XP_021757357.1_10276	XP_021757357.1	GeneID:110722399	gene9478	1850212-1858404	Name=XM_021901666.1	gbkey=mRNA	gene=LOC110722399	model_evidence=Supporting evidence includes similarity to: 11 Proteins%2C and 100%25 coverage of the annotated genomic feature by RNAseq alignments%2C including 57 samples with support for all annotated introns	product=thiosulfate/3-mercaptopyruvate sulfurtransferase 2%2C transcript variant X2	NP_565203.1	2.1e-178	594.3	mercaptopyruvate sulfurtransferase 1 [Arabidopsis thaliana]	NP_565203.1	0	68.504	Dbxref=Araport:AT1G79230,TAIR:AT1G79230,GeneID:844264,Genbank:NP_565203.1	product=mercaptopyruvate sulfurtransferase 1	.	.
rna37345	Pas	Reg-Tit	0	52.6427	35.0951	-8.35727	0.894841	-9.33939	9.68869e-21	6.52703e-19	0	0	0	0	0	0	57.3335	53.9499	19.5	9.33311	20.3634	49.111	98.9677	87.2083	85.4545	65.3331	55.4347	71.3333	>lcl|NW_018743812.1_cds_XP_021717522.1_31162	XP_021717522.1	GeneID:110685329	gene28980	215375-217517	Name=XM_021861830.1	gbkey=mRNA	gene=LOC110685329	model_evidence=Supporting evidence includes similarity to: 11 Proteins%2C and 100%25 coverage of the annotated genomic feature by RNAseq alignments%2C including 60 samples with support for all annotated introns	product=(+)-neomenthol dehydrogenase-like	NP_001190151.1	6.2e-115	384.8	NAD(P)-binding Rossmann-fold superfamily protein [Arabidopsis thaliana]	NP_191681.1	9.88e-130	61.775	Dbxref=TAIR:AT3G61220,GeneID:825294,Genbank:NP_191681.1,Araport:AT3G61220	product=NAD(P)-binding Rossmann-fold superfamily protein	.	.
rna6695	Pas	Reg-Tit	14.7151	102.599	73.3045	-3.1071	0.33328	-9.3228	1.13314e-20	7.61835e-19	12.014	10.0194	4.01637	31.018	8	27.0281	121.352	145.378	72.1238	19	76.0636	87.1216	128.281	128	150.217	99.3229	106.358	138.093	>lcl|NW_018742418.1_cds_XP_021744001.1_5448	XP_021744001.1	GeneID:110710046	gene5052	4212663-4216070	Name=XM_021888309.1	gbkey=mRNA	gene=LOC110710046	model_evidence=Supporting evidence includes similarity to: 1 Protein%2C and 100%25 coverage of the annotated genomic feature by RNAseq alignments%2C including 31 samples with support for all annotated introns	product=glucose-6-phosphate isomerase%2C cytosolic-like	NP_001332179.1	3.8e-85	285.7	Sugar isomerase (SIS) family protein [Arabidopsis thaliana]	NP_001332179.1	7.86e-82	86.395	Dbxref=GeneID:834283,Genbank:NP_001332179.1,Araport:AT5G42740,TAIR:AT5G42740	product=Sugar isomerase (SIS) family protein	.	.
rna17677	Pas	Reg-Tit	10.5292	288.799	196.043	-4.95828	0.531892	-9.32197	1.14204e-20	7.66287e-19	14	9	8	19	5	14	823.293	496	614	37	94	251	474	624	839	43	29	78	>lcl|NW_018742899.1_cds_XP_021762348.1_14710	XP_021762348.1	GeneID:110727113	gene13674	1846400-1847837	Name=XM_021906656.1	gbkey=mRNA	gene=LOC110727113	model_evidence=Supporting evidence includes similarity to: 7 Proteins%2C and 100%25 coverage of the annotated genomic feature by RNAseq alignments	product=probable carboxylesterase 6	NP_564936.1	3.6e-44	152.7	alpha/beta-Hydrolases superfamily protein [Arabidopsis thaliana]	NP_564936.1	4.54e-47	33.882	Dbxref=Araport:AT1G68620,TAIR:AT1G68620,GeneID:843192,Genbank:NP_564936.1	product=alpha/beta-Hydrolases superfamily protein	.	.
rna12323	Pas	Reg-Tit	595.467	2139.02	1624.5	-1.84318	0.198162	-9.30137	1.38641e-20	9.28398e-19	802.268	805.498	863.518	1241.79	123.146	1212.32	1976.64	2044.01	1750.31	439.612	1762.98	2993.86	3865.55	2308.18	3581.12	1612.74	1446.88	2580.1	>lcl|NW_018742681.1_cds_XP_021757358.1_10277	XP_021757358.1	GeneID:110722399	gene9478	1850212-1858404	Name=XM_021901666.1	gbkey=mRNA	gene=LOC110722399	model_evidence=Supporting evidence includes similarity to: 11 Proteins%2C and 100%25 coverage of the annotated genomic feature by RNAseq alignments%2C including 57 samples with support for all annotated introns	product=thiosulfate/3-mercaptopyruvate sulfurtransferase 2%2C transcript variant X2	NP_565203.1	2.1e-178	594.3	mercaptopyruvate sulfurtransferase 1 [Arabidopsis thaliana]	NP_565203.1	0	68.504	Dbxref=Araport:AT1G79230,TAIR:AT1G79230,GeneID:844264,Genbank:NP_565203.1	product=mercaptopyruvate sulfurtransferase 1	.	.
rna59615	Pas	Reg-Tit	6.17557	30.5105	22.3989	-2.45168	0.263766	-9.29491	1.47334e-20	9.84646e-19	7.0538	9.69292	5.33239	8.65367	2.32665	14.3237	48.1796	62.4319	27.0164	3.65255	23.0864	43.6555	41.877	33.6478	46.6656	19.6476	25.4124	30.9696	>lcl|NW_018744835.1_cds_XP_021737944.1_49646	XP_021737944.1	GeneID:110704468	gene46232	1362862-1374118	Name=XM_021882254.1	gbkey=mRNA	gene=LOC110704468	model_evidence=Supporting evidence includes similarity to: 11 Proteins%2C and 100%25 coverage of the annotated genomic feature by RNAseq alignments%2C including 14 samples with support for all annotated introns	product=reticulon-like protein B16%2C transcript variant X3	NP_974275.1	1.4e-87	294.2	Reticulon family protein [Arabidopsis thaliana]	NP_974275.1	3.45e-96	59.13	Dbxref=TAIR:AT3G10915,GeneID:820262,Genbank:NP_974275.1,Araport:AT3G10915	product=Reticulon family protein	.	.
rna6875	Pas	Reg-Tit	221.268	784.589	596.816	-1.79959	0.193683	-9.2914	1.52274e-20	1.01564e-18	519.464	499	369.148	299	22.3607	259.427	1286.12	1290.55	859	125	535	926	1269.56	1009.52	1450.09	486	479	782.557	>lcl|NW_018742418.1_cds_XP_021745353.1_5617	XP_021745353.1	GeneID:110711278	gene5184	6007401-6015839	Name=XM_021889661.1	gbkey=mRNA	gene=LOC110711278	model_evidence=Supporting evidence includes similarity to: 6 Proteins%2C and 100%25 coverage of the annotated genomic feature by RNAseq alignments%2C including 42 samples with support for all annotated introns	product=sphingosine-1-phosphate lyase-like	NP_174119.1	1.2e-285	949.6	dihydrosphingosine phosphate lyase [Arabidopsis thaliana]	NP_174119.1	0	75.188	Dbxref=Araport:AT1G27980,TAIR:AT1G27980,GeneID:839691,Genbank:NP_174119.1	product=dihydrosphingosine phosphate lyase	.	.
rna32960	Pas	Reg-Tit	44.6806	1.68599	16.0175	4.57623	0.492718	9.28772	1.5763e-20	1.04927e-18	39	34	79	117	12	83	2	1	0	0	0	0	5	2	7	3	3	2	>lcl|NW_018743555.1_cds_XP_021776438.1_27425	XP_021776438.1	GeneID:110740264	gene25612	2763659-2765313	Name=XM_021920746.1	gbkey=mRNA	gene=LOC110740264	model_evidence=Supporting evidence includes similarity to: 100%25 coverage of the annotated genomic feature by RNAseq alignments%2C including 13 samples with support for all annotated introns	product=uncharacterized LOC110740264	.	.	.	.	.	.	.	.	.	.	.
rna66763	Pas	Reg-Tit	0	43.3106	28.8737	-8.11894	0.874609	-9.28294	1.64863e-20	1.09524e-18	0	0	0	0	0	0	74	71	57	4	28	39	93	73	118	26	16	30	>lcl|NW_018745174.1_cds_XP_021744597.1_55654	XP_021744597.1	GeneID:110710580	gene51748	1080901-1084149	Name=XM_021888905.1	gbkey=mRNA	gene=LOC110710580	model_evidence=Supporting evidence includes similarity to: 100%25 coverage of the annotated genomic feature by RNAseq alignments%2C including 37 samples with support for all annotated introns	product=F-box protein At2g17036-like	NP_176751.1	1.9e-06	28.8	ascorbic acid mannose pathway regulator (DUF295) [Arabidopsis thaliana]	NP_001318237.1	5.35e-07	26.009	Dbxref=Araport:AT2G17036,TAIR:AT2G17036,GeneID:816208,Genbank:NP_001318237.1	product=F-box SKIP23-like protein (DUF295)	.	.
rna22575	Pas	Reg-Tit	67.288	416.393	300.025	-2.58519	0.278501	-9.28252	1.65519e-20	1.09743e-18	196	150	120	42	5	87	711.464	748.325	403	66	234	417.998	766	639.997	694.997	230	265	483	>lcl|NW_018743066.1_cds_XP_021766948.1_18800	XP_021766948.1	GeneID:110731393	gene17548	2524288-2537202	Name=XM_021911255.1	gbkey=mRNA	gene=LOC110731393	model_evidence=Supporting evidence includes similarity to: 6 Proteins%2C and 100%25 coverage of the annotated genomic feature by RNAseq alignments%2C including 8 samples with support for all annotated introns	product=gibberellin 2-beta-dioxygenase 8-like%2C transcript variant X1	NP_193852.2	1.5e-133	446.8	gibberellin 2-oxidase 8 [Arabidopsis thaliana]	NP_193852.2	2.29e-149	57.349	Dbxref=TAIR:AT4G21200,GeneID:827868,Genbank:NP_193852.2,Araport:AT4G21200	product=gibberellin 2-oxidase 8	.	.
rna35173	Pas	Reg-Tit	6.61519	48.899	34.8044	-2.95829	0.319047	-9.27229	1.82194e-20	1.20561e-18	13.9953	5.99886	8.49945	12.998	2.49226	8.01921	53.9701	59.9589	25.977	10.9688	30.4567	73.4732	81.4488	48.0259	74.4629	37.1857	35.9776	74.5533	>lcl|NW_018743669.1_cds_XP_021715521.1_29306	XP_021715521.1	GeneID:110683451	gene27265	1000795-1009009	Name=XM_021859828.1	gbkey=mRNA	gene=LOC110683451	model_evidence=Supporting evidence includes similarity to: 12 Proteins%2C and 100%25 coverage of the annotated genomic feature by RNAseq alignments%2C including 2 samples with support for all annotated introns	product=RING finger protein 141-like%2C transcript variant X1	NP_190300.1	8e-104	347.9	RING/U-box superfamily protein [Arabidopsis thaliana]	NP_190300.1	9.46e-113	64.05	Dbxref=TAIR:AT3G47160,GeneID:823869,Genbank:NP_190300.1,Araport:AT3G47160	product=RING/U-box superfamily protein	.	.
rna31469	Pas	Reg-Tit	0.325253	53.1772	35.5599	-6.98636	0.753692	-9.26952	1.86983e-20	1.23486e-18	3	0	0	0	0	0	74	85	31	9	28	48	86	62	90	50	58	68	>lcl|NW_018743405.1_cds_XP_021775156.1_26247	XP_021775156.1	GeneID:110739010	gene24441	5666194-5669809	Name=XM_021919464.1	gbkey=mRNA	gene=LOC110739010	model_evidence=Supporting evidence includes similarity to: 100%25 coverage of the annotated genomic feature by RNAseq alignments%2C including 25 samples with support for all annotated introns	product=zinc finger MYM-type protein 1-like	NP_173360.1	4.3e-114	382.6	TTF-type zinc finger protein with HAT dimerization domain-containing protein [Arabidopsis thaliana]	NP_173360.1	2.8e-121	46.632	Dbxref=Araport:AT1G19260,TAIR:AT1G19260,GeneID:838509,Genbank:NP_173360.1	product=TTF-type zinc finger protein with HAT dimerization domain-containing protein	.	.
rna59613	Pas	Reg-Tit	6.17557	30.4537	22.361	-2.44845	0.264161	-9.26877	1.88304e-20	1.24114e-18	7.0841	9.65678	5.33432	8.67958	2.33887	14.3436	48.2367	62.0621	26.8943	3.67904	22.9769	43.7003	41.3009	33.6456	46.5926	19.6979	25.3013	31.0303	>lcl|NW_018744835.1_cds_XP_021737946.1_49648	XP_021737946.1	GeneID:110704468	gene46232	1362862-1374118	Name=XM_021882254.1	gbkey=mRNA	gene=LOC110704468	model_evidence=Supporting evidence includes similarity to: 11 Proteins%2C and 100%25 coverage of the annotated genomic feature by RNAseq alignments%2C including 14 samples with support for all annotated introns	product=reticulon-like protein B16%2C transcript variant X3	NP_974275.1	1.4e-87	294.2	Reticulon family protein [Arabidopsis thaliana]	NP_974275.1	3.45e-96	59.13	Dbxref=TAIR:AT3G10915,GeneID:820262,Genbank:NP_974275.1,Araport:AT3G10915	product=Reticulon family protein	.	.
rna14018	Pas	Reg-Tit	366.91	4727.74	3274.13	-3.69111	0.398339	-9.26626	1.92792e-20	1.26823e-18	318	317	557	1040	102	646.994	2348	2806	1378	738.965	1387.96	7943.9	12636	8131.99	11428	4658.99	2881.98	6560	>lcl|NW_018742733.1_cds_XP_021759047.1_11752	XP_021759047.1	GeneID:110723942	gene10850	4088070-4089609	Name=XM_021903355.1	gbkey=mRNA	gene=LOC110723942	model_evidence=Supporting evidence includes similarity to: 1 Protein%2C and 100%25 coverage of the annotated genomic feature by RNAseq alignments%2C including 61 samples with support for all annotated introns	product=protein GOS9-like	NP_001185041.1	1.5e-14	55.6	Mannose-binding lectin superfamily protein [Arabidopsis thaliana]	.	.	.	.	.	.	.
rna3510	Pas	Reg-Tit	2.44149	255.826	171.365	-6.58179	0.710386	-9.26509	1.94904e-20	1.27961e-18	6.75862	6.42051	8.59223	0	0	0	573.664	613	305.25	42	2.20371	327.657	498.399	506	456.333	130	84	211.852	>lcl|NW_018742249.1_cds_XP_021714816.1_2991	XP_021714816.1	GeneID:110682784	gene2683	184607-188312	Name=XM_021859124.1	gbkey=mRNA	gene=LOC110682784	model_evidence=Supporting evidence includes similarity to: 100%25 coverage of the annotated genomic feature by RNAseq alignments%2C including 61 samples with support for all annotated introns	product=uncharacterized LOC110682784	.	.	.	.	.	.	.	.	.	.	.
rna59614	Pas	Reg-Tit	6.17557	30.5013	22.3927	-2.45128	0.264749	-9.25888	2.06578e-20	1.35361e-18	7.06402	9.6503	5.33329	8.66675	2.33447	14.3326	48.1913	62.506	27.0893	3.66841	22.9367	43.6442	41.3431	33.7067	46.7418	19.6545	25.2862	31.0001	>lcl|NW_018744835.1_cds_XP_021737945.1_49647	XP_021737945.1	GeneID:110704468	gene46232	1362862-1374118	Name=XM_021882254.1	gbkey=mRNA	gene=LOC110704468	model_evidence=Supporting evidence includes similarity to: 11 Proteins%2C and 100%25 coverage of the annotated genomic feature by RNAseq alignments%2C including 14 samples with support for all annotated introns	product=reticulon-like protein B16%2C transcript variant X3	NP_974275.1	1.4e-87	294.2	Reticulon family protein [Arabidopsis thaliana]	NP_974275.1	3.45e-96	59.13	Dbxref=TAIR:AT3G10915,GeneID:820262,Genbank:NP_974275.1,Araport:AT3G10915	product=Reticulon family protein	.	.
rna12874	Pas	Reg-Tit	36.4949	205.847	149.396	-2.46523	0.266262	-9.25865	2.07041e-20	1.354e-18	50.4319	31.3278	79.1957	58.6854	5.57837	93.1858	238.413	237.666	194.442	40.465	153.462	331.396	451.7	228.848	346.247	99.4732	99.1613	237.215	>lcl|NW_018742720.1_cds_XP_021757982.1_10754	XP_021757982.1	GeneID:110723018	gene9958	85195-91718	Name=XM_021902290.1	gbkey=mRNA	gene=LOC110723018	model_evidence=Supporting evidence includes similarity to: 14 Proteins%2C and 100%25 coverage of the annotated genomic feature by RNAseq alignments%2C including 44 samples with support for all annotated introns	product=fimbrin-1-like%2C transcript variant X1	NP_001031726.1	0	1112.2	fimbrin 1 [Arabidopsis thaliana]	NP_194400.1	0	72.82	Dbxref=TAIR:AT4G26700,GeneID:828777,Genbank:NP_194400.1,Araport:AT4G26700	product=fimbrin 1	.	.
rna12875	Pas	Reg-Tit	36.6033	206.602	149.936	-2.46533	0.266347	-9.25608	2.12066e-20	1.38416e-18	50.5681	31.2817	79.1153	58.7444	5.5814	93.3266	238.538	237.826	194.398	40.7415	152.763	331.428	453.498	228.713	344.701	99.5894	99.1443	237.15	>lcl|NW_018742720.1_cds_XP_021757983.1_10755	XP_021757983.1	GeneID:110723018	gene9958	85195-91718	Name=XM_021902290.1	gbkey=mRNA	gene=LOC110723018	model_evidence=Supporting evidence includes similarity to: 14 Proteins%2C and 100%25 coverage of the annotated genomic feature by RNAseq alignments%2C including 44 samples with support for all annotated introns	product=fimbrin-1-like%2C transcript variant X1	NP_001031726.1	0	1112.2	fimbrin 1 [Arabidopsis thaliana]	NP_194400.1	0	72.82	Dbxref=TAIR:AT4G26700,GeneID:828777,Genbank:NP_194400.1,Araport:AT4G26700	product=fimbrin 1	.	.
rna1793	Pas	Reg-Tit	26.1927	63.2755	50.9145	-1.25766	0.135935	-9.25194	2.20457e-20	1.43614e-18	40.0837	36.574	40.302	56.523	5.47325	45.0318	96.4768	102.77	81.1085	9.20287	35.1556	57.5368	90.0643	77.317	126.637	54.4556	55.9987	60.2362	>lcl|NW_018742205.1_cds_XP_021763159.1_1508	XP_021763159.1	GeneID:110727877	gene1337	1229971-1236714	Name=XM_021907460.1	gbkey=mRNA	gene=LOC110727877	model_evidence=Supporting evidence includes similarity to: 16 Proteins%2C and 100%25 coverage of the annotated genomic feature by RNAseq alignments%2C including 59 samples with support for all annotated introns	product=serine/arginine-rich splicing factor SR34A-like%2C transcript variant X1	NP_001190041.1	1.8e-108	362.9	SER/ARG-rich protein 34A [Arabidopsis thaliana]	NP_190512.3	7.42e-109	63.704	Dbxref=TAIR:AT3G49430,GeneID:824105,Genbank:NP_190512.3,Araport:AT3G49430	product=SER/ARG-rich protein 34A	.	.
rna48853	Pas	Reg-Tit	4.038	50.9327	35.3011	-3.45639	0.373603	-9.25151	2.21344e-20	1.43912e-18	1	9	4	16	0	12	62	55	71	2	39	37	92	58	102	53	52	66	>lcl|NW_018744290.1_cds_XP_021728049.1_40748	XP_021728049.1	GeneID:110695134	gene37878	1144184-1152153	Name=XM_021872357.1	gbkey=mRNA	gene=LOC110695134	model_evidence=Supporting evidence includes similarity to: 100%25 coverage of the annotated genomic feature by RNAseq alignments%2C including 35 samples with support for all annotated introns	product=uncharacterized LOC110695134	NP_680382.1	3.2e-10	40.4	Polynucleotidyl transferase, ribonuclease H-like superfamily protein [Arabidopsis thaliana]	NP_680382.1	2.5e-08	31.579	Dbxref=TAIR:AT5G42905,GeneID:834302,Genbank:NP_680382.1,Araport:AT5G42905	product=Polynucleotidyl transferase%2C ribonuclease H-like superfamily protein	.	.
rna26514	Pas	Reg-Tit	348.813	91.527	177.289	1.90594	0.206389	9.23466	2.59106e-20	1.68138e-18	406	325.509	401	822	110	657	120	155	79	11	44	103	114	102	183	101	117	82	>lcl|NW_018743218.1_cds_XP_021770573.1_22123	XP_021770573.1	GeneID:110734737	gene20597	2380759-2385017	Name=XM_021914881.1	gbkey=mRNA	gene=LOC110734737	model_evidence=Supporting evidence includes similarity to: 4 Proteins%2C and 100%25 coverage of the annotated genomic feature by RNAseq alignments%2C including 61 samples with support for all annotated introns	product=zinc finger protein 593-like	NP_565854.1	7.8e-92	305.7	zinc finger (C2H2 type) family protein [Arabidopsis thaliana]	NP_565854.1	5.61e-63	75	Dbxref=Araport:AT2G36930,TAIR:AT2G36930,GeneID:818267,Genbank:NP_565854.1	product=zinc finger (C2H2 type) family protein	.	.
rna54220	Pas	Reg-Tit	0	90.6719	60.4479	-9.13885	0.989678	-9.23417	2.60303e-20	1.68589e-18	0	0	0	0	0	0	64	67	67	25	112	6	166	101	204	51	56	144	>lcl|NW_018744593.1_cds_XP_021733040.1_45189	XP_021733040.1	GeneID:110699836	gene42029	3985258-3989053	Name=XM_021877348.1	gbkey=mRNA	gene=LOC110699836	model_evidence=Supporting evidence includes similarity to: 95%25 coverage of the annotated genomic feature by RNAseq alignments%2C including 3 samples with support for all annotated introns	product=uncharacterized LOC110699836	.	.	.	.	.	.	.	.	.	.	.
rna69692	Pas	Reg-Tit	30.8499	0.0476146	10.315	7.05029	0.763797	9.23058	2.69174e-20	1.73664e-18	34	17	34	67	10	79	0	1	0	0	0	0	0	0	0	0	0	0	>lcl|NW_018745410.1_cds_XP_021747368.1_58025	XP_021747368.1	GeneID:110713219	gene54046	1213723-1219027	Name=XM_021891676.1	gbkey=mRNA	gene=LOC110713219	model_evidence=Supporting evidence includes similarity to: 100%25 coverage of the annotated genomic feature by RNAseq alignments%2C including 2 samples with support for all annotated introns	product=uncharacterized LOC110713219%2C transcript variant X1	.	.	.	.	.	.	.	.	.	.	.
rna46874	Pas	Reg-Tit	0	90.8516	60.5678	-9.14628	0.992612	-9.21436	3.13132e-20	2.01251e-18	0	0	0	0	0	0	37.8906	50	34	18	87	53	94.6264	50	84.8593	149.354	164.684	141.534	>lcl|NW_018744151.1_cds_XP_021726338.1_39172	XP_021726338.1	GeneID:110693526	gene36384	1559345-1566575	Name=XM_021870645.1	gbkey=mRNA	gene=LOC110693526	model_evidence=Supporting evidence includes similarity to: 100%25 coverage of the annotated genomic feature by RNAseq alignments%2C including 18 samples with support for all annotated introns	product=heterogeneous nuclear ribonucleoprotein U-like protein 1%2C transcript variant X1	.	.	.	.	.	.	.	.	.	.	.
[truncated: 3,074 more rows]
[truncated: 7 more columns]

## Sheet: Reg_vs_Pas-Tit
Quinoa_mRNA-ID	sampleA	sampleB	baseMeanA	baseMeanB	baseMean	log2FoldChange	lfcSE	stat	pvalue	padj	Pas.early.1	Pas.early.2	Pas.early.3	Pas.mid.1	Pas.mid.2	Pas.mid.3	Reg.early.1	Reg.early.2	Reg.early.3	Reg.mid.1	Reg.mid.2	Reg.mid.3	Tit.early.1	Tit.early.2	Tit.early.3	Tit.mid.1	Tit.mid.2	Tit.mid.3	Quinoa-ASM168347v1-CDS-ID	Protein-ID	Gene_ID	Gene_Name	Gene_Pos	Gene-Ann1	Gene-Ann2	Gene-Ann3	Gene-Ann4	Gene-Ann5	Target_AT_PID_HMMER	Target_AT_E-value_HMMER	Target_AT_Score_HMMER	Target_AT_Description_HMMER	Target_AT_PID_NCBIBLAST	Target_AT_E-value_NCBIBLAST	Target_AT_Score_NCBIBLAST	Target_AT_GeneID_NCBIBLAST	Target_AT_Description_NCBIBLAST	PlantTFDBv5.0_Ext-Cqu-cds_TFfamID	PlantTFDBv5.0_Evalue
[truncated: 361 more rows]
[truncated: 7 more columns]

[truncated: 4 more sheets: Tit_vs_Pas-Reg, Pas_vs_Reg, Pas_vs_Tit, Reg_vs_Tit]
